# Supplementary material for: Lysine Succinylation of VBS Contributes to Sclerotia Development and Aflatoxin Biosynthesis in Aspergillus flavus
Source: Mol Cell Proteomics. 2022 Dec 22;22(2):100490. doi: 10.1016/j.mcpro.2022.100490 (PMC9879794; doi:10.1016/j.mcpro.2022.100490)
Supplement: Supplemental Table S3 [file mmc3.xlsx]

## Sheet: Summary
Header line description of table 1			Table 1. MS/MS spetrum database search analysis summary
Total spectrums	Number of spectrums produced by mass spectrometer
Matched spetrums	Number of spectrums matched with alignment protein		Total spectrums	Matched spetrums	Peptides	Unique peptides	Identified proteins	Quantifiable proteins
Peptides	Number of peptides whitch spetrums hit		289870	58218	33782	33667	4862	4363
Unique peptides	Number of unique peptides which spectrums hit
Identified proteins	Number of proteins detected by spetrum search analysis
Quantifiable proteins	Number of proteins quantifiable		Table 2. Differentially expressed protein summary (Filtered whith threshold value of expression fold change and P vlaue < 0.05)
Header line description of worksheet "Quant"			Compare group	Regulated type	fold change >1.2	fold change >1.3	fold change >1.5	fold change >2
Protein accession	Protein accession number of database used for search		High/Low	up-regulated	1137	894	633	348
Protein description	Protein functional description			down-regulated	1206	839	412	130
Gene name	Indicates the name of the gene that code for the protein sequence
MW [kDa]	Protein molecular weight ,unit [kDa]
Score	A simple rule to be used to judge whether a result is significant or not
Coverage [%]	Percent of identified peptdie sequence covering in protein sequence
#Peptides	Number of identified peptides
#PSMs	Number of spectrum which protein matched
#Unique peptides	Number of identified peptides that only come form this protein groups
Header line description of worksheet "pep_quant"
ID	Identified peptide index number
Sequence	Identified peptide amino acid sequence
Protein accession	Protein accession number of database used for search
Protein description	Protein functional description
Charge	Carried charge of peptide
m/z	Mass-to-charge ratio of peptide
mass error [ppm]	Parts per million ratio of peptide mass error between the theory and practice
PEP	The maximal posterior error probability for peptides, which is the probability of each peptide to be a false hit considering identification score and peptide length
Score	A simple rule to be used to judge whether a result is significant or not
Unique [yes/no]	When marked with 'yes', this particular peptide is unique to a single identified protein group

## Sheet: Quant
Table.S3-Global Proteome in Aspergillusflavus
Protein accession	Protein description	Gene name	MW [kDa]	Score	Coverage [%]	#Peptides	#PSMs	#Unique peptides	High1	High2	High3	Low1	Low2	Low3	High/Low Ratio	High/Low P value
B8MVR6	24-dehydrocholesterol reductase, putative	AFLA_072630	43.688	7.625	7.5	3	3	3
B8MVS0	Zinc-iron transporter, putative	AFLA_072670	38.385	2.3736	2.3	1	1	1	0.652882	0.825806	0.788411	1.21217	1.27282	1.35583	0.590264	0.00176976
B8MVS8	Pyrroline-5-carboxylate reductase, putative	AFLA_072750	31.57	12.552	12.7	3	3	3	1.05129	1.0784	0.872097	0.966472	1.03263	1.02795	0.991653	0.911124
B8MVT0	Pyrroline-5-carboxylate dehydrogenase, putative	AFLA_072770	65.751	169.88	28.9	17	32	17	0.705505	0.635037	0.732735	1.29004	1.34825	1.31564	0.524359	0.000223795
B8MVT1	Sarcosine oxidase, putative	AFLA_072780	47.284	4.9791	6.3	3	3	3	0.721534	0.725265	0.74925	1.24885	1.37742	1.3032	0.558866	0.00280363
B8MVT9	Demethylmenaquinone methyltransferase OS=Aspergillus flavus (strain ATCC MYA-384 / AF70) GN=P034_00512813 PE=4 SV=1	AFLA_072860	24.737	11.969	11.5	2	2	2	0.702714	0.867073	0.786582	1.26957	1.14757	1.29129	0.635409	0.00232862
B8MVU6	Monooxygenase, putative	AFLA_072930	46.828	6.4723	2.9	1	1	1	0.57262	0.536486	0.566675	1.47079	1.5083	1.5314	0.37153	7.96779e-06
B8MVW0	Arabinan-endo 1,5-alpha-L-arabinase, putative	AFLA_073070	33.804	67.761	12.7	2	2	2	0.757677	0.733122	0.753028	1.28556	1.27214	1.29832	0.581902	9.29745e-07
B8MVW4		AFLA_073110	13.25	39.106	12.7	1	2	1	1.26514	1.22211	1.3416	0.686575	0.693772	0.675104	1.86278	0.00288959
B8MVW8	SAM domain methyltransferase, putative	AFLA_073150	44.213	3.2119	3.9	2	2	2	1.28555	1.2148	1.20355	0.736989	0.755255	0.718096	1.67571	0.00072791
B8MVW9	Zinc/cadmium resistance protein	AFLA_073160	58.008	7.9567	3.8	2	6	2	0.94367	0.919062	0.982194	1.08525	1.07124	1.03781	0.890628	0.00869043
B8MVX4	Oxalate decarboxylase, putative	AFLA_073210	51.786	129.3	24.2	12	21	12	1.64317	1.62928	1.62796	0.257902	0.290102	0.245498	6.17568	1.41436e-05
B8MVX7	Genomic scaffold, ProqFM164S02 OS=Penicillium roqueforti (strain FM164) GN=PROQFM164_S02g003281 PE=4 SV=1	AFLA_073240	28.777	16.1	27.6	7	10	7	0.915822	0.931904	0.974255	1.13413	1.12872	0.988347	0.867981	0.0816948
B8MVY0	Aspergillus niger contig An13c0020, genomic contig OS=Aspergillus niger (strain CBS 513.88 / FGSC A1513) GN=An13g00520 PE=4 SV=1	AFLA_073270	28.269	7.4224	8.4	2	3	2	0.979652	0.991106	0.935501	0.996116	0.994615	1.13308	0.930358	0.250736
B8MVY1	Cytochrome oxidase c assembly OS=Aspergillus flavus (strain ATCC MYA-384 / AF70) GN=P034_04335119 PE=4 SV=1	AFLA_073280	28.013	79.272	24.4	6	9	6	0.759233	0.840279	0.845993	1.20363	1.1418	1.27476	0.675519	0.00172513
B8MVY2	Phospho-2-dehydro-3-deoxyheptonate aldolase	AFLA_073290	39.492	153.34	30.8	10	18	9	0.879581	0.850159	0.940031	1.09327	1.09045	1.14239	0.80267	0.00399882
B8MVY5	3-ketoacyl-CoA thiolase (POT1), putative	AFLA_073320	43.192	45.904	15.7	5	9	5	1.41008	1.38994	1.28777	0.60046	0.592871	0.618578	2.25607	0.00177821
B8MVY6	Ribosomal subunit 39S OS=Aspergillus flavus (strain ATCC MYA-384 / AF70) GN=P034_04335125 PE=4 SV=1	AFLA_073330	43.318	14.796	13.2	5	6	5	0.990833	1.00814	0.975876	1.00673	1.02436	1.03372	0.970645	0.0719166
B8MVY7	Rtf2 RING-finger OS=Aspergillus flavus (strain ATCC MYA-384 / AF70) GN=P034_04335126 PE=4 SV=1	AFLA_073340	34.007	24.134	7.8	2	2	2	1.15361	1.13134	1.08829	0.848583	0.827496	0.910649	1.30406	0.00149356
B8MVY8	Protein kinase C substrate, putative	AFLA_073350	63.277	156.55	19.1	12	16	12	0.920366	0.890811	0.890953	1.11271	1.10383	1.11068	0.812131	0.00119469
B8MVY9	Actin OS=Aspergillus parasiticus (strain ATCC 56775 / NRRL 5862 / SRRC 143 / SU-1) GN=P875_00086938 PE=3 SV=1	AFLA_073360	13.639	4.3242	16	2	2	2	1.69579	1.63962	1.57574	0.271227	0.286613	0.292934	5.77257	0.000450195
B8MVZ4	L-galactose dehydrogenase (L-GalDH), putative	AFLA_073410	51.22	70.044	13.8	5	7	5	0.824335	0.814637	0.864655	1.16715	1.18558	1.18785	0.707123	0.000458771
B8MVZ5	Cochaperone Pam16	AFLA_073420	15.02	15.254	35.1	4	5	4	0.892308	0.86855	0.894391	1.12196	1.12378	1.17868	0.775387	0.00160452
B8MVZ8	Amine oxidase	AFLA_073450	78.235	75.053	15.4	9	11	8	1.29093	1.20142	1.22804	0.714498	0.704982	0.744191	1.71949	0.000616432
B8MVZ9	Cyclopropane-fatty-acyl-phospholipid synthase, putative	AFLA_073460	58.819	323.31	46.8	23	49	23	0.898865	0.868537	0.897028	1.13755	1.15502	1.05487	0.79596	0.0118273
B8MW01	Tropomyosin, putative	AFLA_073480	18.83	206.36	71.4	15	33	15	0.805149	0.817688	0.827127	1.20223	1.19725	1.19317	0.681938	3.7919e-05
B8MW02	Protein required for cell viability Rrp17, putative	AFLA_073490	25.657	3.3786	4.1	1	2	1	1.38893	1.22702	1.31446	0.670771	0.555221	0.717834	2.02199	0.000599769
B8MW03	Vacuolar ATP synthase subunit S1 ATP6S1 OS=Aspergillus parasiticus (strain ATCC 56775 / NRRL 5862 / SRRC 143 / SU-1) GN=P875_00086931 PE=4 SV=1	AFLA_073500	31.765	1.8636	2.7	1	1	1	1.08186	1.04914	0.930158	1.00218	0.961961	0.970633	1.04306	0.460153
B8MW05	Protein-ER retention protein (Erd1), putative	AFLA_073520	42.665	2.2673	3.5	1	1	1
B8MW09	Amino acid permease (Gap1), putative	AFLA_073560	63.86	1.7282	1.9	1	2	1
B8MW10	RhoGAP and Fes/CIP4 domain protein	AFLA_073570	98.082	101.52	22.4	22	32	22	0.918945	0.903882	0.846458	1.12227	1.19461	1.09857	0.781532	0.00303379
B8MW12	UBX domain protein (Ubx5), putative	AFLA_073590	58.784	79.75	18.6	8	11	8	0.953581	0.950601	0.83254	1.0607	1.10947	1.08774	0.840024	0.0369175
B8MW14	GDSL-like Lipase/Acylhydrolase OS=Aspergillus parasiticus (strain ATCC 56775 / NRRL 5862 / SRRC 143 / SU-1) GN=P875_00086926 PE=4 SV=1	AFLA_073610	28.62	1.9756	6.9	2	2	2	1.48328	1.72574	1.55834	0.297654	0.280711	0.425823	4.74747	0.000334757
B8MW16	Ste20-like serine/threonine protein kinase, putative	AFLA_073630	75.312	5.293	4.5	3	3	3	1.00788	0.999164	1.00506	0.967517	0.978643	1.05047	1.00516	0.861379
B8MW20	Amidohydrolase OS=Aspergillus flavus (strain ATCC MYA-384 / AF70) GN=P034_03695250 PE=4 SV=1	AFLA_073670	40.105	6.882	11.6	4	4	4	0.835679	0.915673	0.912344	1.09538	1.16746	1.12335	0.786634	0.00235846
B8MW21	Alcohol dehydrogenase, putative	AFLA_073680	43.645	18.826	8.3	4	5	4	1.14871	1.08615	1.12246	0.870458	0.871083	0.866681	1.28721	0.00503077
B8MW23	Autophagy protein Apg6 OS=Aspergillus parasiticus (strain ATCC 56775 / NRRL 5862 / SRRC 143 / SU-1) GN=P875_00086856 PE=4 SV=1	AFLA_073700	123.8	49.308	9	9	9	9	0.945552	0.896084	0.934137	1.09472	1.08488	1.0716	0.853768	0.00323925
B8MW24	Mitochondrial ribosomal protein DAP3, putative	AFLA_073710	55.064	137.15	28.1	14	19	14	0.849338	0.846554	0.849408	1.16499	1.17694	1.15198	0.728494	0.00042732
B8MW25	Ribosome biogenesis protein (Rrs1), putative	AFLA_073720	24.528	22.998	24.1	6	8	6	0.827508	0.912306	0.871796	1.20017	1.1057	1.12603	0.76098	0.0021148
B8MW27	Rab geranylgeranyltransferase, beta subunit	AFLA_073740	34.36	29.176	8.6	2	2	2	1.09489	1.0906	1.04843	0.930998	0.947842	0.854182	1.18328	0.0143174
B8MW29	DNA mismatch repair protein Msh3	AFLA_073760	152.65	167.06	12.2	17	27	17	0.920944	0.988948	0.938873	1.06825	1.05924	1.00511	0.909395	0.0289091
B8MW30	Aspergillus niger contig An13c0040, genomic contig OS=Aspergillus niger (strain CBS 513.88 / FGSC A1513) GN=An13g01090 PE=4 SV=1	AFLA_073770	93.425	4.7204	2.7	2	2	2
B8MW31	Aspergillus niger contig An13c0040, genomic contig OS=Aspergillus niger (strain CBS 513.88 / FGSC A1513) GN=An13g01110 PE=4 SV=1	AFLA_073780	47.85	25.42	17.6	8	10	8	1.56125	1.53502	1.57287	0.358617	0.411045	0.401319	3.98737	1.78134e-06
B8MW32	Alcohol dehydrogenase, zinc-containing	AFLA_073790	38.175	26.174	9.6	3	4	3	1.10487	1.09711	1.16042	0.850046	0.840996	0.898217	1.2986	0.000686737
B8MW33	Short chain dehydrogenase/reductase family	AFLA_073800	38.82	12.486	11	4	5	4	1.24883	1.35755	1.34081	0.624647	0.599921	0.648923	2.10686	0.000630392
B8MW37	Na/K ATPase alpha 1 subunit, putative	AFLA_073840	121.87	4.6242	3.4	3	3	3
B8MW48	Rho guanyl nucleotide exchange factor, putative	AFLA_073950	205.94	3.4721	1.4	3	3	3	1.17586	1.13231	1.20033	0.795227	0.800621	0.831157	1.44561	0.000418079
B8MW51	Cyclin-dependent protein kinase complex component, putative	AFLA_073980	58.142	10.477	4.7	2	3	2	1.34622	1.22608	1.04566	0.838258	0.704281	0.936466	1.45944	0.0289671
B8MW52	Proteasome subunit beta type	AFLA_073990	24.89	76.671	28.4	6	14	6	0.939323	0.849223	0.900896	1.13989	1.1312	1.16698	0.782252	0.00479664
B8MW53	BEM46 family protein	AFLA_074000	37.441	5.6164	3.2	1	1	1	0.988379	0.99487	0.980338	0.96862	1.05464	1.03641	0.968596	0.345198
B8MW54	F1F0 ATP synthase assembly protein Atp11, putative	AFLA_074010	37.535	2.8296	6.2	2	2	2
B8MW58	LYAR-type C2HC zinc finger OS=Aspergillus parasiticus (strain ATCC 56775 / NRRL 5862 / SRRC 143 / SU-1) GN=P875_00086852 PE=4 SV=1	AFLA_074050	50.972	6.8657	5.7	2	2	2
B8MW59	NF-X1 finger transcription factor, putative	AFLA_074060	56.597	2.0346	3.4	2	2	2	1.0409	0.983023	1.00623	0.944677	1.01119	1.0302	1.01476	0.663087
B8MW60	Siderochrome-iron transporter, putative	AFLA_074070	66.755	3.4406	2.3	1	1	1	0.964992	0.866324	0.866131	1.15268	1.10599	1.07841	0.808325	0.00848643
B8MW61	Alpha-1,2-mannosidase, putative	AFLA_074080	87.536	7.3725	4.7	3	3	3	1.12547	1.17851	1.32403	0.788549	0.832896	0.641685	1.60309	0.00536663
B8MW63	Gamma-glutamyltranspeptidase	AFLA_074100	62.965	4.8544	3.6	2	2	2	1.37269	1.39294	1.29224	0.557463	0.619709	0.649243	2.22176	6.07948e-05
B8MW66	5-Methylcytosine G/T mismatch-specific DNA glycosylase, putative OS=Neosartorya fischeri (strain ATCC 1020 / DSM 3700 / CBS 544.65 / FGSC A1164 / JCM 1740 / NRRL 181 / WB 181) GN=NFIA_025730 PE=4 SV=1	AFLA_074130	94.425	12.636	4.8	4	4	4	0.866918	0.903221	0.955323	1.10688	1.069	1.12482	0.825724	0.00549535
B8MW77	Str. FM013 OS=Penicillium camemberti FM 013 GN=PCAMFM013_S001g000341 PE=4 SV=1	AFLA_074240	10.159	2.133	17.2	2	2	2	1.59981	1.591	1.60111	0.352119	0.298106	0.310296	4.98887	9.80132e-05
B8MW79	2OG-FeII oxygenase superfamily protein OS=Aspergillus flavus (strain ATCC MYA-384 / AF70) GN=P034_01143316 PE=4 SV=1	AFLA_074260	26.727	2.2718	5.6	1	1	1
B8MW81	Lactonase 7-bladed beta-propeller OS=Aspergillus flavus (strain ATCC MYA-384 / AF70) GN=P034_01143308 PE=4 SV=1	AFLA_074280	29.238	261.53	35.8	5	13	5	1.45583	1.56812	1.48885	0.396971	0.427901	0.365946	3.78966	7.47001e-05
B8MW82	Lactonase 7-bladed beta-propeller OS=Aspergillus flavus (strain ATCC MYA-384 / AF70) GN=P034_01143308 PE=4 SV=1	AFLA_074290	12.94	126.41	23.6	2	5	2	1.58322	1.53962	1.61315	0.349591	0.372672	0.310126	4.58741	2.06631e-06
B8MW88		AFLA_087780	12.033	119.57	67	6	8	6	0.935768	0.933847	0.956279	1.0954	1.06132	1.03209	0.886191	0.0129006
B8MW92	Cell wall integrity signaling protein Lsp1/Pil1, putative	AFLA_087820	39.208	177.04	47.8	17	28	17	0.825144	0.836889	0.830095	1.219	1.17262	1.19842	0.694179	0.00073549
B8MWA0	Pyruvate kinase	AFLA_087900	58.086	323.31	57.8	28	103	28	0.775131	0.792703	0.817672	1.26647	1.24261	1.20702	0.641937	6.61508e-05
B8MWA1	Aspergillus niger contig An07c0310, genomic contig OS=Aspergillus niger (strain CBS 513.88 / FGSC A1513) GN=An07g09005 PE=4 SV=1	AFLA_087910	12.077	6.2348	11.1	1	1	1	0.907513	0.955645	0.947652	1.06004	1.12104	1.03463	0.874084	0.0171234
B8MWA2	F-box domain protein	AFLA_087920	51.882	1.7101	2	1	1	1
B8MWA5	Isocitrate dehydrogenase LysB	AFLA_087950	41.263	201.51	49.1	17	27	17	0.967604	0.981421	0.947696	1.03673	1.01953	1.03088	0.938321	0.0104403
B8MWA7	Mucin-7, putative	AFLA_087970	63.489	21.585	16.4	11	11	11	1.16492	1.22918	1.28956	0.695906	0.746926	0.769618	1.66497	0.000864095
B8MWA9	40S ribosomal protein S8	AFLA_087990	18.499	6.8449	10.6	2	3	2	0.740426	0.727664	0.735567	1.34405	1.24936	1.29105	0.567301	0.00204136
B8MWB1	Kynurenine 3-monooxygenase	BNA4	56.988	114.56	30.6	14	21	14	0.787234	0.719288	0.760431	1.2507	1.32877	1.27444	0.588222	7.57902e-05
B8MWB2	Methionine aminopeptidase 1	AFLA_088020	44.789	39.711	19.1	7	10	7	1.17823	1.13369	1.1673	0.877683	0.885398	0.899809	1.30656	0.000448223
B8MWB4	EF hand domain protein	AFLA_088040	123.51	4.2041	1.9	2	2	2	1.11819	1.11917	0.923559	0.923467	0.949601	0.968452	1.1124	0.24053
B8MWB5	mRNA splicing factor (Prp17), putative	AFLA_088050	64.93	44.077	19.1	9	11	9	0.893495	1.04722	0.9048	1.09785	1.04645	1.05229	0.890169	0.130962
B8MWB7	ABC transporter (Adp1), putative	AFLA_088070	112.22	53.728	8.8	9	17	9	0.972007	1.0044	0.954201	1.0835	1.03261	1.03715	0.929391	0.0280522
B8MWB8	Aspartate aminotransferase, putative	AFLA_088080	45.208	3.4401	4.5	2	2	2	0.968504	0.84689	0.942709	1.0479	1.01535	1.22774	0.838076	0.0966613
B8MWB9	Long-chain fatty acid transporter, putative	AFLA_088090	72.902	30.376	8.6	5	5	5	0.894462	0.866368	0.852048	1.15744	1.16622	1.11463	0.759937	0.000238665
B8MWC1	Itaconyl-CoA hydratase OS=Aspergillus terreus PE=4 SV=1	AFLA_088110	40.076	2.8025	4.6	2	2	2
B8MWC4	Sreptomyces cyclase/dehydrase family protein	AFLA_088140	27.857	18.633	14.5	2	3	2	0.809153	0.806253	0.79237	1.25599	1.23426	1.16971	0.657871	0.00285431
B8MWC5	Fe superoxide dismutase, putative	AFLA_088150	33.532	111.62	14.8	2	3	2	1.09249	0.960959	1.08744	0.893441	1.05055	0.919592	1.09684	0.228549
B8MWC6	Str. FM013 OS=Penicillium camemberti FM 013 GN=PCAMFM013_S001g000052 PE=4 SV=1	AFLA_088160	43.046	-2	1.7	1	1	1	1.03047	0.953167	0.913076	1.0675	1.04002	1.00955	0.929305	0.15432
B8MWC8	Fms interacting protein, putative	AFLA_088180	24.73	25.323	30.7	5	5	5	1.2062	1.27892	1.14144	0.779439	0.722324	0.78784	1.58392	0.00214463
B8MWD5	Transcription initiation factor TFIID subunit 13, putative	AFLA_088250	30.511	5.8143	5.1	1	1	1	0.895265	0.821591	0.68642	1.21878	1.35751	1.12347	0.649577	0.00936791
B8MWD6	Eukaryotic translation initiation factor 3 subunit F	AFLA_088260	37.175	260.4	43.8	11	22	11	1.09106	1.13641	1.02285	0.91469	0.893216	0.983037	1.1646	0.0245202
B8MWD7	U3 small nucleolar RNA-associated protein 25	AFLA_088270	26.557	3.9052	8.9	2	2	2	0.899567	0.909053	0.934922	1.07038	1.19988	1.02894	0.831577	0.0639138
B8MWE0	Cholinephosphate cytidylyltransferase	AFLA_088300	51.871	37.226	12.4	6	8	6	0.986576	0.988841	0.962428	1.04146	1.07051	1.01045	0.940888	0.0521429
B8MWE1	Protein phosphatase 2C OS=Aspergillus flavus (strain ATCC MYA-384 / AF70) GN=P034_07857932 PE=3 SV=1	AFLA_088310	11.188	4.4367	41	3	3	3	1.29887	1.35827	1.25278	0.631733	0.656624	0.695004	1.97136	0.000213939
B8MWE2	Protein phosphatase 2C, putative	AFLA_088320	33.913	91.387	51.3	15	23	15	1.01401	1.00452	1.01535	0.97858	0.979784	0.960852	1.03928	0.0108057
B8MWE4	Aspergillus niger contig An08c0020, genomic contig OS=Aspergillus niger (strain CBS 513.88 / FGSC A1513) GN=An08g00580 PE=4 SV=1	AFLA_088340	124.99	2.1912	2	2	2	2	1.11524	1.08802	1.09526	0.899791	0.865307	0.893759	1.24058	0.000140971
B8MWE7	60S ribosomal protein L9, putative	AFLA_088370	21.888	169.28	68.2	12	36	12	1.01371	1.03997	1.05005	0.950977	0.942697	0.961657	1.08699	0.00671306
B8MWE8	Patatin-like serine hydrolase, putative	AFLA_088380	68.06	6.15	2.2	1	1	1
B8MWE9	Transcription factor btf3, putative	AFLA_088390	77.82	32.535	12.9	8	9	8	0.987163	1.00996	0.904098	1.06598	1.04883	1.02713	0.923387	0.118004
B8MWF1	Rhomboid-like protein	AFLA_088410	55.055	9.7457	7.5	4	4	4	1.12933	1.1116	0.996045	0.903711	0.895995	0.946365	1.17877	0.0457838
B8MWF2	Similar to An08g00680 OS=Aspergillus luchuensis GN=RIB2604_02900450 PE=4 SV=1	AFLA_088420	17.326	22.304	16.1	2	2	2	0.975467	0.974411	0.889162	1.0001	1.10332	1.11013	0.883459	0.0548778
B8MWF3	Protein kinase activator (Mob2), putative	AFLA_088430	32.46	3.1841	6.2	2	2	2	0.96007	1.01735	0.996692	1.01033	1.02924	0.986488	0.982834	0.456131
B8MWF4	RNA polymerase-associated protein LEO1, putative	AFLA_088440	51.764	14.961	3	1	2	1	1.01276	0.848279	0.918172	1.04894	1.05226	1.16985	0.849638	0.0593957
B8MWF6	Ribosome biogenesis protein ERB1	ERB1	87.781	39.396	15.8	9	9	9	0.927879	0.959697	0.850455	1.03714	1.11932	1.06438	0.8501	0.019135
B8MWF7	AAA family ATPase/60S ribosome export protein Rix7, putative	AFLA_088470	80.524	17.947	7.3	5	5	5	0.993903	1.00506	0.95687	1.00492	1.08242	0.971789	0.966232	0.413445
B8MWF8	SNF7 family protein	AFLA_088480	26.142	6.407	6.6	1	1	1	0.985998	1.33283	1.00393	0.909406	1.01985	0.694285	1.26652	0.19185
B8MWG2	CUE domain protein, putative	AFLA_088520	44.186	43.004	25.9	11	19	11	0.919477	0.955376	0.924916	1.05026	1.07274	1.04806	0.882913	0.00133424
B8MWG4	Similar to An08g00570 OS=Aspergillus niger GN=ABL_04079 PE=4 SV=1	AFLA_088540	59.535	13.524	2.6	2	2	2	0.945029	0.913202	0.923566	1.09009	1.16169	0.996073	0.856502	0.0784413
B8MWG7	Pc16g02070 protein OS=Penicillium rubens (strain ATCC 28089 / DSM 1075 / NRRL 1951 / Wisconsin 54-1255) GN=Pc16g02070 PE=4 SV=1	AFLA_088570	20.02	136.38	54.8	11	30	11	1.23024	1.25954	1.23421	0.736407	0.719641	0.711046	1.71843	2.5031e-06
B8MWG9	Nuclear pore complex protein (SonA), putative	AFLA_088590	39.699	323.31	59.5	17	32	17	0.902034	0.862146	0.86307	1.08767	1.13244	1.12444	0.785532	0.000234819
B8MWH1	Lactonohydrolase, putative	AFLA_088610	44.37	2.1194	2	1	1	1	1.58773	1.50152	1.54669	0.394181	0.382263	0.371494	4.03849	0.000207498
B8MWH2	UPF0160 domain protein MYG1, putative	AFLA_088620	41.427	164.07	35.1	10	17	10	0.978395	1.00072	1.01899	0.948852	0.955068	0.990022	1.03599	0.116921
B8MWH3	ICE2 family protein OS=Aspergillus oryzae (strain 3.042) GN=Ao3042_04461 PE=4 SV=1	AFLA_088630	48.066	2.0024	3.2	1	1	1
B8MWH5	cAMP-regulated phosphoprotein family protein Igo1, putative	AFLA_088650	17.598	40.393	23.4	3	5	3	1.32212	1.30287	1.32951	0.609608	0.646867	0.568775	2.16655	0.000308003
B8MWH6	DUF431 domain protein	AFLA_088660	23.68	15.456	21.2	4	6	4	1.07307	1.05421	1.06405	0.998196	0.91094	0.938638	1.12064	0.0418763
B8MWJ5	Probable alpha-galactosidase A	aglA	58.726	61.543	12.2	6	8	6	1.62877	1.67177	1.58584	0.23307	0.216804	0.211987	7.38279	0.000138198
B8MWJ7	Cytochrome P450, putative	AFLA_074540	36.83	1.8618	3.5	1	1	1	0.818461	0.926083	0.734411	1.22225	1.1444	1.21967	0.691227	0.0109172
B8MWK1	Alphabeta hydrolase family protein OS=Aspergillus flavus (strain ATCC MYA-384 / AF70) GN=P034_05258107 PE=4 SV=1	AFLA_074590	30.373	11.673	4.7	1	1	1
B8MWM4	Isoamyl alcohol oxidase OS=Aspergillus nomius NRRL 13137 GN=ANOM_009220 PE=4 SV=1	AFLA_074820	69.481	26.848	13.8	8	9	8	1.63779	1.5372	1.62001	0.283703	0.30742	0.360234	5.04019	1.10631e-05
B8MWN6	Viral-enhancing factor, putative	AFLA_074940	95.922	89.437	15.4	12	16	12	1.53396	1.55696	1.57982	0.375759	0.386512	0.37271	4.11526	3.17029e-05
B8MWP0	Splicing factor u2af large subunit	AFLA_074980	62.782	66.991	17.4	9	17	9	0.830059	0.823857	0.780244	1.30489	1.20278	1.11032	0.672793	0.0143827
B8MWP5	40S ribosomal protein S13	AFLA_075030	16.816	85.593	63.6	9	28	9	1.04646	1.01526	0.990446	0.963337	0.984324	0.92756	1.06154	0.0636926
B8MWP7	COMPASS complex subunit Sdc1, putative	AFLA_075050	8.7588	9.5	23.5	2	2	2	0.726376	0.916547	0.806927	1.19504	1.21819	1.2066	0.676785	0.0181993
B8MWP8	Transformer-SR ribonucleoprotein, putative	AFLA_075060	35.332	176.97	50	15	40	15	0.814195	0.793127	0.815737	1.18167	1.20222	1.24699	0.667348	0.000743625
B8MWP9	PHD finger domain protein, putative	AFLA_075070	131.73	3.2027	1.9	3	3	3
B8MWQ0	Genomic scaffold, ProqFM164S04 OS=Penicillium roqueforti (strain FM164) GN=PROQFM164_S04g000561 PE=4 SV=1	AFLA_075080	14.965	1.7099	14.8	2	2	2	0.998215	0.803163	0.910186	1.17348	1.10804	1.02929	0.819004	0.0512027
B8MWQ4	Mitochondrial carrier protein, putative	AFLA_075120	77.564	323.31	40.4	23	33	23	0.912313	0.872733	0.882019	1.13034	1.08654	1.08904	0.806752	0.00038568
B8MWQ5	Similar to An07g03080 OS=Aspergillus luchuensis GN=RIB2604_00602570 PE=4 SV=1	AFLA_075130	24.373	11.239	15.6	3	4	3	0.844285	0.983301	0.863797	1.0659	1.11845	1.17788	0.800478	0.0170619
B8MWQ7	S-formylglutathione hydrolase	AFLA_075150	31.585	144.05	52.6	13	21	13	0.974884	0.954889	0.957516	1.03399	1.00304	1.0474	0.936086	0.0223701
B8MWR5	Chromatin regulatory protein sir2, putative	AFLA_075230	23.393	5.2076	9	2	3	2	1.04346	0.980201	0.942362	0.986579	1.02108	1.05007	0.970007	0.437415
B8MWR6	Pc22g02820 protein OS=Penicillium rubens (strain ATCC 28089 / DSM 1075 / NRRL 1951 / Wisconsin 54-1255) GN=Pc22g02820 PE=4 SV=1	AFLA_075240	15.885	1.7501	5.6	1	1	1
B8MWR7	Carboxypeptidase	AFLA_088670	67.236	13.61	4	2	2	2	0.983118	1.03021	1.0214	1.00242	0.984451	0.96438	1.02829	0.205131
B8MWR8	Probable cytosolic iron-sulfur protein assembly protein 1	cia1	48.857	28.657	13	5	8	5	0.955018	0.873952	0.936675	0.996662	1.02898	1.01279	0.910221	0.0514941
B8MWS2	Iron/copper transporter Atx1, putative	AFLA_088720	8.3184	11.574	40.5	2	4	2	1.14337	1.08482	0.890179	1.02261	0.941951	0.888292	1.09307	0.379268
B8MWS4	Kinetochore protein OS=Aspergillus oryzae (strain 3.042) GN=Ao3042_04452 PE=4 SV=1	AFLA_088740	30.708	9.6236	14	4	4	4	0.816908	0.862198	0.842436	1.14611	1.17644	1.22935	0.709913	0.000998552
B8MWS5	Meiotic recombination protein Ski8/Rec14, putative	AFLA_088750	45.132	28.442	13.1	5	8	5	0.792107	0.861445	0.818742	1.21103	1.13135	1.13952	0.710043	0.000618243
B8MWS6	Septin	AFLA_088760	19.685	123.12	32	5	11	5	0.807845	0.814138	0.794763	1.25603	1.20663	1.1827	0.662966	0.00159779
B8MWS7	Guanylate kinase	AFLA_088770	25.898	72.094	50	12	31	12	0.893911	0.877913	0.871946	1.11928	1.14112	1.12141	0.781761	1.39336e-05
B8MWS8	Golgi matrix protein, putative	AFLA_088780	61.199	48.858	18.6	9	9	9	1.02265	1.05625	0.964056	0.968584	0.967165	0.991506	1.03952	0.286223
B8MWT1	Glycerol-3-phosphate dehydrogenase, mitochondrial	AFLA_088810	77.502	269.99	43.8	29	66	29	0.820915	0.822366	0.798284	1.21011	1.17384	1.20841	0.679654	3.7159e-05
B8MWT5	Exportin KapK	AFLA_088850	123.33	115.17	22	22	30	22	0.929254	0.923639	0.849345	1.12315	1.11878	1.19065	0.787233	0.00225877
B8MWT6	Acetyltransferase, putative	AFLA_088860	77.122	21.54	7.1	3	4	3	1.07204	1.11459	1.01476	0.859913	0.955251	0.986554	1.14265	0.0535727
B8MWT7	Delta-aminolevulinic acid dehydratase	AFLA_088870	32.609	41.51	13.6	4	4	4	0.933062	1.02572	0.803341	1.05664	1.07595	1.16015	0.83885	0.0932695
B8MWV0	FAD binding domain protein	AFLA_075370	55.501	6.0298	4.5	2	2	2	1.40377	1.35822	1.3857	0.606802	0.562641	0.518268	2.45758	9.46457e-05
B8MWV3	Quinone oxidoreductase, putative	AFLA_075400	39.016	28.677	15	6	9	6	0.293967	0.272276	0.296672	1.77967	1.79756	1.81264	0.160099	4.85845e-08
B8MWV6	DEAD box ATP-dependent RNA helicase, putative	AFLA_075430	57.738	49.914	16	8	10	8	1.0174	1.04203	1.02353	0.891964	0.978504	1.00144	1.07349	0.163999
B8MWV8	UMTA methyltransferase family protein	AFLA_075450	42.679	5.0982	6.9	3	3	3	1.13966	1.1101	1.16044	0.844222	0.849802	0.840357	1.34557	0.00186604
B8MWW3	Metal-dependent amidase/aminoacylase/carboxypeptidase OS=Aspergillus oryzae (strain 3.042) GN=Ao3042_06353 PE=4 SV=1	AFLA_075500	43.873	48.614	19.8	7	11	7	0.899621	1.01245	0.812126	1.23341	1.06985	1.20126	0.777342	0.0282883
B8MWW4	General amidase, putative	AFLA_075510	60.752	1.7072	1.6	1	1	1	1.13843	1.18304	1.16917	0.851783	0.734256	0.840149	1.43873	0.00591331
B8MWX2	SnoaL-like domain protein OS=Aspergillus flavus (strain ATCC MYA-384 / AF70) GN=P034_02705654 PE=4 SV=1	AFLA_075590	14.945	10.15	32.8	4	5	4
B8MWY2	Periplasmic beta-glucosidase, putative	AFLA_075690	79.46	18.341	8.3	6	6	6	0.976033	0.867921	0.875053	1.11845	1.14298	1.0622	0.818083	0.0119692
B8MWZ2	FAD binding domain protein OS=Aspergillus flavus (strain ATCC MYA-384 / AF70) GN=P034_00703700 PE=4 SV=1	AFLA_075800	61.969	14.738	2.6	1	1	1	1.00938	0.951309	1.02211	0.951658	1.01752	1.07003	0.981442	0.671351
B8MWZ6	rRNA adenine N(6)-methyltransferase	AFLA_075830	43.782	13.802	14.5	6	6	6	1.04449	1.06043	1.07083	0.933493	0.912872	0.951907	1.13489	0.00136832
B8MWZ8	Fringe-like protein OS=Aspergillus flavus (strain ATCC MYA-384 / AF70) GN=P034_00703693 PE=4 SV=1	AFLA_075850	59.39	10.452	6.4	3	3	3	1.30278	0.973695	1.09218	0.899106	0.829468	0.859089	1.30181	0.108098
B8MX00	Fungal Zn2-Cys6 binuclear cluster domain protein OS=Aspergillus flavus (strain ATCC MYA-384 / AF70) GN=P034_00703708 PE=4 SV=1	AFLA_075870	18.43	2.8365	16.8	2	2	2
B8MX02		AFLA_075890	28.488	7.0839	10.3	3	3	3	0.839291	0.960352	1.05236	1.00525	1.09236	1.07007	0.900343	0.22434
B8MX03	FAD binding domain protein OS=Aspergillus flavus (strain ATCC MYA-384 / AF70) GN=P034_00703694 PE=4 SV=1	AFLA_075900	44.087	9.7111	9.9	3	3	3
B8MX15	Tropomyosin-1, putative	AFLA_076020	13.302	10.823	12.9	1	1	1
B8MX19	Structure-specific recognition protein, putative	AFLA_076060	70.64	113.27	11	7	9	7	0.668054	0.702148	0.689951	1.35811	1.31956	1.382	0.507468	5.09602e-05
B8MX20	Septin AspB	AFLA_076070	59.145	323.31	41.5	20	43	19	1.02171	0.996767	1.01311	0.995018	1.00346	1.00943	1.00787	0.414529
B8MX21	Endoplasmic reticulum protein OS=Aspergillus nomius NRRL 13137 GN=ANOM_007099 PE=4 SV=1	AFLA_076080	31.22	8.6689	11.9	3	6	3	0.979592	1.0689	1.06569	0.946003	0.954335	0.951871	1.09185	0.0952297
B8MX23	Aspergillus niger contig An07c0080, genomic contig OS=Aspergillus niger (strain CBS 513.88 / FGSC A1513) GN=An07g02800 PE=4 SV=1	AFLA_076100	41.912	105.07	11.2	4	6	4	0.881712	0.934221	0.882974	1.10928	1.081	1.15	0.80799	0.00139241
B8MX30		AFLA_076170	31.751	36.173	18.7	4	7	4	1.57407	1.51437	1.52767	0.390223	0.399126	0.38367	3.93524	0.000114164
B8MX31		AFLA_076180	28.279	4.5014	7.3	2	2	2	1.44427	1.52183	1.43422	0.490745	0.455945	0.461496	3.12481	0.000170201
B8MX37	Glutamate-1-semialdehyde 2,1-aminomutase, putative	AFLA_076240	49.996	9.2775	7.8	3	3	3	1.12492	1.1586	1.3218	0.757428	0.826967	0.719121	1.56514	0.00791275
B8MX45	C6 transcription factor, putative	AFLA_076320	66.916	1.8178	1.9	1	1	1	1.01128	0.979008	0.910862	1.01756	1.06047	1.05088	0.927206	0.108553
B8MX51	Mitochondrial intermembrane space protein Mia40	AFLA_076380	20.307	145.59	33.2	4	8	4	0.71764	0.697545	0.725538	1.38849	1.30867	1.29948	0.535631	0.00100729
B8MX52	Intermembrane space protein OS=Aspergillus oryzae (strain 3.042) GN=Ao3042_06271 PE=4 SV=1	AFLA_076390	10.609	11.653	21.9	2	4	2	1.29037	1.26653	1.3078	0.668516	0.731823	0.657517	1.87803	0.00017887
B8MX53	Nonsense-mediated mRNA decay factor (Upf2), putative	AFLA_076400	137.24	16.192	6.8	7	8	7	1.09829	0.978148	1.04633	0.949716	0.926261	0.990957	1.08924	0.117729
B8MX56	SUN domain protein (Uth1), putative	AFLA_076430	43.337	183.98	21.6	6	13	6	0.968082	0.923546	0.999439	1.04806	1.00624	1.02975	0.937426	0.0803243
B8MX57	Ribosomal protein L1p/L10e family protein OS=Aspergillus parasiticus (strain ATCC 56775 / NRRL 5862 / SRRC 143 / SU-1) GN=P875_00086665 PE=4 SV=1	AFLA_076440	43.628	32.967	19.7	7	10	7	0.9757	0.902573	1.00972	1.03055	1.03116	1.11701	0.90854	0.086422
B8MX58	Electron transfer flavoprotein alpha subunit, putative	AFLA_076450	36.099	128.09	32.9	8	15	8	1.27115	1.31652	1.24914	0.712324	0.66161	0.690684	1.85836	3.51493e-05
B8MX61	Glutathione S-transferase, putative	AFLA_076480	25.648	114.83	38.7	12	28	12	0.55491	0.533887	0.582145	1.46602	1.42577	1.61195	0.371012	0.00227085
B8MX62	RSC complex subunit (RSC8), putative	AFLA_076490	73.932	137.03	23.5	15	17	15	1.15185	1.14445	1.09065	0.877122	0.896871	0.877816	1.27722	0.00309019
B8MX65	GPI maturation protein (Bst1), putative	AFLA_076520	119.07	2.3426	0.8	1	1	1
B8MX68	Cellulase glycosyl hydrolase family 5 OS=Aspergillus flavus (strain ATCC MYA-384 / AF70) GN=P034_04307374 PE=3 SV=1	AFLA_076550	54.771	3.1108	2.3	1	1	1
B8MX73	Translation elongation factor eEF-3, putative	AFLA_076600	117.9	323.31	55.4	58	170	58	1.01914	1.02996	1.07124	0.980053	0.962038	0.932073	1.08565	0.018405
B8MX74	TPR domain protein	AFLA_076610	107.07	98.363	6.4	5	7	5	0.777163	0.860547	0.881151	1.07963	1.24421	1.2506	0.704688	0.0104057
B8MX75	Siroheme synthase Met8, putative	AFLA_076620	25.589	20.727	23	5	7	5	0.987364	0.90012	0.943902	1.07585	1.00931	1.05239	0.902421	0.0357169
B8MX76	Ribose phosphate diphosphokinase Prs1, putative	AFLA_076630	38.444	46.771	23.4	8	11	8	0.907258	0.911086	0.844203	1.08122	1.13644	1.15865	0.788597	0.00169515
B8MX77	Phospholipase PldA, putative	AFLA_076640	95.892	92.831	24.4	19	25	19	0.958648	0.946989	0.937594	1.05282	1.07893	1.03023	0.899194	0.00836007
B8MX80	Guanyl-nucleotide exchange factor (Sec7), putative	AFLA_076670	224.5	180.04	15.7	28	36	28	0.963674	0.930134	0.878795	1.05599	1.0991	1.10038	0.851676	0.00902203
B8MX81	Acetyltransferase component of pyruvate dehydrogenase complex	AFLA_076680	51.618	267.48	42.1	16	58	16	0.884007	0.895937	0.903604	1.09208	1.09795	1.08867	0.818478	0.000100996
B8MX82	Dihydrolipoamide acetyltransferase component of pyruvate dehydrogenase OS=Aspergillus nomius NRRL 13137 GN=ANOM_005065 PE=4 SV=1	AFLA_076690	18.751	5.1799	10.5	2	3	2	1.37176	1.36864	1.38546	0.592895	0.521243	0.60247	2.4035	0.000677758
B8MX83	V-SNARE protein Bos1, putative	AFLA_076700	18.173	7.1656	8.8	1	1	1
B8MX84	Malate dehydrogenase, NAD-dependent	AFLA_076710	44.515	323.31	45.8	19	94	18	0.841174	0.842594	0.849581	1.14209	1.18454	1.17847	0.72276	0.00118152
B8MX85	AAA family ATPase, putative	AFLA_076720	106.82	23.412	9	7	7	7	0.904232	0.954245	0.984253	1.08959	1.07581	0.99434	0.899675	0.0521393
B8MX89	Vacuolar morphogenesis protein AvaB, putative	AFLA_076760	116.73	7.5818	3.4	4	4	4	0.985516	1.01216	1.00819	1.01069	0.949675	1.025	1.00687	0.80205
B8MX90	Fructose-2,6-bisphosphatase	AFLA_076770	48.297	25.665	25.4	11	15	11	1.10569	1.00457	1.10363	0.866166	0.9167	0.961805	1.17096	0.0239009
B8MX91	Ribonucleoprotein, putative	AFLA_076780	36.068	57.352	33	10	13	10	1.08198	1.08872	1.10692	0.880393	0.905369	0.881407	1.22888	5.43598e-05
B8MX93	Amidohydrolase family protein	AFLA_076800	38.856	32.414	23.4	11	23	11	1.16981	1.12892	1.15955	0.807826	0.838936	0.789517	1.41949	6.7373e-05
B8MX97	Proteasome subunit alpha type	AFLA_076840	30.174	72.595	36.6	8	14	8	1.04001	1.05602	1.04823	0.955028	0.987438	0.916377	1.09984	0.0380426
B8MXA1	Acyl-CoA desaturase	AFLA_076880	51.944	20.742	16.9	9	15	7	0.989324	1.0612	1.16915	0.94351	0.940901	0.777554	1.20951	0.0703752
B8MXA2	Metallopeptidase MepB	AFLA_076890	81.691	323.31	38	23	44	23	1.1851	1.1989	1.2297	0.725059	0.736921	0.750905	1.63303	4.97121e-05
B8MXA4	Cytokinesis EF-hand protein Cdc4, putative	AFLA_076910	15.333	100.06	47.5	8	10	7	1.13217	0.957741	1.01254	1.02449	0.982035	0.911447	1.06322	0.380634
B8MXA5	C2H2 finger domain protein, putative	AFLA_076920	112.35	4.2262	1.1	1	1	1	0.890733	0.894038	0.909033	1.14432	1.11154	1.07822	0.807959	0.00479519
B8MXA6	Importin, putative	AFLA_076930	115.13	146.17	19.2	17	26	17	0.94685	0.932765	0.943818	1.03291	1.03464	1.07576	0.898236	0.0112935
B8MXA7	Small nuclear ribonucleoprotein SmE, putative	AFLA_076940	10.64	10.741	32.6	3	4	3	0.958515	1.01616	1.01753	1.02717	0.959683	1.00648	0.999626	0.98995
B8MXA8	5-formyltetrahydrofolate cyclo-ligase	AFLA_076950	25.992	9.0182	9.6	2	2	2	0.807916	0.952818	0.872472	1.15819	1.10242	1.14015	0.774299	0.015723
B8MXB0	Yqey-like protein OS=Aspergillus flavus (strain ATCC MYA-384 / AF70) GN=P034_00052335 PE=4 SV=1	AFLA_076970	20.11	96.076	39.6	6	10	6	0.838797	0.877735	0.904961	1.12897	1.16906	1.07065	0.778196	0.00318191
B8MXB1	Non-repetitive nucleoporin, putative	AFLA_076980	150.72	218.27	20	23	32	23	0.89181	0.869276	0.855079	1.14356	1.15169	1.16704	0.755617	8.21796e-05
B8MXB5	DNA damage-inducible v-SNARE binding protein Ddi1, putative	AFLA_077020	46.285	229.87	46.8	20	32	20	0.940967	0.907784	0.917409	1.11431	1.09269	1.05308	0.848496	0.00351853
B8MXD7	Acetyltransferase GNAT domain protein OS=Aspergillus flavus (strain ATCC MYA-384 / AF70) GN=P034_00052321 PE=4 SV=1	AFLA_077240	25.879	10.819	18.1	4	4	4	1.06363	1.01468	1.07219	0.968931	0.903383	0.946237	1.11777	0.0137121
B8MXD8	Acyl-coenzyme A oxidase	AFLA_077250	78.204	103.05	23.6	15	19	15	1.06958	1.09328	1.05777	0.938252	0.876791	0.892095	1.18968	0.00328596
B8MXD9	Aldo-keto reductase (YakC), putative	AFLA_077260	36.208	2.469	6.1	2	2	2
B8MXE0	NADH-dependent flavin oxidoreductase, putative	AFLA_077270	45.256	137.06	32.6	11	20	10	0.687541	0.678227	0.686676	1.36625	1.39301	1.36176	0.498042	6.02142e-05
B8MXE2	UMTA methyltransferase family protein	AFLA_077290	33.76	13.132	10.8	3	5	3	0.83548	0.968731	0.807216	1.26144	1.03992	1.1069	0.766206	0.035495
B8MXF7	Threonine aldolase, putative	AFLA_077440	39.947	31.743	18.2	6	6	6	1.19225	1.05468	1.13898	0.858913	0.808964	0.889846	1.3238	0.00766756
B8MXF8	Cinnamoyl-CoA reductase, putative	AFLA_077450	37.088	47.619	21.5	6	8	5	1.42484	1.42729	1.44786	0.504285	0.546511	0.512424	2.75072	5.75383e-06
B8MXH2	Nitrosoguanidine resistance protein SNG1 OS=Aspergillus nomius NRRL 13137 GN=ANOM_000971 PE=4 SV=1	AFLA_077590	52.794	22.952	4.2	1	1	1	0.88461	0.908832	0.943932	1.04259	1.14006	1.1312	0.826039	0.0112268
B8MXH3	Methyltransferase domain protein OS=Aspergillus flavus (strain ATCC MYA-384 / AF70) GN=P034_00052373 PE=4 SV=1	AFLA_077600	27.153	15.976	6.1	1	1	1
B8MXJ8	Phenylalanine ammonia-lyase	AFLA_077850	59.924	2.3582	2.7	2	2	2
B8MXJ9	DUF1688 domain protein OS=Aspergillus clavatus (strain ATCC 1007 / CBS 513.65 / DSM 816 / NCTC 3887 / NRRL 1) GN=ACLA_059830 PE=4 SV=1	AFLA_077860	48.158	70.838	31.6	12	18	12	0.986071	0.959574	0.940278	1.03898	1.04071	1.05555	0.92048	0.0146462
B8MXL2	Zinc-binding oxidoreductase ToxD, putative	AFLA_077990	37.604	140.49	35.1	9	11	8	0.502571	0.54038	0.486731	1.53367	1.55633	1.47683	0.334955	1.31544e-05
B8MXL7	(S)-2-haloacid dehalogenase IVA, putative	AFLA_078040	23.787	3.0568	4.8	1	2	1
B8MXM5	Cell wall glucanase/allergen F16-like protein	AFLA_078120	36.555	6.6562	5.6	2	2	2	1.06037	1.05841	0.965759	0.992409	0.989155	0.92267	1.06208	0.201145
B8MXM7	Acetyltransferase, GNAT family	AFLA_078140	27.35	6.5429	5	1	1	1	0.625954	0.649853	0.598474	1.46958	1.37146	1.41764	0.440107	0.000136413
B8MXN2	Palmitoyltransferase PFA4	PFA4	49.898	2.1214	4	2	2	2
B8MXN5	Dehydrogenase, putative	AFLA_078220	37.811	10.635	6.4	2	3	2	1.05702	0.978105	1.10013	0.946164	0.944002	0.954014	1.10234	0.112017
B8MXN6	Acetyltransferase, GNAT family	AFLA_078230	24.485	19.268	9.7	2	2	2	0.901068	0.946582	0.892858	1.11324	1.05973	1.11479	0.833548	0.00181915
B8MXN9	OPA3 domain protein	AFLA_078260	31.277	5.3589	8.5	3	3	3
B8MXP0	Myosin I MyoA/Myo5	AFLA_078270	138.37	293.74	22	26	35	26	0.915681	0.941567	0.934514	1.0767	1.09545	1.07793	0.858981	0.000143454
B8MXP2	Chitin synthase F	AFLA_078290	142.43	6.541	2.2	3	3	3	1.08217	1.05168	1.0968	0.968153	0.900575	0.848082	1.18914	0.0267453
B8MXP3	Chitin synthase activator (Chs3), putative	AFLA_078300	74.365	2.0142	1.3	1	1	1
B8MXP5	Probable beta-glucosidase btgE	btgE	61.824	25.147	5.6	4	7	4	0.869308	0.877007	0.858373	1.17459	1.13314	1.13084	0.757492	0.00086852
B8MXP6	Genomic scaffold, ProqFM164S02 OS=Penicillium roqueforti (strain FM164) GN=PROQFM164_S02g003201 PE=4 SV=1	AFLA_078330	8.7548	54.216	51.9	4	7	4	1.23205	1.35659	1.26818	0.7233	0.677376	0.726711	1.81294	0.00123126
B8MXQ1	Acetyl-coA hydrolase Ach1, putative	AFLA_078380	58.058	104.3	26.9	17	35	17	1.13195	1.15532	1.17877	0.811187	0.795589	0.828348	1.42335	7.25094e-05
B8MXQ2	Transcription factor (Sin3), putative	AFLA_078390	178.78	118.39	14.8	18	21	18	0.98327	1.03216	0.970067	0.957628	0.991561	1.03745	0.999617	0.990443
B8MXQ3	Protein phosphatase PP2A regulatory subunit B	AFLA_078400	54.547	47.126	22	11	16	11	0.860186	0.866304	0.823513	1.14643	1.10306	1.17836	0.743907	0.000889998
B8MXQ4	Aspergillus niger contig An16c0230, genomic contig OS=Aspergillus niger (strain CBS 513.88 / FGSC A1513) GN=An16g07140 PE=4 SV=1	AFLA_078410	35.978	4.4416	6.5	2	3	2	0.934958	0.954307	0.929579	1.0507	1.02623	1.13421	0.877832	0.0508738
B8MXQ5	Fumarate reductase Osm1, putative	AFLA_078420	67.874	202.91	39.3	21	42	21	1.12573	1.16131	1.1784	0.830198	0.816019	0.812063	1.4097	0.000768379
B8MXQ6	Aldehyde dehydrogenase family protein	AFLA_078430	51.696	43.444	6	2	2	2	0.894087	0.867484	0.839331	1.16226	1.14063	1.14929	0.753411	0.000992348
B8MXQ8	COP9 signalosome subunit CsnD	AFLA_078450	45.433	169.29	31.5	10	16	10	0.961325	0.890033	0.790327	1.14134	1.13658	1.12977	0.775211	0.0351879
B8MXQ9	Transcription initiation factor IIF subunit beta, putative	AFLA_078460	43.201	3.961	7.2	3	4	3
B8MXR1	Cysteine protease, putative	AFLA_078480	54.228	37.965	19.8	9	12	9	1.17909	1.17273	1.12108	0.758572	0.803919	0.81826	1.45874	0.000144828
B8MXR5	Mitochondrial ATPase subunit ATP4, putative	AFLA_078520	26.4	237.93	49.4	12	29	12	0.864031	0.831248	0.886191	1.14307	1.14589	1.07409	0.767596	0.0013933
B8MXR6	Ribosome biogenesis protein Noc4, putative	AFLA_078530	62.422	7.4585	5.6	3	3	3	1.10088	1.12002	1.25608	0.830257	0.791732	0.819621	1.42406	0.0154735
B8MXS1	SWI5-dependent HO expression protein 3 OS=Aspergillus flavus (strain ATCC 200026 / FGSC A1120 / NRRL 3357 / JCM 12722 / SRRC 167) GN=SHE3 PE=3 SV=1	AFLA_078580	35.001	7.2315	9.9	3	3	3	0.926476	0.925989	0.956402	1.04336	1.05501	1.09164	0.880519	0.00307542
B8MXS3	DNA repair/transcription protein, putative	AFLA_078600	113.05	21.178	7	7	7	7	0.825885	0.839314	0.862334	1.14703	1.17334	1.23636	0.710635	0.00227758
B8MXS4	Fasciclin domain protein OS=Aspergillus flavus (strain ATCC MYA-384 / AF70) GN=P034_00684140 PE=4 SV=1	AFLA_078610	26.908	18.844	25.3	6	7	6	0.874252	0.87262	0.861722	1.11958	1.19745	1.07256	0.76959	0.0180692
B8MXS5	DUF850 domain protein	AFLA_078620	30.11	2.52	3.3	1	1	1
B8MXS6	Signal peptidase complex component, putative	AFLA_078630	20.838	5.6318	12.4	4	4	4	1.47108	1.19147	1.27525	0.670467	0.62432	0.65259	2.02211	0.0134569
B8MXS7	Methylenetetrahydrofolate dehydrogenase	AFLA_078640	37.292	81.912	29	10	15	10	1.12459	1.13821	1.21535	0.8139	0.829025	0.810105	1.4179	0.00521561
B8MXS8	ATP synthase subunit alpha	AFLA_078650	59.938	323.31	54.1	33	123	33	0.956691	0.903088	0.903608	1.09247	1.10658	1.1005	0.837506	0.00730371
B8MXT0	RNA polymerase II subunit 7	AFLA_078670	21.459	23.152	11	3	4	3	0.849687	0.851069	0.837424	1.17317	1.14955	1.20097	0.720318	0.000998192
B8MXT1	Similar to An16g07440 OS=Aspergillus niger GN=ABL_06103 PE=4 SV=1	AFLA_078680	56.668	65.351	25.7	11	15	11	1.11103	1.01333	1.06033	0.925517	0.900875	0.927016	1.15663	0.0281314
B8MXT2	RNA interference and gene silencing protein (Qde2), putative	AFLA_078690	114.13	18.771	7	7	7	7	1.17452	1.15801	0.975971	0.864775	0.891831	0.919348	1.23638	0.0725491
B8MXT3	C6 transcription factor, putative	AFLA_078700	84.731	11.566	5.8	4	4	4	0.931059	1.02532	0.90958	1.07612	1.0007	1.06593	0.911929	0.10695
B8MXT4	Nucleic acid-binding protein	AFLA_078710	26.317	23.927	15.9	3	3	3	0.961407	1.03165	1.01613	0.95042	1.10737	0.946348	1.00168	0.978594
B8MXT5	Peroxisomal targeting receptor pex5, putative	AFLA_078720	73.106	71.247	16.5	9	10	9	1.2277	1.14298	1.05902	0.815725	0.886539	0.870309	1.33318	0.0157941
B8MXT7	2-hydroxyphytanoyl-CoA lyase, putative	AFLA_078740	64.064	69.947	19.5	10	13	10	0.886543	0.884617	0.928552	1.11751	1.14676	1.07632	0.808153	0.00164112
B8MXT8	Putative S-adenosyl-L-methionine-dependent methyltransferase OS=Aspergillus parasiticus (strain ATCC 56775 / NRRL 5862 / SRRC 143 / SU-1) GN=P875_00086469 PE=4 SV=1	AFLA_078750	58.719	12.493	8	4	4	4	0.862262	0.800358	0.773636	1.20889	1.22096	1.21802	0.667857	0.00365057
B8MXT9	Cysteine synthase, putative	AFLA_078760	52.055	8.3269	9	4	4	4
B8MXU1	Autophagy protein Apg6, putative	AFLA_078780	60.326	5.6567	5.3	2	2	2	1.25807	1.26182	1.22816	0.711032	0.721071	0.726442	1.73638	5.59931e-05
B8MXU2	Str. FM013 OS=Penicillium camemberti FM 013 GN=PCAMFM013_S005g000163 PE=4 SV=1	AFLA_078790	31.939	2.244	2.5	1	2	1	1.05243	0.900644	0.939158	1.03643	1.1163	0.983134	0.922306	0.247531
B8MXU4	Oxidoreductin	AFLA_078810	68.226	97.07	25.2	12	20	12	0.980191	0.966963	0.9546	1.03777	1.01155	1.08122	0.926915	0.0508332
B8MXV2	Dihydrodipicolinate synthetase family protein	AFLA_078890	33.068	62.222	45.9	14	19	14	1.48901	1.48777	1.53363	0.417387	0.424847	0.433608	3.53524	5.59717e-05
B8MXV3	Beta-hexosaminidase	AFLA_078900	67.541	105.93	25.3	15	34	15	1.28192	1.24947	1.33179	0.671628	0.625538	0.641432	1.99277	0.000121328
B8MXV8	Low temperature requirement A protein LtrA OS=Aspergillus parasiticus (strain ATCC 56775 / NRRL 5862 / SRRC 143 / SU-1) GN=P875_00086444 PE=4 SV=1	AFLA_078950	69.936	4.9753	4	2	2	2	0.970472	1.03163	1.03944	0.999294	0.971777	0.969658	1.03428	0.260922
B8MXV9	Small nuclear ribonucleoprotein SmG, putative	AFLA_078960	8.8724	7.8528	38.5	4	5	4	0.943244	1.01693	0.935915	1.06978	0.976753	1.05875	0.932635	0.150372
B8MXW0	Transcription initiation factor TFIID subunit TSM1/127kD, putative	AFLA_078970	146.3	4.9759	0.8	1	1	1
B8MXW5	Aspergillus niger contig An16c0240, genomic contig OS=Aspergillus niger (strain CBS 513.88 / FGSC A1513) GN=An16g07920 PE=4 SV=1	AFLA_079020	20.087	2.0085	5.8	1	1	1	1.30864	1.33625	1.45573	0.583658	0.643555	0.51536	2.35319	0.00022114
B8MXW7	COP9 signalosome subunit 1 (CsnA), putative	AFLA_079040	44.717	7.4229	6	2	2	2	1.07277	0.855566	1.08288	0.986949	1.06417	0.940685	1.00649	0.942539
B8MXX0	RING finger protein	AFLA_079070	85.194	9.2309	5.8	5	5	5	1.05432	0.976323	0.982792	0.991639	0.956453	1.03331	1.01074	0.765658
B8MXX5	Aspergillus niger contig An16c0240, genomic contig OS=Aspergillus niger (strain CBS 513.88 / FGSC A1513) GN=An16g07990 PE=4 SV=1	AFLA_079120	72.075	2.0597	3	2	2	2
B8MXX6	Ribonuclease P complex subunit Pop2, putative	AFLA_079130	33.861	9.3642	10.3	3	3	3	0.963553	0.96089	0.935627	1.05874	1.09982	1.007	0.903494	0.0513528
B8MXX7	Casein kinase, putative	AFLA_079140	39.263	95.186	41.9	12	20	12	0.965073	0.964055	0.92338	1.06218	1.00778	1.02566	0.921464	0.0192227
B8MXX8	Valyl-tRNA synthetase	AFLA_079150	119.42	323.31	38.4	35	75	35	0.922575	0.942181	0.925645	1.06575	1.07732	1.06641	0.869422	0.00015044
B8MXX9	Ribosome biogenesis protein, putative	AFLA_079160	37.363	9.111	9.4	4	6	4	0.823474	0.801414	0.833838	1.1928	1.15633	1.18261	0.696179	1.82292e-05
B8MXY3	N-ethylmaleimide reductase, putative	AFLA_079200	40.862	-2	2.2	1	1	1
B8MXZ2	Aldehyde dehydrogenase (AldH12), putative	AFLA_079290	55.102	25.473	2.6	1	3	1	1.08943	1.04059	1.11073	0.854936	0.873381	0.892068	1.23675	0.00305893
B8MY03	NRPS-like enzyme, putative	AFLA_079400	137.48	129.66	20.2	22	31	22	0.972691	1.10251	1.04052	0.950096	0.937016	0.971388	1.08999	0.141755
B8MY08	Ureidoglycolate hydrolase, putative	AFLA_079450	26.272	69.895	13.1	2	3	2	0.811135	0.804859	0.842075	1.16509	1.23512	1.22582	0.677896	0.000539761
B8MY10	Pre-mRNA splicing helicase, putative	AFLA_079470	249.12	207.39	17.9	40	48	40	1.04513	1.05978	1.00539	0.946332	0.996439	0.919841	1.08653	0.0459115
B8MY11	Oligopeptidase family protein	AFLA_079480	78.809	277.99	33.1	20	35	20	1.0627	1.095	1.07778	0.872095	0.890917	0.877136	1.22549	0.000206304
B8MY20	Seryl-tRNA synthetase	AFLA_079570	56.853	14.487	11.5	5	5	5	1.02237	1.04377	0.998951	0.992643	0.917726	1.0103	1.04945	0.226788
B8MY23	Acyl-CoA:6-aminopenicillanic-acid-acyltransferase, putative	AFLA_079600	39.958	3.3671	4.4	2	2	2	1.24547	1.21603	1.07267	0.860701	0.780668	0.74602	1.48035	0.00633443
B8MY27	Sensor histidine kinase/response regulator, putative	AFLA_079640	259.85	23.946	3.2	7	7	7	0.954884	0.994656	0.895717	1.05465	1.04433	1.08247	0.894325	0.0452125
B8MY28	Sensor histidine kinase/response regulator, putative	AFLA_079650	214.56	4.3845	1.9	3	3	3
B8MY31	Vesicular fusion ATPase, putative	AFLA_079680	93.504	323.31	32.1	26	46	26	0.922256	0.919729	0.919525	1.11749	1.10382	1.08888	0.834244	0.00184233
B8MY33	Protein arginine methyltransferase RmtB	AFLA_079700	61.121	107.2	22.5	12	17	12	1.10862	1.08118	1.06399	0.90164	0.965036	0.904785	1.17404	0.0048925
B8MY34	Conidiophore development protein HymA	AFLA_079710	44.182	4.9407	6.8	3	3	3	0.991101	0.984452	0.944586	0.975998	1.12935	1.01166	0.93684	0.290221
B8MY37	DIL and Ankyrin domain protein	AFLA_079740	45.626	2.9478	4	2	2	2	0.877764	0.879492	0.889456	1.1412	1.15122	1.10385	0.779299	0.00204446
B8MY40	Endothelin-converting enzyme	AFLA_079770	71.422	308.33	32.5	19	33	19	0.961364	0.91223	0.959728	1.05111	1.07558	1.06881	0.886662	0.00810694
B8MY41	G protein complex alpha subunit GanA	AFLA_079780	41.202	60.477	10.6	3	3	3	1.0104	0.983645	1.01434	1.00201	0.972951	1.01281	1.0069	0.677964
B8MY45	V-type ATPase, C subunit family protein OS=Aspergillus luchuensis GN=RIB2604_00802890 PE=4 SV=1	AFLA_079820	60.986	9.5898	7.9	4	4	4	1.17228	1.24233	1.27415	0.701571	0.800791	0.724388	1.65657	0.00032992
B8MY48	Phosphatidyl synthase	AFLA_079850	48.393	2.5014	1.8	1	1	1
B8MY49	Lipase/serine esterase, putative	AFLA_079860	54.392	32.157	12.6	6	6	6	0.898478	0.874756	0.873902	1.09902	1.1304	1.16196	0.780549	0.00165908
B8MY50	RNA exonuclease Rex3, putative	AFLA_079870	64.441	5.0343	2.7	2	3	2	0.881225	0.995579	0.921625	1.08093	0.991929	1.14765	0.868938	0.0716585
B8MY51	60S ribosomal protein L22, putative	AFLA_079880	14.147	32.488	51.6	6	17	6	0.924741	0.922244	0.874757	1.13422	1.08487	1.06712	0.828232	0.00221987
B8MY52	Pre-mRNA splicing factor Dim1	AFLA_079890	16.949	4.7799	15.4	2	2	2	1.26364	1.06277	1.06797	0.896456	0.851872	0.806581	1.32857	0.0376143
B8MY53	Recombination hotspot-binding protein (Translin), putative	AFLA_079900	33.516	61.276	25.4	7	7	7	1.0604	0.992566	1.02202	0.961292	1.00838	0.95331	1.052	0.12537
B8MY54	Glutathione peroxidase	AFLA_079910	28.156	167.46	35.9	8	23	8	0.777286	0.81502	0.823084	1.21404	1.15275	1.15299	0.686233	0.000249918
B8MY61		AFLA_079980	7.6616	2.4411	14.3	1	1	1
B8MY65	ATP synthase subunit gamma	AFLA_080020	32.288	227.63	46.5	11	29	11	1.12788	1.08912	1.1491	0.857214	0.848774	0.836705	1.32383	0.00184545
B8MY66	Topoisomerase I	AFLA_080030	100.79	83.275	19.1	16	20	16	1.01475	1.0038	1.00808	0.990828	1.02014	0.975203	1.01355	0.414948
B8MY67	Epimerase/dehydratase family protein, putative	AFLA_080040	42.521	109.33	31.6	11	17	11	0.977137	0.960393	0.946771	1.03586	1.10166	1.03119	0.910245	0.0393005
B8MY70	Vta1 like OS=Aspergillus parasiticus (strain ATCC 56775 / NRRL 5862 / SRRC 143 / SU-1) GN=P875_00086368 PE=4 SV=1	AFLA_080070	44.554	1.9463	1.9	1	1	1
B8MY72	Peroxisomal carrier protein, putative	AFLA_080090	38.117	8.5726	6.8	2	2	2	0.862226	0.811403	0.80687	1.19183	1.22309	1.18039	0.689925	0.000135581
B8MY73	Probable endonuclease lcl3	lcl3	32.128	3.3802	3.2	1	1	1
B8MY74	GTP:AMP phosphotransferase, mitochondrial	ADK2	25.83	4.7906	10.3	2	2	2	1.12843	1.03811	1.02186	0.882647	0.883327	1.04691	1.1335	0.136745
B8MY75	DNA primase large subunit	AFLA_080120	58.577	1.8906	2.8	2	2	2	0.99727	0.910064	0.868327	1.24683	1.00629	0.950384	0.866446	0.254011
B8MY76	Protein transport protein Sec23, putative	AFLA_080130	85.571	323.31	34.2	20	29	20	0.887681	0.949061	0.924186	1.07748	1.11325	1.1331	0.830646	0.00152648
B8MY77	60S ribosomal protein L12	AFLA_080140	17.937	56.311	36.4	8	19	8	0.990617	1.04013	0.995371	0.960043	0.995044	0.953947	1.04025	0.13011
B8MY85	Aspergillus niger contig An01c0170, genomic contig OS=Aspergillus niger (strain CBS 513.88 / FGSC A1513) GN=An01g04900 PE=4 SV=1	AFLA_080220	52.118	11.347	4.8	2	3	2	1.0284	1.01088	0.977378	0.996088	0.98224	1.00633	1.01072	0.566934
B8MY87	ATP synthase delta chain, mitochondrial, putative	AFLA_080240	17.669	7.2742	13.9	2	6	2	1.41185	1.46312	1.5207	0.491818	0.446291	0.432881	3.20619	6.77885e-05
B8MY88	UbiA prenyltransferase family protein OS=Aspergillus flavus (strain ATCC MYA-384 / AF70) GN=P034_04927990 PE=4 SV=1	AFLA_080250	67.165	3.6533	1.8	1	1	1
B8MY89	L-cystine transporter, putative	AFLA_080260	31.959	1.936	7	2	2	2	1.49122	1.35198	1.46961	0.485951	0.475369	0.561396	2.83231	0.000177983
B8MY91	Phosphotransferase enzyme family domain protein	AFLA_080280	43.085	36.169	18.2	5	7	5	1.1102	1.0204	1.08303	0.946156	0.971114	0.911054	1.13623	0.0208743
B8MY92	DUTPase (Dut), putative	AFLA_080290	25.59	150.7	48.9	10	14	9	0.892951	0.922156	0.939779	1.04272	1.07657	1.17755	0.835613	0.0358209
B8MY93	Pyridoxal kinase, putative	AFLA_080300	37.787	14.099	11	3	4	3	1.05543	1.18048	1.10452	0.918661	0.887742	0.945154	1.21402	0.0190184
B8MYA2	6-phosphogluconolactonase, putative	AFLA_080390	29.031	215.66	57.5	11	17	11	1.20075	1.16262	1.21789	0.768986	0.782779	0.737387	1.56445	4.54207e-05
B8MYA4	WD repeat-containing protein	AFLA_080410	117.94	3.7177	1.5	2	2	2	0.990439	1.0028	1.00807	1.02792	0.990308	0.967854	1.0051	0.80393
B8MYA7	MYND domain protein, putative	AFLA_080440	62.82	1.892	2.9	2	2	2
B8MYA8	Cell cycle control protein (Cwf22), putative	AFLA_080450	100.46	2.1935	1.7	2	3	2	1.08648	0.940646	1.00299	1.00701	0.997022	0.96314	1.02121	0.675481
B8MYB0	WD40/YVTN repeat-like-containing domain OS=Penicillium roqueforti (strain FM164) GN=PROQFM164_S01g000963 PE=4 SV=1	AFLA_080470	116.52	18.579	2.9	2	2	2	0.922442	1.01473	1.00088	1.0259	0.998836	1.03656	0.959744	0.287827
B8MYB1	HD superfamily hydrolase, putative	AFLA_080480	28.026	62.263	22	4	6	4	1.03013	1.00233	0.985391	0.988894	1.03823	0.968231	1.00751	0.777686
B8MYB2	Polyketide synthase, putative	AFLA_080490	284.08	2.9365	0.5	2	3	2	0.833667	0.87547	0.858076	1.11791	1.22697	1.16103	0.732253	0.00488649
B8MYB3	Cation-transporting ATPase, putative	AFLA_080500	101.86	-2	1.9	2	3	1
B8MYC0	F-actin capping protein beta subunit	AFLA_080570	38.083	117.05	28.7	8	12	8	0.825071	0.899901	0.869258	1.18762	1.13486	1.14927	0.747238	0.000649229
B8MYC2	Transcription initiation factor TFIID subunit, putative	AFLA_080590	80.629	19.835	12.7	9	12	9	1.12005	0.959294	1.02003	0.916151	1.0099	0.951373	1.07714	0.260223
B8MYC3	Ribosomal protein/carboxylic ester hydrolase (Ppe1), putative	AFLA_080600	50.204	4.6997	4.8	2	2	2
B8MYC4	Mitochondrial integral membrane protein	AFLA_080610	60.199	19.273	8.6	5	8	5	1.25327	1.26278	1.1966	0.761947	0.758144	0.710843	1.66417	6.88533e-05
B8MYC5	Endoplasmic reticulum and nuclear membrane proteinc Npl4, putative	AFLA_080620	66.988	101.41	25.9	11	13	11	0.978848	1.02139	0.969898	0.960664	1.05149	1.01554	0.980992	0.574229
B8MYC6	NADH-quinone oxidoreductase Pst2, putative	AFLA_080630	21.813	83.78	46.8	9	19	9	1.1564	1.13466	1.16308	0.773336	0.873164	0.806865	1.40792	0.00465285
B8MYD0	Pc15g00880 protein OS=Penicillium rubens (strain ATCC 28089 / DSM 1075 / NRRL 1951 / Wisconsin 54-1255) GN=Pc15g00880 PE=4 SV=1	AFLA_080670	49.533	2.6855	2.2	1	2	1	1.25318	1.27797	1.35588	0.610154	0.705219	0.692746	1.93566	0.000130074
B8MYD4	UPF0744 protein C106.03 OS=Aspergillus udagawae GN=AUD_8877 PE=4 SV=1	AFLA_080720	50.405	5.3852	5.4	3	3	3	1.1151	1.13859	1.09553	0.795086	0.940958	0.89929	1.27089	0.0244516
B8MYD6	Small nucleolar ribonucleoprotein complex subunit Dip2, putative	AFLA_080740	108	169.27	12	8	11	8	0.946659	0.98181	1.01224	1.08304	1.00388	0.932707	0.973867	0.62087
B8MYD7	ARP2/3 complex 34 kDa subunit, putative	AFLA_080750	36.893	89.185	39.1	12	21	12	0.878411	0.899798	0.878176	1.10939	1.14359	1.11801	0.788014	0.000100994
B8MYE1	TPR domain protein	AFLA_080790	65.149	95.528	26.3	12	20	12	1.0798	1.09301	1.14717	0.859488	0.933259	0.908704	1.22896	0.00234737
B8MYE5	rRNA processing protein, putative	AFLA_080830	34.895	12.407	9.9	4	4	4	0.84753	0.888999	0.885717	1.13972	1.16884	1.18718	0.750125	0.000110912
B8MYE6	Cytochrome c oxidase biogenesis protein Cmc1 like OS=Aspergillus flavus (strain ATCC MYA-384 / AF70) GN=P034_00342317 PE=4 SV=1	AFLA_080840	10.927	10.653	27.1	2	2	2	0.913591	0.803636	0.859282	1.12837	1.2645	1.10573	0.736441	0.00990511
B8MYE7	rRNA processing protein Pwp1, putative	AFLA_080850	59.662	114.5	20.7	10	10	10	1.07256	1.07507	1.10616	0.907435	0.948429	0.896283	1.18227	0.00164998
B8MYF1	Lipase, putative	AFLA_080890	38.5	19.261	21.1	8	9	8	0.905844	0.878304	0.861078	1.11204	1.11607	1.08739	0.797837	0.000304023
B8MYF2	Aspartyl-tRNA synthetase, cytoplasmic	AFLA_080900	108.3	283.89	29.9	25	41	25	0.96048	0.984635	0.974673	0.968569	1.01693	1.00453	0.97651	0.245443
B8MYF4	Tubulin alpha chain	AFLA_080920	50.168	318.76	49.1	19	50	17	1.00064	0.960514	0.961175	1.03865	1.0321	1.04342	0.938396	0.0341042
B8MYF5	EF hand domain protein	AFLA_080930	132.4	184.7	19.9	22	33	22	1.06906	1.03641	1.02585	0.92131	0.98648	0.930758	1.10314	0.0214105
B8MYF6	Plasma membrane ATPase	AFLA_080940	102.14	6.5777	1.8	1	1	1	1.14463	1.21267	1.21629	0.748513	0.813108	0.79623	1.51561	0.000220838
B8MYF8	Origin recognition complex subunit Orc5, putative	AFLA_080960	57.967	3.1983	3	2	2	2	0.985311	0.898914	0.919637	1.11143	1.07649	1.02634	0.872322	0.0190096
B8MYF9	RNA-binding protein, putative	AFLA_080970	100.61	11.354	5.4	5	5	5	1.19801	1.15472	1.17329	0.768168	0.821671	0.830004	1.45713	0.000244577
B8MYG2	DNA-directed RNA polymerase subunit beta	AFLA_081000	136.53	10.911	3.5	4	4	4	1.01909	1.07732	1.07552	0.893859	0.984782	0.938002	1.12614	0.0254862
B8MYG3	Indole-diterpene biosynthesis protein PaxU, putative	AFLA_081010	32.774	1.9285	2.7	1	1	1
B8MYG4	Ubiquitin fusion degradation protein Ufd1, putative	AFLA_081020	40.183	39.711	26.8	9	11	9	1.12311	1.08745	1.05186	0.873673	0.899981	0.941784	1.20143	0.00310831
B8MYG5	Lin1 family protein OS=Aspergillus oryzae (strain 3.042) GN=Ao3042_03445 PE=4 SV=1	AFLA_081030	51.058	9.18	2.6	1	2	1	0.885744	0.872981	0.821699	1.15572	1.16564	1.16049	0.741107	0.00360949
B8MYG6	RuvB-like helicase	AFLA_081040	51.454	188.59	37.4	14	26	14	0.983478	0.981051	0.921488	0.980026	1.1125	1.04179	0.920781	0.150742
B8MYG7	Paramyosin, putative	AFLA_081050	95.212	6.3651	4	4	5	3	0.933804	0.931697	0.915343	1.05075	1.11896	1.09275	0.852377	0.010144
B8MYG8	Alpha/beta hydrolase, putative	AFLA_081060	31.798	3.7339	4.2	1	1	1
B8MYH1	Fumarylacetoacetate hydrolase family protein	AFLA_081090	31.606	146.86	39.3	7	10	7	1.14877	1.22765	1.27974	0.767726	0.760664	0.741884	1.61045	0.00520238
B8MYI1	Cyanovirin-N OS=Aspergillus oryzae (strain 3.042) GN=Ao3042_03431 PE=4 SV=1	AFLA_081190	12.361	33.668	72.6	7	12	7	0.917844	0.975055	0.950234	0.994814	1.04193	0.869141	0.978404	0.73086
B8MYI3	ARS binding protein Abp2, putative	AFLA_081210	85.176	16.455	3.2	2	2	2	1.05929	1.13295	1.07369	0.864989	0.913019	0.932724	1.20481	0.0037512
B8MYI7	Ketohexokinase, putative	AFLA_081250	23.95	24.846	23.4	4	4	4	1.05721	1.11312	0.799967	0.952172	0.97995	1.14588	0.965005	0.771001
B8MYI8	60S ribosome biogenesis protein Brx1, putative	AFLA_081260	40.508	72.541	22	7	12	7	0.845011	0.84213	0.864485	1.16623	1.16519	1.14676	0.73361	5.79437e-06
B8MYJ0	Ras GTPase Rab11, putative	AFLA_081280	23.473	77.01	54.5	11	18	11	0.971175	1.00938	1.00331	1.02521	1.0086	0.988842	0.987165	0.46079
B8MYJ5	Glycerol-3-phosphate dehydrogenase [NAD(+)]	AFLA_081330	54.068	103.78	10.3	4	7	4	0.879127	0.858608	0.919037	1.07295	1.13549	1.0237	0.821986	0.012707
B8MYJ6	Glycogen debranching enzyme Gdb1, putative	AFLA_081340	172.72	120.56	18.9	28	42	28	1.12342	1.06827	1.07525	0.889371	0.877816	0.896778	1.22635	0.00408967
B8MYJ8	Phospho-2-dehydro-3-deoxyheptonate aldolase	AFLA_081360	40.626	160.5	36.5	12	27	11	0.83827	0.899678	0.874151	1.17406	1.07362	1.21358	0.754666	0.0111272
B8MYK0	Cytochrome C1/Cyt1, putative	AFLA_081380	34.601	323.31	36.1	11	47	11	0.745606	0.795507	0.804064	1.19926	1.23439	1.28909	0.629961	0.00027069
B8MYK4	Eukaryotic translation initiation factor 3 subunit B	PRT1	84.29	323.31	40.9	25	59	25	0.903988	0.885182	0.965822	1.13417	1.08062	1.02539	0.850259	0.0171778
B8MYK5	SWIB/MDM2 domain protein	AFLA_081440	30.685	6.7598	10.8	3	3	3	1.2492	1.27476	1.16894	0.736174	0.743231	0.744449	1.66059	0.00401496
B8MYK6	C2H2 finger domain protein, putative	AFLA_081450	84.353	40.877	15	10	12	10	0.8819	0.973673	0.878076	1.04059	1.09617	1.22067	0.814208	0.0388703
B8MYK8	Ribosome biogenesis protein Rsa4, putative	AFLA_081470	39.088	16.254	13.2	6	8	6	1.06887	0.919456	0.906403	1.0405	1.01915	1.07382	0.92381	0.262836
B8MYK9	IgE-binding protein	AFLA_081480	20	49.449	17.9	3	10	3	0.664941	0.686385	0.717367	1.31207	1.37625	1.33694	0.513928	1.5743e-05
B8MYL2	Aspergillus niger contig An01c0240, genomic contig OS=Aspergillus niger (strain CBS 513.88 / FGSC A1513) GN=An01g06340 PE=4 SV=1	AFLA_081510	14.511	11.694	25.8	2	4	2	1.4037	1.31977	1.41863	0.612547	0.577037	0.500495	2.45084	5.69015e-05
B8MYM3	Peptidase aspartic, active site OS=Penicillium camemberti FM 013 GN=PCAMFM013_S002g000163 PE=4 SV=1	AFLA_081620	25.794	13.778	14.2	3	3	3	1.09619	1.15621	0.99925	0.862867	0.944269	0.933192	1.1866	0.0444307
B8MYN5	Peptidyl-prolyl cis-trans isomerase	AFLA_081740	16.083	6.1032	18.1	3	3	3	1.05897	1.07102	1.05216	0.933284	0.918849	0.94125	1.13917	0.000134466
B8MYN6	T-complex protein 1, beta subunit, putative	AFLA_081750	60.343	323.31	44.3	23	37	23	1.14952	1.15982	1.16848	0.845503	0.837393	0.823634	1.3875	3.43019e-06
B8MYP7	Protein kinase and ribonuclease Ire1, putative	AFLA_081860	127.2	8.7308	3.5	4	4	4	0.858604	0.886535	0.928839	1.10917	1.18354	1.12806	0.781691	0.00122936
B8MYP8	Conserved serine-rich protein	AFLA_081870	112.18	6.5269	3.5	3	3	3	0.863653	0.864839	0.752031	1.16397	1.30504	1.14341	0.686665	0.00512108
B8MYP9	Branched-chain amino acid aminotransferase	AFLA_081880	41.189	207.9	31.2	10	18	10	0.957817	0.978379	0.97884	0.993417	1.05001	1.00877	0.955063	0.0984082
B8MYQ4	GNAT family acetyltransferase OS=Aspergillus oryzae (strain 3.042) GN=Ao3042_01640 PE=4 SV=1	AFLA_081930	25.159	69.145	25.6	6	10	6	1.14322	1.14954	1.15122	0.806586	0.831515	0.784583	1.42156	0.0011775
B8MYS2	Wd40 protein, putative	AFLA_082110	69.479	3.4335	1.7	1	1	1	1.0578	0.909577	0.893163	1.06804	1.06142	1.03808	0.903076	0.186713
B8MYS7	MFS glucose transporter mfs1	mfs1	58.332	5.7473	4.3	2	4	2	1.52047	1.51272	1.63661	0.396714	0.330941	0.361003	4.2895	0.000158684
B8MYT1	AAA family ATPase, putative	AFLA_082200	72.425	239.44	28.4	15	23	15	0.545435	0.530266	0.465534	1.55915	1.54482	1.54387	0.331602	0.000354815
B8MYT2	ATPase OS=Aspergillus flavus (strain ATCC MYA-384 / AF70) GN=P034_00082080 PE=4 SV=1	AFLA_082210	40.32	49.203	17.6	6	6	6	0.705963	0.724546	0.633639	1.30022	1.44011	1.34709	0.505	0.000368704
B8MYT8	UDP-glucose 6-dehydrogenase	AFLA_082270	56.78	-2	1.4	1	1	1
B8MYT9	Glutathione S-transferase, putative	AFLA_082280	29.198	13.942	7.8	2	3	2	1.08562	1.04375	1.05301	0.930933	0.941775	0.92424	1.1378	0.00428602
B8MYU0	Sin3-associated polypeptide Sap18, putative	AFLA_082290	28.498	7.3346	16.6	5	6	5	1.02336	1.02792	1.03549	0.960372	0.895608	0.954495	1.09831	0.0434131
B8MYU1	mRNA splicing factor (Prp18), putative	AFLA_082300	43.074	3	2.2	1	1	1	1.20695	1.24137	1.22102	0.925394	0.671278	0.576203	1.6887	0.0398997
B8MYV1	ABC multidrug transporter, putative	AFLA_082400	167.26	9.9633	2.1	3	3	3
B8MYW1	Sphinganine hydroxylase Sur2, putative	AFLA_082500	47.433	56.639	10.5	5	7	5	0.965004	0.979995	1.0004	1.04249	0.941298	1.01313	0.98281	0.633754
B8MYW2	TCTP family protein	AFLA_082510	19.708	260.03	43.4	11	35	11	0.856675	0.832383	0.860198	1.17019	1.13923	1.14466	0.738041	2.14145e-05
B8MYW4	Signal recognition particle 19 kDa protein, putative	AFLA_082530	28.898	6.6868	8.7	2	3	2	0.773071	0.737593	0.76798	1.31274	1.19162	1.29577	0.599621	0.00318791
B8MYW5	Aminotransferase, class III	AFLA_082540	49.239	92.887	21.5	8	14	8	1.04816	1.0361	1.09929	0.909708	0.946113	0.967754	1.12749	0.00997679
B8MYW6	Cleavage and polyadenylation specifity factor, 73 kDa subunit	AFLA_082550	96.417	18.483	5.7	5	5	5	0.991718	1.07061	1.1555	0.885863	0.937303	0.927656	1.16977	0.0689299
B8MYW7	Transcription initiation factor TFIID component TAF4 family protein OS=Aspergillus flavus (strain ATCC MYA-384 / AF70) GN=P034_00082027 PE=4 SV=1	AFLA_082560	60.059	7.2913	4.6	2	2	2
B8MYW8	Protein kinase (Lkh1), putative	AFLA_082570	73.168	4.7854	4.2	3	3	3	0.874385	0.882899	0.884376	1.12369	1.12618	1.15892	0.774956	0.00103516
B8MYX0	Mitochondrial cation transporter, putative	AFLA_082590	32.606	55.333	16.6	5	7	5	0.922193	0.933798	0.922805	1.06446	1.10421	1.0837	0.854391	0.00261998
B8MYY0	Pseudouridine synthase TruD/Pus7, putative	AFLA_082690	80.072	32.18	18.4	13	14	13	0.973208	1.018	1.02373	0.984281	0.990366	0.997639	1.01435	0.469775
B8MYY3	Elongation of fatty acids protein	AFLA_082720	48.254	13.394	5.5	2	3	2	1.22905	1.13383	1.16744	0.755602	0.779443	0.818266	1.50015	0.00066161
B8MYY5	AMP dependent ligase, putative	AFLA_082740	87.644	-2	1.3	1	1	1	1.7352	1.8315	1.79348	0.116511	0.114615	0.0893321	16.7267	8.36316e-05
B8MYZ2	Peroxin Pex22-like protein OS=Aspergillus oryzae (strain 3.042) GN=Ao3042_11846 PE=4 SV=1	AFLA_082810	45.561	26.011	13.7	7	9	7	1.01366	1.05423	1.04688	0.946762	0.982904	0.978874	1.0709	0.0155732
B8MYZ3	Spt20 family protein OS=Aspergillus flavus (strain ATCC MYA-384 / AF70) GN=P034_04635740 PE=4 SV=1	AFLA_082820	103.72	2.9505	1.5	2	2	2	1.03052	1.10087	1.09825	1.02099	0.750528	0.918468	1.20061	0.141228
B8MZ00	Ribonuclease T2, putative	AFLA_082890	34.953	26.283	16	5	10	5	1.50469	1.4798	1.54244	0.412959	0.418691	0.422895	3.60843	0.000203017
B8MZ09	Dihydroorotase, homodimeric type	AFLA_082980	40.11	52.241	19	8	11	8	1.07733	1.00771	0.981275	0.997174	0.920429	0.956055	1.06704	0.155443
B8MZ10	MIND kinetochore complex component Mtw1, putative	AFLA_082990	36.445	12.959	14	3	3	3	1.05064	1.19592	0.972726	0.939521	0.915182	0.895333	1.17064	0.134496
B8MZ14	Dihydrouridine synthase family protein, putative	AFLA_083030	53.759	46.873	9.1	3	4	3	0.748455	0.807301	0.756865	1.2148	1.33611	1.24455	0.609314	0.00131341
B8MZ15	WD40 domain protein	AFLA_083040	53.367	2.9654	2	1	1	1	0.91177	0.917938	0.874667	1.09522	1.11325	1.13561	0.808705	0.000317125
B8MZ16	40S ribosomal protein S25, putative	AFLA_083050	9.9816	28.085	56.2	8	25	8	1.03305	1.05205	1.07688	0.983407	0.931124	0.950939	1.10348	0.00823699
B8MZ17	Heme/steroid binding domain protein, putative	AFLA_083060	28.136	115.44	31.2	7	14	7	1.07024	1.05088	1.0517	0.954336	0.933519	0.940801	1.12167	0.000200036
B8MZ18	Small monomeric GTPase (Gtr2), putative	AFLA_083070	42.393	17.639	5.6	2	2	2	0.869555	0.910156	0.982527	1.08357	1.09434	1.08332	0.846994	0.0358926
B8MZ19	Histidine acid phosphatase, putative	AFLA_083080	58.524	140.36	37.7	17	22	17	0.891359	0.912911	0.923857	1.10668	1.0954	1.13987	0.816327	0.000418146
B8MZ20	tRNA processing endoribonuclease Trz1, putative	AFLA_083090	120.49	32.027	4.1	4	5	4	0.961089	1.03549	0.9388	0.998117	1.08163	1.04996	0.93791	0.166162
B8MZ23	Thioredoxin	AFLA_083120	11.926	102.35	38.5	3	6	3	0.95463	0.892949	0.896356	1.11586	1.11833	1.11317	0.819731	0.00945696
B8MZ24	ABC ATPase, putative	AFLA_083130	73.625	26.464	9.3	5	6	5	1.09618	1.002	0.836692	1.00595	1.04716	0.991166	0.964062	0.681239
B8MZ27	Molybdopterin cofactor biosynthetic protein	AFLA_083160	78.647	16.808	9.3	6	7	6	1.23107	1.18465	1.28901	0.689479	0.767657	0.757496	1.67284	0.000275524
B8MZ29	Ribosome assembly protein Noc2, putative	AFLA_083180	88.329	2.0807	1.8	2	2	2	1.14022	0.9669	1.01464	1.02644	0.913973	0.90565	1.09687	0.233781
B8MZ33	ATP dependent RNA helicase (Rok1), putative	AFLA_083220	47.076	12.554	9.4	4	6	4	0.925317	0.979334	0.96165	1.03914	1.01512	1.09297	0.910738	0.0342372
B8MZ34	Mitochondrial F1F0-ATP synthase g subunit, putative	AFLA_083230	20.83	40.713	29.6	5	5	5	1.31263	1.36905	1.36502	0.595859	0.603657	0.614254	2.2311	0.000234766
B8MZ35	Xylitol dehydrogenase LadA/XdhB	AFLA_083240	40.837	18.392	21.2	6	7	6	1.08249	0.950963	0.980999	1.02107	1.02915	0.928332	1.01205	0.827389
B8MZ41	Probable alpha/beta-glucosidase agdC	agdC	98.791	20.248	6.3	5	5	5	1.51854	1.54232	1.574	0.354365	0.399274	0.401899	4.01099	8.29749e-07
B8MZ44	C6 transcription factor, putative	AFLA_083330	85.916	7.6468	3.1	2	2	2	1.22461	1.19425	1.22302	0.735235	0.79056	0.75703	1.59534	7.77697e-05
B8MZ47	Extracellular cell wall glucanase Crf1/allergen Asp F9	AFLA_083360	44.689	116.55	20.3	6	11	6	1.14376	1.03265	1.12386	0.870517	0.925533	0.88492	1.231	0.013564
B8MZ48	Glutathione oxidoreductase Glr1, putative	AFLA_083370	60.985	323.31	34.9	17	53	17	1.0101	0.97425	1.01698	1.00211	0.995275	0.994402	1.00319	0.834032
B8MZ49	MAP kinase kinase (Pbs2), putative	AFLA_083380	67.745	10.634	5.8	4	5	4	0.780776	0.878126	0.901962	1.08452	1.17336	1.25847	0.728274	0.00868666
B8MZ54	Choline kinase, putative	AFLA_083430	86.028	20.065	7.7	5	5	5	1.41501	1.23402	0.993137	0.799322	0.77556	0.721629	1.58595	0.0622631
B8MZ55	Ubiquitin carboxyl-terminal hydrolase	AFLA_083440	35.022	45.82	35	12	16	12	0.927749	0.861563	0.861204	1.11391	1.09882	1.11184	0.797253	0.00742
B8MZ58	Ribosomal protein S28e	AFLA_083470	7.6649	80.662	47.1	4	11	4	1.10563	1.06385	1.09176	0.905212	0.861305	0.922169	1.21295	0.00167595
B8MZ59	Importin beta-2 subunit, putative	AFLA_083480	82.41	79.629	21.6	12	15	12	1.00969	1.05585	1.00929	0.939894	0.956736	0.966596	1.07391	0.0274249
B8MZ60	Sterol delta 5,6-desaturase, putative	AFLA_083490	40.185	2.4915	2.3	1	1	1	1.14482	1.3623	1.12059	0.792957	0.697701	0.787829	1.59216	0.0170815
B8MZ61	Diaminopropionate ammonia-lyase, putative	AFLA_083500	65.397	4.0954	2.9	2	2	2
B8MZ63	SacI domain protein	AFLA_083520	105.82	14.932	4.1	4	5	3	0.837171	0.87699	0.957068	1.09937	1.15805	1.11377	0.79237	0.010165
B8MZ66	Coatomer subunit delta, putative	AFLA_083550	57.211	52.405	19.6	10	25	10	0.970537	0.992665	0.958572	1.05165	1.0261	1.02889	0.940493	0.00963626
B8MZ70	Fatty acid hydroxylase, putative	AFLA_083590	46.201	197.69	24.6	10	23	10	0.880139	0.899126	0.917751	1.10509	1.08514	1.10856	0.817578	0.000246551
B8MZ71	RNA splicing factor (Pad-1), putative	AFLA_083600	64.216	87.595	14.4	7	10	7	0.938528	0.866084	0.810828	1.17156	1.14251	1.04359	0.778945	0.00992983
B8MZ72	Glutathione S-transferase, putative	AFLA_083610	29.769	2.6878	3.4	1	2	1	1.03311	0.93477	1.06736	0.909117	1.02703	1.05102	1.01609	0.800073
B8MZ75	3-isopropylmalate dehydrogenase	AFLA_083640	38.608	200.69	48.1	13	25	13	1.09473	1.11621	1.15766	0.822473	0.833125	0.872861	1.33228	0.000371013
B8MZ77	Phosphatidylserine decarboxylase proenzyme 1, mitochondrial	PSD1	60.572	36.441	17.2	10	11	10	0.816991	0.832077	0.873638	1.17594	1.20989	1.13709	0.716082	0.000319046
B8MZ79	Conserved fungal protein	AFLA_083680	68.599	9.8309	1.9	1	1	1	0.960769	0.982051	0.851119	1.09266	1.03947	1.10452	0.86322	0.048924
B8MZ80	Phosphoglycerate mutase family protein	AFLA_083690	37.034	6.6504	6.4	2	2	2	1.27534	1.19529	1.24286	0.685489	0.799687	0.728818	1.67728	0.0004686
B8MZ84	Epoxide hydrolase, putative	AFLA_083730	46.536	2.1784	3.3	1	2	1	1.29258	1.29615	1.2451	0.672995	0.777549	0.616576	1.85467	0.00306376
B8MZ85	40S ribosomal protein S22	AFLA_083740	14.737	163.59	63.1	7	21	7	1.02935	0.952768	0.961442	1.03937	1.02912	1.02882	0.950362	0.166104
B8MZ86	Importin beta-1 subunit	AFLA_083750	96.049	223.69	22	17	33	17	0.994725	0.992121	0.997793	0.972182	1.00407	0.992803	1.00525	0.635897
B8MZ96	Glutathione-dependent formaldehyde-activating enzyme OS=Aspergillus flavus (strain ATCC MYA-384 / AF70) GN=P034_00944939 PE=4 SV=1	AFLA_083850	29.011	39.696	19.9	4	5	4	1.05874	1.01195	0.980985	0.95931	0.980198	0.908214	1.07162	0.0944078
B8MZ98	Acetylserotonin methytransferase-like protein (ASMTL), putative	AFLA_083870	30.166	1.9717	2.9	1	2	1	1.02108	1.02525	0.981364	0.955583	1.03663	0.99373	1.01398	0.642288
B8MZ99	Succinate dehydrogenase subunit CybS, putative	AFLA_083880	18.818	3.1472	5.8	1	1	1	0.848046	0.85606	0.808568	1.23034	1.26042	1.04871	0.7099	0.0304041
B8MZA0	Oxidoreductase, zinc-binding dehydrogenase family, putative	AFLA_083890	37.506	162.53	29.4	10	37	10	0.765021	0.818619	0.814166	1.23294	1.20156	1.19844	0.660018	0.000114683
B8MZA1	DEAD box RNA helicase HelA, putative	AFLA_083900	72.714	173.54	29.3	17	36	17	0.923968	0.920099	0.850043	1.09808	1.10972	1.11552	0.810667	0.0102582
B8MZA2	Pirin domain protein, putative	AFLA_083910	31.882	33.639	16.3	4	4	4	0.498012	0.569442	0.529561	1.59571	1.45637	1.46072	0.353886	0.00047184
B8MZA3	Adenylosuccinate synthetase	AFLA_083920	46.282	158.86	39.9	16	37	16	1.0894	1.06195	1.09708	0.882374	0.883778	0.908825	1.21438	0.000200993
B8MZA5	C6 transcription factor (UaY), putative	AFLA_083940	117.59	5.2882	3.5	4	4	4	0.817158	0.811009	0.762108	1.31291	1.16112	1.2021	0.650214	0.00540829
B8MZA9	GTP-binding protein Obg	AFLA_083980	60.8	27.607	16.5	8	8	8	0.869665	1.00862	0.875046	1.12511	1.03578	0.961507	0.8818	0.13407
B8MZC5	Dihydrolipoamide acetyltransferase component of pyruvate dehydrogenase, putative	AFLA_084140	49.054	4.9646	5.1	2	2	2
B8MZC6	Peroxisome biosynthesis protein (Peroxine-7), putative	AFLA_084150	39.31	2.8036	3.1	1	1	1	0.947907	0.999882	0.957674	1.05396	1.01819	1.02661	0.937621	0.0348866
B8MZC7	DUF1014 domain protein	AFLA_084160	23.974	87.39	28.3	5	10	5	1.26249	1.18359	1.21518	0.718702	0.767322	0.782232	1.61413	0.000122879
B8MZD2	Fungal transcription factor regulatory middle homology region OS=Aspergillus parasiticus (strain ATCC 56775 / NRRL 5862 / SRRC 143 / SU-1) GN=P875_00034304 PE=4 SV=1	AFLA_084210	23.286	6.603	5.6	1	1	1	1.0076	0.939239	1.09185	0.985179	1.04915	0.915965	1.02996	0.641655
B8MZD3	Conserved protein typically associated with flavoprotein oxygenase OS=Aspergillus oryzae (strain 3.042) GN=Ao3042_03632 PE=4 SV=1	AFLA_084220	29.233	12.09	15.8	4	5	4	1.17938	1.17937	1.12882	0.851758	0.835574	0.811075	1.39592	0.000182541
B8MZD4	Homoserine acetyltransferase family protein	AFLA_084230	41.007	3.8259	3	2	2	2	1.05521	1.04963	1.11093	0.896004	0.966381	0.897869	1.16503	0.00799832
B8MZD5	Poly(A) polymerase Pap	AFLA_084240	68.153	62.413	13.6	7	8	7	1.012	0.968149	0.903178	1.04481	1.06847	1.07761	0.903611	0.0723712
B8MZD6	Putative dehydrogenase OS=Aspergillus oryzae (strain 3.042) GN=Ao3042_03629 PE=4 SV=1	AFLA_084250	51.755	6.8003	4.6	2	2	2	1.06176	1.09959	1.06677	0.91993	0.914472	0.904595	1.17858	0.0021495
B8MZD8	GPI anchor transamidase, putative	AFLA_084270	45.418	17.188	11.4	4	5	4	0.964033	0.933306	0.95689	1.06794	1.06144	0.991782	0.914474	0.0531736
B8MZE3	Mitochondrial phosphate carrier protein (Mir1), putative	AFLA_084330	32.749	323.31	50.6	15	45	13	0.74979	0.760057	0.764151	1.27149	1.29031	1.26913	0.593589	2.20962e-06
B8MZE8	Hsp70 family protein	AFLA_084380	33.852	30.426	20.6	6	8	6	0.752753	0.844931	0.829747	1.16359	1.23666	1.24198	0.66647	0.000479574
B8MZE9	Putative trehalase OS=Aspergillus oryzae (strain 3.042) GN=Ao3042_03616 PE=4 SV=1	AFLA_084390	46.698	3.7459	4.1	2	2	2	1.15675	1.0151	1.12906	0.93295	0.862888	0.848584	1.24825	0.0189419
B8MZF1	C6 transcription factor, putative	AFLA_084410	83.905	9.8678	7.3	6	6	6	1.0945	1.05501	1.12248	0.910685	0.933088	0.84178	1.21836	0.00599453
B8MZF2	Prefoldin subunit 4	AFLA_084420	15.884	37.205	28.5	3	6	3	0.912955	0.857041	0.863152	1.15245	1.15432	1.10126	0.772628	0.000481925
B8MZF4	Autophagy protein Atg27, putative	AFLA_084440	36.327	48.087	29.4	10	15	10	1.1002	1.05846	1.10139	0.91403	0.911433	0.896024	1.19789	0.0024182
B8MZF5	Similar to An01g13370 OS=Aspergillus kawachii (strain NBRC 4308) GN=AKAW_04870 PE=4 SV=1	AFLA_084450	42.38	73.253	23.3	10	14	10	0.924179	0.872043	0.890122	1.09157	1.05756	1.08784	0.829893	0.00101061
B8MZF6	Heat shock protein Hsp98/Hsp104/ClpA, putative	AFLA_084460	102.84	323.31	40.7	31	43	31	1.08803	1.0741	1.04583	0.928329	0.93191	0.927693	1.15066	0.00726142
B8MZF8	Short chain dehydrogenase, putative	AFLA_084480	35.868	4.9792	4.9	1	1	1
B8MZG4	Uncharacterized conserved protein DUF2347 OS=Aspergillus flavus (strain ATCC MYA-384 / AF70) GN=P034_00804846 PE=4 SV=1	AFLA_084540	63.229	16.374	6	3	4	3	0.745766	0.77058	0.876263	1.2105	1.19781	1.27365	0.649819	0.00196226
B8MZG8	MtDNA inheritance protein Dml1, putative	AFLA_084580	55.902	33.963	11.8	4	4	4	1.15538	1.06454	1.03987	0.932492	0.913675	0.859309	1.20488	0.016495
B8MZG9	Hsp70 family chaperone Lhs1/Orp150, putative	AFLA_084590	107.67	168.84	19.4	19	26	19	1.27404	1.29441	1.28341	0.643067	0.711695	0.65022	1.92114	0.00062764
B8MZH2	40S ribosomal protein S5, putative	AFLA_084620	23.866	120.35	47.7	13	29	13	1.01102	0.9947	0.98891	1.01142	1.01626	1.00534	0.987345	0.183766
B8MZH3	AMP binding domain protein, putative	AFLA_084630	205.63	123.77	10.6	16	20	16	0.982364	0.951502	0.865509	1.03213	1.08685	1.07062	0.877658	0.0473582
B8MZH4	3-(3-hydroxy-phenyl)propionate/3-hydroxycinnamic acid hydroxylase OS=Aspergillus udagawae GN=AUD_5144 PE=4 SV=1	AFLA_084640	46.7	32.565	8.5	3	3	3	0.995508	1.03036	0.811191	1.08945	1.03565	1.06483	0.889382	0.221903
B8MZH5	Palmitoyltransferase with autoacylation activity Pfa4, putative	AFLA_084650	26.482	161.5	41.9	8	15	8	1.09418	1.08747	1.14036	0.845086	0.879575	0.898501	1.26642	0.000529248
B8MZH6	2-isopropylmalate synthase	AFLA_084660	71.114	323.31	32.6	19	37	19	1.00117	0.972586	1.00153	1.05022	0.997517	1.01403	0.971752	0.20399
B8MZH7	ATP-dependent RNA helicase (Drs1), putative	AFLA_084670	90.922	21.228	6.6	5	6	5	1.00774	0.837811	1.0934	0.823445	0.980055	1.11713	1.00627	0.959654
B8MZH9	ADP-ribosylation factor family protein	AFLA_084690	19.938	7.676	6.3	1	1	1	1.01394	0.982394	0.992275	1.05578	1.00775	0.932257	0.997605	0.95388
B8MZI0	Gelsolin repeat protein, putative	AFLA_084700	201.76	10.825	3	6	6	6	0.984495	1.00786	0.989919	1.02037	0.985293	1.00826	0.989499	0.451112
B8MZI1	Sugar 1,4-lactone oxidase, putative	AFLA_084710	65.812	63.91	16.7	8	10	8	0.878085	0.916778	0.919891	1.09121	1.19193	1.17688	0.784607	0.00746111
B8MZI3	Protein translocation complex component (Npl1), putative	AFLA_084730	77.424	108.68	22	14	19	14	0.711384	0.763623	0.759893	1.30162	1.23672	1.33385	0.577166	0.000311385
B8MZI5	Probable Xaa-Pro aminopeptidase AFLA_084750	AFLA_084750	55.816	67.507	18.7	10	20	10	1.08907	1.10773	1.11138	0.898127	0.847041	0.860799	1.26947	0.00115649
B8MZI6	Endosomal SPRY domain protein, putative	AFLA_084760	54.858	4.8076	3.7	2	2	2	0.905983	0.995047	0.997436	1.0291	1.00343	1.07658	0.93225	0.137741
B8MZI8	N-acylethanolamine amidohydrolase, putative	AFLA_084780	66.682	17.43	5.9	3	3	3	1.1045	1.14366	1.11297	0.864247	0.828617	0.896543	1.29803	0.000975582
B8MZJ2	Acyl-CoA dehydrogenase, putative	AFLA_084820	47.607	317.69	31.6	11	27	11	0.820386	0.814762	0.813526	1.22705	1.22483	1.15514	0.678864	0.00349998
B8MZJ4	Senescence-associated protein OS=Aspergillus parasiticus (strain ATCC 56775 / NRRL 5862 / SRRC 143 / SU-1) GN=P875_00034337 PE=4 SV=1	AFLA_084840	52.445	7.1856	6.6	3	3	3	1.18114	1.15397	1.314	0.675363	0.817588	0.791583	1.59731	0.00245361
B8MZJ5	Serine/threonine protein kinase (Kin4), putative	AFLA_084850	121.04	15.914	1.9	3	4	3	0.997973	1.14538	1.02568	0.933266	0.923206	0.99037	1.11318	0.125919
B8MZK0	GTPase activating protein Sar1, putative	AFLA_084900	87.047	3.5	3.6	3	3	3
B8MZK1	Exosome complex exonuclease Rrp6, putative	AFLA_084910	49.373	22.469	13.8	4	4	4	1.05911	1.11111	1.06586	0.908333	0.968955	0.967486	1.13755	0.0079671
B8MZK3	DNA mismatch repair protein Msh2, putative	AFLA_084930	105.59	58.013	14	15	16	15	1.01307	1.02407	0.911032	1.00752	1.00101	1.01176	0.976124	0.573346
B8MZK5	Genomic scaffold, ProqFM164S03 OS=Penicillium roqueforti (strain FM164) GN=PROQFM164_S03g000811 PE=4 SV=1	AFLA_084950	14.435	47.403	54.7	7	13	7	1.57759	1.53823	1.51771	0.355427	0.37221	0.369877	4.22184	7.11233e-05
B8MZL0	Golgi transport complex component Cog5, putative	AFLA_085000	49.589	7.8049	8.5	4	4	4	1.09455	1.09647	0.928956	1.00287	0.848485	1.00744	1.09136	0.317383
B8MZL2	Class II aldolase/adducin domain protein	AFLA_085020	37.827	48.527	16.7	5	10	5	1.49654	1.51588	1.59313	0.398893	0.420774	0.433113	3.67626	0.000211954
B8MZL4	Cytochrome oxidase c subunit VIb OS=Aspergillus parasiticus (strain ATCC 56775 / NRRL 5862 / SRRC 143 / SU-1) GN=P875_00034344 PE=4 SV=1	AFLA_085040	13.408	5.7608	9.6	1	2	1	0.914769	0.990765	0.887261	1.02866	1.15383	1.07448	0.857485	0.033243
B8MZL5	Arginine/serine-rich splicing factor, putative	AFLA_085050	97.638	13.185	4.3	4	4	4	0.797477	0.745172	0.748589	1.27477	1.22569	1.21488	0.616697	4.7914e-05
B8MZL7	rRNA processing protein Utp6, putative	AFLA_085070	44.95	5.6463	6.6	4	4	4	0.95128	0.838239	0.814587	1.16755	1.13664	1.11568	0.761463	0.014824
B8MZL9	Integral plasma membrane protein, putative	AFLA_085090	65.827	12.889	7.8	5	9	5	0.744404	0.749569	0.892065	1.1764	1.2526	1.26127	0.646575	0.00368275
B8MZM1	Cleavage and polyadenylylation specificity factor, putative	AFLA_085110	58.468	15.925	13	7	7	7	1.10566	1.10979	1.10209	0.886605	0.888459	0.900757	1.23982	3.23722e-05
B8MZM3	Sec23/Sec24 family protein	AFLA_085130	110.69	308.75	17.9	14	19	14	0.936758	0.965154	0.945141	1.05928	1.0619	1.07198	0.89161	0.00153131
B8MZM7	C6 transcription factor OefC	AFLA_085170	71.769	6.946	2.5	1	1	1
B8MZN0	Camp independent regulatory protein	AFLA_085200	48.024	7.8229	4.9	2	2	2	1.21821	1.19631	1.12054	0.823989	0.77284	0.796174	1.47725	0.0015469
B8MZN2	Asparaginyl-tRNA synthetase Slm5, putative	AFLA_085220	60.431	50.447	8.7	3	3	3	1.04188	1.0669	1.06192	0.956726	0.979788	0.917651	1.1109	0.0167032
B8MZN5	RNA binding protein, putative	AFLA_085250	113.86	11.007	4.2	3	4	3	1.09221	1.15753	1.228	0.877939	0.738274	0.807086	1.43513	0.0033508
B8MZN7	T-complex protein 1, zeta subunit, putative	AFLA_085270	58.844	201.14	40.4	21	41	21	1.11556	1.07028	0.989895	0.937901	0.939896	0.961043	1.11867	0.0870638
B8MZN8	Pre-rRNA processing nucleolar protein Sik1, putative	AFLA_085280	58.117	323.31	40.6	17	33	17	0.85098	0.861413	0.859403	1.12258	1.17289	1.16161	0.743922	0.00186397
B8MZP1	DNA polymerase epsilon, catalytic subunit A/POL2, putative	AFLA_085310	255.95	2.5365	0.7	2	2	2	1.11893	1.03241	1.04217	0.955507	0.904402	0.917078	1.14999	0.0193785
B8MZP2	Calcium/calmodulin dependent protein kinase, putative	AFLA_085320	47.197	48.24	11.7	5	8	5	0.970572	1.011	1.01687	0.932443	0.977894	1.04166	1.01573	0.688976
B8MZP5	AMMECR1 family protein	AFLA_085350	38.204	27.424	15.9	4	4	4	0.971585	0.983475	0.98709	0.99577	1.02581	1.05229	0.957148	0.105355
B8MZP7	Spindle-pole body protein (Pcp1), putative	AFLA_085370	50.785	2.0512	2.2	1	2	1	1.13557	1.17084	1.07755	0.813434	0.922281	0.851854	1.30778	0.00344921
B8MZP8	Vacuolar sorting ATPase Vps4, putative	AFLA_085380	47.953	78.119	31.8	12	18	12	0.975989	1.00201	0.968158	1.05698	1.00208	1.07043	0.941419	0.0812844
B8MZP9	Prefoldin subunit 6, putative	AFLA_085390	13.319	72.636	57.4	6	10	6	0.835639	0.876129	0.796274	1.19089	1.20305	1.22197	0.693612	0.00136678
B8MZQ0	Phosphoglycerate mutase, 2,3-bisphosphoglycerate-independent	AFLA_085400	57.288	323.31	51.7	27	81	27	1.14151	1.12669	1.11514	0.870987	0.852357	0.819861	1.33034	0.000488689
B8MZQ2	Serine hydroxymethyltransferase	AFLA_085420	51.863	323.31	38.7	21	53	20	1.02994	1.04164	1.0529	0.984787	0.931808	0.918871	1.10193	0.0311171
B8MZQ3	Prenylcysteine lyase, putative	AFLA_085430	60.605	41.293	10.7	5	5	5	1.24067	1.1327	1.11024	0.864323	0.779597	0.82487	1.41106	0.00401894
B8MZQ4	PDCD2_C domain protein, putative	AFLA_085440	46.494	19.879	8.9	4	4	4	0.949901	0.9257	0.960428	1.02977	1.15261	1.01632	0.886618	0.101091
B8MZQ5	Eukaryotic translation initiation factor 3 subunit K	AFLA_085450	28.051	151.33	31.1	7	13	7	1.04924	1.0849	1.08098	0.943702	0.901097	0.921541	1.16223	0.00088807
B8MZR1	Trytophan synthase alpha subunit, putative	AFLA_085510	68.358	233.71	29.2	15	28	12	1.03138	1.00102	1.01094	0.99734	0.972816	0.960968	1.03829	0.0569973
B8MZR4		AFLA_085540	14.692	7.8988	15.4	3	3	3	0.79885	0.896401	0.836621	1.17882	1.11277	1.23237	0.718471	0.00206596
B8MZR7	Lipase/esterase, putative	AFLA_085570	38.351	2.4751	2.3	1	1	1	0.908947	1.03126	1.04735	0.948717	1.02414	1.04974	0.988407	0.838173
B8MZR8	Oxidoreductase, short chain dehydrogenase/reductase family protein, putative	AFLA_085580	28.046	15.854	12.6	3	3	3	1.07642	1.04273	0.979393	0.97794	0.922629	0.990201	1.07187	0.127226
B8MZR9	Arabinan endo-1,5-alpha-L-arabinosidase	AFLA_085590	37.386	3.91	3.6	1	1	1
B8MZS0	Glyoxalase-like domain protein OS=Aspergillus flavus (strain ATCC MYA-384 / AF70) GN=P034_02907417 PE=4 SV=1	AFLA_085600	29.098	101.83	28.9	5	10	5	1.02458	0.996748	1.04765	0.920494	0.995964	0.968073	1.06395	0.0907392
B8MZS1	Sulfur metabolite repression control protein, putative	AFLA_085610	35.326	6.2916	8.1	2	2	2	0.954313	0.961186	0.904769	1.0698	1.02129	1.11503	0.879652	0.0219063
B8MZT0	Arsenate reductase (Arc2), putative	AFLA_085700	16.691	58.167	61.4	9	14	9	0.907548	0.953579	0.9109	1.05683	1.04147	1.05457	0.879207	0.00821582
B8MZT5	C6 transcription factor, putative	AFLA_085750	25	-2	3.5	1	1	1	0.927243	1.06076	0.980246	0.942347	1.07538	1.04046	0.970594	0.618472
B8MZT9	Tat pathway signal sequence OS=Aspergillus niger GN=ABL_05784 PE=4 SV=1	AFLA_085790	48.942	55.998	20.4	9	12	9	0.915433	0.896745	0.848743	1.13201	1.14511	1.07533	0.793726	0.00142694
B8MZU4	Tubulin-specific chaperone c, putative	AFLA_085840	44.288	19.262	17.1	6	9	6	1.03661	1.04212	1.05145	0.93862	0.982517	0.984291	1.07736	0.0295829
B8MZU5	Aspergillus niger contig An16c0080, genomic contig OS=Aspergillus niger (strain CBS 513.88 / FGSC A1513) GN=An16g02440 PE=4 SV=1	AFLA_085850	50.64	25.015	9.9	3	4	3	1.47741	1.53598	1.5058	0.434142	0.435381	0.405628	3.54404	7.16703e-06
B8MZU8	BTB domain transcription factor, putative	AFLA_085880	65.361	20.726	7.7	4	4	4	1.41421	1.454	1.36611	0.487892	0.530217	0.493692	2.80085	6.70006e-05
B8MZV1	Coatomer subunit alpha	AFLA_085910	135.61	323.31	38.5	41	61	41	0.975598	1.00477	1.00595	0.986616	1.00759	0.992244	0.999958	0.997338
B8MZV2	Sulfhydryl oxidase	AFLA_085920	23.956	66.012	17.8	4	5	4	0.718816	0.637423	0.617366	1.39051	1.39903	1.40915	0.470053	0.00133079
B8MZV3	Transcriptional regulator, putative	AFLA_085930	49.63	1.6713	2	1	1	1
B8MZV4	AP complex subunit beta	AFLA_085940	73.219	95.532	16.2	11	16	11	0.857631	0.849234	0.875897	1.15523	1.1455	1.13476	0.751786	1.6643e-05
B8MZV5	Alcohol dehydrogenase, putative	AFLA_085950	38.991	2.6448	3.6	1	1	1	0.842168	0.924576	1.03398	1.0238	1.14296	1.06198	0.867435	0.108264
B8MZV8	Regulatory protein SUAPRGA1	AFLA_085980	34.847	323.31	30.3	10	32	10	0.796628	0.826271	0.806037	1.2195	1.25188	1.17973	0.665259	0.000711216
B8MZV9	Translation machinery-associated protein, putative	AFLA_085990	20.327	15.998	19.7	3	4	3	1.0106	1.15838	0.942618	1.02885	0.854629	0.967131	1.09156	0.349039
B8MZW0	Exonuclease, putative	AFLA_086000	82.584	1.6793	0.9	1	1	1	0.673894	0.588064	0.694474	1.47564	1.32942	1.34254	0.471701	0.000407377
B8MZX7	Proteasome regulatory particle subunit (RpnL), putative	AFLA_086170	31.14	89.612	44.3	12	22	12	0.808534	0.844463	0.850149	1.16904	1.23184	1.15763	0.703426	0.000708871
B8MZX8	WD repeat-containing protein C18.15 OS=Aspergillus udagawae GN=AUD_4365 PE=4 SV=1	AFLA_086180	45.835	23.8	6.4	2	2	2	0.807031	0.852629	0.922994	1.11388	1.1264	1.23712	0.742695	0.0047835
B8MZX9	5-carboxymethyl-2-hydroxymuconate semialdehyde dehydrogenase, putative	AFLA_086190	32.188	19.775	18.9	6	10	6	1.00248	1.1011	1.04544	0.893291	0.83933	0.992366	1.15561	0.0669874
B8MZY0	Betaine-aldehyde dehydrogenase, putative	AFLA_086200	12.777	3.7494	7.6	1	1	1	0.839825	0.781005	0.765999	1.31386	1.21527	1.14057	0.650415	0.00581005
B8MZY1	Epoxide hydrolase, putative	AFLA_086210	44.506	174.82	27.5	10	23	10	0.72421	0.653747	0.703074	1.41739	1.38058	1.24107	0.51523	0.00281648
B8MZY2	UPF0696 protein C11orf68 homolog OS=Aspergillus lentulus GN=ALT_1875 PE=4 SV=1	AFLA_086220	34.525	5.4801	8.1	2	2	2
B8MZY5	Translation repressor/antiviral protein Ski3, putative	AFLA_086250	159.78	74.267	7	10	10	10	0.938649	0.864277	0.869885	1.14028	1.13978	1.09594	0.79171	0.00242864
B8MZY6	Glycosyl hydrolase, putative	AFLA_086260	86.771	69.112	11.8	7	8	7	1.15602	1.22881	1.22194	0.760507	0.785654	0.780644	1.5501	0.00128734
B8MZY7	Nuclear import and export protein Msn5, putative	AFLA_086270	139.27	43.655	12	15	15	15	1.01078	1.05307	1.02229	0.977621	0.964625	0.967505	1.06062	0.0336924
B8MZY8	NADH-ubiquinone oxidoreductase subunit GRIM-19, putative	AFLA_086280	13.994	80.236	33.6	7	12	7	0.907887	0.946338	0.876762	1.12014	1.0501	1.0857	0.838769	0.00357903
B8MZY9	tRNA m(1)G methyltransferase domain containing protein	AFLA_086290	44.665	4.6267	5.3	2	2	2	1.00803	0.951186	1.02589	1.01741	0.999208	0.994247	0.991446	0.745761
B8MZZ0	Vacuolar import and degRadation protein, putative	AFLA_086300	85.073	59.459	17.7	13	16	13	1.09343	1.06392	1.05825	0.926448	0.930685	0.897992	1.16714	0.000520477
B8MZZ1	Oxidative stress response protein Oxr1, putative	AFLA_086310	37.645	3.3076	6	2	2	2	0.945431	0.9624	0.878407	1.07367	1.12054	1.05722	0.856926	0.0101562
B8MZZ4	Polyketide cyclase dehydrase and lipid transport OS=Aspergillus flavus (strain ATCC MYA-384 / AF70) GN=P034_01123784 PE=4 SV=1	AFLA_086340	23.454	30.631	18.4	3	4	3	0.943573	0.937198	0.90988	1.04134	1.06355	1.08449	0.874983	0.00138358
B8N000	Isocitrate dehydrogenase [NADP]	AFLA_086400	55.825	323.31	46.1	28	70	28	0.823472	0.827696	0.810212	1.19744	1.20482	1.17875	0.687342	8.42635e-06
B8N001	C1 tetrahydrofolate synthase, putative	AFLA_086410	112	323.31	32.9	32	59	32	0.88318	0.921342	0.932108	1.10827	1.10397	1.07879	0.83154	0.0011076
B8N002	Eukaryotic translation initiation factor 3 subunit I	TIF34	37.317	243.48	48.1	14	24	14	0.937303	0.887789	0.90546	1.06321	1.14699	1.09104	0.827129	0.00543574
B8N003	Coactivator bridging factor 1 (Mbf1), putative	AFLA_086430	16.934	22.268	29.7	6	9	6	1.29922	1.28907	1.41132	0.632329	0.644971	0.559791	2.17714	0.000245153
B8N004	SH3 domain protein	AFLA_086440	26.982	7.2906	11.6	3	4	3	0.950295	0.906765	0.996663	0.965385	1.10106	1.12962	0.892887	0.139232
B8N007	Altered inheritance of mitochondria protein 24, mitochondrial	AFLA_086470	14.142	6.787	14.5	2	3	2	1.13749	1.18432	1.05262	0.790635	0.834802	0.983162	1.29358	0.0276574
B8N008	Translational initiation factor 2 beta	AFLA_086480	33.809	60.618	35.5	10	23	10	1.00447	0.975065	0.989734	1.04945	1.0612	1.02274	0.947624	0.0210952
B8N014	Glycine-rich RNA-binding protein, putative	AFLA_086540	13.622	201.72	39.4	4	19	4	0.971647	0.932704	0.844997	1.1201	1.13183	1.07341	0.826786	0.0210328
B8N017	Calcium binding modulator protein (Alg2), putative	AFLA_086570	33.939	19.702	7	1	1	1	1.21624	1.14557	1.06586	0.792114	0.867164	0.888393	1.34541	0.00733104
B8N019	Transcription factor smp1, putative	AFLA_086590	68.363	7.3358	3.5	2	3	2	1.06577	0.988348	1.04387	0.940847	0.993015	0.966365	1.06819	0.085176
B8N020	Morphogenesis protein (Msb1), putative	AFLA_086600	110.4	117.41	12.2	10	13	10	0.949155	1.0274	0.979851	1.02891	1.00877	0.975278	0.981233	0.536914
B8N021	MFSsugar transport protein OS=Aspergillus flavus (strain ATCC MYA-384 / AF70) GN=P034_00962764 PE=4 SV=1	AFLA_086610	14.041	1.6664	13.1	2	2	2	1.22109	1.14094	1.17052	0.825139	0.741987	0.823861	1.47745	0.000523215
B8N022	Glucose-6-phosphate 1-dehydrogenase	AFLA_086620	57.904	323.31	57.1	29	79	29	0.816553	0.822128	0.846643	1.20162	1.18111	1.17281	0.699	9.75615e-06
B8N023	60S ribosomal protein L35Ae	AFLA_086630	12.429	79.994	62.4	8	10	8	1.03829	0.968245	1.00465	1.0344	1.01423	0.980855	0.993956	0.823658
B8N024	Aspergillus niger contig An02c0390, genomic contig OS=Aspergillus niger (strain CBS 513.88 / FGSC A1513) GN=An02g12090 PE=4 SV=1	AFLA_086640	39.643	16.722	7.7	2	2	2	0.904297	0.964896	0.95717	1.0913	1.0321	1.05784	0.888448	0.0101613
B8N025	Similar to An02g12080 OS=Aspergillus luchuensis GN=RIB2604_01710450 PE=4 SV=1	AFLA_086650	13.787	41.694	62.6	7	10	7	0.997461	1.05052	1.07668	0.973662	0.911842	0.91494	1.11578	0.0255201
B8N026	Mitochondrial phosphate carrier protein, putative	AFLA_086660	41.699	21.526	18.9	9	13	9	0.741033	0.710747	0.724621	1.31969	1.33079	1.28042	0.553665	3.72524e-05
B8N027	Cystathionine beta-synthase (Beta-thionase), putative	AFLA_086670	19.711	18.963	30.3	5	9	5	0.885702	0.863645	0.894557	1.10767	1.18225	1.08828	0.782638	0.00832194
B8N029	SNF2 family helicase/ATPase, putative	AFLA_086690	124.63	6.2091	2.1	2	2	2
B8N030	tRNA dihydrouridine synthase (Smm1), putative	AFLA_086700	19.572	9.494	20.4	4	5	4	1.06908	1.13393	1.09317	0.929105	0.878606	0.857055	1.23695	0.00190312
B8N031	Inorganic diphosphatase, putative	AFLA_086710	43.623	285.71	47.5	18	39	18	1.06763	1.06857	1.08941	0.894381	0.917004	0.868832	1.20349	0.00141364
B8N032	39S ribosomal protein L53MRP-L53 OS=Aspergillus flavus (strain ATCC MYA-384 / AF70) GN=P034_00962753 PE=4 SV=1	AFLA_086720	16.077	9.022	22.8	3	3	3	1.11724	1.13302	1.10215	0.88926	0.901599	0.804018	1.29194	0.00980493
B8N033	DNA replication factor C subunit Rfc2, putative	AFLA_086730	35.135	23.753	26.6	9	9	9	1.01393	1.00245	0.983389	0.961562	0.980613	0.978059	1.02724	0.077858
B8N034	4-nitrophenylphosphatase	AFLA_086740	33.592	96.35	21.6	7	11	7	0.826574	0.88933	0.951349	1.14006	1.09606	1.08971	0.801982	0.0143414
B8N035	ATP-dependent Clp protease proteolytic subunit OS=Aspergillus fumigatus Z5 GN=Y699_01702 PE=3 SV=1	AFLA_086750	48.549	4.918	4.7	2	2	2	0.897874	0.889465	0.839744	1.14663	1.11226	1.16563	0.767138	0.00042056
B8N036	ATP-dependent Clp protease proteolytic subunit	AFLA_086760	28.306	4.0381	3.5	1	1	1	0.896681	0.93442	0.80027	1.25893	0.872769	1.24351	0.779617	0.180533
B8N038	Aspartyl aminopeptidase	AFLA_086780	53.991	288.9	45.2	24	41	24	1.12566	1.08319	1.07895	0.915201	0.869932	0.892537	1.22786	0.000555456
B8N040	Epoxide hydrolase, putative	AFLA_086800	39.312	117.45	41.6	14	26	14	0.950724	0.955614	0.90847	1.01469	1.07096	1.11914	0.878312	0.0321312
B8N041	Aldo/keto reductase, putative	AFLA_086810	36.858	32.075	19	5	6	5	0.875628	0.83048	0.807091	1.0523	1.24289	1.35182	0.689113	0.0436378
B8N042	Pyruvate dehydrogenase complex component Pdx1, putative	AFLA_086820	31.082	88.488	31.6	8	14	8	1.12442	1.02929	1.08814	0.892434	0.943557	0.882233	1.19264	0.00909017
B8N043	Structural maintenance of chromosomes protein 1 OS=Aspergillus udagawae GN=AUD_4426 PE=4 SV=1	AFLA_086830	30.433	3.88	7.8	2	2	2
B8N044	Structural maintenance of chromosomes protein	AFLA_086840	146.71	259.83	29.7	37	48	37	0.86206	0.916048	0.890728	1.0956	1.1442	1.1249	0.793187	0.00040554
B8N047	MRS7 family protein	AFLA_086870	60.078	91.617	25.2	15	23	15	0.814006	0.801589	0.759466	1.26863	1.20245	1.20584	0.645937	0.000137464
B8N048	F-box protein OS=Aspergillus kawachii (strain NBRC 4308) GN=AKAW_02540 PE=4 SV=1	AFLA_086880	58.337	6.7388	5.4	3	3	3	0.773662	0.789328	0.669695	1.32621	1.19884	1.33711	0.578094	0.00083072
B8N050	Alpha-mannosidase	AFLA_086900	123.51	300.27	32.8	33	70	33	1.38734	1.40095	1.41732	0.524336	0.557382	0.546238	2.58337	3.68543e-07
B8N052	Ctr copper transporter family protein	AFLA_086920	21.453	2.2363	4.6	1	1	1	0.755723	0.835982	0.709793	1.19284	1.29086	1.33785	0.602242	0.000937923
B8N053	F-box and JmjC domain protein, putative	AFLA_086930	54.863	1.8857	3.7	2	2	2
B8N054	Eukaryotic translation initiation factor 4, putative	AFLA_086940	49.384	271.01	36.2	19	52	16	0.997483	0.991812	0.997198	1.03644	1.03713	0.985059	0.976413	0.297322
B8N056	Fumarylacetoacetate hydrolase family protein	AFLA_086960	26.115	32.686	30.9	8	10	8	1.00311	1.00106	0.963594	1.05359	1.0154	0.987738	0.970899	0.276036
B8N058	PWI domain mRNA processing protein, putative	AFLA_086980	57.647	3.014	3.7	2	2	2	1.09953	1.07545	1.22634	0.84521	0.873425	0.817562	1.34111	0.0169328
B8N059	Cell wall protein, putative	AFLA_086990	79.177	79.303	3.6	2	4	2	1.00237	0.982145	1.09785	0.963509	0.95061	0.90173	1.09465	0.113955
B8N065	Aconitate hydratase, putative	AFLA_087050	26.706	20.473	28.2	6	9	6	0.982307	0.862706	0.901918	1.08646	1.10316	1.01974	0.855912	0.0278288
B8N066	GMC oxidoreductase, putative	AFLA_087060	67.679	2.5666	2.7	2	2	2
B8N071	Polymerase (RNA) II (DNA directed) polypeptide D	AFLA_087110	16.872	27.784	47.3	7	9	7	0.876474	0.876555	0.891191	1.1768	1.10828	1.03589	0.796219	0.0295187
B8N072	tRNA (guanine(37)-N1)-methyltransferase	TRM5	54.176	45.617	21.1	10	13	10	0.739951	0.818709	0.743345	1.27807	1.22428	1.28337	0.608076	0.000176379
B8N074	PX domain protein	AFLA_087140	101.31	48.546	15.6	13	17	13	0.947838	0.924545	0.887941	1.0956	1.11501	1.05989	0.844007	0.00206201
B8N077	Extracellular serine-rich protein, putative	AFLA_087170	85.922	203.09	18.9	11	25	11	1.4479	1.55983	1.64659	0.428308	0.336406	0.357369	4.14793	0.000438278
B8N078	Endo alpha-1,4 polygalactosaminidase, putative	AFLA_087180	35.152	124.26	47.5	15	24	15	1.07241	1.05767	1.05861	0.943584	0.953309	0.886321	1.14569	0.0189095
B8N080	Cell surface spherulin 4 family protein	AFLA_087210	41.774	14.219	10.7	3	4	3	1.16103	0.96704	1.05982	0.937431	0.940375	0.883128	1.15464	0.114774
B8N082	Mitochondrial ribosomal protein L37 OS=Aspergillus flavus (strain ATCC MYA-384 / AF70) GN=P034_05827914 PE=4 SV=1	AFLA_087230	26.623	15.692	13.2	2	3	2	0.996994	1.06282	1.01711	0.874236	1.02884	1.04525	1.04362	0.522017
B8N083	Glutathione S-transferase, putative	AFLA_087240	31.135	21.188	24.9	7	10	7	1.05848	1.02163	1.03431	0.951921	0.973656	0.943772	1.08541	0.00481238
B8N084	Phosphoinositide phospholipase C	AFLA_087250	68.663	10.335	8.2	5	5	5	1.01671	1.16726	1.14622	0.854734	0.91041	0.857506	1.26978	0.025627
B8N087	Alpha-ketoglutarate-dependent taurine dioxygenase	AFLA_087280	44.427	68.385	30.8	12	21	12	0.589232	0.542613	0.536524	1.42749	1.53658	1.48375	0.375098	0.000114477
B8N090	Aspergillus niger contig An16c0080, genomic contig OS=Aspergillus niger (strain CBS 513.88 / FGSC A1513) GN=An16g01990 PE=4 SV=1	AFLA_087310	47.261	42.946	12.2	4	4	4	1.12435	1.19302	1.15683	0.804803	0.846354	0.815607	1.4084	0.000391414
B8N092	Peroxisome biosynthesis protein (PAS8/Peroxin-6), putative	AFLA_087330	126.55	27.797	9.5	11	14	11	1.12508	0.993464	1.02162	0.97758	1.11846	0.915223	1.04281	0.588316
B8N095	ThiF domain protein, putative	AFLA_087360	56.486	222.47	37.8	18	25	18	0.835453	0.815705	0.834719	1.1901	1.15897	1.23834	0.692943	0.00224712
B8N096	Transcription/RNA-processing factor Ssu72	AFLA_087370	32.091	18.684	20	5	6	5	0.957108	0.984821	0.995616	1.02314	1.03624	1.01637	0.955065	0.0378858
B8N097	Isochorismatase family hydrolase, putative	AFLA_087380	25.272	38.537	16.2	3	6	3	1.10913	1.06731	1.06032	0.959279	0.870809	0.884347	1.19243	0.0104498
B8N099	Oxysterol binding protein (Osh7), putative	AFLA_087400	46.008	144.6	35	11	14	11	0.871338	0.865055	0.856506	1.15942	1.13286	1.11881	0.760139	0.00064628
B8N0A2	Allergen Asp F4	AFLA_087430	34.634	163.15	30.3	9	20	9	1.07308	1.03994	1.11969	0.885656	0.842961	0.81551	1.27066	0.00185096
B8N0A7	FKBP-type peptidyl-prolyl isomerase, putative	AFLA_087480	14.523	96.38	50.7	7	21	7	0.684717	0.697887	0.713565	1.36877	1.28628	1.32869	0.526181	0.000480819
B8N0B2	Small nucleolar ribonucleoprotein complex subunit, putative	AFLA_087530	105.97	110.07	21.2	20	23	20	1.00472	0.956202	0.942138	1.02128	1.03811	1.01563	0.944078	0.0807408
B8N0B4	Serine/threonine-protein phosphatase	AFLA_087550	56.208	14.696	9.6	5	7	5	0.93549	0.904076	0.968132	1.0341	1.06093	1.09041	0.881416	0.00722625
B8N0C1	NmrA family transcriptional regulator, putative	AFLA_087620	33.63	224.37	37.7	11	18	11	0.957349	0.977426	0.988863	0.992913	1.02333	1.05037	0.953378	0.0835051
B8N0C2	Alpha,alpha-trehalose-phosphate synthase (UDP-forming)	AFLA_087630	53.831	18.416	15.9	7	9	4	0.999748	1.05558	0.921546	0.996901	1.03553	1.00565	0.979855	0.658311
B8N0C3	Alpha,alpha-trehalose phosphate synthase subunit, putative	AFLA_087640	102.46	5.0575	3.2	3	3	3	1.12564	1.03176	1.06085	0.907539	0.880235	0.974237	1.16518	0.0180916
B8N0C4	Chromatin assembly factor 1 subunit B, putative	AFLA_087650	76.372	9.0379	6.3	4	4	4	0.939655	1.04752	1.0605	0.993598	0.921701	1.01389	1.04045	0.455868
B8N0C5	Aspergillus niger contig An07c0300, genomic contig OS=Aspergillus niger (strain CBS 513.88 / FGSC A1513) GN=An07g08740 PE=4 SV=1	AFLA_087660	36.026	9.399	9.5	3	3	3	0.853804	0.84586	0.891172	1.13432	1.12254	1.20972	0.747376	0.00253008
B8N0C7	NADH:flavin oxidoreductase/NADH oxidase family protein	AFLA_087680	40.907	72.885	31.9	11	15	11	0.645091	0.67799	0.685195	1.35144	1.43163	1.33061	0.488195	0.000523272
B8N0D0	GPR/FUN34 family protein	AFLA_087710	30.948	3.7251	4.2	1	3	1	1.12663	1.11739	1.13439	0.822523	0.916972	0.845788	1.30678	0.00969495
B8N0D3	ENTH domain protein	AFLA_087740	67.713	29.713	9	4	5	4	1.06837	0.981321	0.873805	1.03873	1.09658	0.96687	0.942402	0.435026
B8N0D5	40S ribosomal protein S11	AFLA_087760	18.491	158.94	41.2	8	19	8	0.841417	0.9799	0.964252	1.09033	1.10654	1.09031	0.847405	0.0601961
B8N0D8	Aspergillus niger contig An11c0290, genomic contig (Fragment) OS=Aspergillus niger (strain CBS 513.88 / FGSC A1513) GN=An11g08770 PE=4 SV=1	AFLA_022820	123.31	3.9388	3.2	4	4	4	1.76927	1.55523	1.72703	0.229994	0.23983	0.211247	7.41704	0.00174341
B8N0D9	Aspergillus niger contig An11c0290, genomic contig (Fragment) OS=Aspergillus niger (strain CBS 513.88 / FGSC A1513) GN=An11g08770 PE=4 SV=1	AFLA_022830	65.297	2.8689	3.3	2	2	2
B8N0E3	Phosphotransferase enzyme family protein OS=Aspergillus flavus (strain ATCC MYA-384 / AF70) GN=P034_00201196 PE=4 SV=1	AFLA_022870	48.02	1.6998	1.6	1	2	1	0.679711	0.777652	0.689042	1.32764	1.40954	1.22774	0.541349	0.00153429
B8N0E4	Oligopeptide transporter, putative	AFLA_022880	65.278	29.105	7	3	5	3	1.27844	1.26968	1.32873	0.594293	0.624677	0.623717	2.10391	5.24113e-05
B8N0G3	Nonspecific lipid-transfer protein, putative	AFLA_024060	49.724	8.657	6.5	3	3	3	0.920369	0.962502	0.954169	1.05605	1.08699	1.04085	0.891062	0.00351924
B8N0G4	Cytochrome P450, putative	AFLA_024070	63.185	176.13	31.5	16	21	16	0.859727	0.779101	0.796993	1.18258	1.25696	1.24857	0.660452	0.000252709
B8N0G9	Alpha/beta hydrolase family protein OS=Aspergillus parasiticus (strain ATCC 56775 / NRRL 5862 / SRRC 143 / SU-1) GN=P875_00010122 PE=4 SV=1	AFLA_024120	27.69	103.12	23.8	4	4	4	1.23549	1.19722	1.05233	0.834635	0.80607	0.89092	1.3766	0.0168115
B8N0H1	Xenobiotic compound monooxygenase, DszA family, putative	AFLA_024140	53.995	33.995	12.1	5	6	5	0.483526	0.527233	0.492119	1.54675	1.54197	1.61124	0.319764	1.51531e-05
B8N0H8	Cytochrome P450, putative	AFLA_024210	56.836	29.32	16	7	9	7	0.661919	0.65311	0.658508	1.37434	1.4428	1.35111	0.473469	0.00130081
B8N0I0	Aspergillus niger contig An18c0010, genomic contig OS=Aspergillus niger (strain CBS 513.88 / FGSC A1513) GN=An18g00170 PE=4 SV=1	AFLA_024230	47.051	18.066	15.4	6	7	6	0.858556	0.824251	0.73988	1.20808	1.25474	1.15736	0.669217	0.00111876
B8N0I1	Str. FM013 OS=Penicillium camemberti FM 013 GN=PCAMFM013_S052g000045 PE=4 SV=1	AFLA_024240	49.254	10.553	5.5	2	2	2	1.08501	1.08613	0.958371	0.888863	0.912608	1.08575	1.08392	0.350362
B8N0I3	Glycosyl hydrolase, putative	AFLA_024260	92.036	3.626	2.2	2	2	2	1.02668	1.00472	1.04763	0.969074	0.965337	0.974606	1.05845	0.0393421
B8N0J3	CorA family metal ion transporter, putative	AFLA_024360	46.039	2.2998	3.2	1	1	1
B8N0J5	Fatty-acid amide hydrolase, putative	AFLA_024380	68.465	23.047	10.2	6	7	6	0.926186	0.966031	0.897414	1.07254	1.08158	1.07758	0.863209	0.0164253
B8N0K2	PrpF protein OS=Aspergillus flavus (strain ATCC MYA-384 / AF70) GN=P034_00311601 PE=4 SV=1	AFLA_024450	42.069	4.5997	7	3	3	3	0.907564	0.930121	0.944807	1.08613	1.09044	1.06488	0.858411	0.000542829
B8N0K5	ATP-dependent 6-phosphofructokinase	AFLA_024480	86.1	323.31	43.8	31	68	31	1.00663	1.00716	1.01433	0.975329	1.0231	0.976299	1.01794	0.376183
B8N0K6	IMP-specific 5'-nucleotidase 1	AFLA_024490	44.618	16.776	8.3	3	5	3	1.0501	1.07628	1.00316	0.952726	0.969541	0.967194	1.08309	0.0572914
B8N0L7	Short chain oxidoreductase (CsgA), putative	AFLA_024600	27.486	18.779	22	6	7	6	1.00318	0.949496	0.924284	0.984898	1.03984	0.976229	0.958677	0.249981
B8N0N0	DUF1445 domain protein	AFLA_024730	31.363	18.594	16.5	4	6	4	1.4136	1.36321	1.42777	0.547367	0.61444	0.508251	2.51762	7.82538e-05
B8N0N2	Cytochrome P450 phenylacetate 2-hydroxylase, putative	AFLA_024750	58.077	44.673	19.4	8	9	8	1.13561	1.12322	1.09369	0.848147	0.871102	0.885462	1.2871	0.000126156
B8N0N3	Peptidoglycan-binding lysin domain OS=Penicillium roqueforti (strain FM164) GN=PROQFM164_S02g001820 PE=4 SV=1	AFLA_024760	35.41	1.9639	3	1	1	1
B8N0N5	Glycosyl hydrolases family 18 OS=Aspergillus flavus (strain ATCC MYA-384 / AF70) GN=P034_00311642 PE=4 SV=1	AFLA_024780	37.301	11.293	6	2	3	2	1.4911	1.47534	1.39749	0.489794	0.445352	0.526973	2.98466	1.85512e-05
B8N0N6	Genomic scaffold, ProqFM164S01 OS=Penicillium roqueforti (strain FM164) GN=PROQFM164_S01g002918 PE=4 SV=1	AFLA_024790	58.915	29.025	8.4	3	3	3	1.47426	1.70502	0.969803	0.616333	0.53987	0.568731	2.40536	0.0637456
B8N0N7	Acetyltransferase GNAT family protein OS=Aspergillus flavus (strain ATCC MYA-384 / AF70) GN=P034_00311634 PE=4 SV=1	AFLA_024800	22.417	3.7175	8.9	2	2	2	0.732883	0.818798	0.742245	1.23572	1.31562	1.25933	0.601975	0.000169256
B8N0P1	MYB DNA-binding domain protein	AFLA_024840	149.66	10.888	4	6	6	6	1.15764	1.07905	1.00959	0.881152	0.916855	0.946697	1.18274	0.0428885
B8N0P2	Deoxyhypusine synthase, putative	AFLA_024850	40.882	43.376	8.8	3	7	3	0.902311	0.920582	0.90291	1.09651	1.12097	1.06317	0.830874	0.00401609
B8N0P6	SYF2 splicing factor family protein	AFLA_025810	34.886	46.6	18.8	4	4	4	1.13992	1.10119	1.06468	0.91802	0.906912	0.880609	1.22186	0.00390194
B8N0P7	NAD dependent epimerase/dehydratase, putative	AFLA_025820	31.285	25.351	22.6	6	7	6	0.973513	0.952573	0.912355	1.04567	1.1053	1.04416	0.888366	0.01196
B8N0P8	Histone acetyltransferase subunit (Yaf9), putative	AFLA_025830	28.724	25.301	14.3	4	5	4	0.890775	0.921543	0.865893	1.11813	1.13119	1.11851	0.795234	0.00301261
B8N0Q1	C6 transcription factor, putative	AFLA_025860	77.404	12.241	2.6	3	5	3	0.937849	0.903626	0.922202	1.10403	1.15172	1.03084	0.840895	0.0307005
B8N0Q3	Catalytic domain of PI-PLC X domain-containing protein OS=Aspergillus parasiticus (strain ATCC 56775 / NRRL 5862 / SRRC 143 / SU-1) GN=P875_00010248 PE=4 SV=1	AFLA_025880	40.199	24.308	15	5	10	5	0.898561	0.856915	0.975647	1.08161	1.11065	1.11286	0.826329	0.0241987
B8N0Q4	Inositol-pentakisphosphate 2-kinase, putative	AFLA_025890	45.724	2.4226	4.4	2	2	2	1.18083	1.22428	1.12233	0.861933	0.84007	0.684243	1.47824	0.00891801
B8N0Q6	DUF1682 domain protein OS=Aspergillus clavatus (strain ATCC 1007 / CBS 513.65 / DSM 816 / NCTC 3887 / NRRL 1) GN=ACLA_049170 PE=4 SV=1	AFLA_025910	49.674	37.907	22.2	10	16	10	1.03632	0.963161	1.0126	1.02778	1.04258	0.910103	1.01061	0.837449
B8N0Q8	ABC transporter, putative	AFLA_025930	154.47	59.336	9.9	14	19	14	0.905233	0.967248	0.928726	1.06703	1.10929	1.04481	0.869634	0.00591731
B8N0R2	ABC multidrug transporter Mdr2	AFLA_025970	85.406	104.22	17.6	11	16	11	0.889222	0.820901	0.865178	1.11279	1.2009	1.17182	0.738858	0.00100768
B8N0R3	Hsp90 co-chaperone Cdc37	AFLA_025980	54.675	321.81	36	18	28	18	0.956491	0.952585	0.954974	1.06108	1.04716	1.0243	0.914293	0.013289
B8N0R4	Clathrin light chain	AFLA_025990	26.199	31.955	29.5	9	12	9	1.0341	1.03873	1.05236	0.961369	0.901882	0.928299	1.11952	0.0159903
B8N0R5	DUF618 domain protein	AFLA_026000	35.085	75.897	21.8	5	5	5	1.01624	1.17637	1.09295	0.821918	0.870362	0.869066	1.28275	0.0248469
B8N0R6	SNARE complex subunit (Tlg2), putative	AFLA_026010	44.469	3.3835	8.2	3	3	3	0.973094	1.01046	1.05661	0.950508	1.00402	1.00562	1.02703	0.430559
B8N0R7	Calmodulin	AFLA_026020	17.013	139.24	61.7	11	36	10	0.997257	1.02579	1.0267	0.951319	0.939253	0.987866	1.05951	0.038275
B8N0R8	TATA-binding related factor TRF of subunit 20 of Mediator complex OS=Aspergillus flavus (strain ATCC MYA-384 / AF70) GN=P034_03025954 PE=4 SV=1	AFLA_026030	37.418	9.4264	8.1	2	2	2	1.03618	0.966209	1.0824	0.913457	0.883257	1.12185	1.05696	0.552309
B8N0S9	Alpha-amylase	AFLA_026140	54.803	323.31	34.5	17	45	17	1.35955	1.35252	1.3864	0.574343	0.555979	0.551869	2.43639	1.65985e-06
B8N0T0	Alpha-glucosidase AgdA, putative	AFLA_026150	108.76	22.859	8.8	10	15	10	1.61735	1.49815	1.63833	0.263138	0.304927	0.328935	5.29969	0.000206102
B8N0T4	Signal recognition particle subunit SRP72	AFLA_026190	71.219	163.75	22.1	13	22	13	1.00259	0.987432	1.00891	1.02812	0.9978	0.962801	1.00342	0.877419
B8N0T8	Transcription factor RfeF (Fragment) OS=Aspergillus nomius NRRL 13137 GN=ANOM_010309 PE=4 SV=1	AFLA_026230	65.77	193.7	29.7	14	29	14	0.925419	0.922888	0.929063	1.0797	1.09409	1.0775	0.854237	0.000351928
B8N0U1	Small nuclear ribonucleoprotein SmD3, putative	AFLA_026260	12.867	12.519	31	4	7	4	0.788677	0.817214	0.801553	1.25704	1.21389	1.21217	0.653647	9.64715e-05
B8N0U2	Alpha and gamma adaptin binding protein p34 OS=Aspergillus flavus (strain ATCC MYA-384 / AF70) GN=P034_05018027 PE=4 SV=1	AFLA_026270	46.376	1.6604	2.4	1	1	1
B8N0U4	Phosphotransmitter protein Ypd1, putative	AFLA_026290	18.406	148.43	56.6	14	24	14	1.0601	1.04828	1.07362	0.94557	0.968892	0.898456	1.13121	0.0181421
B8N0U8	CaaX farnesyltransferase beta subunit Ram1	AFLA_026330	47.944	13.64	11.9	5	5	5	1.00526	1.11703	1.0693	0.900331	0.937803	0.958456	1.14124	0.0362527
B8N0V1	Transferase family protein OS=Aspergillus oryzae (strain 3.042) GN=Ao3042_02607 PE=4 SV=1	AFLA_026360	49.759	8.9096	9.4	4	5	4	0.517101	0.678757	0.581721	1.44285	1.4805	1.46133	0.405408	0.00191167
B8N0V4	RING and UBP finger domain protein, putative	AFLA_026390	51.738	4.3514	2.4	1	1	1	0.868749	0.827415	0.927798	1.14181	1.18114	1.09838	0.766943	0.00244787
B8N0V5	Ubiquinone biosynthesis O-methyltransferase, mitochondrial	COQ3	35.804	24.708	12.9	4	5	4	1.05672	1.0063	0.944604	1.04007	1.02259	0.938422	1.00218	0.963755
B8N0V6	C2H2 finger domain protein, putative	AFLA_026410	48.201	6.0982	4.5	2	2	2	0.900656	0.854745	0.880997	1.12329	1.03249	1.26057	0.771701	0.0542842
B8N0V7	YagE family protein	AFLA_026420	77.509	2.4904	2.8	2	3	2	1.19589	1.13989	1.2136	0.762056	0.873211	0.754674	1.48513	0.00243958
B8N0V8	RNA polymerase II elongation factor ell1 OS=Aspergillus udagawae GN=AUD_2476 PE=4 SV=1	AFLA_026430	70.137	1.7005	2.5	2	2	2	1.31335	1.26929	1.28585	0.688079	0.709155	0.617244	1.92035	0.000391879
B8N0W2	Aspartate aminotransferase	AFLA_026470	47.224	323.31	55.5	23	54	23	1.12938	1.10961	1.1157	0.86341	0.883428	0.87715	1.27847	8.08748e-06
B8N0W3	DNA binding protein SART-1, putative	AFLA_026480	77.139	12.039	4.4	3	3	3	1.09247	1.05703	0.97962	0.972823	1.0168	0.86789	1.09505	0.182456
B8N0W4	Mitochondrial peptidyl-tRNA hydrolase Pth2, putative	AFLA_026490	21.78	2.9059	9.4	2	2	2	1.22221	1.26818	1.21343	0.71119	0.736747	0.764804	1.67386	2.88919e-05
B8N0W5	Putative Peptidyl-tRNA hydrolase OS=Aspergillus calidoustus GN=ASPCAL06478 PE=4 SV=1	AFLA_026500	27.769	120.72	21.6	4	6	4	0.914759	0.974563	1.03087	1.04973	0.891812	1.13046	0.950582	0.563186
B8N0W8	Homocitrate synthase	AFLA_026530	50.499	243.44	43.8	17	33	17	0.950845	0.947588	0.947922	1.04756	1.06579	1.04458	0.901335	0.00338811
B8N0W9	Sphinganine-1-phosphate aldolase BST1, putative	AFLA_026540	47.308	103.97	31.5	13	20	13	0.839133	0.887059	0.947358	1.06016	1.09453	1.17125	0.803847	0.00874137
B8N0X0	50S ribosomal protein L30, putative	AFLA_026550	10.78	12.702	18.1	1	2	1	0.833063	0.921796	0.875905	1.13413	1.11167	1.16935	0.770321	0.00194337
B8N0X1	Exocyst complex component Sec6, putative	AFLA_026560	88.218	6.9426	4	3	4	3	1.08343	1.11525	1.10775	0.88097	0.846214	0.924116	1.2471	0.0044286
B8N0X3	Mitochondrial chaperone Frataxin, putative	AFLA_026580	23.29	4.7321	5.7	1	2	1	0.833558	0.835314	0.858836	1.15919	1.19064	1.18985	0.714106	2.17991e-05
B8N0X6	Transcription regulator BDF1, putative	AFLA_026610	89.692	39.779	17.9	13	14	13	1.07562	1.11233	1.09447	0.883582	0.866673	0.954666	1.2135	0.0106486
B8N0X7	Small nucleolar ribonucleoprotein complex component (Utp5), putative	AFLA_026620	91.64	61.888	13	10	10	10	0.824637	0.967957	0.850772	1.13423	1.1555	1.17434	0.763081	0.0194461
B8N0X9	RAB geranylgeranyl transferase alpha subunit, putative	AFLA_026640	29.811	37.732	15.9	4	6	4	0.846807	0.916483	0.903186	1.04658	1.15536	1.05796	0.817961	0.0128496
B8N0Y0	GTPase activating protein (Gyp5), putative	AFLA_026650	80.466	56.259	16.1	11	13	11	0.923878	0.921432	0.882534	1.07093	1.12508	1.1589	0.81309	0.00535426
B8N0Y1	Vacuolar protein sorting-associated protein vps13	AFLA_027560	324.77	147.62	8.8	22	24	22	1.00744	1.00856	0.986879	1.00968	0.961119	1.00923	1.00767	0.69675
B8N0Y2	G-patch domain protein (TFIP11), putative	AFLA_027570	87.07	12.867	6.6	5	5	5	0.955593	0.935365	0.9125	1.06343	1.13348	0.921893	0.898889	0.230273
B8N0Y3	Iron superoxide dismutase A, putative	AFLA_027580	93.134	94.203	10.9	8	24	8	1.35532	1.33418	1.31261	0.593337	0.597655	0.594487	2.24148	0.000242047
B8N0Z0	PHD finger domain protein (Ing1), putative	AFLA_027650	77.487	23.797	5.3	3	3	3	1.07975	1.15806	1.07866	0.832843	1.06116	0.769475	1.24517	0.123703
B8N0Z2	RNA polymerase II transcription factor subunit 1	AFLA_027670	69.67	6.222	3.5	2	2	2
B8N0Z3	N-alkane-inducible cytochrome P450, putative	AFLA_027680	62.043	2.0201	2.2	1	1	1
B8N0Z4	Leucine Rich Repeat domain protein	AFLA_027690	71.11	10.864	6.6	4	4	4	1.127	1.2136	1.18966	0.788814	0.817306	0.792312	1.47191	0.00209795
B8N0Z6	Peptidyl-prolyl cis-trans isomerase	AFLA_027710	18.17	85.212	37.3	8	25	8	1.0728	1.02741	1.02963	0.966722	0.918503	0.926363	1.11319	0.00723534
B8N0Z7	Phosphatidyl synthase	AFLA_027720	52.838	221.56	40.5	15	29	15	1.14815	1.08061	1.1145	0.888848	0.88143	0.875419	1.26366	0.00544117
B8N0Z8	Glycerol dehydrogenase (GldB), putative	AFLA_027730	36.931	323.31	54.5	17	43	14	0.953599	0.948154	0.967688	1.05993	1.03022	1.02817	0.920189	0.00494212
B8N101	Similar to An01g07080 OS=Aspergillus niger GN=ABL_00442 PE=4 SV=1	AFLA_027760	14.455	2.4654	6	2	2	2
B8N102	Similar to An01g07090 OS=Aspergillus kawachii (strain NBRC 4308) GN=AKAW_01730 PE=4 SV=1	AFLA_027770	29.858	14.412	9.3	2	2	2	0.994714	1.04219	1.0852	0.92399	0.939981	1.0004	1.08998	0.0708826
B8N103	Glutathione-S-transferase omega, putative	AFLA_027780	33.601	4.6259	9.2	3	3	3
B8N106	Alkaline protease 1	alp1	42.571	19.096	10.2	5	14	5	1.52703	1.65259	1.6962	0.315312	0.317624	0.322348	5.10404	0.00147894
B8N108	ATP binding protein, putative	AFLA_027830	44.699	24.995	12.1	5	7	5	0.856553	0.923652	0.852961	1.12967	1.13144	1.07484	0.789328	0.00163811
B8N109	Cell cycle control protein (Cwf19), putative	AFLA_027840	82.168	14.163	7.4	6	9	6	0.902749	0.921597	0.960224	1.11727	1.05234	1.06534	0.860777	0.00486247
B8N110	Glyoxylate reductase	AFLA_027850	36.684	113.58	34	10	15	10	1.06923	0.99171	1.044	0.955968	1.00199	0.918089	1.07959	0.0840546
B8N111	C6 finger domain protein, putative	AFLA_027860	76.787	12.247	5.2	4	5	4	0.936299	0.800802	0.881571	1.19208	1.16417	1.08472	0.761026	0.00638517
B8N113	Formin binding protein, putative	AFLA_027880	31.706	3.9244	6.6	2	3	2
B8N114	Tubulin-specific chaperone, putative	AFLA_027890	69.278	15.651	6.5	4	4	4	0.835516	1.01713	0.87677	1.10731	1.1264	1.04241	0.833126	0.0619995
B8N115	Splicing factor 3a subunit 2, putative	AFLA_027900	27.419	75.625	30.7	6	7	6	1.07975	0.954371	0.987538	1.02535	0.977876	0.961752	1.01912	0.684221
B8N116	Serine/threonine protein kinase, putative	AFLA_027910	72.168	114.1	24.6	17	22	17	0.985888	0.994735	0.995226	1.01598	1.01402	0.997644	0.982892	0.0777458
B8N117	TIM complex component Tim54	AFLA_027920	53.242	129.39	33.5	14	19	14	0.931322	0.866138	0.919069	1.10285	1.12165	1.05871	0.827401	0.00234682
B8N118	N-terminal acetyltransferase catalytic subunit Nat1, putative	AFLA_027930	94.875	253.29	44.1	35	59	35	0.951129	0.938441	0.94395	1.03427	1.04522	1.07063	0.899494	0.00566921
B8N119	Caffeine-induced death protein Cid2, putative	AFLA_027940	22.026	36.18	29.9	5	6	5	0.965641	1.02015	0.96859	1.0183	1.00552	1.02841	0.967943	0.198746
B8N120	Formamidopyrimidine-DNA glycosylase, putative	AFLA_027950	41.41	19.771	24.1	9	9	9	0.954726	0.982223	1.01175	1.09681	1.04687	0.901229	0.968403	0.644852
B8N122	Cytosolic Fe-S cluster assembly factor nar1	nar1	60.371	50.298	13	6	6	6	0.828532	0.796986	0.806215	1.19331	1.19237	1.2931	0.661017	0.00394137
B8N123	NUDIX domain, putative	AFLA_027980	17.754	41.009	25.5	4	6	4	0.815266	0.835208	0.993271	1.20863	1.10045	1.12377	0.77013	0.0239307
B8N131	Anthranilate phosphoribosyltransferase, putative	AFLA_028060	46.545	53.362	15.1	5	6	5	0.846391	0.701946	0.742094	1.17813	1.31553	1.27658	0.607502	0.00115927
B8N132	RibosomalL10 OS=Aspergillus parasiticus (strain ATCC 56775 / NRRL 5862 / SRRC 143 / SU-1) GN=P875_00010434 PE=4 SV=1	AFLA_028070	38.792	30.833	18.9	6	8	6	1.17725	1.18806	1.13905	0.787313	0.786539	0.832903	1.45605	6.85017e-05
B8N133	Phosphatidylinositol phospholipase C	AFLA_028080	54.337	31.039	14.1	7	8	7	0.940394	0.972333	0.910688	1.04474	0.992779	1.07608	0.906801	0.0368113
B8N134	Dihydrolipoamide acetyltransferase component of pyruvate dehydrogenase complex	AFLA_028090	51.803	56.435	20.4	9	14	9	0.898354	0.871919	0.938751	1.08708	1.10867	1.1083	0.81991	0.00471925
B8N135	FMN dependent dehydrogenase, putative	AFLA_028100	44.838	7.7954	11.4	4	5	4	1.08947	1.05021	1.12222	0.930827	0.835814	0.921552	1.21342	0.00894752
B8N136	D-lactate dehydrogenase (Cytochrome), putative	AFLA_028110	63.984	3.7256	3.4	2	2	1
B8N139	Vacuolar protein sorting-associated protein 26, putative	AFLA_028140	40.182	118.43	24.2	9	13	9	0.895696	0.918188	0.916635	1.09389	1.09081	1.04872	0.844466	0.00214994
B8N140	Endosomal peripheral membrane protein (Mon2), putative	AFLA_028150	189.98	20.964	5.6	9	9	9	1.0217	1.0955	1.11412	0.867081	0.949982	0.909746	1.18502	0.0111201
B8N141	Ubiquitin conjugating enzyme (MmsB), putative	AFLA_028160	15.75	20.035	30.2	5	10	5	0.938868	0.922437	0.92948	1.04547	1.01757	1.04962	0.896593	0.00291471
B8N142	DNA repair protein (Rad1), putative	AFLA_028170	27.766	2.4002	3.3	1	2	1
B8N143	RWD domain protein (Gir2), putative	AFLA_028180	26.568	15.591	16.3	4	8	4	0.865472	0.821691	0.841767	1.21173	1.11709	1.20114	0.716418	0.00310229
B8N144	TPR domain protein	AFLA_028190	40.941	35.052	11.7	2	2	2	1.13489	1.22778	1.10645	0.854196	0.807803	0.79732	1.4106	0.00435018
B8N146	RNA methylase family UPF0020 protein	AFLA_028210	51.973	14.22	5.7	2	2	2	1.09358	1.04915	1.0659	0.924452	0.954334	0.887227	1.16002	0.00502703
B8N148	G2/M-specific cyclin NimE	AFLA_028230	60.457	7.5779	6.1	3	3	3
B8N149	50S ribosomal protein L2	AFLA_028240	44.254	63.959	21.7	7	11	7	0.914216	0.862573	0.882047	1.15576	1.09144	1.17465	0.777017	0.0023062
B8N151	Probable glucan 1,3-beta-glucosidase A	exgA	44.372	52.621	19	7	9	7	1.59011	1.54505	1.51673	0.413917	0.409563	0.388637	3.83783	7.3832e-05
B8N156	Protoglobin OS=Aspergillus flavus (strain ATCC MYA-384 / AF70) GN=P034_00102106 PE=4 SV=1	AFLA_028310	32.591	40.966	21.4	6	14	6	1.27547	1.19591	1.2648	0.684879	0.724652	0.713708	1.75966	0.000394857
B8N161	Zn(II)2Cys6 transcription factor OS=Aspergillus oryzae (strain 3.042) GN=Ao3042_00147 PE=4 SV=1	AFLA_028360	91.268	2.0582	1.1	1	1	1
B8N162	Survival protein SurE OS=Aspergillus flavus (strain ATCC MYA-384 / AF70) GN=P034_00102096 PE=4 SV=1	AFLA_028370	41.258	4.2218	5.4	2	3	2	1.06901	0.931456	1.04908	0.973896	1.02115	0.954702	1.03383	0.535208
B8N163	Maintenance of telomere capping protein 1 OS=Aspergillus udagawae GN=AUD_8786 PE=4 SV=1	AFLA_028380	54.156	104.52	31.6	13	17	13	1.0777	1.04815	1.04504	0.926026	0.944979	0.949684	1.12415	0.00130476
B8N164	4-carboxymuconolactone decarboxylase family protein	AFLA_028390	20.499	39.488	7	1	2	1	0.899581	0.945828	0.83693	1.10391	1.11054	1.15638	0.795751	0.00744246
B8N168	DUF726 domain protein	AFLA_028430	127.57	3.6606	1	1	1	1	1.04902	0.946408	1.00961	0.928784	1.04215	1.05406	0.993402	0.900799
B8N170	Glutamate carboxypeptidase, putative	AFLA_028450	86.61	197.53	20.6	13	27	13	1.06401	0.99687	1.01954	0.97122	0.934509	0.948687	1.07917	0.0420529
B8N173	Urease	AFLA_029380	91.283	45.185	10	7	7	7	0.847038	0.853329	0.857176	1.16297	1.20585	1.13342	0.730261	0.00384447
B8N174	HMG box protein, putative	AFLA_029390	33.508	167.74	43.9	16	34	16	0.957375	0.906008	0.960658	1.07029	1.04799	1.05417	0.890176	0.013642
B8N177	Dipeptidyl-peptidase II, putative	AFLA_029420	62.627	67.126	18.7	10	13	10	0.982549	0.933851	0.973828	1.03596	1.03852	1.04379	0.926868	0.0341748
B8N178	Genomic scaffold, ProqFM164S03 OS=Penicillium roqueforti (strain FM164) GN=PROQFM164_S03g000627 PE=4 SV=1	AFLA_029430	15.372	4.3528	15	2	2	2	1.09502	1.01427	0.928784	0.976455	1.04845	0.952015	1.02055	0.738197
B8N179	NADH-cytochrome b5 reductase	AFLA_029440	36.321	315.46	53.9	15	35	15	0.790229	0.820145	0.858887	1.20689	1.22171	1.15716	0.688629	0.000181892
B8N180	Ribosomal L18ae protein family	AFLA_029450	28.509	149.16	34.8	9	30	9	0.951141	0.949663	0.938765	1.05198	1.07348	1.12208	0.874375	0.0195271
B8N181	COP9 signalosome complex subunit, putative	AFLA_029460	51.464	12.812	9.5	5	5	5	0.858323	0.846509	0.804893	1.22006	1.19025	1.1365	0.707601	0.000636233
B8N183	Regulator of gluconeogenesis Rmd5, putative	AFLA_029480	46.345	36.906	6.3	2	2	2	1.16095	1.04906	1.04695	0.909628	0.952172	0.856567	1.19813	0.0215806
B8N184	Mitochondrial intermembrane space translocase subunit Tim10, putative	AFLA_029490	10.285	18.221	67	7	12	7	0.819452	0.854488	0.863842	1.17467	1.1315	1.17659	0.72867	9.93725e-05
B8N185	Lysine--tRNA ligase	AFLA_029500	62.052	21.583	11.6	7	7	7	0.784375	0.890606	0.808192	1.25114	1.16379	1.14596	0.697344	0.00142022
B8N186	PcbC OS=Aspergillus parasiticus (strain ATCC 56775 / NRRL 5862 / SRRC 143 / SU-1) GN=P875_00010587 PE=4 SV=1	AFLA_029510	38.587	15.972	17.7	6	7	6	0.827761	0.879701	0.889091	1.15727	1.14261	1.14902	0.752865	0.00316373
B8N192	General stress response phosphoprotein phosphatase Psr1/2, putative	AFLA_029570	63.749	2.3706	2.2	1	1	1	1.01733	1.03666	0.957108	1.02412	0.946185	1.01084	1.01005	0.783364
B8N193	Protein phosphatase PP1 regulatory subunit Sds22, putative	AFLA_029580	44.826	30.773	17.2	7	8	7	0.861288	0.911512	0.832314	1.12425	1.13634	1.15931	0.76175	0.0024871
B8N195	Probable NAD(P)H-dependent D-xylose reductase xyl1	xyl1	35.868	13.549	13.2	4	6	4	1.30039	1.20808	1.24683	0.718527	0.760137	0.672794	1.74547	0.000133162
B8N198	Pre-rRNA processing protein Mrd1, putative	AFLA_029630	91.839	40.989	9.6	7	7	7	0.804177	0.930298	0.937802	1.1218	1.13671	1.08079	0.800251	0.0242048
B8N199	Dynein light chain type 1, putative	AFLA_029640	11.061	5.9729	26.6	3	3	3	0.841885	0.867992	0.960081	1.13245	1.13091	1.09667	0.794622	0.0160134
B8N1A0	Rhodopsin family protein	AFLA_029650	14.25	2.5179	6.3	1	1	1	1.07247	1.08297	1.13829	0.884909	0.87929	0.898738	1.23688	0.00600934
B8N1A2	Translocon protein Sec61beta, putative	AFLA_029670	12.743	38.729	46.1	5	19	5	1.04026	1.09048	1.09656	0.931456	0.930166	0.993998	1.13016	0.0116106
B8N1A4	Lipase/esterase, putative	AFLA_029690	98.712	31.505	3.3	2	2	2	0.851833	0.868271	0.836508	1.25644	1.08194	1.12966	0.737194	0.0252055
B8N1A5	Metallopeptidase family M24 OS=Aspergillus flavus (strain ATCC MYA-384 / AF70) GN=P034_03086662 PE=4 SV=1	AFLA_029700	26.629	30.583	34.3	8	20	8	0.776746	0.751945	0.756028	1.28359	1.28969	1.24514	0.598342	5.00904e-05
B8N1A6	Proliferating cell nuclear antigen	AFLA_029710	89.842	232.8	11.1	9	16	9	0.980286	0.961431	0.984803	0.981021	1.07588	0.988643	0.960918	0.321128
B8N1B1	Small monomeric GTPase SarA, putative	AFLA_029760	21.415	104.08	55	9	14	9	0.985009	1.02055	1.00343	1.00883	1.00066	0.995002	1.0015	0.901573
B8N1B2	Leucine Rich Repeat domain protein	AFLA_029770	67.144	2.0159	2.4	2	2	2	1.37928	1.22011	1.12135	0.74036	0.756423	0.707131	1.68824	0.0183865
B8N1B3	Patatin-like phospholipase domain-containing protein	AFLA_029780	87.436	4.4416	2.4	2	2	2	1.23049	1.1903	1.25728	0.767428	0.791562	0.663562	1.65488	0.00176482
B8N1B7	SAM domain protein	AFLA_029820	66.225	27.972	9.7	5	6	5	0.928293	0.875794	1.02635	1.13798	1.00438	1.03497	0.890821	0.125976
B8N1C0	Cysteine-rich secreted protein	AFLA_029850	35.991	323.31	54.4	18	70	18	1.5653	1.56904	1.63644	0.285789	0.298823	0.331584	5.20716	9.91231e-06
B8N1C3	FAD dependent oxidoreductase, putative	AFLA_029880	51.72	271.62	41.5	18	41	18	1.19584	1.22945	1.2335	0.751604	0.727238	0.722261	1.66226	1.03369e-05
B8N1C4	Glutathione S-transferase, putative	AFLA_029890	25.104	3.1777	5	1	1	1	0.847025	0.897868	0.849774	1.18807	1.16765	1.08989	0.753035	0.00317594
B8N1C6	Disulfide isomerase, putative	AFLA_029910	50.892	52.679	23.8	12	15	12	0.936286	0.911024	0.966996	1.12099	1.0607	1.03289	0.875481	0.0177797
B8N1C7	RNA cytidine acetyltransferase	NAT10	118.82	128.18	16.8	16	22	16	0.902535	0.83232	0.911195	1.13353	1.0847	1.15034	0.785511	0.0020101
B8N1D0	Endo-1,3(4)-beta-glucanase, putative	AFLA_029950	36.939	4.9528	6.4	2	2	2	1.32189	1.26119	1.26487	0.668497	0.722422	0.659853	1.87634	2.71865e-05
B8N1D1	Golgi complex component (Vps8), putative	AFLA_029960	160.74	1.9463	0.6	1	1	1	1.05896	1.01023	1.04028	1.00963	0.960064	0.889223	1.08764	0.125632
B8N1D2	Catalytic domain of PI-PLC X domain-containing protein OS=Aspergillus parasiticus (strain ATCC 56775 / NRRL 5862 / SRRC 143 / SU-1) GN=P875_00010606 PE=4 SV=1	AFLA_029970	33.729	33.816	8.4	3	4	3	1.50161	1.45605	1.49034	0.473134	0.407206	0.473517	3.28542	1.36194e-05
B8N1D4	PHD finger and BAH domain protein (Snt2), putative	AFLA_029990	188.4	6.465	1.6	3	4	3
B8N1D5	Phosphodiesterase	AFLA_030000	112.47	3.7926	2.9	2	2	2	1.08902	0.819439	0.927288	1.06194	1.09603	1.04405	0.885611	0.257158
B8N1D7	G-protein complex gamma subunit Ste18	AFLA_030020	10.268	13.9	42.2	3	4	3	1.08387	1.03376	1.00627	0.98351	1.0405	0.833506	1.09322	0.28504
B8N1D8	Eukaryotic translation initiation factor 3 subunit A	TIF32	119.79	285.03	34.5	43	76	43	0.94903	0.891775	0.965175	1.07285	1.10566	1.06265	0.865733	0.00916761
B8N1E0	N-acetyltransferase (Nat5), putative	AFLA_030050	22.058	2.5593	8.9	2	3	2
B8N1E2	DNA-directed RNA polymerase I, II, and III subunit Rpb6	AFLA_030070	18.053	6.3901	18.2	3	3	3	0.815738	0.873438	0.953203	1.18217	1.08573	1.10562	0.783271	0.00979321
B8N1E5	PH domain protein	AFLA_030100	130.7	3.7121	1.2	1	2	1	1.00311	1.0087	0.94578	1.00421	1.10532	0.949992	0.966681	0.547713
B8N1E6	COPII-coated vesicle membrane protein Erv46, putative	AFLA_030110	48.489	41.291	12.6	4	5	4	0.929362	0.918478	0.880691	1.10368	1.1266	1.11576	0.81545	0.00152362
B8N1E7	mRNA export factor mex67	AFLA_030120	72.716	14.324	5.4	4	4	4	1.19421	0.944977	1.09836	0.848574	0.996481	0.920387	1.17071	0.151702
B8N1E8	GARP complex subunit Vps53, putative	AFLA_030130	95.7	4.1211	3.6	3	3	3	0.892759	0.9192	0.942414	1.04073	1.13734	1.11579	0.836214	0.0127357
B8N1E9	60S acidic ribosomal protein P0	AFLA_030140	33.441	228.51	41.2	9	31	9	1.09695	1.10573	1.15659	0.88662	0.809038	0.820591	1.33503	0.00103442
B8N1F0	tRNA methyltransferase, putative	AFLA_030150	38.472	22.396	16	4	5	4	1.14686	1.11015	1.01474	0.892077	0.889561	0.859741	1.23865	0.0269088
B8N1F1	Uroporphyrinogen decarboxylase	AFLA_030160	40.766	132.78	38.3	14	23	14	1.1845	1.26411	1.2642	0.701159	0.729254	0.763612	1.69224	0.000214954
B8N1F2	Cytosine deaminase, putative	AFLA_030170	16.107	32.885	39.9	6	8	6	1.16188	1.1946	1.23521	0.79783	0.734606	0.782316	1.55166	0.000126177
B8N1F3	Protein mitochondrial targeting protein (Mas1), putative	AFLA_030180	45.393	215.3	30	11	30	11	0.845626	0.846983	0.876671	1.15795	1.20447	1.18165	0.724952	7.23041e-05
B8N1F9	Methionyl-tRNA formyltransferase, putative	AFLA_030240	35.846	4.5872	6.7	2	2	2	1.05786	1.1075	1.0944	0.928934	0.838913	0.923247	1.21131	0.0104262
B8N1G1	Transcription factor Pcc1 OS=Aspergillus flavus (strain ATCC MYA-384 / AF70) GN=P034_00692683 PE=4 SV=1	AFLA_030260	12.164	16.403	28.6	4	6	4	0.901553	0.944221	0.880694	1.08989	1.13561	1.10051	0.819741	0.0014434
B8N1G5	Phytanoyl-CoA dioxygenase PhyH OS=Aspergillus flavus (strain ATCC MYA-384 / AF70) GN=P034_00692682 PE=4 SV=1	AFLA_030300	31.217	2.1458	3.6	1	1	1	0.517187	0.528419	0.494924	1.5577	1.51261	1.58019	0.331262	2.67978e-05
B8N1H1	Zinc binding dehydrogenase, putative	AFLA_030360	36.345	7.72	4.6	1	1	1	0.920612	0.90904	0.826751	1.18382	1.05629	1.13545	0.786952	0.00824638
B8N1H2	Cinnamoyl-CoA reductase, putative	AFLA_030370	37.832	98.179	28.2	8	11	8	0.905387	0.921466	0.922963	1.04436	1.08998	1.10212	0.849634	0.00696694
B8N1H8	Fatty acid oxygenase PpoC, putative	AFLA_030430	127.03	27.169	1.3	1	1	1	0.676624	0.731507	0.682044	1.35327	1.27826	1.3925	0.519424	0.000429347
B8N1I0	Trehalose synthase (Ccg-9), putative	AFLA_030450	78.714	130.65	28.6	19	34	19	1.15468	1.1445	1.14178	0.827006	0.813137	0.838822	1.38807	3.55728e-05
B8N1I8	C6 transcription factor (Mut3), putative	AFLA_030530	115.41	2.2175	1.4	2	2	2
B8N1I9	Oxidoreductase, 2OG-Fe(II) oxygenase family	AFLA_030540	32.727	5.6116	6	1	1	1	1.03703	1.00176	0.996059	0.927573	0.928258	1.12936	1.01663	0.82991
B8N1J3	C2H2 transcription factor PacC, putative	AFLA_030580	71.235	41.003	13.5	8	9	8	1.13519	1.2345	1.27545	0.702053	0.734067	0.795043	1.63374	0.00137678
B8N1J6	Transcription regulator PAB1642, putative	AFLA_030610	28.156	68.277	44.4	10	14	10	0.870535	0.898135	0.855598	1.12772	1.12269	1.12827	0.776714	0.00206507
B8N1J8	Chromatin modification-related protein	AFLA_030630	78.45	1.9573	1.2	1	1	1	1.01163	1.04752	0.998326	1.01348	0.966709	0.942466	1.04613	0.16079
B8N1J9	NAD binding Rossmann fold oxidoreductase, putative	AFLA_030640	45.801	68.142	22	7	10	7	1.28536	1.20884	1.25175	0.736153	0.667014	0.728382	1.75738	6.56988e-05
B8N1K0	Dihydrodipicolinate synthetase family protein	AFLA_030650	36.09	50.264	11	2	4	2	1.12558	1.36955	1.30478	0.671953	0.586496	0.64471	1.99663	0.00752302
B8N1K1	Oxidoreductase, zinc-binding	AFLA_030660	39.379	27.04	10	3	3	3	1.00615	0.996842	0.917795	1.0656	1.06177	0.957652	0.946764	0.294984
B8N1K3	Microtubule associated protein EB1, putative	AFLA_030680	26.863	78.487	37.3	9	12	9	1.04687	1.15305	1.17988	0.776965	0.886227	0.938865	1.29889	0.0151445
B8N1K5	NAD binding Rossmann fold oxidoreductase, putative	AFLA_030700	65.736	23.431	6.2	3	4	3	0.657909	0.706007	0.70222	1.29604	1.42247	1.35698	0.506966	0.000823218
B8N1K6	Phosphoglucomutase PgmA	AFLA_030710	60.356	323.31	47.7	25	67	25	0.966029	0.998828	1.04232	0.946406	1.00701	0.960607	1.03197	0.341918
B8N1K7	RNA exonuclease Rex2, putative	AFLA_030720	21.449	2.2425	6.3	1	1	1
B8N1K8	Similar to An02g07640 OS=Aspergillus niger GN=ABL_01702 PE=4 SV=1	AFLA_030730	64.417	29.708	14.6	8	10	8	1.07946	1.15542	1.17302	0.871811	0.818531	0.829095	1.35264	0.00235099
B8N1L2	Beta-N-acetylglucosaminidase, putative	AFLA_030770	91.605	73.942	16.5	13	15	13	0.970008	0.966464	1.01848	0.990584	1.043	0.962419	0.9863	0.663796
B8N1L8	Oxysterol binding protein (Osh5), putative	AFLA_030830	45.843	218.13	31.5	14	21	14	0.959306	0.964184	1.01653	0.990838	0.996309	1.01357	0.979774	0.388908
B8N1M1	RNAPII degradation factor Def1, putative	AFLA_030860	51.86	22.43	9	3	4	3	1.30149	1.2843	1.28599	0.696056	0.605092	0.672445	1.9618	0.00129736
B8N1M3		AFLA_030880	19.403	15.387	18.1	3	5	3	1.32612	1.43119	1.3298	0.63332	0.486721	0.630313	2.33502	0.000354142
B8N1M4	Saccharopine dehydrogenase [NAD(+), L-lysine-forming]	AFLA_030890	40.857	155.66	51.1	18	38	18	1.11153	1.07904	1.10162	0.852439	0.860656	0.877518	1.27082	6.85e-05
B8N1M8	Fructose-bisphosphate aldolase, class II	AFLA_030930	39.721	323.31	51.7	18	84	18	1.01932	0.995904	1.04346	0.982795	0.976019	0.98605	1.03865	0.103809
B8N1M9	DUF221 domain protein, putative	AFLA_030940	105.89	8.4288	1.4	1	1	1	0.927717	0.921018	0.957182	1.04435	1.15055	1.03463	0.86883	0.0527032
B8N1N2	Homoserine dehydrogenase	AFLA_030970	38.934	233.61	49.3	15	26	15	0.912944	0.896836	0.934394	1.16332	1.08566	1.05858	0.829669	0.018065
B8N1N5	Nucleosome binding protein (Nhp6a), putative	AFLA_031000	11.945	149.41	48.1	8	18	8	0.863871	0.873236	0.847754	1.17281	1.13622	1.1752	0.741876	0.000153709
B8N1N7	Taz1-interacting factor, putative	AFLA_031020	141.89	15.388	3.5	4	4	4	0.93532	0.921302	0.969508	1.08095	1.0613	1.0801	0.877038	0.00470688
B8N1P2	Hsp40 co-chaperone Jid1, putative	AFLA_031070	34.382	2.0731	3.3	1	1	1	0.91714	0.857526	0.845122	1.16889	1.14921	1.10954	0.764311	0.00087931
B8N1P3	FHA domain protein SNIP1, putative	AFLA_031080	38.943	5.3883	6.3	2	2	2	1.00152	1.11636	0.886541	0.993533	0.989237	1.02385	0.999267	0.992227
B8N1P4	LEA domain protein	AFLA_031090	14.474	63.293	57.3	12	21	12	1.5449	1.48935	1.53418	0.393778	0.412053	0.409027	3.76046	5.79183e-05
B8N1P5		AFLA_031100	29.308	6.3959	15.9	5	9	5	1.13556	1.06442	1.16296	0.823373	0.934798	0.858362	1.28527	0.00504765
B8N1P9	LipA and NB-ARC domain protein	AFLA_031140	167.05	15.145	2.3	3	3	3
B8N1Q0	Methylglutaconyl-CoA hydratase, mitochondrial, putative	AFLA_031150	32.75	81.537	27.3	6	10	6	0.863962	0.848998	0.834676	1.15916	1.14216	1.1822	0.73134	5.31824e-05
B8N1Q3	Mitochondrial F1F0 ATP synthase subunit Atp14, putative	AFLA_032070	17.62	14.865	12.5	2	4	2	1.39376	1.38928	1.35521	0.587527	0.544044	0.562839	2.4423	1.29366e-06
B8N1Q4	Transcription initiation protein	AFLA_032080	38.313	6.8276	9.1	3	4	3	0.848818	0.879701	0.846499	1.17592	1.16419	1.13533	0.74092	5.43813e-05
B8N1Q5	Aspergillus niger contig An02c0180, genomic contig OS=Aspergillus niger (strain CBS 513.88 / FGSC A1513) GN=An02g06220 PE=4 SV=1	AFLA_032090	103.95	46.318	10	10	15	10	1.21583	1.21584	1.21573	0.781052	0.73711	0.745416	1.61134	0.000852589
B8N1Q7	Trafficking protein particle complex subunit 12 OS=Aspergillus udagawae GN=AUD_4227 PE=4 SV=1	AFLA_032110	48.452	6.5532	4.3	2	2	2	0.941317	0.937369	0.959918	1.03256	1.09918	1.0607	0.889163	0.0167524
B8N1R2	3-oxoacyl-(Acyl-carrier-protein) reductase, putative	AFLA_032160	30.961	36.287	25.8	8	13	8	1.11772	1.09856	1.09045	0.845574	0.938206	0.876404	1.24304	0.0105593
B8N1R5	Serine/threonine protein kinase (Prp4), putative	AFLA_032190	63.45	3.6075	3.2	2	2	2	1.08772	1.02302	0.96977	0.947562	1.02569	0.955914	1.05167	0.303231
B8N1R6	Coiled-coil domain-containing protein, putative	AFLA_032200	7.3084	22.34	38.2	5	6	5	1.24719	1.24586	1.28706	0.714839	0.661097	0.67654	1.84173	1.3174e-05
B8N1R8	DNA damage response protein (Dap1), putative	AFLA_032220	18.542	136.28	42.4	7	13	7	0.867948	0.979778	0.789369	1.1186	1.14148	1.17358	0.768013	0.0324981
B8N1R9	Meiotic sister chromatid recombination protein Ish1/Msc1, putative	AFLA_032230	57.405	109.38	28.5	14	21	14	1.29179	1.26861	1.31568	0.662	0.623255	0.650494	2.00237	4.48907e-06
B8N1S1	Nuclear transport factor NTF-2, putative	AFLA_032250	14.068	134.19	24	3	6	3	0.777058	0.812974	0.796434	1.24939	1.20336	1.25044	0.644437	5.71736e-05
B8N1S2	Surp module OS=Aspergillus flavus (strain ATCC MYA-384 / AF70) GN=P034_05297840 PE=4 SV=1	AFLA_032260	88.96	38.161	9.8	7	7	7	1.10465	1.10728	1.02103	0.907046	0.970849	0.851942	1.1843	0.0209748
B8N1S5	Conserved serine-rich protein	AFLA_032290	18.424	23.34	19.2	3	4	3	1.25776	1.31848	1.44233	0.618362	0.642183	0.640216	2.11419	0.00514847
B8N1S6	Dolichol-phosphate mannosyltransferase, putative	AFLA_032300	27.908	19.405	24.1	5	5	5	0.959747	0.932937	0.990322	0.96407	1.05269	1.07893	0.931297	0.16712
B8N1S7	Putative hydrolases or acyltransferase OS=Aspergillus oryzae (strain 3.042) GN=Ao3042_07132 PE=4 SV=1	AFLA_032310	34.316	199.59	43.9	10	13	10	1.26688	1.14341	1.25954	0.713791	0.740758	0.736671	1.67479	0.00493893
B8N1T0	Vacuolar protein sorting-associated protein 35	AFLA_032340	99.561	180.35	23	20	31	20	0.859659	0.884808	0.852065	1.13361	1.17897	1.1494	0.750015	0.000110819
B8N1T3	Rho GTPase Rho 2, putative	AFLA_032370	22.221	4.2285	4.5	2	3	2	1.05674	1.02295	1.00803	0.944505	0.976492	0.992782	1.05969	0.0455752
B8N1T4	Mitochondrial ribosomal protein L28 OS=Aspergillus parasiticus (strain ATCC 56775 / NRRL 5862 / SRRC 143 / SU-1) GN=P875_00010841 PE=4 SV=1	AFLA_032380	22.043	79.483	33.5	6	9	6	0.779773	0.816058	0.796603	1.20877	1.14223	1.31793	0.652078	0.0115966
B8N1U2	Pterin-4-alpha-carbinolamine dehydratase, putative	AFLA_032460	34.993	116.95	47.2	11	16	11	0.863991	0.913454	0.82767	1.16355	1.16213	1.1167	0.756776	0.00155223
B8N1U3	Phosphoglycolate phosphatase, putative	AFLA_032470	24.935	95.331	40.5	6	18	6	1.07057	1.05487	1.05105	0.96295	0.945395	0.897019	1.13229	0.0176307
B8N1U4	RING finger domain protein	AFLA_032480	50.124	6.0729	4.4	2	2	2	1.02408	0.973786	0.926461	0.99407	1.06198	1.05215	0.940844	0.162689
B8N1U6	Glyoxylate carboligase, putative	AFLA_032500	44.744	164.53	28.6	9	11	9	1.05467	1.05669	0.992103	0.925296	0.95534	0.98099	1.08451	0.0425136
B8N1U7	Galactokinase	AFLA_032510	58.992	296.18	29.9	15	28	15	0.976601	0.995309	0.970299	1.00383	0.993828	0.957833	0.995505	0.797829
B8N1U8	Ydr279p protein family RNase H2 complex component OS=Aspergillus flavus (strain ATCC MYA-384 / AF70) GN=P034_01053375 PE=4 SV=1	AFLA_032520	46.276	2.3299	3.1	1	1	1
B8N1V4	Cell division control protein (Cdc15), putative	AFLA_032580	99.517	2.1962	2	2	2	2	1.26395	1.20912	1.22493	0.72282	0.728017	0.767735	1.66684	2.54313e-05
B8N1V7	Ccr4-Not transcription complex subunit (NOT1), putative	AFLA_032610	266.87	129.6	12.8	28	38	28	1.03139	1.02872	1.03606	0.96045	0.993787	0.976441	1.05647	0.0245775
B8N1V9	Acid phosphatase, putative	AFLA_032630	82.995	55.838	13.6	8	11	8	0.984174	1.06465	1.10062	0.923567	0.958342	0.932158	1.11918	0.0724685
B8N1W0	Str. FM013 OS=Penicillium camemberti FM 013 GN=PCAMFM013_S008g000383 PE=4 SV=1	AFLA_032640	43.065	16.62	3.6	1	1	1
B8N1W1	Peroxisomal membrane anchor protein (Pex14), putative	AFLA_032650	39.409	44.324	7	2	4	2	0.797284	0.870344	0.843621	1.11665	1.26411	1.17788	0.705677	0.0056857
B8N1W2	HEC/Ndc80p family protein	AFLA_032660	83.629	11.063	5.4	5	6	5	1.26212	1.26563	1.19906	0.682818	0.702124	0.81358	1.69514	0.00148913
B8N1W4	Aspergillus niger contig An16c0150, genomic contig OS=Aspergillus niger (strain CBS 513.88 / FGSC A1513) GN=An16g04000 PE=4 SV=1	AFLA_032680	115.36	2.4738	0.8	1	2	1	0.979182	0.965674	0.890408	1.05684	1.07231	1.06756	0.886932	0.045409
B8N1W6	Fungal specific transcription factor domain protein OS=Aspergillus flavus (strain ATCC MYA-384 / AF70) GN=P034_01053383 PE=4 SV=1	AFLA_032700	22.869	1.7592	4.4	1	1	1
B8N1W9	Ubiquinone/menaquinone biosynthesis-related protein	AFLA_032730	36.924	12.767	12.5	4	5	4	0.886919	0.77011	0.785978	1.22299	1.21325	1.19892	0.672049	0.00675942
B8N1X0	Transcription factor TFIID	AFLA_032740	28.432	2.2099	4.2	1	1	1	0.932577	1.02144	1.04818	1.03836	0.984881	0.948651	1.0102	0.828962
B8N1X1	Electron transfer flavoprotein-ubiquinone oxidoreductase, mitochondrial	AFLA_032750	70.741	111.79	25.7	15	23	15	0.986215	1.02059	0.992785	1.05641	1.07391	0.977228	0.965259	0.35171
B8N1X2	Pre-RNA splicing factor Srp2, putative	AFLA_032760	35.184	128.96	40.3	11	15	11	0.889929	0.845571	0.854917	1.17036	1.12063	1.12672	0.757938	0.000208056
B8N1X3	Dihydroneopterin aldolase domain protein	AFLA_032770	37.741	88.938	33.1	11	17	11	1.05703	1.00936	1.01868	0.945881	1.01237	0.906986	1.07672	0.125017
B8N1X4	Serine/threonine protein kinase, putative	AFLA_032780	64.783	7.1771	3.4	2	3	2	0.769742	0.858737	0.786821	1.19491	1.1809	1.29295	0.658343	0.000961335
B8N1X6	RNA polymerase II transcription elongation factor OS=Aspergillus flavus (strain ATCC MYA-384 / AF70) GN=P034_04275431 PE=4 SV=1	AFLA_032800	47.359	2.2383	2.3	1	1	1	1.06145	1.04522	1.17316	0.860238	0.922331	0.904045	1.22081	0.0240312
B8N1X7	Dor1-like family protein	AFLA_032810	33.734	3.1017	6.4	2	2	2
B8N1X8	Phosphoglycerate mutase family domain protein	AFLA_032820	65.024	4.1536	2.6	2	3	2	1.05949	1.05464	1.01074	0.905018	0.997803	0.979107	1.0843	0.0844332
B8N1Y3	cAMP-dependent protein kinase regulatory subunit	AFLA_032870	45.104	202.01	38	15	28	15	0.914062	0.892986	0.922268	1.05492	1.11364	1.11347	0.831591	0.00446863
B8N1Y5	N-terminal Early set domain protein OS=Aspergillus parasiticus (strain ATCC 56775 / NRRL 5862 / SRRC 143 / SU-1) GN=P875_00010856 PE=4 SV=1	AFLA_032890	50.762	151.55	26.9	8	9	8	1.20782	1.24988	1.44769	0.615933	0.637184	0.714361	1.98497	0.00621105
B8N201	Ferulic acid decarboxylase 1	FDC1	56.123	40.422	20.5	10	15	10	1.01447	0.985173	0.999315	1.05388	1.03325	1.00322	0.970429	0.164896
B8N203	Aspergillus niger contig An13c0060, genomic contig OS=Aspergillus niger (strain CBS 513.88 / FGSC A1513) GN=An13g01800 PE=4 SV=1	AFLA_033970	39.835	68.373	12.3	3	3	3	1.53889	1.53856	1.58351	0.364172	0.362843	0.392101	4.16486	2.0265e-06
B8N204	Cytosolic large ribosomal subunit protein L7A	AFLA_033980	29.318	110.78	52.7	20	72	20	0.990567	1.01264	0.969724	0.980551	1.00307	0.973781	1.00525	0.752638
B8N205	Spindle pole body component, putative	AFLA_033990	97.559	25.461	9.1	7	7	7	1.03013	1.02951	1.08195	0.957439	0.895568	0.972652	1.11181	0.0263094
B8N208	RpsQ OS=Aspergillus parasiticus (strain ATCC 56775 / NRRL 5862 / SRRC 143 / SU-1) GN=P875_00010956 PE=4 SV=1	AFLA_034020	24.22	54.729	31.8	6	15	6	0.884012	0.914609	0.874515	1.09829	1.00134	1.13285	0.826961	0.0326822
B8N209	Alpha,alpha-trehalose-phosphate synthase (UDP-forming)	AFLA_034030	53.274	16.512	17.5	7	7	4	1.13725	0.965705	1.05283	0.998256	0.948808	0.98776	1.07529	0.272309
B8N210	Metallo-beta-lactamase domain protein, putative	AFLA_034040	32.394	84.515	28.4	7	8	7	0.914608	0.920975	0.881116	1.09278	1.11494	1.12026	0.816318	0.000355982
B8N211	Aconitate hydratase, mitochondrial	AFLA_034050	85.596	323.31	42.5	36	109	35	1.11144	1.06313	1.08001	0.935691	0.878383	0.880241	1.20794	0.00184564
B8N213	Mitochondrial carrier protein, putative	AFLA_034070	33.318	5.8273	5.6	1	1	1	1.82592	1.22047	1.26659	0.475383	0.608796	0.49497	2.73121	0.0376681
B8N215	Genomic scaffold, ProqFM164S02 OS=Penicillium roqueforti (strain FM164) GN=PROQFM164_S02g003038 PE=4 SV=1	AFLA_034090	35.625	5.3661	8.3	3	3	3	1.53872	1.3918	1.5523	0.451025	0.461399	0.4049	3.40297	0.000953502
B8N216	ABC iron exporter Atm1, putative	AFLA_034100	60.26	14.709	10.3	6	9	6	0.929011	0.951118	0.934688	1.03479	0.970124	1.10525	0.905038	0.123895
B8N218	Vacuole-associated enzyme activator complex component Vac14	AFLA_034120	83.078	45.537	5.2	4	4	4	0.874116	0.770937	0.757981	1.2605	1.22748	1.18204	0.654775	0.00143807
B8N219	Altered inheritance of mitochondria protein 24, mitochondrial	aim24	43.732	68.699	34.6	14	21	14	0.846533	0.86627	0.827702	1.16084	1.17206	1.15706	0.727947	0.00028702
B8N222	Protein transport protein Sec24, putative	AFLA_034160	99.543	164.64	18.3	14	21	14	0.920828	0.87502	0.875725	1.11773	1.10715	1.14936	0.791755	0.000344229
B8N223	Mitogen-activated protein kinase	AFLA_034170	40.976	175.19	19.5	6	13	6	0.931867	0.857122	0.916537	1.1183	1.08142	1.14611	0.808627	0.00222919
B8N224	Uroporphyrinogen-III synthase (UroS), putative	AFLA_034180	33.842	89.731	16.2	4	6	4	1.01844	1.05424	1.0517	0.97087	0.949435	0.909746	1.104	0.0144012
B8N225	NADH-ubiquinone oxidoreductase 39 kDa subunit, putative	AFLA_034190	43.459	309.01	52.8	19	42	19	0.852566	0.879914	0.875517	1.14496	1.13097	1.19296	0.751825	0.00117241
B8N226	2-heptaprenyl-1,4-naphthoquinone methyltransferase, putative	AFLA_034200	27.369	323.31	43.2	10	29	10	1.40522	1.36787	1.46294	0.519311	0.490867	0.497758	2.80916	0.000357162
B8N227	Proteasome regulatory particle subunit (RpnI), putative	AFLA_034210	43.56	187.47	32.8	13	21	13	0.810224	0.825713	0.794831	1.26809	1.21719	1.19838	0.659878	0.000630425
B8N228	GPI transamidase component (GAA1), putative	AFLA_034220	70.043	7.8289	4.8	3	4	3	0.919379	0.876913	0.942444	1.05648	1.21577	1.03982	0.826895	0.0637224
B8N229	Rhomboid family protein, putative	AFLA_034230	30.088	3.663	10.4	2	2	2	1.11543	1.10748	0.989646	0.924438	0.916508	0.928012	1.1602	0.0670378
B8N230	Dienelactone hydrolase family protein	AFLA_034240	26.953	129.73	36.1	8	21	8	0.930055	0.983642	0.941378	1.08295	1.0266	1.04213	0.90589	0.0134811
B8N234	40S ribosomal protein S29, putative	AFLA_034280	20.056	6.0339	10.5	4	7	4	0.691728	0.835056	0.810808	1.16262	1.1519	1.45457	0.6202	0.0257705
B8N235	Ubiquitin C-terminal hydrolase Ubp8, putative	AFLA_034290	43.553	1.7723	2.3	1	1	1
B8N237	Phosphatidylinositol transfer protein OS=Aspergillus oryzae (strain 3.042) GN=Ao3042_07311 PE=4 SV=1	AFLA_034310	37.621	41.769	24.9	8	12	8	0.989777	0.935924	1.0543	0.949209	1.11752	1.02451	0.964017	0.570591
B8N238	HIT domain protein	AFLA_034320	16.399	42.328	31.5	6	12	6	1.28269	1.31577	1.32961	0.652595	0.668558	0.633379	2.00972	6.75513e-06
B8N239	Beta-alanine synthase, putative	AFLA_034330	54.14	7.3327	7	3	3	3	1.24596	1.23591	1.27302	0.67466	0.734888	0.74914	1.73943	0.000298599
B8N240	40S ribosomal protein S10b	AFLA_034340	23.314	60.254	31.2	8	26	8	1.13484	1.09227	1.06206	0.917877	0.930526	0.845146	1.22113	0.00498763
B8N243		AFLA_034370	8.5399	16.018	20.8	1	3	1	1.11111	0.954693	1.1813	0.938854	0.819133	0.966456	1.19184	0.106891
B8N244	Catalase, putative	AFLA_034380	53.28	57.041	24.5	11	21	11	1.27875	1.29435	1.30296	0.66873	0.705427	0.72194	1.84918	9.6896e-05
B8N247	Aspartate aminotransferase, putative	AFLA_034410	48.326	28.379	9.2	3	4	3	0.885556	0.991602	0.999418	1.05667	1.03062	0.978636	0.938243	0.231677
B8N248	Leucyl-tRNA synthetase	AFLA_034420	126.92	323.31	43.3	49	92	49	0.840814	0.897592	0.897402	1.14814	1.13057	1.14216	0.770508	0.00316076
B8N249	50S ribosomal protein Mrp49	AFLA_034430	23.098	42.128	20.6	3	6	3	0.965342	0.946305	0.895613	1.07051	1.05883	1.09568	0.870463	0.00943203
B8N251	WD repeat protein	AFLA_034450	56.667	1.8218	1.7	1	1	1
B8N253	Anthranilate synthase component I, putative	AFLA_034470	56.957	110.99	28	14	22	14	1.15081	1.02708	1.01374	0.871879	0.987502	0.906847	1.15378	0.0663238
B8N255	EH domain binding protein epsin 2	AFLA_034490	42.669	4.8032	4.4	2	3	2	0.950956	1.0004	0.989324	1.13198	0.887142	1.00051	0.97385	0.748188
B8N257	Mitochondrial carrier protein, putative	AFLA_034510	30.325	5.1982	6.4	2	2	2	0.868491	0.730938	0.730152	1.2322	1.27326	1.27444	0.616308	0.00541654
B8N258	RING finger protein	AFLA_034520	70.332	17.563	10.2	5	5	5	0.919679	0.901741	0.995815	1.08395	1.02472	1.08481	0.882181	0.028257
B8N259	Translation initiation factor eif-2b epsilon subunit, putative	AFLA_034530	78.257	35.794	5.1	4	4	4	0.81383	0.864653	0.786083	1.23291	1.16682	1.19638	0.685343	0.000275956
B8N268	Amine oxidase	AFLA_034620	75.372	61.282	17	8	8	7	1.25595	1.24183	1.21221	0.692306	0.731891	0.791014	1.67478	0.000833799
B8N270	Peptide hydrolase	AFLA_034640	53.556	90.346	13.3	8	13	8	1.52157	1.63316	1.66545	0.279485	0.22783	0.27845	6.13437	0.000252396
B8N273	Poly [ADP-ribose] polymerase	AFLA_034670	77.629	15.229	6.4	4	5	4	1.02922	0.952018	1.05485	0.97256	0.974769	1.01464	1.02502	0.521984
B8N277	Lactonase 7-bladed beta-propeller OS=Aspergillus parasiticus (strain ATCC 56775 / NRRL 5862 / SRRC 143 / SU-1) GN=P875_00011028 PE=4 SV=1	AFLA_034710	44.119	15.072	8.3	3	4	3	1.63358	1.53403	1.6579	0.306806	0.31473	0.311967	5.16926	0.000819087
B8N283	Hydrolase, putative	AFLA_035680	33.029	189.46	33.6	8	20	8	0.41618	0.375304	0.41204	1.69046	1.6791	1.6525	0.239647	2.5784e-07
B8N285	NmrA-like family protein OS=Aspergillus flavus (strain ATCC MYA-384 / AF70) GN=P034_00230538 PE=4 SV=1	AFLA_035700	35.293	6.0506	11.2	3	4	2	0.78838	0.734871	0.57598	1.37086	1.30091	1.35467	0.521362	0.00546964
B8N286	Hscarg dehydrogenase, putative	AFLA_035710	35.717	4.606	5.2	2	2	2	0.577859	0.58064	0.550214	1.40688	1.6184	1.4717	0.379968	0.00379218
B8N287	12-oxophytodienoate reductase opr, putative	AFLA_035720	37.065	5.8319	6.7	2	2	2	0.889425	0.862391	0.838871	1.0964	1.16559	1.22786	0.742349	0.00847533
B8N290	CDK1, putative	AFLA_035750	34.567	4.9855	6.3	2	2	2	0.85145	0.934615	0.855474	1.15413	1.17666	1.06821	0.77715	0.00461811
B8N291	Fe-containing alcohol dehydrogenase, putative	AFLA_035760	53.581	27.917	19.6	8	9	8	1.26694	1.18936	1.27395	0.660452	0.691182	0.68501	1.83157	0.000882748
B8N293	Phosphoglycerate mutase family protein OS=Aspergillus oryzae (strain 3.042) GN=Ao3042_10716 PE=4 SV=1	AFLA_035780	31.301	212.73	51.1	13	18	13	0.986094	0.996279	1.00247	1.00444	1.07393	0.993891	0.971546	0.365485
B8N294	Chromatin assembly factor 1 complex p150 subunit N-terminal OS=Aspergillus flavus (strain ATCC MYA-384 / AF70) GN=P034_00230539 PE=4 SV=1	AFLA_035790	52.685	3.0315	3.4	2	2	2	1.24622	1.10421	1.03136	0.856708	0.885839	0.845443	1.30672	0.0479991
B8N295	Endo xylanase, putative	AFLA_035800	39.044	21.318	14.4	5	6	5	1.29757	1.36171	1.33395	0.60652	0.676344	0.663297	2.05185	2.09292e-05
B8N299	HECT domain protein	AFLA_035840	140.95	3.2476	1	1	2	1	1.41303	1.34693	1.04977	0.733015	0.694488	0.674494	1.81243	0.0338431
B8N2A0	C2H2 finger domain protein, putative	AFLA_035850	50.594	22.811	6.7	2	2	2	0.793962	0.779737	0.704102	1.20044	1.36524	1.28886	0.590939	0.00180484
B8N2A1	DUF21 and CBS domain protein (Mam3), putative	AFLA_035860	78.477	28.961	7.9	4	6	4	1.02439	0.973476	0.896622	1.06573	1.02069	1.03457	0.927427	0.169422
B8N2B2	WD repeat protein	AFLA_035970	107.97	21.456	7.3	6	7	6	0.938427	0.890093	0.80292	1.11295	1.14273	1.18367	0.765098	0.00914714
B8N2B4	Type III Pyridoxal 5-phosphate PLP-Dependent Enzyme Eukaryotic D-Serine Dehydratase OS=Aspergillus parasiticus (strain ATCC 56775 / NRRL 5862 / SRRC 143 / SU-1) GN=P875_00011137 PE=4 SV=1	AFLA_035990	49.892	7.3788	5.5	3	5	3	0.922689	0.968927	0.993081	1.06426	1.02241	1.11081	0.902179	0.0357702
B8N2B6	NADH-dependent flavin oxidoreductase, putative	AFLA_036010	46.184	55.815	29.7	14	20	12	1.09022	1.08157	1.04379	0.892086	0.909534	0.863582	1.2065	0.000733483
B8N2B7	Cytochrome P450 monooxygenase, putative	AFLA_036020	60.068	2.0373	1.7	1	1	1
B8N2B8	Asparaginase, putative	AFLA_036030	47.8	25.44	7.9	3	4	3	1.18108	1.32483	1.20508	0.776716	0.688269	0.709913	1.70628	0.0015168
B8N2B9	Mitochondrial inner membrane translocase subunit (TIM17), putative	AFLA_036040	16.063	5.8172	17.5	3	7	3	0.799653	0.770407	0.777111	1.27047	1.20755	1.22646	0.633602	0.000284026
B8N2C2	Maleylacetoacetate isomerase MaiA	AFLA_036070	25.614	2.823	6.9	2	2	2
B8N2C3	Fumarylacetoacetate hydrolase FahA	AFLA_036080	46.876	68.872	21.1	8	11	8	0.840452	0.846067	0.795325	1.21188	1.16583	1.2099	0.691781	7.66257e-05
B8N2C4	Homogentisate 1,2-dioxygenase (HmgA), putative	AFLA_036090	50.35	36.663	19.4	8	12	8	0.955039	0.836597	0.902711	1.15946	1.13975	1.09337	0.794189	0.00824551
B8N2C6	4-hydroxyphenylpyruvate dioxygenase	AFLA_036110	45.34	130.82	40.7	14	23	14	0.632724	0.693246	0.637286	1.38328	1.38088	1.4371	0.467302	1.01383e-05
B8N2C7	Zn-finger protein OS=Aspergillus oryzae (strain 3.042) GN=Ao3042_10751 PE=4 SV=1	AFLA_036120	76.392	16.469	9.5	6	6	6	1.10563	1.12181	1.16199	0.83638	0.864569	0.859616	1.3237	0.000686883
B8N2C8	14-alpha sterol demethylase Cyp51A	AFLA_036130	58.222	148.36	29	13	25	12	0.900216	0.953543	0.851046	1.05192	1.11937	1.09751	0.827461	0.00892397
B8N2D2	T-complex protein 1, epsilon subunit, putative	AFLA_036170	63.462	111.81	38.6	25	42	25	1.19374	1.16907	1.14464	0.800065	0.826779	0.822409	1.43205	0.000137242
B8N2D3	Heterochromatin protein, putative	AFLA_036180	25.443	9.4879	16.3	4	5	4	1.13889	1.21205	1.33202	0.747076	0.675474	0.718914	1.71983	0.00616896
B8N2D6	Essential cytoplasmic protein Ctr86, putative	AFLA_036210	85.753	22.193	5.7	4	4	4	0.951028	0.996022	0.910738	1.04848	1.05645	1.00247	0.919674	0.0568185
B8N2D7	Ring finger domain protein OS=Aspergillus parasiticus (strain ATCC 56775 / NRRL 5862 / SRRC 143 / SU-1) GN=P875_00011153 PE=4 SV=1	AFLA_036220	23.369	20.878	21.7	3	5	3	1.25968	0.84723	0.974435	0.867437	1.15336	0.818863	1.08511	0.642663
B8N2E0	GDP-mannose pyrophosphorylase A	AFLA_036250	48.625	138.89	34.1	13	23	13	1.03888	1.01514	1.06217	0.963569	0.96746	0.930506	1.08899	0.00956667
B8N2E2	Lysine--tRNA ligase	AFLA_036270	68.796	323.31	46.2	28	54	28	0.98119	0.979868	0.976024	1.02626	1.03454	0.998142	0.960164	0.0636411
B8N2E4	Eukaryotic translation initiation factor subunit eIF2B-gamma, putative	AFLA_036290	57.796	206.78	24.6	11	15	11	1.09643	1.01717	1.04976	0.874419	0.953941	0.954237	1.13684	0.0232891
B8N2E7	Cytochrome c oxidase assembly protein cox15	AFLA_036320	59.901	14.581	10.1	5	6	5	0.947544	0.991998	0.969919	1.05128	0.933631	1.15979	0.925193	0.352445
B8N2E8	Rsm1-like protein OS=Aspergillus flavus (strain ATCC MYA-384 / AF70) GN=P034_02946078 PE=4 SV=1	AFLA_036330	51.089	12.307	9.3	5	6	5	1.11983	1.05266	1.02564	0.93251	0.861302	0.986486	1.15028	0.0416143
B8N2E9	mRNA cap methyltransferase	AFLA_036340	64.924	34.336	10.3	5	7	5	0.933642	0.911139	0.965445	1.08931	1.08435	1.03201	0.876642	0.00585669
B8N2F0	Zinc-finger of the MIZ type in Nse subunit OS=Aspergillus flavus (strain ATCC MYA-384 / AF70) GN=P034_02946076 PE=4 SV=1	AFLA_036350	54.564	1.7415	1.9	1	1	1
B8N2F1	Mitochondrial dicarboxylate carrier protein, putative	AFLA_036360	33.891	5.3237	5.4	1	1	1
B8N2F2	Phosphoenolpyruvate carboxykinase AcuF	AFLA_036370	66.547	323.31	54.8	24	54	24	1.32335	1.3427	1.34684	0.619431	0.622118	0.60496	2.17323	4.24266e-07
B8N2F6	Peroxisomal biogenesis factor (PEX11), putative	AFLA_036410	26.159	44.637	26	7	10	7	0.771434	0.806764	0.772086	1.29784	1.20628	1.1857	0.636964	0.00291297
B8N2F8	Proteasome regulatory particle subunit (RpnG), putative	AFLA_036430	54.247	134.17	28.9	15	25	15	1.05687	1.04835	1.0377	0.900623	0.942825	0.921281	1.13679	0.00336959
B8N2F9	Alanine aminotransferase, putative	AFLA_036440	54.829	249.88	27.1	12	26	12	1.00345	0.973847	0.956171	1.02278	0.950093	0.996717	0.987835	0.663326
B8N2G2	C6 finger domain protein, putative	AFLA_036470	88.94	27.016	8.1	6	7	6	0.953674	0.892232	0.945506	1.04898	1.05175	1.06236	0.882496	0.0196413
B8N2G3	Chromatin remodeling complex subunit (Rsc9), putative	AFLA_036480	84.829	17.961	8.9	7	8	7	0.976024	0.979347	1.01231	1.00308	0.983882	1.03447	0.982207	0.396138
B8N2G5	Arf-GTPase activating protein, putative	AFLA_036500	49.181	23.079	5.3	2	4	2	0.996435	0.892157	0.999894	1.02707	1.02824	1.0762	0.922395	0.134917
B8N2G6	Methionine-R-sulfoxide reductase SelR, putative	AFLA_036510	23.738	10.183	18.2	4	8	4	1.08823	1.15612	1.07866	0.838823	0.915399	0.789304	1.30645	0.00633508
B8N2H1	alpha-1,2-Mannosidase	AFLA_037460	81.137	10.089	4.5	3	4	3	0.991344	0.999169	0.86011	1.04189	1.05305	1.09128	0.894674	0.120054
B8N2H2	Proteasome regulatory particle subunit Rpt4, putative	AFLA_037470	46.412	152.74	41.4	16	31	15	0.920027	0.933212	0.91965	1.07079	1.09158	1.14539	0.838298	0.0125828
B8N2H3	Enolase/allergen Asp F 22	AFLA_037480	47.406	323.31	58	22	105	22	0.974492	0.9831	1.01274	1.01138	0.984238	1.00422	0.990166	0.529392
B8N2H4	Eukaryotic translation initiation factor 3 subunit J	HCR1	29.688	42.79	19.2	6	11	6	1.13081	1.14784	1.04338	0.912803	0.768247	0.921101	1.27665	0.0208423
B8N2H5	14-3-3 protein sigma, gamma, zeta, beta/alpha, putative	AFLA_037500	22.89	98.499	44.3	13	41	11	0.830953	0.884196	0.917989	1.12713	1.12868	1.16561	0.769604	0.00290555
B8N2H6	Calcium-transporting ATPase	AFLA_037510	109.14	253.3	23.5	20	33	20	1.17122	1.18722	1.15498	0.806255	0.798881	0.833544	1.44071	1.60751e-05
B8N2I0	Geranylgeranyl transferase beta subunit, putative	AFLA_037550	46.767	6.4291	4.8	2	2	2	0.872131	0.849781	0.74201	1.1727	1.18446	1.27206	0.678912	0.00199674
B8N2I1	Increased loss of mitochondrial DNA protein 1 OS=Aspergillus flavus (strain ATCC MYA-384 / AF70) GN=P034_03746710 PE=4 SV=1	AFLA_037560	23.763	-2	5.7	1	2	1	0.880697	0.911928	0.859326	1.16819	1.10412	1.10912	0.78427	0.00100556
B8N2I7	FK506 suppressor Sfk1, putative	AFLA_037620	31.049	2.2402	2.5	1	1	1	0.964199	1.1309	0.992294	1.02985	0.930488	0.913481	1.07432	0.32837
B8N2I8	Prenylated RAB acceptor, putative	AFLA_037630	57.947	3.4143	2.7	1	1	1	0.977444	0.987058	0.960957	1.03565	0.99521	1.05144	0.949117	0.071233
B8N2J0	Endoplasmic reticulum DnaJ domain protein Erj5, putative	AFLA_037650	44.431	46.619	15.3	5	6	5	0.804617	0.721963	0.794628	1.24638	1.21653	1.2076	0.632395	0.00084456
B8N2J1	Oxidase OS=Aspergillus nomius NRRL 13137 GN=ANOM_003568 PE=4 SV=1	AFLA_037660	17.5	2.4391	7	1	1	1	0.803161	0.822266	0.850528	1.1886	1.12025	1.28169	0.689576	0.0105475
B8N2J5	DnaJ chaperone (Caj1), putative	AFLA_037700	24.08	10.283	17.4	4	4	4	1.02718	1.10085	1.01203	0.953087	0.987296	0.900901	1.10516	0.055816
B8N2J6	Phosphomannomutase	AFLA_037710	30.256	2.0182	5.9	2	2	2	0.914066	0.889235	1.01417	1.11622	1.0501	1.01323	0.886119	0.0714946
B8N2J7	Mitochondrial protein FMP32, putative	AFLA_037720	35.079	61.548	14.5	4	6	4	0.859801	0.83847	0.777853	1.17142	1.31209	1.17947	0.675987	0.0043016
B8N2K0	Proteasome component (Ecm29), putative	AFLA_037750	205.03	28.896	4.7	8	10	8	1.00775	0.998806	0.979042	1.00023	0.971028	0.970451	1.01492	0.324117
B8N2K2	WW domain protein	AFLA_037770	87.788	14.125	8	6	7	6	1.50201	1.48772	1.50208	0.412346	0.481785	0.42755	3.39856	0.000216661
B8N2K3	Actin-related protein 2/3 complex subunit 1A, putative	AFLA_037780	76.931	48.198	18.2	13	17	13	0.983932	0.985519	0.982447	0.999328	1.03302	1.10276	0.941561	0.182704
B8N2K4	Small nuclear ribonucleoprotein, putative	AFLA_037790	15.725	25.429	21.1	2	3	2	1.16234	1.06886	1.15039	0.948368	0.853562	0.889775	1.2563	0.00472509
B8N2K7	Heat shock protein Hsp30-like, putative	AFLA_037820	22.318	4.5182	11.6	2	6	2	1.40278	1.30266	1.44613	0.551536	0.588215	0.55888	2.44407	0.0015492
B8N2K8	Fumarylacetoacetate hydrolase family protein	AFLA_037830	28.755	37.261	12.8	3	5	3	1.53782	1.4374	1.4514	0.484055	0.492234	0.477761	3.04434	0.000837266
B8N2K9	Proteasome subunit beta type	AFLA_037840	28.945	46.615	22.7	5	6	5	0.950714	0.920304	0.964526	1.04933	1.06926	1.07531	0.887798	0.00312881
B8N2L0	Proteasome component Prs3, putative	AFLA_037850	28.673	81.683	23.8	5	11	5	0.826145	0.937856	0.893987	1.14272	1.02355	1.14092	0.803699	0.0143605
B8N2L1	rRNA processing protein (Rrp20), putative	AFLA_037860	28.5	3.5945	8.9	2	2	2
B8N2L3	Rho GTPase activator (Bem3), putative	AFLA_037880	137.79	6.8843	2.7	4	4	4	1.15528	1.09589	1.05463	0.834663	0.860274	0.986275	1.23295	0.0269125
B8N2L5	Methyltransferase, putative	AFLA_037900	26.657	8.5069	13.1	3	4	3	0.959484	0.935196	0.821715	1.06444	1.18526	1.10141	0.810594	0.0199275
B8N2L6	Isocitrate dehydrogenase [NAD] subunit, mitochondrial	AFLA_037910	42.061	246.45	43.8	17	41	17	1.07697	1.09077	1.08004	0.903648	0.88346	0.890969	1.21273	2.97507e-05
B8N2L9	Proteasome subunit alpha type	AFLA_037940	31.719	115.27	39.6	12	20	12	0.871907	0.92128	0.950057	1.11852	1.00066	1.08896	0.855088	0.0278843
B8N2M0	6,7-dimethyl-8-ribityllumazine synthase	AFLA_037950	21.722	52.227	46.2	7	12	7	1.22012	1.27244	1.18998	0.719151	0.730368	0.831013	1.61478	0.00078586
B8N2M1	Glucosamine-fructose-6-phosphate aminotransferase	AFLA_037960	77.127	323.31	47	35	99	35	1.05148	1.01455	1.02604	0.97461	0.978709	0.943623	1.06736	0.0138881
B8N2P1	Similar to An13g01520 OS=Aspergillus luchuensis GN=RIB2604_00700680 PE=4 SV=1	AFLA_023250	24.141	136.3	15.8	2	4	2	1.06704	1.11025	0.982369	0.858843	0.912786	0.85709	1.20198	0.0257868
B8N2Q0	Pectinesterase	AFLA_023340	69.844	12.755	6.7	4	6	4	1.18466	1.15864	1.1941	0.76035	0.830442	0.777908	1.49339	0.000527715
B8N2Q5	Cutinase	AFLA_023390	26.033	66.373	24.4	4	8	4	1.4526	1.53237	1.57239	0.40845	0.393579	0.40585	3.77303	0.000836067
B8N2R5	Alpha-amylase, putative	AFLA_023490	60.587	6.1613	3.2	2	2	2
B8N2R7	UDP-galactose 4-epimerase, putative	AFLA_023510	30.59	7.7265	11.8	4	5	4
B8N2S6	Cell wall protein PhiA	AFLA_023600	19.44	23.944	18.3	3	6	3	0.840774	0.898555	0.849627	1.03036	1.17755	1.23513	0.75194	0.0343031
B8N2T5	Streptothricin hydrolase OS=Aspergillus udagawae GN=AUD_5520 PE=4 SV=1	AFLA_023690	21.935	5.5051	9.5	2	2	2	0.908079	0.963851	0.985034	1.05829	1.06091	1.03415	0.906008	0.037151
B8N2T8	Phosphocarrier protein HPr, putative	AFLA_023720	9.3264	5.2866	25.9	2	2	2
B8N2U0	Glutathione S-transferase, putative	AFLA_023740	23.447	72.953	35.4	6	8	6	0.707024	0.780374	0.681302	1.28498	1.38777	1.32146	0.542961	0.000135376
B8N2U3	X-Pro dipeptidyl-peptidase S15 family protein OS=Aspergillus flavus (strain ATCC MYA-384 / AF70) GN=P034_00483332 PE=4 SV=1	AFLA_023770	68.957	6.2273	4.9	3	3	3
B8N2U4	Alcohol dehydrogenase, putative	AFLA_023780	38.321	14.788	11.2	4	5	4	1.52136	1.47181	1.42003	0.463972	0.518533	0.423682	3.13842	1.57804e-05
B8N2U8	Heme-binding cytochrome domain of fungal cellobiose dehydrogenase OS=Aspergillus parasiticus (strain ATCC 56775 / NRRL 5862 / SRRC 143 / SU-1) GN=P875_00010088 PE=4 SV=1	AFLA_023820	33.057	3.4038	3.9	1	1	1	1.66484	1.54456	1.56382	0.316551	0.372852	0.319237	4.73232	9.92464e-05
B8N2V7	Str. FM013 OS=Penicillium camemberti FM 013 GN=PCAMFM013_S006g000214 PE=4 SV=1	AFLA_023910	17.094	1.6777	6.8	1	1	1	1.18349	1.26792	1.24724	0.697245	0.764796	0.756426	1.66721	0.000144329
B8N2W3	Nucleolar RNA methyltransferase (Nop2), putative	AFLA_024870	82.455	52.34	16.2	12	15	12	0.944208	0.949969	0.917681	1.04397	1.05231	1.09282	0.881708	0.00376431
B8N2W4	Cell-cycle control medial ring component OS=Aspergillus flavus (strain ATCC MYA-384 / AF70) GN=P034_03185765 PE=4 SV=1	AFLA_024880	25.364	49.791	30.7	7	9	7	1.02393	0.982159	0.941376	0.958542	1.07136	1.03988	0.960153	0.384049
B8N2W5	Cell differentiation and development protein Fsr1/Pro11	AFLA_024890	90.77	57.474	10.3	8	9	8	1.06928	1.04007	1.0834	0.947848	0.918226	0.861549	1.17052	0.0125082
B8N2W9	Extracellular endoglucanase, putative	AFLA_024930	99.582	2.2962	1.2	1	1	1
B8N2X0	Eukaryotic translation initiation factor 3, gamma subunit, putative	AFLA_024940	64.596	12.332	5.9	3	4	3	1.20188	1.36808	1.14807	0.735976	0.733013	0.720158	1.69839	0.0160584
B8N2X1	Actin-related protein 2/3 complex subunit 3	AFLA_024950	21.024	56.246	31.4	4	8	4	0.811549	0.907232	0.8591	1.1766	1.14861	1.06962	0.759355	0.00322185
B8N2X6	Flavoprotein, putative	AFLA_025000	25.473	25.189	7.7	1	1	1	0.798875	0.793763	0.726141	1.26616	1.25187	1.25609	0.614389	0.00176812
B8N2X8	Peptidyl-prolyl cis-trans isomerase, putative	AFLA_025020	60.185	4.4181	3.7	2	3	2
B8N2X9	Heat shock transcription factor Hsf1, putative	AFLA_025030	85.729	6.0529	3.2	3	3	3	1.02245	0.850241	0.950582	1.02869	1.04579	1.14624	0.876594	0.105419
B8N2Y0	Aldo-keto reductase (AKR), putative	AFLA_025040	35.491	84.08	27.1	9	15	9	0.909279	0.957154	1.00527	1.03425	1.02983	1.02293	0.930252	0.120344
B8N2Y2	GPI anchored protein, putative	AFLA_025060	21.22	10.612	13.2	2	3	2	1.50826	1.46969	1.547	0.426891	0.400172	0.442072	3.56538	2.11418e-05
B8N2Y3	R3H domain protein, putative	AFLA_025070	65.997	26.683	15.7	7	7	7	1.14605	1.11433	1.04161	0.855929	0.863279	0.880024	1.27037	0.0134235
B8N2Y4	Histone H2A	AFLA_025080	14.834	20.651	26.8	4	13	3	0.937022	0.937171	0.98566	1.0381	1.06147	1.00451	0.921324	0.024504
B8N2Y5	Phosphate transporter (Pho88), putative	AFLA_025090	17.057	118.85	49.3	7	10	7	1.13002	1.15627	1.17081	0.846934	0.880641	0.853121	1.3396	5.82129e-05
B8N2Y6	Glyceraldehyde-3-phosphate dehydrogenase	AFLA_025100	36.3	323.31	68.9	21	150	20	1.25867	1.25327	1.28887	0.690148	0.694564	0.671696	1.84828	8.56364e-06
B8N2Y8	Histone deacetylase, putative	AFLA_025120	55.358	2.3262	2.3	1	1	1	1.07627	1.20004	0.917461	0.979371	1.00339	0.793957	1.1502	0.259701
B8N2Y9	BYS1 domain protein, putative	AFLA_025130	16.148	21.279	16.2	4	7	4	0.824865	1.01449	0.730199	1.1643	1.09881	1.14573	0.75379	0.0719368
B8N2Z0	Dephospho-CoA kinase, putative	AFLA_025140	30.224	1.7837	2.9	1	1	1
B8N2Z1	Similar to An16g01890 OS=Aspergillus kawachii (strain NBRC 4308) GN=AKAW_02926 PE=4 SV=1	AFLA_025150	39.302	15.748	6.4	2	2	2
B8N2Z2	Proline racemase, putative	AFLA_025160	43.18	47.001	18.7	6	6	6	1.05247	1.05436	0.91074	0.955181	1.00127	0.987789	1.02491	0.664093
B8N2Z3	A-pheromone processing metallopeptidase Ste23	AFLA_025170	134.5	96.659	14	14	18	14	1.11924	1.05843	1.02714	0.941412	0.965473	0.934912	1.12774	0.0352638
B8N2Z4	Cleavage and polyadenylation specific factor 5	AFLA_025180	31.226	54.637	22.9	6	14	6	0.91103	0.910409	0.857998	1.12345	1.09126	1.08088	0.813038	0.00106644
B8N2Z7	NADH-ubiquinone oxidoreductase	AFLA_025210	23.652	86.28	27.9	4	5	4	1.44246	1.45102	1.54438	0.407389	0.429036	0.439246	3.47885	0.000421826
B8N2Z9	UPF0047 domain-containing protein OS=Aspergillus fumigatus Z5 GN=Y699_00175 PE=4 SV=1	AFLA_025230	34.034	3.9733	4.6	2	4	2	1.42923	1.27754	1.40612	0.616031	0.662995	0.461936	2.36243	0.00068016
B8N309		AFLA_025330	10.997	1.6747	8.9	1	1	1
B8N327	GPI anchored protein, putative	AFLA_025510	99.621	16.995	5.7	4	4	4	1.399	1.29848	1.48419	0.553042	0.488746	0.612247	2.52817	0.000443071
B8N328	Aspergillus niger contig An04c0220, genomic contig OS=Aspergillus niger (strain CBS 513.88 / FGSC A1513) GN=An04g07500 PE=4 SV=1	AFLA_025520	12.691	38.706	36.6	3	3	3	1.42001	1.39182	1.41171	0.50729	0.534287	0.585828	2.59526	0.000184288
B8N338	Secretory component protein shr3, putative	AFLA_025620	23.395	67.988	18.5	3	4	3	1.17254	1.20419	1.15775	0.81378	0.824525	0.722678	1.49704	0.00247933
B8N339	Pc18g04500 protein OS=Penicillium rubens (strain ATCC 28089 / DSM 1075 / NRRL 1951 / Wisconsin 54-1255) GN=Pc18g04500 PE=4 SV=1	AFLA_025630	38.493	3.9978	4.8	2	2	2	0.951128	0.965527	0.895141	1.06786	1.06094	1.09019	0.873504	0.0138551
B8N349	Mitochondrial inner membrane metallopeptidase Oma1, putative	AFLA_025730	38.772	17.435	13.9	4	4	4	0.925909	0.835658	0.797601	1.1966	1.16358	1.13924	0.73131	0.00658072
B8N350	T-complex protein 1, theta subunit, putative	AFLA_025750	61.045	263.45	36.3	21	39	21	1.07296	1.04929	1.11111	0.903884	0.909247	0.881698	1.19984	0.00357105
B8N351	50S ribosomal protein L12	AFLA_025760	19.541	18.616	20.7	5	12	5	1.10955	1.11155	1.0808	0.926711	0.896173	0.901668	1.2119	0.000150847
B8N352	Similar to An03g02810 OS=Aspergillus kawachii (strain NBRC 4308) GN=AKAW_10503 PE=4 SV=1	AFLA_025770	55.895	10.496	6	3	3	3	1.09162	1.0514	0.947734	0.909416	0.948319	1.03492	1.06848	0.309999
B8N353	Stress responsive A/B barrel domain protein	AFLA_026660	11.688	31.318	70.2	7	12	7	0.968988	0.9432	0.950373	0.98979	1.10572	1.02439	0.917519	0.123758
B8N356	Histone acetylase complex subunit MRG15-2	AFLA_026690	42.158	28.184	14.8	6	10	6	0.742213	0.793009	0.847725	1.22215	1.29846	1.15186	0.648868	0.00177012
B8N357	Similar to chromosome 10 open reading frame 76 OS=Aspergillus niger GN=ABL_02455 PE=4 SV=1	AFLA_026700	75.842	6.3647	5.8	4	5	4	1.14925	0.962265	1.01752	0.947837	0.989509	0.93114	1.09083	0.253878
B8N358	Iron-sulfur cluster assembly accessory protein Isa1, putative	AFLA_026710	26.429	9.2866	15.2	3	4	3	0.709145	0.696588	0.746903	1.23046	1.51152	1.25135	0.539058	0.0187474
B8N360	Vesicle transport v-snare protein, putative	AFLA_026730	25.508	27.957	29.9	6	6	6	1.04247	0.931111	1.00527	1.0079	0.968829	0.992271	1.00332	0.931624
B8N362	RuvB-like helicase	AFLA_026750	49.641	277.56	38.7	15	26	15	0.984162	0.983424	1.05894	0.98115	0.975793	1.00705	1.02109	0.502377
B8N363	50S ribosomal protein L24	AFLA_026760	24.572	28.644	19.3	3	5	3	0.897893	0.849257	0.879409	1.14684	1.13048	1.10628	0.776262	0.00020174
B8N364	Alpha-1,6-mannosyltransferase subunit, putative	AFLA_026770	36.053	22.268	20.1	6	6	6	0.797343	0.790398	0.838018	1.22863	1.19869	1.21416	0.666147	0.000103266
B8N365	Steroid alpha reductase family protein	AFLA_026780	27.079	8.2517	7.9	3	3	3	1.05747	0.960119	0.984191	1.01672	0.950654	1.04015	0.998091	0.963869
B8N366	Fatty acid oxygenase PpoA, putative	AFLA_026790	120.94	275.12	33.7	35	45	35	0.894317	0.958961	0.903964	1.06139	1.10335	1.11994	0.839425	0.00292802
B8N368	Ubiquitin-protein ligase (Tom1), putative	AFLA_026810	123.88	60.005	11.2	12	16	12	0.855723	0.835721	0.829629	1.21272	1.17949	1.18393	0.704971	2.0961e-05
B8N369	Phosphoribosyl diphosphate synthase isoform 4	AFLA_026820	35.015	148.64	46.2	14	30	14	0.944114	0.941961	0.91627	1.03757	1.08856	1.07859	0.874443	0.00404401
B8N370	40S ribosomal protein S6	AFLA_026830	27.221	196.83	46	14	29	14	1.02273	0.991795	1.01378	0.979374	1.02401	0.948257	1.02597	0.370585
B8N375	Nicotinamide riboside kinase, putative	AFLA_026880	36.657	8.4048	7.6	2	3	2	1.07358	1.10521	0.990679	0.964823	1.00758	0.987639	1.07075	0.167786
B8N378	Histone acetyltransferase	AFLA_026910	74.275	6.1987	2.5	2	3	2	1.03175	1.04013	1.08435	0.923375	1.03967	0.899136	1.10273	0.140401
B8N380	N-acetyltransferase family protein, putative	AFLA_026930	37.053	3.5346	2.8	1	1	1	1.04162	1.00469	1.01734	0.957616	1.01436	0.965968	1.04279	0.127875
B8N381	DlpA domain protein	AFLA_026940	25.819	41.524	32	9	10	9	0.978459	0.982532	0.912045	1.03377	1.06443	1.03408	0.917236	0.0462787
B8N382	3-ketoacyl-coA thiolase peroxisomal A	AFLA_026950	43.586	138.18	38.7	12	20	12	1.43554	1.39804	1.40049	0.52645	0.530457	0.55237	2.63105	2.24152e-06
B8N383	Similar to An04g05710 OS=Aspergillus kawachii (strain NBRC 4308) GN=AKAW_01086 PE=4 SV=1	AFLA_026960	12.636	3.4703	18.7	2	2	2
B8N386	SNF7 family protein (Cta1), putative	AFLA_026990	24.148	13.479	8.3	1	1	1	0.949366	1.00542	1.0321	1.00483	1.07722	0.926819	0.992693	0.891941
B8N387	Sit4-associated protein (Sap185), putative	AFLA_027000	27.748	3.0274	4	1	2	1	1.04678	1.04383	1.04755	0.915946	0.960163	0.979639	1.09889	0.0373851
B8N389	N-methyltransferase OS=Aspergillus oryzae (strain 3.042) GN=Ao3042_02667 PE=4 SV=1	AFLA_027020	80.268	22.148	4.8	3	5	3	1.03139	1.06576	0.98291	0.897898	1.04981	0.994558	1.04683	0.428378
B8N390	NADH-ubiquinone oxidoreductase, subunit F, putative	AFLA_027030	54.49	190.89	47.8	21	43	21	0.968317	0.962179	0.96097	1.05055	0.978621	1.04534	0.940464	0.117532
B8N391	Nucleoporin SONB, putative	AFLA_027040	213.75	137.49	9.3	14	16	14	0.985762	0.934245	1.00475	0.99639	1.01257	1.06484	0.951512	0.167486
B8N394	Acetyl-coenzyme A synthetase	AFLA_027070	78.924	240.54	38.6	32	62	32	0.851927	0.870117	0.881564	1.14893	1.13059	1.13758	0.761935	5.21725e-05
B8N398	C2 domain protein	AFLA_027110	137.23	8.8236	1.7	3	3	3
B8N3A1	ADAM family of metalloprotease ADM-B	AFLA_027140	85.048	14.745	4.7	3	3	3	1.25861	1.23532	1.24762	0.67111	0.802686	0.708047	1.71486	0.00462895
B8N3A2	Cell division control protein Cdc31, putative	AFLA_027150	27.693	24.698	16.5	4	5	4	0.878186	0.889511	0.884631	1.11233	1.11255	1.12215	0.792441	9.41015e-07
B8N3A3	AAA family ATPase, putative	AFLA_027160	57.824	9.1428	3.2	2	2	2	1.04955	1.38326	1.17263	0.747369	0.809927	0.755249	1.55908	0.0427714
B8N3A4	Kynurenine aminotransferase, putative	AFLA_027170	47.84	245.3	30.7	11	15	11	0.82916	0.981947	0.906824	1.01141	1.05086	1.16427	0.842365	0.0561352
B8N3A7	Xanthine dehydrogenase HxA, putative	AFLA_027200	127.12	90.494	19.4	24	41	24	0.980015	0.973898	0.978008	1.02154	1.03142	0.967478	0.970696	0.275416
B8N3A8	Similar to An04g05430 OS=Aspergillus niger GN=ABL_02405 PE=4 SV=1	AFLA_027210	66.344	5.1657	5.4	3	3	3	0.967796	0.952928	0.941542	1.07478	1.05082	1.02417	0.908723	0.0100366
B8N3A9	L-aminoadipate-semialdehyde dehydrogenase OS=Aspergillus flavus (strain ATCC MYA-384 / AF70) GN=P034_05417641 PE=3 SV=1	AFLA_027220	23.805	55.044	29.5	5	6	5	1.25746	1.21671	1.24012	0.742437	0.75241	0.725823	1.6726	1.53061e-05
B8N3B0	L-aminoadipate-semialdehyde dehydrogenase	AFLA_027230	130.32	323.31	25.5	23	32	23	0.96488	0.961566	0.98056	1.03401	1.04314	0.993242	0.946787	0.0564558
B8N3B1	Carbonic anhydrase	AFLA_027240	31.172	157.68	26.1	7	13	7	1.13723	1.20437	1.15268	0.832476	0.78164	0.808791	1.44219	0.000250573
B8N3B2	Aldo-keto reductase, putative	AFLA_027250	39.105	65.779	38.4	16	27	12	1.03302	1.02764	1.05981	0.951757	0.96345	0.91425	1.10285	0.00815213
B8N3B6	Proteasome activator subunit 4, putative	AFLA_027290	222.86	154.55	9.6	17	24	17	0.973055	0.912001	0.977478	1.06255	1.10267	1.04695	0.89115	0.0138226
B8N3B7	V-type proton ATPase subunit a	AFLA_027300	97.685	323.31	31.2	23	38	23	0.953144	0.982832	0.993184	0.97777	1.03462	1.02575	0.964128	0.17367
B8N3B8	Fructose-1,6-bisphosphatase Fbp1, putative	AFLA_027310	38.911	123.58	42.8	13	20	13	1.0287	1.01049	1.05667	1.00856	0.965442	0.924486	1.0681	0.0950163
B8N3C1	Aha1 domain family	AFLA_027340	36.953	237.67	56.4	16	30	16	0.818728	0.830759	0.835586	1.25195	1.18713	1.18323	0.686048	0.0023487
B8N3C2	Saccharopine dehydrogenase Lys9, putative	AFLA_027350	49.295	323.31	51.6	20	36	20	1.01065	0.978423	1.03199	0.984816	0.97337	0.957181	1.03626	0.13803
B8N3C3	Ditrans,polycis-polyprenyl diphosphate synthase ((2E,6E)-farnesyl diphosphate specific)	AFLA_027360	45	3.8335	4.5	2	2	2	1.25669	1.2349	1.18002	0.772525	0.775107	0.690074	1.6408	0.000236664
B8N3C4	Glycerol-3-phosphate acyltransferase Sct1, putative	AFLA_027370	83.04	71.642	15.1	10	15	10	1.03429	1.04468	0.963069	1.02467	0.961521	0.927088	1.04419	0.326954
B8N3C6	Ubiquinol-cytochrome c reductase complex 17 kd protein	AFLA_027390	18.42	19.663	14.2	3	10	3	0.829831	0.832759	0.862813	1.16278	1.127	1.14942	0.7343	3.32552e-05
B8N3C9	F-box and WD domain protein	AFLA_027420	87.856	9.0264	6.7	6	6	6	1.10031	1.07041	0.95958	0.945353	0.928599	0.987902	1.0938	0.16039
B8N3D0	Rho guanyl nucleotide exchange factor, putative	AFLA_027430	103.66	39.583	9.3	9	11	9	0.943714	0.997945	0.928048	1.0711	0.985397	1.10843	0.906721	0.095788
B8N3D1	Aminotransferase, classes I and II, putative	AFLA_027440	100.54	55.086	12.5	12	17	12	0.873252	0.868136	0.915128	1.11504	1.16998	1.12732	0.778503	0.00037638
B8N3D2	Sucrase/ferredoxin-like family protein, putative	AFLA_027450	39.489	26.61	9.3	2	2	2	0.822433	1.42065	1.02614	0.938805	0.817692	0.901851	1.2298	0.365888
B8N3D6	3-ketosteroid reductase	AFLA_027490	50.488	25.47	9.7	3	4	3	0.824966	0.837284	0.921699	1.17894	1.21307	1.10245	0.739443	0.00249409
B8N3D7	Mannose-1-phosphate guanylyltransferase	AFLA_027500	40.13	209.77	48.9	15	30	15	0.923018	0.938284	0.952247	1.04112	1.14756	1.08607	0.859165	0.0307149
B8N3E0	Glycerol kinase, putative	AFLA_027530	62.301	84.054	17.7	8	14	8	0.793536	0.789004	0.809478	1.18539	1.25667	1.21182	0.654651	0.00119321
B8N3E1	Aspergillus niger contig An04c0160, genomic contig OS=Aspergillus niger (strain CBS 513.88 / FGSC A1513) GN=An04g04940 PE=4 SV=1	AFLA_027540	11.417	85.456	43.6	6	11	6	0.861783	0.900943	0.946697	1.09842	1.16714	1.05985	0.814764	0.00782546
B8N3E2	Similar to An04g04940 OS=Aspergillus kawachii (strain NBRC 4308) GN=AKAW_01028 PE=4 SV=1	AFLA_027550	10.388	11.003	16.2	1	2	1	1.61947	1.50745	1.57794	0.372848	0.382125	0.313889	4.40175	2.43464e-05
B8N3E5	C2H2 finger domain protein, putative	AFLA_028480	45.99	37.11	23.4	8	11	8	1.17818	1.09894	1.1181	0.831896	0.911819	0.801818	1.3338	0.00308491
B8N3E7	C6 transcription factor, putative	AFLA_028500	90.249	3.4014	2.1	2	2	2
B8N3E8	Dolichyl-diphosphooligosaccharide--protein glycosyltransferase subunit OST2	AFLA_028510	16.529	9.5624	16.1	2	5	2	1.10474	1.03203	1.07086	0.918134	0.919713	0.926059	1.16054	0.018496
B8N3E9	mRNA splicing factor RNA helicase (Prp16), putative	AFLA_028520	102.43	5.168	2.3	2	2	2
B8N3F0	Prefoldin subunit 2, putative	AFLA_028530	14.631	22.969	48.4	6	8	6	0.823295	0.852942	0.863555	1.21004	1.19122	1.16419	0.712335	4.81305e-05
B8N3F5	Alpha/beta hydrolase, putative	AFLA_028580	60.308	4.9958	6	3	4	3	0.830469	0.806699	0.918838	1.11265	1.2867	1.15386	0.719351	0.00919424
B8N3F7	DNA helicase	AFLA_028600	98.636	72.319	9.8	9	9	9	1.03377	0.988765	1.09281	0.90275	0.928019	1.00696	1.09783	0.100639
B8N3F8	Translation regulator (Cya5), putative	AFLA_028610	145.48	5.872	2.1	3	3	3	0.927789	0.935964	0.945542	1.10428	1.06687	1.0309	0.877342	0.0203502
B8N3F9	Signal recognition particle subunit SRP68	AFLA_028620	67.022	129.77	24.4	13	20	13	0.98872	0.976467	1.0171	0.991284	0.985832	0.951773	1.01823	0.360523
B8N3G2	Rhodanese domain protein	AFLA_028650	23.229	47.906	22.6	3	4	3	1.00022	1.08467	1.08734	0.918663	0.918668	0.965378	1.13185	0.0307809
B8N3G3	Mitochondrial translation initiation factor IF-2, putative	AFLA_028660	118.75	153.37	26	29	47	29	1.03396	0.983592	1.00518	1.01501	0.966451	0.972013	1.02345	0.336932
B8N3G4	Thermotolerance protein OS=Aspergillus oryzae (strain 3.042) GN=Ao3042_00122 PE=4 SV=1	AFLA_028670	128.81	33.482	8.8	8	10	8	0.865991	0.935857	0.916783	1.06305	1.08911	1.03718	0.85241	0.00494716
B8N3G5	TBC domain protein, putative	AFLA_028680	30.597	2.3724	3.4	1	1	1
B8N3G6	Protein YIP	AFLA_028690	33.608	26.66	5	1	1	1	0.980911	1.10098	1.10076	0.979066	0.890908	0.893329	1.15176	0.0526931
B8N3G7	Ubiquitin UbiA, putative	AFLA_028700	17.547	30.594	26.9	7	65	3	1.64094	1.49992	1.68326	0.299779	0.319216	0.317529	5.1511	0.00162983
B8N3G8	Short chain type dehydrogenase, putative	AFLA_028710	26.433	65.071	24.6	5	6	5	0.997553	1.04096	0.897083	0.91161	0.96577	0.955471	1.03627	0.515953
B8N3H2	UMTA methyltransferase family protein	AFLA_028750	29.249	15.702	19.5	5	7	5	1.34436	1.28687	1.32311	0.637036	0.644417	0.641569	2.05632	0.000511604
B8N3H5	FAD dependent oxidoreductase, putative	AFLA_028780	43.872	6.5594	4.9	1	1	1
B8N3H6	GARP complex subunit (Sac2), putative	AFLA_028790	75.062	4.1562	2.7	1	1	1	1.16127	1.11239	1.02663	0.904311	0.856456	0.904353	1.23833	0.0208683
B8N3H7	Eukaryotic translation initiation factor 5A	AFLA_028800	17.305	223.02	72.3	9	35	9	0.946558	0.949876	1.0128	0.986884	0.999859	0.952428	0.989813	0.721296
B8N3I0	FG-GAP repeat protein, putative	AFLA_028830	33.983	29.249	13.3	4	16	4	1.48857	1.50185	1.61599	0.385291	0.390369	0.379699	3.987	0.00116569
B8N3I3	Imidazolonepropionase OS=Aspergillus oryzae (strain 3.042) GN=Ao3042_01660 PE=4 SV=1	AFLA_028860	40.853	33.832	11.1	4	5	4	1.42081	1.33888	1.35613	0.574466	0.471802	0.578382	2.53335	8.68773e-05
B8N3I4	Aspartate aminotransferase	AFLA_028870	46.976	24.155	8.2	3	4	3	0.933483	0.902827	0.840106	1.18501	1.03638	1.12799	0.799078	0.0171322
B8N3I6	Tartrate dehydrogenase, putative	AFLA_028890	43.448	47.829	20.6	7	9	7	0.749011	0.737292	0.723563	1.26247	1.29946	1.32013	0.56925	0.000155039
B8N3I8	Polyadenylate-binding protein	AFLA_028910	77.339	323.31	35.8	26	49	26	0.904299	0.970416	0.977341	1.03314	1.06405	1.03819	0.909634	0.040617
B8N3I9	IQ and HECT domain protein	AFLA_028920	139.48	25.418	7.3	8	8	8	0.999219	0.989862	1.01907	0.981721	0.964245	1.01607	1.01557	0.441176
B8N3J0	50S ribosomal protein YmL27	AFLA_028930	14.375	16.849	29	4	5	4	0.851825	0.839779	0.77418	1.17156	1.24869	1.22611	0.676232	0.000296635
B8N3J1	Small nucleolar ribonucleoprotein complex subunit Utp14, putative	AFLA_028940	109.49	5.1175	2.6	3	3	3	1.11037	1.15282	1.0863	0.917196	0.837703	0.832556	1.29452	0.0024539
B8N3J2	Endo-1,3-beta-glucanase Engl1	AFLA_028950	97.89	149.59	16	13	22	13	1.10848	1.08937	1.17301	0.858779	0.801627	0.850857	1.3423	0.00123585
B8N3J3	Calcium ion transporter Vcx1, putative	AFLA_028960	48.709	3.2662	3.6	2	2	2
B8N3J4	30S ribosomal protein S7, putative	AFLA_028970	40.373	38.218	25.4	9	20	9	0.850171	0.824901	0.785478	1.23876	1.16874	1.16016	0.689681	0.000434755
B8N3J5	Plasma membrane phosphate transporter Pho87, putative	AFLA_028980	113.98	14.18	3.5	4	4	4	0.947261	0.9134	0.888016	1.11351	1.0836	1.18659	0.812329	0.00795323
B8N3J6	Procyclic acidic repetitive protein PARP OS=Aspergillus parasiticus (strain ATCC 56775 / NRRL 5862 / SRRC 143 / SU-1) GN=P875_00010525 PE=4 SV=1	AFLA_028990	25.729	24.839	19.8	4	4	4	1.52221	1.52545	1.49239	0.397253	0.407406	0.415713	3.72022	3.02882e-06
B8N3J8	Integral membrane protein, putative	AFLA_029010	25.3	14.664	15.1	3	3	3	1.13043	1.14198	1.17397	0.754421	0.887223	0.879172	1.36717	0.0130096
B8N3J9	40S ribosomal protein S8	AFLA_029020	22.811	96.394	45.5	9	17	9	1.16514	1.11786	1.06946	0.908439	0.899769	0.842751	1.26462	0.00325103
B8N3K0	Ser/Thr protein phosphatase family protein	AFLA_029030	36.846	31.501	4.8	1	1	1	0.843964	0.879298	0.930531	1.09489	1.1411	1.16155	0.781091	0.00185467
B8N3K1	Dedicator of cytokinesis domain protein, putative	AFLA_029040	223.45	5.4029	1.3	2	3	2
B8N3K3	Exocyst complex component Sec3, putative	AFLA_029060	157.54	15.052	4.9	8	9	8	1.19363	1.08404	1.13641	0.848997	0.824604	0.827213	1.36519	0.00775803
B8N3K4	Ribosome assembly and transport protein Srp40, putative	AFLA_029070	40.149	3.0048	2.6	1	1	1	1.12535	1.06102	1.13169	0.866702	0.909119	0.869383	1.25437	0.00236811
B8N3K6	Cytochrome P450 monooxygenase, putative	AFLA_029090	59.352	3.0074	1.5	1	1	1	0.859397	0.95829	0.971815	1.13831	0.857337	1.20532	0.871456	0.327
B8N3K7	37S ribosomal protein mrp10, mitochondrial	AFLA_029100	11.359	3.8284	16.8	2	2	2	0.675244	0.728624	0.698712	1.33803	1.32586	1.34957	0.523882	8.02878e-05
B8N3K8	Similar to An01g03270 OS=Aspergillus luchuensis GN=RIB2604_02111330 PE=4 SV=1	AFLA_029110	57.696	2.0624	2	1	1	1
B8N3L0	Proline utilization protein PrnX-like, putative	AFLA_029130	50.999	21.766	12.4	5	6	5	1.13282	1.19333	1.12213	0.824582	0.838724	0.83259	1.38158	0.00382204
B8N3L1	Siderophore biosynthesis protein, putative	AFLA_029140	58.287	48.029	21.9	11	16	11	1.08432	1.14879	1.139	0.86609	0.860053	0.902353	1.28291	0.00101577
B8N3L4	C-8 sterol isomerase (Erg-1), putative	AFLA_029170	24.065	50.417	20	4	9	4	1.0014	0.982983	1.00894	0.968688	1.02441	0.962289	1.01284	0.598435
B8N3L5	Cytoplasmic tRNA 2-thiolation protein 1	NCS6	46.017	3.4596	5.8	2	2	2	1.03607	1.07753	1.01094	0.965259	0.951092	0.940202	1.09382	0.0317948
B8N3L6	Complex1 LYR-like protein OS=Aspergillus flavus (strain ATCC MYA-384 / AF70) GN=P034_04316031 PE=4 SV=1	AFLA_029190	12.882	65.399	20.2	1	1	1	1.09397	1.2517	1.15843	0.787784	0.776636	0.866226	1.44163	0.00497189
B8N3M1	NifU-related protein	AFLA_029240	36.058	14.928	10.9	3	6	3	1.26504	1.1591	1.18967	0.720299	0.756763	0.776094	1.60389	0.00102156
B8N3M2	PSP1 domain protein	AFLA_029250	96.416	28.543	6	4	5	4	1.33501	1.31083	1.34572	0.618997	0.651633	0.609257	2.1233	2.84852e-06
B8N3M3	Ribosomal protein L15	AFLA_029260	33.628	137.97	30.6	11	26	11	0.913884	0.975043	1.04139	0.987368	1.07057	1.05537	0.941222	0.253263
B8N3M8	Alcohol dehydrogenase, zinc-containing, putative	AFLA_029310	37.684	156.4	41	14	35	14	1.22689	1.20852	1.20973	0.725269	0.712177	0.764878	1.65514	0.0002929
B8N3M9	FRG1-like family protein OS=Aspergillus flavus (strain ATCC MYA-384 / AF70) GN=P034_04245696 PE=4 SV=1	AFLA_029320	30.132	57.165	27.6	6	6	6	0.870856	0.886483	0.903965	1.13904	1.18044	1.05383	0.788931	0.0186125
B8N3N1	Transcriptional regulator Ngg1, putative	AFLA_029340	71.983	27.655	6.4	4	5	4	1.03001	1.19149	0.974173	0.996158	0.928257	0.888181	1.1362	0.179462
B8N3N3	Polyadenylate binding protein types 1 2 3 4 family protein OS=Aspergillus parasiticus (strain ATCC 56775 / NRRL 5862 / SRRC 143 / SU-1) GN=P875_00010697 PE=4 SV=1	AFLA_031170	95.002	24.517	11.7	9	9	9	1.21921	1.19204	1.23306	0.813469	0.773742	0.743095	1.56388	0.000210764
B8N3N6	Arginase	AFLA_031200	35.167	198.84	23.1	8	13	8	0.803781	0.853211	0.801051	1.17988	1.16126	1.28633	0.67762	0.00395171
B8N3N8	RNA Polymerase II CTD phosphatase Fcp1, putative	AFLA_031220	78.187	6.1633	3.3	3	5	3	1.04687	1.0123	0.950319	0.97231	1.01849	1.01676	1.00064	0.985212
B8N3P1	Aspartic endopeptidase Pep2	AFLA_031250	43.135	323.31	32.2	12	44	12	1.05756	1.08924	1.13557	0.859414	0.86047	0.873363	1.26574	0.00770505
B8N3P2	Proteasome regulatory particle subunit Rpt3, putative	AFLA_031260	48.212	194.55	42.1	18	26	17	0.860713	0.887584	0.907316	1.16535	1.12806	1.1524	0.770679	0.000145629
B8N3P3	ARID/BRIGHT domain protein (SWI1), putative	AFLA_031270	108.96	5.8238	2.7	2	2	2
B8N3P4	Mitochondrial large ribosomal subunit L49, putative	AFLA_031280	17.07	24.99	21.3	3	4	3	0.945394	0.94475	0.828474	1.0444	1.12482	1.14002	0.821524	0.0180228
B8N3P5	Eukaryotic translation initiation factor 3 subunit E	INT6	51.591	285.99	48.1	18	40	18	0.999762	0.984705	0.966896	1.0099	1.01439	1.02237	0.968723	0.0641813
B8N3P7	ATPase get3	get3	37.416	48.606	19.2	6	10	6	0.751521	0.720503	0.783835	1.33346	1.23255	1.22788	0.594604	0.000882133
B8N3P8	Transthyretin domain protein	AFLA_031320	19.706	17.495	13.8	1	2	1	0.97115	0.948515	0.930378	1.05846	1.13081	0.985142	0.897818	0.114752
B8N3P9	Macro-like domain protein OS=Aspergillus flavus (strain ATCC MYA-384 / AF70) GN=P034_00270041 PE=4 SV=1	AFLA_031330	27.369	54.884	34	7	12	7	0.802725	0.791161	0.847909	1.22915	1.20634	1.21307	0.669249	0.000527506
B8N3Q0	BZIP transcription factor (AtfA), putative	AFLA_031340	53.788	2.4113	2.7	2	2	2	0.880744	1.00818	0.931876	1.06868	1.05174	1.07671	0.882293	0.0719723
B8N3Q2	Proteasome component Prs2, putative	AFLA_031360	74.441	165.19	19.7	14	31	14	0.931298	0.940935	0.922111	1.05012	1.04575	1.07216	0.882045	0.000490185
B8N3Q4	Class V chitinase, putative	AFLA_031380	48.256	162	27.5	7	13	7	1.10008	1.23224	1.22051	0.78459	0.800204	0.804521	1.48697	0.0104563
B8N3Q5	Ubiquitin (UbiC), putative	AFLA_031390	17.628	321.33	55.8	10	78	6	1.08072	1.06822	1.07654	0.90188	0.892427	0.934368	1.18207	0.00343239
B8N3Q7	Ribonuclease T2 family, putative	AFLA_031410	46.735	139.87	25.5	11	21	11	1.08141	1.11259	1.11621	0.862899	0.933134	0.829542	1.26076	0.010282
B8N3Q9	Vacuolar assembly protein, putative	AFLA_031430	147.42	15.28	2.9	3	4	3
B8N3R2	Zinc metalloproteinase, putative	AFLA_031460	86.958	11.637	6.4	4	4	4	1.00668	1.01862	0.968026	0.995806	0.97591	1.0412	0.993501	0.804725
B8N3R6	RINT-1 family protein	AFLA_031500	91.728	31.451	6.1	4	5	4	0.976572	1.04305	0.959576	1.04276	0.962048	1.00603	0.989488	0.775372
B8N3R7	Glutamate decarboxylase, putative	AFLA_031510	65.974	3.6285	4.8	3	3	3
B8N3R8	Nucleolar protein 9	nop9	79.272	112.17	15.6	10	15	10	0.946772	0.919698	0.961802	1.05916	1.0752	1.07298	0.881813	0.00406935
B8N3R9	Mitochondrial protein Fmp25, putative	AFLA_031530	63.065	37.932	16.8	9	10	9	0.941817	0.943021	0.85762	1.09379	1.06011	1.14136	0.832242	0.00810052
B8N3S3	Pyruvate decarboxylase PdcA, putative	AFLA_031570	62.926	323.31	52.6	22	191	22	1.06151	1.06965	1.07146	0.941924	0.914559	0.926235	1.15089	0.00109615
B8N3S4	THUMP domain protein	AFLA_031580	30.561	43.009	10.5	2	3	2	0.912717	0.991451	1.002	1.03805	0.967834	1.08959	0.938843	0.23805
B8N3S6	SNARE-dependent exocytosis protein (Sro7), putative	AFLA_031600	108.52	186.32	13.3	11	15	11	1.02502	1.04259	1.01464	0.956869	0.955348	0.97384	1.06798	0.00397391
B8N3S8	Histone chaperone	AFLA_031620	31.923	42.752	16.1	4	5	4	1.03453	1.04002	0.932131	0.993471	1.00042	0.979599	1.01116	0.783958
B8N3S9	CFIA complex component Rna14, putative	AFLA_031630	113.72	34.808	11	9	10	9	1.19912	1.13293	1.1193	0.79853	0.884064	0.831551	1.37277	0.000875483
B8N3T4	Protein-tyrosine phosphatase 2	AFLA_031680	48.451	4.1505	4.4	2	2	2
B8N3T8	Peroxisomal membrane protein receptor Pex19, putative	AFLA_031720	40.709	74.372	22.5	6	9	6	1.12301	1.03257	1.14839	0.815219	0.88208	0.957705	1.24443	0.016962
B8N3U2	Glutaminase, putative	AFLA_031760	92.445	52.885	11.4	12	26	12	1.28315	1.30897	1.27949	0.686436	0.664914	0.662325	1.92266	1.27656e-06
B8N3U4	Telomere and ribosome associated protein Stm1, putative	AFLA_031780	31.06	157.71	44.9	18	43	18	1.25848	1.24216	1.27772	0.683325	0.667112	0.719785	1.8251	2.46193e-05
B8N3U5	BZIP transcription factor (MeaB), putative	AFLA_031790	43.196	16.748	8.5	4	4	4	1.03611	0.958208	0.954939	0.96562	1.0239	1.08853	0.958159	0.391604
B8N3U6	ATP dependent RNA helicase (Dbp8), putative	AFLA_031800	45.335	2.6128	4.1	2	3	2	1.31772	1.31333	1.31915	0.679287	0.61623	0.61415	2.06853	0.000920647
B8N3U7	Zinc knuckle splicing factor Zfm1	AFLA_031810	61.2	51.612	17.2	9	15	9	1.00348	1.02522	1.01493	0.979599	0.963028	0.971617	1.0444	0.00663652
B8N3U8	Glutathione S-transferase GstA	AFLA_031820	28.662	43.342	24.4	6	15	6	0.439253	0.502291	0.455353	1.59894	1.57233	1.64268	0.290178	2.30327e-06
B8N3V1	Clustered mitochondria protein homolog	CLU1	138.73	236.57	26.5	31	48	31	0.994716	1.03916	1.01757	0.984234	0.953931	0.996759	1.0397	0.097963
B8N3V2	AAA ATPase domain protein OS=Aspergillus flavus (strain ATCC MYA-384 / AF70) GN=P034_02716229 PE=4 SV=1	AFLA_031860	63.457	13.55	10.3	6	7	6	1.1672	1.16506	1.13755	0.840658	0.816284	0.817568	1.40222	1.55748e-05
B8N3V3	Pc18g00710 protein OS=Penicillium rubens (strain ATCC 28089 / DSM 1075 / NRRL 1951 / Wisconsin 54-1255) GN=Pc18g00710 PE=4 SV=1	AFLA_031870	37.508	12.59	11.8	3	4	3	1.107	1.21325	1.0522	0.881894	0.764844	0.925854	1.31092	0.0167492
B8N3V6	Phosphoketolase, putative	AFLA_031900	90.396	5.4599	2.5	2	2	2	1.25696	1.19622	1.29535	0.710657	0.795613	0.647483	1.74046	0.000973473
B8N3W1	RAB GTPase Vps21/Ypt51, putative	AFLA_031950	27.628	121.36	37.9	8	11	7	1.05117	1.03453	1.08338	0.998998	0.966522	0.928291	1.09512	0.0257403
B8N3W2	40S ribosomal protein S7e	AFLA_031960	22.775	36.808	27.9	7	20	7	1.14848	1.0721	1.0453	0.93566	0.917871	0.828991	1.21747	0.0127523
B8N3W4	Putative methyltransferase OS=Aspergillus oryzae (strain 3.042) GN=Ao3042_07106 PE=4 SV=1	AFLA_031980	39.427	26.881	24.9	8	8	8	1.09387	1.01814	1.02983	0.910527	1.02139	1.01258	1.06702	0.20852
B8N3W5	Actin-related protein 2/3 complex subunit 5	AFLA_031990	20.442	44.01	26.4	4	10	4	1.23281	1.04693	1.12969	0.837225	0.814458	0.803208	1.38883	0.0241861
B8N3W9	Hydroxymethylglutaryl-CoA synthase Erg13, putative	AFLA_032030	51.026	81.934	21.1	10	14	9	1.02555	1.009	1.05862	1.02139	0.900884	0.975904	1.06728	0.197231
B8N3X1	Glutamate carboxypeptidase Tre2, putative	AFLA_032050	100.22	74.2	10.1	7	10	7	0.966105	0.892194	0.887211	1.04018	1.12506	1.20571	0.814462	0.0299985
B8N3X4	TfdA family taurine dioxygenase, putative	AFLA_032970	43.994	2.2787	2.3	1	1	1	0.940432	0.876472	0.809724	1.10198	1.24114	1.10819	0.761052	0.0103919
B8N3Y3	Phospholipid:diacylglycerol acyltransferase, putative	AFLA_033060	69.874	36.095	11.7	6	6	6	1.19678	1.23914	1.20906	0.771134	0.753898	0.73821	1.61051	1.55589e-05
B8N3Y5	Peroxin Pex23-like-Penicillium chrysogenum OS=Aspergillus niger GN=ABL_05860 PE=4 SV=1	AFLA_033080	154.65	3.2968	1.3	2	2	2
B8N3Y7	Phosphatidylinositol transporter, putative	AFLA_033100	36.716	171.71	44.6	15	30	15	1.04063	0.984447	1.05657	0.994636	0.980886	0.965364	1.04786	0.153776
B8N3Y9	BAP31 domain protein, putative	AFLA_033120	24.037	50.28	33.3	7	13	7	1.08711	1.08065	1.15732	0.883294	0.848403	0.917283	1.25523	0.00239386
B8N3Z0	tRNA-dihydrouridine(47) synthase [NAD(P)(+)]	AFLA_033130	81.828	26.801	4.2	2	2	2	0.926998	0.944564	0.874744	1.08513	1.07048	1.13961	0.833423	0.00352314
B8N3Z3	C2H2 transcription factor (Sfp1), putative	AFLA_033160	71.394	7.5485	5.6	3	3	3	1.15706	1.12178	1.14727	0.843305	0.870464	0.804063	1.36074	0.000702477
B8N3Z7	Beta-glucosidase, putative	AFLA_033200	54.4	44.712	7.5	4	5	4	1.14631	1.17281	1.06857	0.827285	0.861705	0.889155	1.314	0.00401324
B8N3Z8	MFS allantoate transporter, putative	AFLA_033210	56.828	1.8141	1.4	1	1	1
B8N403	Ubiquitin-protein ligase Sel1/Ubx2, putative	AFLA_033260	93.488	25.387	10.2	8	12	8	0.944557	0.944926	0.91996	1.05136	1.06457	1.10367	0.872606	0.00439627
B8N404	DNA-directed RNA polymerase subunit	AFLA_033270	192.66	100.29	10.9	17	22	16	0.88463	0.88812	0.887261	1.133	1.11945	1.09672	0.79423	0.00194316
B8N412	Lipin Smp2, putative	AFLA_033350	52.906	2.0094	1.9	1	1	1	1.02986	1.07002	1.02825	0.930234	0.924694	1.00749	1.09283	0.0604981
B8N414	Cytochrome c oxidase biogenesis protein Cmc1 like OS=Aspergillus parasiticus (strain ATCC 56775 / NRRL 5862 / SRRC 143 / SU-1) GN=P875_00010912 PE=4 SV=1	AFLA_033370	15.331	25.192	24.8	3	5	3	0.993559	0.975165	0.984142	0.987933	1.01956	1.0036	0.980664	0.157278
B8N416	Phosphoribosyl-AMP cyclohydrolase, putative	AFLA_033390	92.27	179.8	34.4	25	34	25	1.04645	1.03939	1.09465	0.946692	0.949991	0.968533	1.11003	0.01607
B8N417	Probable mannosyl-oligosaccharide alpha-1,2-mannosidase 1B	mns1B	56.63	98.766	20.6	10	14	10	1.2004	1.33985	1.32393	0.64399	0.695284	0.625264	1.96697	0.00125311
B8N418	alpha-1,2-Mannosidase OS=Aspergillus udagawae GN=AUD_8115 PE=3 SV=1	AFLA_033410	15.049	30.341	37.2	5	8	5	0.706726	0.711635	0.725084	1.25629	1.28278	1.34071	0.552467	0.00120951
B8N419	Superoxide dismutase	AFLA_033420	23.229	119.88	36.2	8	32	8	0.497883	0.453685	0.439426	1.55218	1.57364	1.49948	0.300736	4.51708e-06
B8N420	Oxidoreductase, short-chain dehydrogenase/reductase family	AFLA_033430	30.688	2.7563	5.5	2	2	2	0.994875	0.910411	0.93217	1.04029	1.10929	1.04921	0.887041	0.0233942
B8N421	General amidase, putative	AFLA_033440	54.747	11.348	7.1	3	3	3	1.26005	1.26986	1.17616	0.72087	0.770871	0.722158	1.674	0.000559016
B8N426	Nitrilase	AFLA_033490	38.059	112.43	31.9	9	13	9	0.708593	0.743317	0.723014	1.27981	1.28948	1.33832	0.556587	7.41984e-05
B8N427	Choline sulfatase, putative	AFLA_033500	65.964	2.5396	2	1	1	1
B8N428	Transmembrane 9 superfamily member	AFLA_033510	79.809	7.8696	3.1	2	2	2	0.81942	0.807269	0.762808	1.25492	1.28391	1.14934	0.647882	0.00357643
B8N429	Ubiquitin-like protein DskB, putative	AFLA_033520	48.41	21.404	17.3	8	9	8	1.21382	1.30884	1.31834	0.631111	0.742803	0.685053	1.8655	0.000216191
B8N430	Nuclear mRNA splicing factor, putative	AFLA_033530	134.05	316.25	30.9	34	48	34	0.926537	0.946822	0.936515	1.04562	1.06126	1.07537	0.882983	0.000560199
B8N434	SSU processome component Utp10, putative	AFLA_033570	185.6	130.77	12.7	19	24	19	0.849069	0.860012	0.875651	1.14921	1.19227	1.19825	0.730205	0.000394095
B8N439	RNA binding protein, putative	AFLA_033620	12.756	189.39	67	8	16	8	0.921334	0.964657	0.958441	0.980729	1.02848	1.10865	0.912304	0.122194
B8N442	GTP-binding nuclear protein	AFLA_033650	24.083	95.694	30.4	9	30	9	0.904502	0.912031	0.919651	1.05075	1.14264	1.03951	0.846357	0.0347942
B8N444	Lipid transfer protein, putative	AFLA_033670	13.675	1.8365	14	2	2	2
B8N445	RanBP1 domain protein	AFLA_033680	147.87	9.3015	1.5	3	3	3	1.18089	1.07317	1.10976	0.889597	0.883221	0.852114	1.28149	0.00920836
B8N446	60S ribosomal protein L31e	AFLA_033690	14.069	23.643	41.5	7	22	7	0.834643	0.858323	0.888671	1.10709	1.11055	1.20003	0.75538	0.00392328
B8N447	Nitrilase family protein (Nit3), putative	AFLA_033700	31.788	69.246	40.8	9	13	9	1.09954	1.09658	1.11594	0.87687	0.92056	0.887804	1.23343	0.00101389
B8N450	Autophagy regulatory protein Atg2, putative	AFLA_033730	234.7	9.3641	2.2	4	4	4	0.973332	0.982022	0.947219	0.954979	1.09705	1.09245	0.92307	0.22197
B8N451	CECR1 family adenosine deaminase, putative	AFLA_033740	64.978	12.543	6.9	4	5	4	1.03647	1.0697	1.07928	0.917248	0.96142	0.912935	1.14108	0.00321485
B8N455	F-box-like protein OS=Aspergillus parasiticus (strain ATCC 56775 / NRRL 5862 / SRRC 143 / SU-1) GN=P875_00010943 PE=4 SV=1	AFLA_033780	74.122	3.9242	1.7	1	1	1	0.974963	0.965325	1.01984	0.973132	1.07448	1.01046	0.96797	0.404697
B8N456	3,4-dihydroxy-2-butanone 4-phosphate synthase	AFLA_033790	25.195	73.168	20.9	4	7	4	1.1008	1.02345	1.04293	0.907053	0.986089	0.940945	1.11753	0.0271717
B8N457	Transcription initiation factor IIE subunit beta	AFLA_033800	32.996	7.6661	11	3	3	3	1.05074	1.00371	0.959558	1.03253	0.992044	0.953738	1.01199	0.749917
B8N458	Filament-forming protein (Tpr/p270), putative	AFLA_033810	227.08	323.31	24.4	49	72	49	0.953569	0.962305	0.939025	1.02452	1.05496	1.04597	0.913436	0.00181331
B8N462	NADPH-dependent FMN reductase Lot6, putative	AFLA_034750	21.989	3.7375	5.6	1	1	1
B8N464	Cytochrome P450, putative	AFLA_034770	36.682	143.66	34.5	9	12	9	1.30135	1.2702	1.32934	0.648734	0.663775	0.614844	2.02396	1.01781e-05
B8N465	Cytochrome P450 OS=Aspergillus parasiticus (strain ATCC 56775 / NRRL 5862 / SRRC 143 / SU-1) GN=P875_00011032 PE=3 SV=1	AFLA_034780	21.692	15.94	25.4	6	8	6	1.18408	1.18442	1.24152	0.800187	0.786033	0.707141	1.57412	0.000506758
B8N467	Thermophilic desulfurizing enzyme family protein	AFLA_034800	51.49	14.962	8.4	3	3	3	0.247812	0.318226	0.230574	1.83923	1.86332	1.79059	0.145019	2.31217e-06
B8N468	Str. FM013 OS=Penicillium camemberti FM 013 GN=PCAMFM013_S006g000547 PE=4 SV=1	AFLA_034810	12.155	5.1528	26.5	3	3	3	0.928482	0.898119	0.975903	0.990395	1.06897	1.19128	0.862136	0.111115
B8N471	Aspergillus niger contig An03c0020, genomic contig OS=Aspergillus niger (strain CBS 513.88 / FGSC A1513) GN=An03g00240 PE=4 SV=1	AFLA_034840	49.719	21.082	12.6	4	4	4	1.07641	1.04094	0.935029	0.930605	0.952959	0.987943	1.06299	0.290517
B8N474	Taurine catabolism dioxygenase TauD TfdA family protein OS=Aspergillus flavus (strain ATCC MYA-384 / AF70) GN=P034_03915980 PE=4 SV=1	AFLA_034870	43.621	77.845	32.5	13	22	13	0.770642	0.719784	0.71087	1.30319	1.32392	1.35995	0.552111	2.03725e-05
B8N478	ER membrane protein (Pkr1), putative	AFLA_034910	20.008	2.2188	7	1	1	1	1.05397	1.07664	1.07771	0.828626	1.0048	0.965049	1.14646	0.121762
B8N482	Glucoamylase, putative	AFLA_034950	52.533	46.838	8.9	3	3	3	1.38699	1.56119	1.60658	0.43207	0.421084	0.390997	3.66094	0.00284367
B8N486	GTP binding protein, putative	AFLA_034990	75.622	1.6598	1.7	1	1	1
B8N488	Small nuclear ribonucleoprotein SmD1, putative	AFLA_035010	13.43	7.7118	10.6	1	3	1	0.814049	1.00057	0.849981	1.26444	1.13897	1.12734	0.754683	0.0181899
B8N490	ACN9 family domain containing protein, putative	AFLA_035030	15.455	6.3459	12.6	1	1	1
B8N491	Acetyltransferase, GNAT family, putative	AFLA_035040	23.594	6.6449	12.6	2	2	2	1.50112	1.64177	0.625162	0.775883	0.7567	0.653084	1.72398	0.237907
B8N493	Similar to An11g04820 OS=Aspergillus kawachii (strain NBRC 4308) GN=AKAW_01904 PE=4 SV=1	AFLA_035060	57.514	7.1233	6.1	3	3	3	0.932792	1.12556	1.03034	0.976093	0.977085	0.933759	1.06989	0.350263
B8N494	Alternative oxidase	AFLA_035070	16.338	45.868	34.5	4	6	4	0.757746	0.746069	0.746645	1.3312	1.30889	1.26142	0.576817	0.00101247
B8N495	Glucose-methanol-choline (Gmc) oxidoreductase, putative	AFLA_035080	69.772	25.74	9.5	6	7	6	1.08207	1.05125	0.997343	0.961823	0.957762	0.910953	1.10603	0.0348682
B8N496	Acylphosphatase	AFLA_035090	11.301	22.548	27.5	3	4	3	0.992788	1.108	1.05254	0.864661	0.936748	0.991717	1.12896	0.0733445
B8N497	Glycerol:H+ symporter (Gup1), putative	AFLA_035100	67.025	3.3835	2.9	2	2	2	1.21396	1.31206	1.4754	0.612429	0.647768	0.586649	2.16663	0.00836154
B8N499	Aspergillus niger contig An11c0180, genomic contig OS=Aspergillus niger (strain CBS 513.88 / FGSC A1513) GN=An11g04760 PE=4 SV=1	AFLA_035120	15.159	43.061	28.8	3	3	3	0.756102	0.613364	0.699123	1.37929	1.26681	1.27138	0.528041	0.000402178
B8N4A0	Cellular morphogenesis regulator DopA	AFLA_035130	182.49	12.754	2.5	4	4	4	0.848943	0.826534	0.807973	1.18613	1.24327	1.16337	0.691234	0.000896793
B8N4A1	Vacuolar fusion protein mon1, putative	AFLA_035140	62.325	4.007	2.5	1	1	1	1.08306	1.27812	0.90248	0.904118	0.852703	0.95806	1.20214	0.228962
B8N4A2	Proline iminopeptidase	AFLA_035150	50.269	248.69	32	14	21	14	1.27595	1.2184	1.25343	0.706419	0.702645	0.658317	1.81282	1.71537e-05
B8N4A3	Tyrosine decarboxylase, putative	AFLA_035160	56.337	98.726	27.2	11	13	11	0.954128	0.981154	0.917194	1.02292	1.022	1.07276	0.914934	0.0244842
B8N4A4	Kelch repeats protein, putative	AFLA_035170	55.155	14.31	10	5	6	5	0.986981	1.12764	1.10035	0.999759	0.768004	0.838122	1.23374	0.0781426
B8N4A8	KH domain RNA binding protein	AFLA_035210	48.762	259.75	31.4	11	18	11	0.927664	0.916147	0.92838	1.12309	1.03041	1.03704	0.86888	0.0408068
B8N4A9	Pc12g10300 protein OS=Penicillium rubens (strain ATCC 28089 / DSM 1075 / NRRL 1951 / Wisconsin 54-1255) GN=Pc12g10300 PE=4 SV=1	AFLA_035220	24.935	71.424	34.2	6	7	6	1.31724	1.33179	1.36996	0.612769	0.568147	0.614502	2.23847	4.55908e-06
B8N4B0	Nuclear pore complex subunit Nup159, putative	AFLA_035230	153.92	111.1	9.4	13	17	13	1.02817	1.051	0.960027	0.988473	0.992686	0.937528	1.04129	0.295253
B8N4B1	Proteasome component Pup1, putative	AFLA_035240	29.518	46.71	27.6	8	12	8	1.07963	1.08759	1.01822	0.909717	0.896144	0.895841	1.17905	0.0148814
B8N4B9	RanGTP-binding protein	AFLA_035320	73.705	1.8182	1.2	1	1	1	1.0303	0.99618	0.900155	0.978273	1.04577	1.08967	0.939917	0.287929
B8N4C0	Translation release factor eRF3, putative	AFLA_035330	78.088	287.04	43.5	30	59	30	0.968183	0.923785	0.920109	1.05923	1.07298	1.05305	0.882841	0.00814718
B8N4C1	Pre-rRNA processing protein, putative	AFLA_035340	21.243	10.707	12	2	2	2	1.22426	1.26806	1.29657	0.701241	0.70942	0.690312	1.8034	0.000735468
B8N4C4	WD repeat protein	AFLA_035370	92.137	58.76	13.7	9	9	9	0.852983	0.88857	0.885534	1.13167	1.13214	1.12671	0.774833	0.00163081
B8N4C8	Similar to An11g04410 OS=Aspergillus niger GN=ABL_04962 PE=4 SV=1	AFLA_035410	72.043	3.1604	1.5	1	1	1
B8N4D0	2-deoxy-D-gluconate 3-dehydrogenase, putative	AFLA_035430	27.478	1.8277	3.5	1	1	1	0.932267	1.01067	1.0741	0.973101	0.921757	1.07892	1.01455	0.827184
B8N4D3	2-dehydropantoate 2-reductase	AFLA_035460	35.795	13.438	12.2	4	4	4	1.27298	1.23013	1.16412	0.732594	0.763646	0.76463	1.62205	0.00216334
B8N4D5	Vacuolar sorting-associated protein (Vps27), putative	AFLA_035480	82.256	32.694	14.8	11	12	11	1.10726	1.09213	1.10597	0.893814	0.910504	0.847392	1.2465	0.00501902
B8N4D7	Cytochrome b5, putative	AFLA_035500	14.54	24.118	22.6	4	26	4	0.98781	0.96891	0.975874	1.01037	1.03238	1.03115	0.954033	0.00761039
B8N4D8	RNA binding effector protein Scp160, putative	AFLA_035510	104.41	263.74	35.6	33	49	33	0.950164	0.979923	0.947734	1.02196	1.03562	1.05558	0.924407	0.00533152
B8N4E0	Serine/threonine kinase Ste20	AFLA_035530	92.888	3.4529	2.7	3	3	3	0.930438	0.958506	0.922999	1.07518	1.07297	1.06377	0.875471	0.00347039
B8N4E1	Signal transducing adapter molecule, putative	AFLA_035540	69.532	115	20.6	12	18	12	0.972419	0.937964	0.88413	1.10342	1.08159	1.0373	0.86724	0.0134348
B8N4E2	PAB-dependent poly(A)-specific ribonuclease subunit PAN2	PAN2	129.27	40.539	5.3	6	7	6	1.00617	1.01253	0.946481	1.02005	0.976333	1.03754	0.977343	0.457279
B8N4E3	Translation elongation factor EF-1 subunit, putative	AFLA_035560	83.064	12.122	6.8	5	5	5	1.01988	0.979925	1.03154	1.00281	1.00627	0.949435	1.02462	0.372846
B8N4E5	Alcohol dehydrogenase, putative	AFLA_035580	37.642	23.063	6.9	3	4	3	1.42333	1.50547	1.40429	0.467211	0.485183	0.551026	2.88216	2.6468e-05
B8N4E8	DUF967 domain protein	AFLA_035610	20.375	100.38	25.1	3	6	3	1.18872	1.17969	0.938301	0.800429	0.934645	1.00009	1.20896	0.139344
B8N4E9	Hsp70 chaperone BiP/Kar2, putative	AFLA_035620	73.449	268.19	35.4	28	67	27	0.990034	1.01937	1.0256	0.98159	0.968807	0.992432	1.03132	0.0887345
B8N4F2	Cytochrome P450, putative	AFLA_035650	65.948	29.284	17.5	10	10	10	1.05243	1.07666	1.02475	0.911353	0.951347	0.934065	1.12768	0.00402648
B8N4F5	Probable catabolite repression protein creC	creC	63.235	11.065	5.8	3	5	3	1.04992	1.07759	0.931318	0.992293	0.964654	1.00515	1.03266	0.5513
B8N4F6	Mitochondrial Rho GTPase	AFLA_036590	70.286	23.355	13.1	7	10	7	0.83783	0.860583	0.857978	1.16988	1.17946	1.12302	0.73621	0.000983729
B8N4F7	DUF500 and SH3 domain protein	AFLA_036600	43.586	29.145	21.5	9	11	8	0.979854	0.989106	1.00771	1.01006	1.00816	0.994327	0.98809	0.293021
B8N4G0	Probable HECT-type ubiquitin ligase-interacting protein creD	creD	67.102	138.56	13.9	7	9	7	0.968286	1.04842	0.962248	1.08391	0.970232	1.01744	0.969842	0.514514
B8N4G1	PH domain protein	AFLA_036640	57.045	255.1	39.8	19	34	19	1.09848	1.07543	1.12813	0.88617	0.871188	0.871962	1.25585	0.00231753
B8N4G3	Lactoylglutathione lyase	AFLA_036660	36.418	210.95	35.5	11	26	10	0.809533	0.823525	0.833695	1.18608	1.18051	1.15598	0.70027	1.33656e-05
B8N4H0	Cell division control protein 2 kinase, putative	AFLA_036730	36.357	38.7	28.4	8	10	7	0.94695	0.922406	0.958991	1.0476	1.09117	1.02791	0.89316	0.0116009
B8N4H4	General amidase GmdA, putative	AFLA_036780	62.227	13.747	6.5	3	3	3	1.15839	1.17282	1.09576	0.816357	0.865301	0.849661	1.35383	0.00108997
B8N4H5	Similar to An11g02120 OS=Aspergillus luchuensis GN=RIB2604_01502120 PE=4 SV=1	AFLA_036790	61.542	18.454	11.7	7	8	7	1.01459	0.863144	0.933317	1.10399	1.03293	1.07165	0.876106	0.0757166
B8N4H7	NAD dependent epimerase/dehydratase, putative	AFLA_036810	37.999	88.895	19.9	7	13	7	0.709698	0.770801	0.663425	1.43916	1.3005	1.25834	0.536248	0.00175874
B8N4H9	RNP domain protein	AFLA_036830	39.826	19.429	7.6	2	2	2	0.930148	0.852268	0.823164	1.19284	1.08191	1.16364	0.75779	0.0038389
B8N4I0	6-phosphogluconate dehydrogenase, decarboxylating	AFLA_036840	54.216	323.31	58.7	26	109	26	0.830796	0.836737	0.863884	1.15355	1.18833	1.17001	0.720815	2.17782e-05
B8N4I1	Protein LSM12 OS=Aspergillus udagawae GN=AUD_6818 PE=4 SV=1	AFLA_036850	26.494	74.048	17.4	3	4	3	1.25281	1.10292	1.1023	0.848516	0.9045	0.870151	1.31826	0.0222476
B8N4I3	DNA (Apurinic or apyrimidinic site) lyase, endon uclease	AFLA_036870	62.667	7.7921	6.9	4	4	4
B8N4I4	Spindle checkpoint protein bubr1, putative	AFLA_036880	55.016	4.323	8	4	4	4	1.11088	1.14412	1.05293	0.888479	0.874528	0.891617	1.2461	0.0121726
B8N4J3	Pyroglutamyl peptidase type I, putative	AFLA_036970	29.567	18.044	24.4	6	6	6	0.974012	0.946963	0.93661	1.03029	1.07747	1.06617	0.900331	0.00509895
B8N4J4	MOSC domain protein	AFLA_036980	39.542	4.3495	6.8	3	3	3
B8N4J5	DNA polymerase V, putative	AFLA_036990	109.94	62.377	15.4	14	15	14	0.892485	0.894302	0.853405	1.12801	1.11952	1.14198	0.778932	0.00054487
B8N4J8	GINS DNA replication complex subunit Sld5, putative	AFLA_037020	15.279	10.681	12.8	1	1	1
B8N4J9	SCF ubiquitin ligase subunit CulC, putative	AFLA_037030	101.48	10.151	5.2	5	5	5	0.962499	0.952495	0.87365	1.1119	1.04147	1.08105	0.862178	0.0156298
B8N4K0	Mitochondrial import protein Zim17, putative	AFLA_037040	21.864	6.1641	6.7	1	1	1
B8N4K1	HEAT repeat protein (DRIM), putative	AFLA_037050	188.25	127.03	11	16	19	16	0.96426	0.928251	0.909804	1.06389	1.04417	1.07872	0.879357	0.00451107
B8N4K2	CwfJ domain protein	AFLA_037060	61.235	89.221	11.8	5	6	5	0.884411	0.89298	0.98092	1.18695	0.992471	1.10385	0.84011	0.0697145
B8N4K5	ADP-ribosylation factor family protein	AFLA_037090	19.906	3.5586	11.5	2	3	2	0.918019	0.912064	0.847616	1.14255	1.09249	1.12767	0.796292	0.00197818
B8N4K6	DNA-directed RNA polymerase subunit beta	AFLA_037100	138.67	133.71	14.9	17	23	17	0.94489	0.942634	0.873799	1.04058	1.01926	1.10333	0.872963	0.0177812
B8N4K7	Proteasome component Pre2, putative	AFLA_037110	32.871	199.65	51	13	22	13	1.01556	1.01772	0.988782	0.996177	1.00258	0.930738	1.0316	0.311942
B8N4K9	Alpha/beta superfamily hydrolase, putative	AFLA_037130	39.14	4.1534	4.8	2	2	2	1.02698	0.917139	1.04025	1.07726	1.00379	0.90906	0.99808	0.977064
B8N4L1	Sphingomyelinase family protein, putative	AFLA_037150	47.807	13.672	11.1	4	4	4	0.84439	0.836696	0.844842	1.15689	1.16542	1.18824	0.719526	0.000358736
B8N4L2	Thiamine thiazole synthase	AFLA_037160	35.109	220.77	42.2	11	19	11	0.748395	0.742172	0.718535	1.29389	1.33173	1.27676	0.566091	5.52411e-05
B8N4L3	Retrograde regulation protein 2	AFLA_037170	62.385	3.2645	2.3	1	2	1	1.08151	0.944459	1.009	0.89107	1.11023	1.00452	1.0097	0.903827
B8N4L5	Aspergillus niger contig An11c0050, genomic contig OS=Aspergillus niger (strain CBS 513.88 / FGSC A1513) GN=An11g01740 PE=4 SV=1	AFLA_037200	73.648	32.446	13.3	7	9	7	0.962626	0.958929	0.996086	0.914797	1.03917	1.05294	0.970313	0.572726
B8N4L8	Chorismate synthase	AFLA_037230	45.511	145.64	31.1	12	17	12	1.28728	1.21643	1.27702	0.69212	0.684398	0.676166	1.84185	0.000983607
B8N4M0	Cyanide hydratase/nitrilase, putative	AFLA_037250	39.94	64.64	16.8	4	5	4	1.23786	1.11777	1.08514	0.86478	0.812613	0.825726	1.37459	0.0139755
B8N4M5	Methionyl-tRNA formyltransferase family protein, putative	AFLA_037300	43.943	9.5771	11.1	4	4	4	1.06485	1.17507	0.988565	0.87301	0.951698	0.897425	1.18601	0.0724475
B8N4M7	Rho GTPase Rho1	AFLA_037320	21.621	204	39.4	10	29	10	0.976527	0.909416	0.974759	1.02945	1.06634	1.06051	0.906348	0.0286803
B8N4M8	KOW motif domain protein	AFLA_037330	40.539	51.769	28.6	8	11	8	0.961907	0.953492	0.91852	1.06255	1.0395	1.10932	0.882464	0.010215
B8N4N0	Casein kinase I, putative	AFLA_037350	49.932	134.06	22.2	10	16	10	0.917361	0.905383	0.929782	1.07664	1.04852	1.12391	0.847174	0.0112131
B8N4N5	Aspergillus niger contig An18c0190, genomic contig OS=Aspergillus niger (strain CBS 513.88 / FGSC A1513) GN=An18g06130 PE=4 SV=1	AFLA_037400	12.872	9.386	25.8	3	7	3	0.954879	0.929023	0.993087	1.03485	1.08395	1.02221	0.915943	0.0292617
B8N4N6	RNA polymerase II mediator complex subunit Srb5, putative	AFLA_037410	30.477	3.5626	5.1	1	1	1
B8N4N7	DNA 3'-phosphatase Tpp1, putative	AFLA_037420	36.723	11.46	5.7	1	2	1	0.980234	0.988775	0.951175	1.06441	1.00451	1.01065	0.948245	0.0891071
B8N4N8	Polynucleotide kinase 3 phosphatase OS=Aspergillus flavus (strain ATCC MYA-384 / AF70) GN=P034_05988117 PE=4 SV=1	AFLA_037430	12.268	9.4272	26.4	3	3	3	0.750374	0.837467	0.878118	1.1812	1.21601	1.20341	0.68487	0.00660428
B8N4P0	Probable carboxypeptidase AFLA_037450	AFLA_037450	45.809	84.723	22.8	10	18	10	1.33949	1.32115	1.30909	0.626352	0.603899	0.627931	2.13635	5.69278e-07
B8N4P2	RING zinc finger protein, putative	AFLA_017510	182.48	58.753	4.2	6	9	6	0.941946	0.975793	0.977282	1.0354	1.07888	1.044	0.916645	0.00796571
B8N4P3	TFIIH complex helicase Rad3, putative	AFLA_017520	90.482	6.2694	3.3	3	4	3	1.04349	1.11722	1.19337	0.855357	0.822704	0.910613	1.29567	0.0121452
B8N4P4	DNA-directed RNA polymerase subunit	AFLA_017530	185.51	161.86	16.2	24	28	23	0.964299	1.00335	1.01638	1.024	1.02337	1.03876	0.966919	0.152199
B8N4P5	U4/U6 small nuclear ribonucleoprotein, putative	AFLA_017540	65.322	35.046	11.2	7	11	7	0.977709	1.00975	1.02525	1.02535	1.0401	1.01781	0.977119	0.230561
B8N4P6	snoRNP assembly factor Naf1, putative	AFLA_017550	73.183	2.3098	1.2	1	1	1
B8N4P7	Mannosyltransferase	AFLA_017560	66.725	4.8334	2.7	1	1	1
B8N4Q2	Histone H3	AFLA_017610	15.333	11.808	29.4	6	15	6	0.873754	0.87063	0.895572	1.16335	1.1227	1.09512	0.780781	0.00256498
B8N4Q3	Histone H4	AFLA_017620	11.356	3.0722	59.2	9	35	1	0.990854	0.958345	0.978368	1.00439	0.992815	1.02869	0.967507	0.0828652
B8N4Q5	C2H2 transcription factor (Rpn4), putative	AFLA_017640	60.819	3.3533	3.5	2	2	2	1.48127	1.48341	1.50393	0.462279	0.454752	0.412659	3.36065	1.61841e-05
B8N4Q9	Pentafunctional AROM polypeptide	aroM	171.28	314.3	21.7	30	45	30	0.926911	0.878842	0.893659	1.13372	1.07315	1.08225	0.820709	0.00155438
B8N4R0	5'->3' exoribonculease Dhp1	AFLA_017690	116.86	68.138	17.7	18	23	18	0.905755	0.905302	0.879566	1.06247	1.0744	1.15939	0.816266	0.0162693
B8N4R1	Intracellular protein transport protein (UsoA), putative	AFLA_017700	136.74	65.709	7.1	8	9	8	0.946586	0.919625	0.922726	1.1003	1.02619	1.05206	0.877424	0.0165248
B8N4R2	Isoleucyl-tRNA synthetase, cytoplasmic	AFLA_017710	124.24	323.31	35.8	38	66	38	0.886329	0.878177	0.877697	1.12781	1.10541	1.09746	0.793291	0.000673616
B8N4R3	Centrin-binding protein Sfi1, putative	AFLA_017720	126.9	2.3866	0.9	1	1	1
B8N4R4	WD repeat protein	AFLA_017730	152.8	4.2628	1.8	2	2	2	1.04687	1.11017	1.1437	0.876347	0.883682	0.894402	1.24348	0.0145177
B8N4R6	Similar to An08g06730 OS=Aspergillus niger GN=ABL_04531 PE=4 SV=1	AFLA_017750	23.142	16.305	14.4	2	3	2	1.63532	1.50961	1.56798	0.363228	0.36786	0.333244	4.42804	0.00036467
B8N4R8	D-isomer specific 2-hydroxyacid dehydrogenase family protein	AFLA_017770	36.995	3.2829	3.3	1	1	1
B8N4R9	Oligopeptide transporter, OPT family, putative	AFLA_017780	84.674	33.706	5.2	2	2	2	1.0501	1.04014	0.978901	0.910371	0.921395	1.11898	1.04012	0.626918
B8N4S2	Cell division protein kinase (Ctk1), putative	AFLA_017810	43.501	11.07	16.5	5	5	5	1.10502	0.961798	0.949008	1.02938	0.973541	0.979968	1.01104	0.851718
B8N4S3	Muniscin C-terminal mu homology domain protein OS=Aspergillus parasiticus (strain ATCC 56775 / NRRL 5862 / SRRC 143 / SU-1) GN=P875_00021718 PE=4 SV=1	AFLA_017820	94.06	91.771	20.6	14	19	14	1.1332	1.20329	1.08902	0.854178	0.858013	0.832691	1.34604	0.00953721
B8N4S4	Small nuclear ribonucleoprotein complex protein Nhp2, putative	AFLA_017830	24.904	45.713	16	4	8	4	0.994138	1.01362	1.01782	1.03469	0.954381	0.915529	1.04165	0.36937
B8N4S6	Aspergillus niger contig An08c0140, genomic contig OS=Aspergillus niger (strain CBS 513.88 / FGSC A1513) GN=An08g06630 PE=4 SV=1	AFLA_017850	26.076	115.29	31.2	5	6	5	1.51899	1.68191	1.74661	0.171796	0.230612	0.182425	8.45968	0.00119085
B8N4S7	Similar to An08g06620 OS=Aspergillus luchuensis GN=RIB2604_02602410 PE=4 SV=1	AFLA_017860	15.366	18.944	47.2	7	11	7	1.53565	1.49984	1.47183	0.397187	0.404945	0.395815	3.76254	0.000207644
B8N4S8	GTP-binding protein	AFLA_017870	48.849	36.525	14.6	5	6	5	1.13474	1.1894	1.07404	0.871079	0.853873	0.843061	1.32327	0.0106899
B8N4T0	SET domain protein	AFLA_017890	56.521	8.9485	7.9	4	4	4	1.13249	1.31482	1.19795	0.806723	0.639035	0.79613	1.62598	0.00354639
B8N4T2	Transketolase	AFLA_017910	74.803	323.31	48.1	32	101	32	0.945297	0.94995	1.00346	1.03872	1.01362	1.03624	0.938524	0.060237
B8N4T3	Spermidine synthase	AFLA_017920	38.725	76.443	29.7	11	37	11	1.13351	1.18908	1.17242	0.81481	0.870829	0.786755	1.41361	0.000685741
B8N4T6	Ubiquinol-cytochrome C reductase complex subunit UcrQ, putative	AFLA_017950	10.691	6.008	28.1	3	5	3	0.68035	0.700391	0.737565	1.32533	1.27757	1.36611	0.533711	0.000105606
B8N4T7	Prohibitin complex subunit Phb1, putative	AFLA_017960	30.965	176.91	49.3	12	29	12	0.799845	0.838297	0.798944	1.19515	1.18551	1.21452	0.677874	5.05966e-05
B8N4T8	25S rRNA (Uridine(2843)-N(3))-methyltransferase OS=Aspergillus lentulus GN=ALT_7922 PE=4 SV=1	AFLA_017970	47.857	2.189	2.5	1	1	1
B8N4U0	PF02656 domain protein OS=Aspergillus kawachii (strain NBRC 4308) GN=AKAW_09748 PE=4 SV=1	AFLA_017990	26.807	5.1874	3.6	1	1	1	0.984343	0.959989	1.10433	0.977082	0.918083	1.03931	1.03891	0.540778
B8N4U1	Tubulin gamma chain	AFLA_018000	51.857	64.195	10.8	5	5	5	0.993961	0.987449	1.02823	0.997016	1.04218	1.0041	0.98894	0.58473
B8N4U2	Hydantoin racemase (Dcg1), putative	AFLA_018010	29.08	5.2499	9.2	2	3	2	1.00168	1.0048	0.97163	1.01225	0.989235	1.02407	0.984316	0.342934
B8N4U6	Aflatoxin B1-aldehyde reductase GliO-like, putative	AFLA_018050	39.446	122.74	32.9	11	19	11	0.926069	0.870396	0.898185	1.10177	1.13028	1.12144	0.803536	0.00117134
B8N4U9	DUF6 domain protein, putative	AFLA_018080	46.048	4.3923	6.8	2	2	2
B8N4V0	Arp2/3 complex subunit (Arp2), putative	AFLA_018090	43.63	112.06	28.6	11	24	11	0.967788	1.00952	0.952532	1.01292	1.00958	1.01753	0.96375	0.161516
B8N4V1	6-phosphogluconate dehydrogenase family protein	AFLA_018100	32.984	36.44	19	5	6	5	1.25827	1.3703	1.36475	0.581661	0.594061	0.643946	2.19453	0.000386876
B8N4V3	GTP cyclohydrolase II, putative	AFLA_018120	44.271	32.571	8.5	3	3	3	1.28971	1.22645	1.18326	0.756595	0.74915	0.70499	1.67339	0.000736201
B8N4V4	SAGA-associated factor, putative	AFLA_018130	29.804	18.535	10.6	3	3	3	1.14762	1.07845	1.13035	0.80753	0.912281	0.901186	1.28059	0.00585681
B8N4V5	Mannose-6-phosphate isomerase	AFLA_018140	50.078	187.5	20	5	6	5	1.16409	1.37252	1.22261	0.722186	0.683437	0.724253	1.76499	0.0102
B8N4V6	6-hexanolactone hydrolase, putative	AFLA_018150	39.064	1.7103	2.2	1	1	1
B8N4V7	Coatomer subunit epsilon, putative	AFLA_018160	31.578	60.482	13.2	3	8	3	1.08898	1.03552	1.02451	0.944159	0.992273	0.906055	1.10784	0.0351708
B8N4W1	RTlike1 OS=Aspergillus parasiticus (strain ATCC 56775 / NRRL 5862 / SRRC 143 / SU-1) GN=P875_00021659 PE=4 SV=1	AFLA_018200	105.46	31.354	8.7	7	8	7	0.855333	0.858707	0.835966	1.15998	1.20881	1.13376	0.728041	0.00239195
B8N4W6	Urb2Npa2 family protein OS=Aspergillus flavus (strain ATCC MYA-384 / AF70) GN=P034_03577457 PE=4 SV=1	AFLA_018250	165.58	25.992	4.7	5	5	5	1.19841	1.17793	1.35962	0.691296	0.771844	0.702036	1.72548	0.00499562
B8N4W7	MICOS complex subunit MIC10	AFLA_018260	10.107	13.072	42.9	4	4	4	1.04868	0.9352	1.0226	0.966208	1.04662	0.995288	0.999458	0.990283
B8N4W9	Mitochondrial outer membrane protein (Sam35), putative	AFLA_018280	33.519	39.892	28.7	8	9	8	0.845036	0.895652	0.827743	1.14616	1.18083	1.16954	0.734565	0.000950285
B8N4X0	Methyltransferase domain protein OS=Aspergillus flavus (strain ATCC MYA-384 / AF70) GN=P034_03577458 PE=4 SV=1	AFLA_018290	30.182	12.8	16.3	4	5	4	1.18984	1.25532	1.15317	0.819588	0.779883	0.797151	1.50142	0.00222837
B8N4X3	Smr domain protein	AFLA_018320	27.81	44.973	14.7	3	4	3	0.777113	0.778126	0.814574	1.27275	1.20521	1.21819	0.641157	0.000210656
B8N4X5	G-protein complex alpha subunit GpaA/FadA	AFLA_018340	34.926	153.23	41.7	13	28	13	0.895783	0.81384	0.858267	1.12514	1.19654	1.10795	0.748737	0.00144221
B8N4X8	Nucleoporin (Nup184), putative	AFLA_018370	183.03	61.209	10.7	16	18	16	0.945143	0.95672	0.920519	1.03554	1.0669	1.07716	0.887653	0.0021238
B8N4X9	Anthranilate synthase multifunctional protein TrpC, putative	AFLA_018380	113.44	306.67	16.4	13	20	13	1.05709	0.994065	1.04448	0.947611	0.953202	0.932822	1.09246	0.0355171
B8N4Y0	U3 small nucleolar ribonucleoprotein protein IMP4, putative	AFLA_018390	33.522	10.664	14.4	5	5	5	1.01841	0.919371	1.03476	0.997293	1.02441	0.949615	1.00041	0.992882
B8N4Y3	Sexual development transcription factor NsdD	AFLA_020210	48.53	2.9137	6.4	3	3	3	1.19379	1.23774	1.15009	0.776619	0.746072	0.823498	1.52657	0.00028351
B8N4Y7	Vacuolar segregation protein pep7, putative	AFLA_020250	75.984	5.1054	4.5	3	3	3	1.09081	1.01244	0.981791	0.97275	0.960771	0.982374	1.05801	0.221519
B8N4Y8	Cation-transporting ATPase	AFLA_020260	148.1	271.56	29.5	33	43	33	0.993572	1.01146	0.954869	1.03609	1.02854	1.02453	0.95816	0.117854
B8N4Z0	Glycolipid transfer protein HET-C2, putative	AFLA_020280	22.745	204.13	64.6	15	36	15	0.958562	0.991513	1.02185	1.02471	0.999714	1.0078	0.980114	0.39206
B8N4Z6	Sulfate transporter, putative	AFLA_020340	61.504	54.897	13.9	6	8	6	1.06215	1.10727	1.0424	0.995102	0.918598	0.905691	1.13919	0.0226513
B8N4Z7	Translation initiation factor 2 alpha subunit, putative	AFLA_020350	34.977	323.31	56.8	17	38	17	0.9629	0.963704	0.992884	1.03669	0.999846	0.999182	0.961713	0.0739404
B8N4Z8	Potassium ion channel Yvc1, putative	AFLA_020360	73.32	66.826	21.2	11	17	11	0.838942	0.890572	0.872797	1.17419	1.13782	1.13093	0.755841	0.000172356
B8N4Z9	LRP16 family protein	AFLA_020370	23.251	24.721	46.7	10	10	10	0.996427	1.0606	1.00735	0.959519	0.963362	0.988015	1.05273	0.106937
B8N500	Stomatin family protein	AFLA_020380	37.275	98.213	22.1	6	10	6	1.18869	1.26162	1.14412	0.816547	0.848135	0.834258	1.43838	0.00581652
B8N501	Similar to An02g09300 OS=Aspergillus niger GN=ABL_01849 PE=4 SV=1	AFLA_020390	37.812	3.266	2.9	1	1	1	0.885337	0.914802	0.862294	1.09916	1.25985	1.03854	0.783635	0.0590047
B8N507	Nucleolar protein nop5	AFLA_020450	63.38	172.75	27.5	12	20	12	1.09086	0.992786	0.969551	0.968237	1.0494	0.935392	1.03392	0.543409
B8N508	Vacuolar ATP synthase subunit d, putative	AFLA_020460	45.813	187.27	28.3	10	15	10	0.902115	0.912377	0.947409	1.06165	1.08347	1.11229	0.84788	0.00121308
B8N509	Ribose-phosphate pyrophosphokinase	AFLA_020470	46.885	103.32	31.7	12	14	12	0.958631	0.950231	0.961903	1.0573	0.986758	1.10176	0.912563	0.109964
B8N510	Ubiquitin-like protein (HubA), putative	AFLA_020480	23.38	1.9877	5.9	1	1	1
B8N511	Pseudouridylate synthase 3	AFLA_020490	73.913	7.9769	6.4	4	4	4	0.92946	0.914044	0.775594	1.10005	1.15986	1.2018	0.75659	0.0129824
B8N513	40S ribosomal protein S0	rps0	32.232	323.31	46.2	11	33	11	1.01319	1.0072	1.01365	0.969088	0.993371	1.04044	1.01037	0.669857
B8N514	Ribosomal protein S15, putative	AFLA_020520	34.242	89.663	24.7	5	6	5	0.739407	0.784749	0.791017	1.23416	1.23275	1.30204	0.614275	0.00013317
B8N516	Similar to An02g09180 OS=Aspergillus niger GN=ABL_01837 PE=4 SV=1	AFLA_020540	72.693	81.913	10.8	4	5	4	1.14304	1.15655	1.10362	0.869483	0.827508	0.779324	1.37431	0.00133483
B8N517	DEAD/DEAH box helicase (Sbp4), putative	AFLA_020550	65.583	11.974	8.7	5	5	5	0.975789	0.923668	0.966299	1.05326	1.08484	1.01463	0.908974	0.0228799
B8N518	Phosphatidate cytidylyltransferase, putative	AFLA_020560	41.85	12.519	11	4	5	4	0.951272	0.951318	0.963728	1.06237	1.12198	0.993563	0.901949	0.105653
B8N520	Actin-related protein RO7, putative	AFLA_020580	62.347	2.8795	3.9	2	2	2	0.981613	1.01688	0.777655	1.11249	1.06934	1.07902	0.851357	0.158976
B8N521	Aldose 1-epimerase, putative	AFLA_020590	44.19	19.388	11.5	4	5	4	1.53133	1.42719	1.56891	0.390683	0.370142	0.390173	3.93348	0.00111419
B8N522	AT DNA binding protein, putative	AFLA_020600	127.17	30.959	2.5	2	2	2	1.16627	1.1481	1.05024	0.875931	0.88606	0.831289	1.29744	0.00892567
B8N527	YjgH family protein	AFLA_020650	16.679	135.56	58.3	7	11	7	0.834162	0.834339	0.841476	1.18652	1.17066	1.1633	0.712965	0.000101947
B8N530	Deacetylase complex subunit Sds3, putative	AFLA_020680	56.051	5.2298	1.8	1	1	1	0.854198	0.84562	0.860705	1.13594	1.17506	1.19724	0.729859	0.00203455
B8N531	Extracellular serine-threonine rich protein	AFLA_020690	78.442	101.67	6.2	4	9	4	1.14159	1.13689	1.1845	0.828502	0.824163	0.825771	1.39724	0.00199945
B8N533	Similar to An02g08990 OS=Aspergillus niger GN=ABL_01822 PE=4 SV=1	AFLA_020710	31.963	2.8184	7.6	2	2	2
B8N535	PolyADP-ribose polymerase and DNA-Ligase Zn-finger region OS=Aspergillus flavus (strain ATCC MYA-384 / AF70) GN=P034_03786332 PE=4 SV=1	AFLA_020730	29.815	49.412	26.4	6	8	6	1.15086	1.07638	1.10847	0.844879	0.929259	0.802369	1.29466	0.00816787
B8N537	DUF1168 domain protein	AFLA_020750	21.856	2.6628	6.1	1	1	1	0.835824	0.821973	0.833976	1.19007	1.24481	1.1424	0.696557	0.00577239
B8N538	T-complex protein 1 subunit gamma	AFLA_020760	58.973	251.11	49.7	28	41	28	1.00618	0.962928	0.979885	1.02746	1.00905	1.00666	0.969055	0.11352
B8N540	Dioxygenase, putative	AFLA_020780	46.757	167.54	26.9	7	12	7	0.82645	0.928569	0.906665	1.03863	1.0929	1.15778	0.809193	0.0109884
B8N541	Mitochondrial chaperone BCS1, putative	AFLA_020790	56.448	14.826	4.2	2	3	2	1.06206	0.988679	1.02983	0.9702	0.975331	0.925204	1.07309	0.0625394
B8N542	Glycoside hydrolase, family 2 OS=Penicillium camemberti FM 013 GN=PCAMFM013_S003g000232 PE=4 SV=1	AFLA_020800	25.489	3.1146	5.8	1	1	1
B8N546	Ubiquitin conjugating enzyme (UbcB), putative	AFLA_020840	17.288	35.607	28.9	4	6	4	0.982184	0.915077	0.984328	1.09631	0.950919	1.04765	0.931083	0.236792
B8N547	Signal peptidase I	AFLA_020850	15.723	32.646	50.7	6	10	6	1.01103	0.921961	0.980243	1.01948	1.03395	1.01292	0.950063	0.184581
B8N550	Transcriptional corepressor of histone genes (Hir3), putative	AFLA_020880	230.94	4.1329	0.9	2	2	2	1.02919	1.12101	0.919281	0.987442	0.946685	0.991167	1.04929	0.49947
B8N551	Clathrin-coated vesiclec protein (Bud7), putative	AFLA_020890	76.816	110.38	17.8	12	18	12	0.977736	0.989166	0.968655	1.00547	1.00437	1.0396	0.962655	0.0618564
B8N554	Nucleoside-diphosphate-sugar epimerase, putative	AFLA_020920	34.657	2.4708	4.7	2	3	1	1.19821	1.2589	1.21105	0.740533	0.726674	0.77745	1.63418	5.02649e-05
B8N561	DUF250 domain membrane protein	AFLA_020990	43.693	5.6239	9	4	4	4	0.568909	0.61019	0.571677	1.4697	1.55646	1.38996	0.39645	0.00161052
B8N562	Protoporphyrinogen oxidase OS=Aspergillus oryzae (strain 3.042) GN=Ao3042_04230 PE=4 SV=1	AFLA_021000	59.368	323.31	41	22	41	22	0.93885	0.892791	0.937363	1.08675	1.07205	1.06125	0.859924	0.00334944
B8N565	Serine/threonine protein kinase, putative	AFLA_021030	79.379	13.271	7.2	5	6	5	1.16394	1.24448	1.23807	0.759736	0.76663	0.733827	1.61335	0.00105944
B8N570	30S ribosomal subunit S4, putative	AFLA_021980	51.308	34.19	22.9	10	16	10	0.883559	0.868275	0.827046	1.17416	1.19767	1.08488	0.746051	0.0051537
B8N572	Phosphatidate cytidylyltransferase	AFLA_022000	53.595	3.3042	3.4	2	3	2	0.818039	0.760681	0.638434	1.38487	1.19534	1.28661	0.573379	0.00195931
B8N575	Glutathione-S-transferase theta, GST, putative	AFLA_022030	32.525	69.572	37.5	12	17	12	0.37533	0.392473	0.365073	1.69454	1.66543	1.7581	0.221349	0.000158931
B8N577	Armadillo repeat protein	AFLA_022050	109.39	28.411	10.7	10	13	10	1.02299	1.01543	1.02717	0.954006	0.979781	1.01685	1.03896	0.166476
B8N580	Str. FM013 OS=Penicillium camemberti FM 013 GN=PCAMFM013_S009g000246 PE=4 SV=1	AFLA_022080	29.961	20.483	15.6	4	8	4	0.992974	1.019	0.96751	1.00687	1.01771	1.03144	0.974954	0.223319
B8N581	Atrophin-1 family protein OS=Aspergillus flavus (strain ATCC MYA-384 / AF70) GN=P034_00913210 PE=4 SV=1	AFLA_022090	162.01	319.17	21.4	30	39	30	1.02642	1.02549	0.975475	0.969141	1.00015	0.991245	1.02258	0.327056
B8N584	C-24(28) sterol reductase	AFLA_022120	89.195	21.651	9.6	7	11	7	1.08008	1.09118	1.00773	0.918863	0.949529	0.919081	1.14046	0.0257178
B8N586	Ubiquitin C-terminal hydrolase, putative	AFLA_022140	46.065	11.236	11.9	4	4	4	1.03228	0.927035	1.07795	1.00719	0.968525	0.969958	1.03109	0.570192
B8N589	Ribonuclease H, putative	AFLA_022170	44.045	2.8314	4.7	2	2	2	0.821077	0.815769	0.812274	1.18855	1.23041	1.21309	0.674307	0.000604121
B8N590	Phosphotransferase enzyme family protein OS=Aspergillus flavus (strain ATCC MYA-384 / AF70) GN=P034_00913226 PE=4 SV=1	AFLA_022180	39.957	9.1751	11.5	4	5	4	0.985706	0.857512	0.800646	1.10139	1.12366	1.20718	0.770305	0.0220802
B8N591	Phosphotransferase enzyme family protein OS=Aspergillus flavus (strain ATCC MYA-384 / AF70) GN=P034_00913226 PE=4 SV=1	AFLA_022190	11.007	2.4509	9.4	1	1	1	0.941684	0.888439	0.953413	1.12154	1.04067	1.06611	0.862224	0.00958466
B8N592	Mitochondrial cytochrome b2, putative	AFLA_022200	53.768	31.085	22.1	9	12	9	1.16466	1.2102	1.13586	0.811399	0.851988	0.738938	1.46138	0.00143867
B8N594	6-phosphofructo-2-kinase 1	AFLA_022220	77.246	9.8323	6.3	4	4	4
B8N595	DSBA-like thioredoxin domain protein	AFLA_022230	27.431	116	28	6	9	6	0.482252	0.485809	0.490156	1.56267	1.58461	1.62814	0.305358	0.000253516
B8N597	SPX domain protein	AFLA_022250	88.211	180.58	31.3	22	30	22	0.713422	0.747375	0.734017	1.31939	1.27074	1.31116	0.562587	2.22528e-05
B8N598	Peroxisomal NUDIX hydrolase OS=Aspergillus oryzae (strain 3.042) GN=Ao3042_03221 PE=4 SV=1	AFLA_022260	50.792	1.689	2.2	1	1	1
B8N599	Similar to An07g09830 OS=Aspergillus niger GN=ABL_02769 PE=4 SV=1	AFLA_022270	47.589	95.566	27.8	15	23	15	0.933869	0.901683	0.896499	1.13026	1.10429	1.08422	0.823213	0.000419859
B8N5A0	Tetracycline transporter, putative	AFLA_022280	47.645	35.135	5.1	2	3	2	0.936987	0.998266	0.863688	1.04819	1.09849	1.05666	0.873757	0.0586697
B8N5A2	Chromosome segregation protein (SepB), putative	AFLA_022300	95.857	13.905	5.5	4	4	4
B8N5A3	Cytochrome P450, putative	AFLA_022310	63.447	7.3927	5.1	3	3	3	1.15905	1.10845	1.08252	0.896818	0.877127	0.826311	1.28835	0.00127225
B8N5A5	Aspergillus niger contig An07c0370, genomic contig OS=Aspergillus niger (strain CBS 513.88 / FGSC A1513) GN=An07g09900 PE=4 SV=1	AFLA_022330	22.996	2.2338	5.8	1	1	1	1.08338	0.948578	0.982131	1.02301	0.981388	0.978293	1.01053	0.826283
B8N5A6	Glutamate synthase Glt1, putative	AFLA_022340	233.2	227.09	15.3	29	36	29	0.827677	0.86515	0.852351	1.15505	1.14175	1.20002	0.727855	0.000324956
B8N5A9	Histone H2A.Z-specific chaperone OS=Aspergillus oryzae (strain 3.042) GN=Ao3042_03231 PE=4 SV=1	AFLA_022370	12.025	6.5902	9	1	1	1	1.59118	1.52474	1.51885	0.377382	0.411069	0.37063	3.99866	2.10211e-05
B8N5B0	Molecular chaperone Hsp70	AFLA_022380	69.704	323.31	66.9	41	136	38	0.920978	0.94844	0.968707	1.06731	1.03706	1.03835	0.903079	0.00539425
B8N5B1	Mitochondrial GTP/GDP transporter Ggc1, putative	AFLA_022390	33.145	135.72	40.7	14	35	14	0.776208	0.77906	0.777134	1.17132	1.27253	1.28515	0.625477	0.005914
B8N5B2	Autophagy-related protein	AFLA_022400	13.748	8.4039	21.2	4	9	4	0.85098	0.794942	0.805588	1.22943	1.17995	1.21183	0.676984	7.90629e-05
B8N5B3	Coproporphyrinogen III oxidase, putative	AFLA_022410	27.787	68.126	40.2	14	46	14	0.902203	0.937145	0.92943	1.07568	1.10334	1.07302	0.851396	0.000375638
B8N5B4	Microtubule binding protein HOOK3, putative	AFLA_022420	90.123	43.998	19.2	14	16	14	0.977021	0.981231	0.942097	0.995994	1.12484	1.04918	0.914934	0.127035
B8N5B7	mRNA cleavage factor complex component Pcf11, putative	AFLA_022450	72.059	2.0238	2.4	2	2	2	1.1051	1.10336	1.01381	0.948587	0.894815	0.900652	1.17427	0.0171991
B8N5B8	Dimeric dihydrodiol dehydrogenase, putative	AFLA_022460	42.51	60.834	26	10	22	10	1.05077	1.01655	1.01822	0.956384	0.969716	0.912835	1.08687	0.0215061
B8N5B9	Adenylate kinase	ADK1	28.463	257.94	70.9	20	68	20	0.90039	0.880003	0.863831	1.15304	1.11755	1.12897	0.777814	7.14916e-05
B8N5C0	26S proteasome regulatory particle subunit Rpn8, putative	AFLA_022480	39.705	236.17	42.5	12	20	12	0.87461	0.857269	0.916871	1.12693	1.21904	1.07705	0.773806	0.0140874
B8N5C5	Cell polarity protein (Alp11), putative	AFLA_022530	29.808	20.043	16.2	4	6	4	0.865809	0.890225	0.920816	1.19313	1.1272	1.13748	0.774145	0.000742354
B8N5C6	Cupin domain protein	AFLA_022540	69.83	3.0727	1.2	1	1	1
B8N5C9	Peroxisomal membrane protein Pex16 OS=Aspergillus flavus (strain ATCC MYA-384 / AF70) GN=P034_05388181 PE=4 SV=1	AFLA_022570	81.961	3.1567	3.3	3	6	3	1.05013	1.18242	1.29624	0.807098	0.759678	0.850044	1.4601	0.0240397
B8N5D0	Zinc knuckle domain protein (Byr3), putative	AFLA_022580	20.598	71.236	41.1	7	17	7	1.03257	1.0616	1.10655	0.950644	0.902954	0.905362	1.16012	0.00679228
B8N5D1	YdiU domain protein	AFLA_022590	59.897	104.83	22.6	11	16	11	0.899762	0.905097	0.905085	1.08013	1.11382	1.07252	0.829623	0.0040463
B8N5D3	Aspergillus niger contig An07c0380, genomic contig OS=Aspergillus niger (strain CBS 513.88 / FGSC A1513) GN=An07g10310 PE=4 SV=1	AFLA_022610	76.335	5.5327	2.3	1	1	1
B8N5D6	Protein O-mannosyl transferase	AFLA_022640	84.822	70.221	22	15	25	15	0.937617	0.942075	0.920373	1.01938	1.07833	1.06481	0.88539	0.0127569
B8N5D9	Transcription elongation complex subunit (Cdc68)	AFLA_022670	117.53	48.798	13.5	12	15	12	0.921024	0.904321	0.877038	1.12008	1.09386	1.12364	0.809686	0.000307751
B8N5E1	LEM3/CDC50 family protein	AFLA_022690	45.656	104.16	24.4	8	11	8	1.00946	1.08995	1.14318	0.891058	0.960397	0.865681	1.19339	0.025572
B8N5E2	SWIRM domain protein Fun19, putative	AFLA_022700	44.391	11.878	7.6	2	2	2
B8N5E5	Pheromone response protein, putative	AFLA_012880	55.673	5.8798	2.5	1	1	1
B8N5F3	Endoglycoceramidase, putative	AFLA_012960	98.051	17.099	3.5	3	4	3
B8N5H3	Methyltransferase family protein	AFLA_013160	36.374	2.4053	2.8	1	1	1	0.348294	0.588791	0.434698	1.42511	1.53238	1.94589	0.279763	0.00854227
B8N5H5	Williams-beuren syndrome chromosome region, putative	AFLA_013180	23.258	77.41	44.9	8	11	8	1.09465	1.01955	1.01878	0.913159	0.99565	1.00393	1.07561	0.129722
B8N5H9	Beta-lactamase family protein	AFLA_013220	47.441	9.3348	9.1	4	4	4	1.06568	1.05549	1.02352	0.923213	0.992279	0.933874	1.10365	0.0250588
B8N5I0	Steroid monooxygenase, putative	AFLA_013230	63.402	263.33	42.3	24	35	24	0.847741	0.8686	0.842195	1.16248	1.16361	1.1433	0.73746	1.15115e-05
B8N5I4	Tautomerase enzyme OS=Aspergillus parasiticus (strain ATCC 56775 / NRRL 5862 / SRRC 143 / SU-1) GN=P875_00022142 PE=4 SV=1	AFLA_013270	14.841	44.717	47.7	5	8	5	0.794797	0.837547	0.798946	1.16689	1.17152	1.26822	0.674118	0.00274163
B8N5I9	Cellulase family protein	AFLA_013320	46.405	6.8658	6.3	3	3	3	1.4196	1.33447	1.46493	0.555336	0.498772	0.555645	2.6209	0.000303926
B8N5J3	Glutamine-serine-proline rich protein, putative	AFLA_013360	41.201	12.111	9.5	3	4	3	0.94546	0.997283	0.97325	1.09747	0.967823	1.04015	0.938995	0.228579
B8N5J4	Sugar transporter, putative	AFLA_013370	46.979	2.1878	2.8	1	1	1
B8N5J7	Ankyrin repeat-containing protein, putative	AFLA_013400	98.404	3.1147	1.3	1	1	1	1.17697	0.909093	1.16934	0.873841	0.981142	0.870214	1.19455	0.172109
B8N5J8	Acetyltransferase GNAT domain protein OS=Aspergillus parasiticus (strain ATCC 56775 / NRRL 5862 / SRRC 143 / SU-1) GN=P875_00022122 PE=4 SV=1	AFLA_013410	23.447	105.09	50.5	8	14	8	0.828094	0.835082	0.764891	1.20302	1.28331	1.23418	0.652616	0.000185428
B8N5K9	Cytochrome P450, putative	AFLA_013520	33.923	8.6862	11.7	3	3	3	1.26962	1.05905	1.2408	0.73679	0.870355	0.771388	1.5007	0.0112077
B8N5L0		AFLA_013530	20.262	9.0716	16.5	2	2	2
B8N5L1	Carboxylic ester hydrolase	AFLA_013540	59.545	32.166	12.6	6	6	6	1.37638	1.37479	1.32842	0.606244	0.59164	0.595295	2.27506	0.000173537
B8N5M4	Oxidoreductase CipA-like, putative	AFLA_013670	32.97	34.627	13.9	4	5	4	0.477998	0.535617	0.527261	1.5474	1.53488	1.51545	0.335138	1.73516e-05
B8N5M5	Phosphatidylglycerol specific phospholipase C, putative	AFLA_013680	52.758	123.18	29.8	13	18	13	1.43567	1.45184	1.37114	0.533448	0.54245	0.497759	2.70621	5.04838e-05
B8N5M6	Chitin synthase C	AFLA_013690	100.68	42.924	6.9	7	10	4	0.912343	0.869881	0.805455	1.16939	1.1701	1.18616	0.733956	0.00818581
B8N5M8	Membrane-associated, eicosanoid/glutathione metabolism (MAPEG) protein OS=Penicillium camemberti FM 013 GN=PCAMFM013_S020g000110 PE=4 SV=1	AFLA_013710	18.716	44.687	27.4	4	7	4	0.74005	0.724194	0.720704	1.26129	1.30442	1.39029	0.552313	0.0034248
B8N5N1	Acid phosphatase, putative	AFLA_013740	32.989	92.815	24.4	5	8	5	1.27718	1.31318	1.26338	0.711175	0.660695	0.722123	1.84038	2.64504e-05
B8N5P3	BNR/Asp-box repeat domain protein	AFLA_013860	41.782	7.3764	8.7	3	4	3	0.973089	0.953272	1.02609	0.949935	1.10209	1.03036	0.957846	0.443622
B8N5P4	4-carboxymuconolactone decarboxylase family protein	AFLA_013870	27.254	8.2325	8.4	2	2	2	1.23865	1.18455	0.991106	0.824375	0.885664	0.851604	1.33286	0.0565427
B8N5P5	Lipase 2, putative	AFLA_013880	48.377	170.19	22.2	8	13	8	0.970946	0.912499	0.923343	1.13195	1.05808	0.988985	0.88291	0.0781872
B8N5Q5	Peptide hydrolase	AFLA_013980	54.187	168.58	25	9	17	9	0.99063	1.01354	1.04756	0.944279	0.964332	1.01992	1.04207	0.22302
B8N5Q7	Glutathione-S-transferase theta, GST, putative	AFLA_014000	26.31	6.0747	4.3	1	2	1	0.52315	0.547495	0.512244	1.4957	1.55252	1.57168	0.342624	5.88138e-05
B8N5R2	Pyrroline-5-carboxylate reductase	AFLA_014050	29.718	140.96	32.7	7	16	7	1.06423	1.02369	1.01009	0.95131	0.988027	0.939994	1.07595	0.0292432
B8N5R7	CVNH domain protein OS=Aspergillus flavus (strain ATCC MYA-384 / AF70) GN=P034_00300503 PE=4 SV=1	AFLA_014100	11.991	247.05	67	5	24	5	0.960816	1.01499	0.941101	1.06485	1.0237	1.01291	0.940496	0.0932108
B8N5S1	Aldehyde dehydrogenase family protein, putative	AFLA_014140	53.612	37.144	24.3	11	13	11	1.01118	1.01616	1.08729	0.869899	0.978442	0.92895	1.12146	0.0509406
B8N5S3	Alcohol dehydrogenase, putative	AFLA_014160	34.925	7.8331	7.2	2	2	2
B8N5T3	Conidial hydrophobin RodB/HypB	AFLA_014260	14.322	23.623	15.9	2	2	2	1.53861	1.52921	1.53923	0.378442	0.383469	0.424491	3.88321	8.35654e-05
B8N5T8	Acyl-CoA dehydrogenase family protein	AFLA_014310	57.516	47.247	12.9	5	6	5	1.05019	1.03098	0.942917	1.01685	1.01222	1.00961	0.995201	0.896605
B8N5U2	PI31 proteasome regulator N-terminal OS=Aspergillus parasiticus (strain ATCC 56775 / NRRL 5862 / SRRC 143 / SU-1) GN=P875_00022045 PE=4 SV=1	AFLA_014350	37.764	34.695	19.5	7	11	7	1.0302	0.983727	0.969355	0.976584	0.979689	0.997838	1.00987	0.658666
B8N5U3	Serine/threonine-protein phosphatase	AFLA_014360	37.713	288.45	38.3	11	19	11	0.975128	1.00709	1.00147	0.948901	0.992461	1.05368	0.99621	0.914848
B8N5U4	Homogentisate 1,2-dioxygenase, putative	AFLA_014370	54.216	145.28	34.4	14	17	14	1.34936	1.34898	1.30184	0.636221	0.63066	0.589627	2.15468	5.18745e-06
B8N5V5	3-oxoacyl-[acyl-carrier-protein] reductase, putative	AFLA_014480	8.8941	1.7468	16.5	1	1	1
B8N5V7	Plasma membrane channel protein (Aqy1), putative	AFLA_014500	94.602	19.113	8	6	8	6	1.04454	1.00556	0.973166	0.99088	1.04583	0.898698	1.02993	0.583808
B8N5W1	Acetyltransferase, GNAT family, putative	AFLA_014540	19.631	97.088	18.4	3	5	3	0.970913	0.98274	0.82293	1.13403	1.06543	1.07838	0.847076	0.0670307
B8N5W2	Vesicle-mediated transport protein (Imh1), putative	AFLA_014550	29.292	11.94	13.1	3	4	3	1.00261	0.994094	0.932998	1.01485	1.05081	1.02511	0.947889	0.118116
B8N5W4	Membrane-associating domain protein OS=Aspergillus flavus (strain ATCC MYA-384 / AF70) GN=P034_04737674 PE=4 SV=1	AFLA_014570	18.613	16.528	25.1	4	14	4	1.06806	1.02833	1.04112	0.941896	0.982402	0.905222	1.10885	0.0262027
B8N5W5	Chromatin remodeling complex subunit (Arp5), putative	AFLA_014580	86.491	68.138	16.5	12	15	12	0.967425	0.923431	0.966354	1.01152	1.09474	1.00279	0.918998	0.0848347
B8N5W7	Profilin	AFLA_014600	13.728	122.54	61.4	6	12	6	0.866144	0.85866	0.881627	1.1084	1.14515	1.24774	0.744421	0.0169499
B8N5X6	Translocon-associated protein, alpha subunit, putative	AFLA_014690	28.466	126.01	22.5	4	8	4	0.934463	0.926029	0.927123	1.11602	1.0818	1.09667	0.846145	0.0020115
B8N5X8	Importin subunit alpha	AFLA_014710	60.722	323.31	33.1	17	41	17	0.776545	0.801198	0.846673	1.20216	1.20657	1.17159	0.677151	0.000429345
B8N5X9	Nuclear cohesin complex subunit (Psc3), putative	AFLA_014720	136.3	79.331	9.8	10	11	10	0.922149	0.888197	0.902601	1.12771	1.08521	1.12914	0.811761	0.000545062
B8N5Y3	rRNA biogenesis protein RRP5, putative	AFLA_014760	200.15	261.88	18.3	30	41	30	0.959675	0.921388	0.95398	1.07	1.05939	1.053	0.890855	0.00456817
B8N5Y6	Ribulose-phosphate 3-epimerase	AFLA_015700	27.433	69.909	17.9	3	9	3	1.15059	1.11525	1.16618	0.818964	0.80205	0.855556	1.38579	0.000130106
B8N5Y8	Small nuclear ribonucleoprotein (LSM2), putative	AFLA_015720	11.23	34.678	14.3	2	2	2	0.934027	0.990664	0.937542	1.04206	1.06639	1.05103	0.905918	0.0212644
B8N5Z6	DUF636 domain protein	AFLA_015800	14.609	67.461	63	7	12	7	1.22856	1.33825	1.3178	0.71268	0.608774	0.659759	1.96072	0.000160937
B8N609	NAD dependent epimerase/dehydratase, putative	AFLA_015930	31.305	19.809	5.1	1	1	1	0.650206	0.674761	0.624402	1.40729	1.36538	1.41406	0.465607	3.87024e-06
B8N630	Conidial pigment biosynthesis scytalone dehydratase Arp1	AFLA_016140	16.866	8.6725	12.4	2	4	2
B8N631	Lipase, putative	AFLA_016150	50.497	14.383	2.9	2	2	2
B8N644	Short-chain dehydrogenase/reductase OS=Aspergillus nomius NRRL 13137 GN=ANOM_004094 PE=4 SV=1	AFLA_016280	14.179	-2	6.2	1	1	1
B8N645	Zinc alcohol dehydrogenase, putative	AFLA_016290	36.295	5.4725	7.4	2	2	2
B8N648	ToxD-like zinc binding oxidoreductase, putative	AFLA_016320	38.893	2.4124	2.2	1	1	1
B8N651	NAD(P)H-dependent FMN reductase LOT6, putative	AFLA_016350	21.508	81.566	38.1	8	11	8	0.957141	0.960452	0.869703	1.10774	1.06771	1.03835	0.86729	0.0213481
B8N652	PAF acetylhydrolase family protein	AFLA_016360	40.342	95.405	24.5	7	14	7	1.09308	1.18976	1.15636	0.841761	0.820216	0.840541	1.3743	0.00572978
B8N656	Glutathione S-transferase, putative	AFLA_016400	25.425	49.908	17.9	3	7	3	1.39978	1.29385	1.3061	0.694988	0.566338	0.580443	2.17168	0.00020962
B8N672	Methionyl-tRNA synthetase	AFLA_016560	71.002	323.31	39	25	42	25	0.881268	0.852653	0.903446	1.11809	1.17605	1.15721	0.764155	0.000308381
B8N673	Epoxide hydrolase, putative	AFLA_016570	27.381	2.4903	4.1	1	1	1
B8N676	Regulator of nonsense transcripts, putative	AFLA_018400	118.04	162.16	25.1	25	30	25	0.925377	0.910732	0.874391	1.1292	1.18486	1.06376	0.80244	0.0130473
B8N677	C2H2 transcription factor, putative	AFLA_018410	29.141	9.7468	14.3	3	3	3	1.13518	1.11349	1.10373	0.899155	0.841595	0.850703	1.29364	0.00106275
B8N684	Cytoskeletal adaptor protein SagA	AFLA_018480	46.394	123.22	36.1	15	24	15	0.876405	0.812055	0.828298	1.14655	1.14248	1.05978	0.751539	0.00210329
B8N685	Mitochondrial K+-H+ exchange-like protein OS=Aspergillus parasiticus (strain ATCC 56775 / NRRL 5862 / SRRC 143 / SU-1) GN=P875_00021675 PE=4 SV=1	AFLA_018490	32.369	15.211	25.1	7	8	7	0.940153	0.945625	0.973725	1.06013	1.05117	1.03249	0.909573	0.00246686
B8N688	SCF ubiquitin ligase complex subunit CulA, putative	AFLA_018520	90.483	34.298	14.9	14	17	14	0.859643	0.854295	0.860355	1.13493	1.17459	1.16912	0.740029	0.00136274
B8N690	G protein complex alpha subunit GpaB	AFLA_018540	40.896	9.444	4.2	1	2	1	0.965325	1.05107	0.902663	1.04018	1.02217	1.03089	0.94369	0.308985
B8N691	Glycogen phosphorylase GlpV/Gph1, putative	AFLA_018550	99.725	323.31	43	32	73	32	1.07418	1.07079	1.08495	0.905112	0.889064	0.906051	1.19617	2.4115e-05
B8N692	ABC fatty acid transporter, putative	AFLA_018560	80.562	4.2488	2.1	1	1	1	0.984186	1.04182	0.980171	0.995933	1.08868	0.911254	1.00344	0.954651
B8N695	Aspartate aminotransferase, putative	AFLA_018590	46.408	3.0568	2.6	1	1	1
B8N6A6	60S ribosomal protein L5, putative	AFLA_018700	34.613	323.31	52	13	26	13	0.973658	0.96202	1.06185	0.982224	0.96024	0.944434	1.03832	0.364789
B8N6B3	Aspergillus niger contig An08c0130, genomic contig OS=Aspergillus niger (strain CBS 513.88 / FGSC A1513) GN=An08g05690 PE=4 SV=1	AFLA_018770	47.297	6.4122	4	2	2	2	1.10258	1.02844	1.01724	0.925557	0.983613	0.938705	1.10547	0.0431452
B8N6B6	Nitrite reductase NiiA	AFLA_018800	98.644	29.164	10.7	9	10	9	0.997452	1.04015	1.00757	0.968401	0.956195	0.995274	1.04291	0.0739494
B8N6B7	Nitrate reductase	AFLA_018810	97.516	1.7027	1.6	2	2	2
B8N6C0	Chromatin modification-related protein EAF7 OS=Aspergillus flavus (strain ATCC MYA-384 / AF70) GN=P034_00994233 PE=4 SV=1	AFLA_018840	7.4044	2.0127	19.7	1	1	1
B8N6C1	Isocitrate dehydrogenase [NAD] subunit, mitochondrial	AFLA_018850	41.862	323.31	49.4	15	39	15	1.12682	1.09674	1.09506	0.861763	0.866378	0.88821	1.26842	8.4676e-05
B8N6C2	Exocyst complex component Sec5, putative	AFLA_018860	115.13	9.044	4.8	5	5	5	1.01592	1.1144	0.962487	0.991248	0.961992	0.936368	1.07032	0.263933
B8N6C3	Similar to An08g05560 OS=Aspergillus niger GN=ABL_04449 PE=4 SV=1	AFLA_018870	23.517	17.41	8.3	1	2	1	1.00486	0.858877	0.946031	1.08125	1.07739	1.05897	0.873244	0.0814523
B8N6C5	Factor for adipocyte differentiation, putative	AFLA_018890	171.43	3.8211	0.7	1	1	1	1.3799	1.50898	1.40354	0.502123	0.542306	0.494657	2.78894	0.00058971
B8N6C6	Contactin OS=Aspergillus udagawae GN=AUD_0541 PE=4 SV=1	AFLA_018900	46.197	7.8098	5.1	1	1	1	1.28177	1.42278	1.04663	0.693802	0.815986	0.671427	1.71977	0.0277688
B8N6C9	Adenylyl cyclase-associated protein	AFLA_018930	56.764	79.495	20.9	10	14	10	1.22958	1.38781	1.21474	0.639586	0.702098	0.718026	1.86051	0.00336513
B8N6D1	Genomic scaffold, ProqFM164S01 OS=Penicillium roqueforti (strain FM164) GN=PROQFM164_S01g002518 PE=4 SV=1	AFLA_018950	9.7739	55.929	19.5	1	2	1	0.619258	0.684811	0.728695	1.31571	1.38694	1.40099	0.495356	9.47171e-05
B8N6D2	60S ribosomal protein L3	AFLA_018960	44.244	97.151	32.3	10	12	10	0.821093	0.922263	0.865185	1.07061	1.15555	1.16116	0.77009	0.00330817
B8N6D8	RNA polymerase II Elongator complex associated protein Kti12	AFLA_019020	36.072	48.848	16.4	4	5	4	0.926814	0.943834	0.923641	0.974376	1.06517	1.01521	0.914734	0.073337
B8N6F5	Aspartyl protease, putative	AFLA_019190	43.031	4.2316	6.8	2	2	2
B8N6F6	Aspergillus niger contig An01c0240, genomic contig OS=Aspergillus niger (strain CBS 513.88 / FGSC A1513) GN=An01g06770 PE=4 SV=1	AFLA_019200	22.473	17.015	6.3	1	1	1	1.11437	1.14282	1.05797	0.912548	0.949862	0.77562	1.25668	0.0338623
B8N6F9	Mismatched base pair and cruciform DNA recognition protein, putative	AFLA_019230	18.052	79.031	53.1	11	17	11	1.57056	1.47458	1.54187	0.382915	0.388676	0.391906	3.94243	0.000564344
B8N6G1	Mercuric reductase, putative	AFLA_019250	46.169	19.793	9.2	4	5	4	1.04671	1.01641	1.03872	0.926584	1.00426	0.964859	1.07119	0.0762781
B8N6G3	NADH-dependent flavin oxidoreductase, putative	AFLA_019270	47.099	253.58	38.7	15	37	13	0.455598	0.437712	0.415083	1.65537	1.6236	1.6082	0.26772	4.53605e-07
B8N6G4	Peroxiredoxin, putative	AFLA_019280	17.225	22.63	10.3	1	2	1	0.932153	0.897543	0.999259	1.02559	1.09515	1.08214	0.883255	0.0319489
B8N6G7	T-complex protein 1, alpha subunit, putative	AFLA_014800	61.681	60.796	27.7	16	29	16	1.02291	1.07402	1.07528	0.919241	0.947968	0.924193	1.13642	0.00734636
B8N6G8	Prolyl-tRNA synthetase	AFLA_014810	66.965	323.31	38	19	36	19	0.978061	0.93462	0.957147	1.06675	1.03439	1.05027	0.910649	0.00497448
B8N6H1	3' exoribonuclease family protein	AFLA_014840	32.813	9.7759	13.4	4	4	4	0.947341	1.10656	1.01217	1.00798	1.08512	0.815959	1.05397	0.608474
B8N6H2	Phosphatidylethanolamine N-methyltransferase	cho2	109.68	59.537	6.3	5	5	5	1.1076	1.14124	1.15733	0.827512	0.85851	0.8571	1.33937	0.000187524
B8N6H6	AMP-binding enzyme OS=Aspergillus flavus (strain ATCC MYA-384 / AF70) GN=P034_00554307 PE=4 SV=1	AFLA_014890	15.856	1.8088	9.2	1	1	1	1.35934	1.25261	1.26173	0.729124	0.640859	0.62759	1.9392	0.000185434
B8N6H8	Cytosolic Fe-S cluster assembly factor NBP35	NBP35	34.561	6.4378	7.4	2	2	2	1.21219	1.14952	1.16512	0.772477	0.793902	0.852285	1.45818	0.00035341
B8N6I0	Cofactor for methionyl-and glutamyl-tRNA synthetase, putative	AFLA_014930	46.844	323.31	64.3	20	38	20	1.06395	1.01757	1.0772	0.953812	0.913491	0.914509	1.13549	0.00641048
B8N6I3	Mannan polymerase II complex ANP1 subunit Anp1, putative	AFLA_014960	58.684	8.1857	6.2	3	3	3	0.933659	1.05545	1.00295	0.979702	0.99887	1.03244	0.993704	0.880958
B8N6I4	Sister chromatid cohesion protein Dcc1, putative	AFLA_014970	43.407	8.2319	7.2	3	3	3	1.1829	1.12966	1.14394	0.792573	0.824065	0.883378	1.38259	0.00134277
B8N6I5	Acetyltransferase GNAT domain protein OS=Aspergillus flavus (strain ATCC MYA-384 / AF70) GN=P034_00554290 PE=4 SV=1	AFLA_014980	44.839	56.587	26.4	9	10	9	1.11735	1.10056	1.07696	0.919618	0.86917	0.887717	1.23104	0.000512877
B8N6J0	Mitotic spindle checkpoint protein (Mad2B), putative	AFLA_015030	32.203	19.664	19.8	5	6	5	0.92779	1.03059	0.993399	1.02135	0.924365	1.0717	0.978245	0.701502
B8N6J1	Importin beta-5 subunit, putative	AFLA_015040	114.12	169.36	12.3	10	13	10	0.996138	1.01585	1.01251	0.975275	0.97699	0.977709	1.03226	0.0338486
B8N6J3	Phytanoyl-CoA dioxygenase family protein	AFLA_015060	34.522	38.358	23.9	6	8	6	1.15399	1.06371	1.17796	0.814265	0.836696	0.912705	1.32453	0.00404569
B8N6J6	HET-C domain protein	AFLA_015090	93.405	50.176	10.6	8	11	8	0.843816	0.816075	0.85007	1.22522	1.15158	1.19399	0.702915	0.000779885
B8N6J8	Ribosome biogenesis GTP-binding protein YsxC/EngB OS=Aspergillus parasiticus (strain ATCC 56775 / NRRL 5862 / SRRC 143 / SU-1) GN=P875_00021983 PE=4 SV=1	AFLA_015110	115.12	7.6268	2.4	3	3	3	1.52295	1.54594	1.50846	0.384872	0.427949	0.410984	3.74026	3.6868e-07
B8N6K4	SNARE complex subunit (Syn8), putative	AFLA_015170	29.458	7.0017	10.3	2	2	2	1.09986	1.02156	1.14567	0.885916	0.964009	0.850255	1.20995	0.0189042
B8N6K5	Aspergillus niger contig An15c0200, genomic contig OS=Aspergillus niger (strain CBS 513.88 / FGSC A1513) GN=An15g06100 PE=4 SV=1	AFLA_015180	13.081	19.83	12.1	2	3	2	1.47956	1.34713	1.48997	0.504053	0.547186	0.458516	2.85918	0.000299695
B8N6K6	Aspergillus niger contig An15c0200, genomic contig OS=Aspergillus niger (strain CBS 513.88 / FGSC A1513) GN=An15g06080 PE=4 SV=1	AFLA_015190	25.065	12.053	8.7	2	2	2	1.41865	1.35999	1.33362	0.579652	0.58854	0.581096	2.35082	0.000899871
B8N6K8	Calcium dependent mitochondrial carrier protein, putative	AFLA_015210	54.954	5.8241	5.9	4	4	4
B8N6K9	Cell wall biogenesis protein/glutathione transferase (Gto1), putative	AFLA_015220	44.465	115.45	35.5	13	26	13	0.78985	0.802886	0.805286	1.20264	1.21742	1.24843	0.65368	0.000303599
B8N6L0	Poly(A)+ RNA transport protein (UbaA), putative	AFLA_015230	114.85	323.31	41.9	37	69	37	0.95915	0.959356	0.983397	1.00622	1.02097	1.02089	0.952046	0.011009
B8N6L6	Gamma interferon inducible lysosomal thiol reductase GILT OS=Aspergillus flavus (strain ATCC MYA-384 / AF70) GN=P034_03596868 PE=4 SV=1	AFLA_015290	38.354	323.31	34.1	9	16	9	1.06838	1.07623	1.10106	0.839492	0.888781	0.878047	1.24531	0.000629555
B8N6L8	Phosphotransferase	AFLA_015310	68.268	27.823	4.6	2	2	2	0.84273	0.919948	0.838342	1.09589	1.18641	1.19069	0.74893	0.00222188
B8N6L9	Transcription initiation factor IIA subunit 2	AFLA_015320	12.738	21.838	31.2	4	7	4	0.956062	0.976193	0.964114	1.06446	1.05843	1.01728	0.92236	0.0203216
B8N6M2	Aldehyde dehydrogenase family protein, putative	AFLA_015350	51.849	194.4	31.4	13	20	13	1.04308	1.05803	1.09794	0.90946	0.893469	0.914844	1.17709	0.00481965
B8N6M3	N-methyltransferase, putative	AFLA_015360	95.766	5.2369	2.6	2	2	2	0.750901	0.798881	0.817071	1.23949	1.2795	1.19225	0.637753	0.000213887
B8N6M4	DUF92 domain protein	AFLA_015370	35.028	4.9694	4.7	2	6	2	0.948099	0.929326	0.840736	1.21338	1.02722	1.04641	0.826937	0.064416
B8N6M6	Xylanolytic transcriptional activator xlnR	xlnR	105.22	2.0035	0.9	1	1	1	0.805167	0.839384	0.838957	1.18661	1.19182	1.20607	0.692847	9.54484e-05
B8N6M7	DNA-directed RNA polymerase	AFLA_015400	154.27	3.1999	0.8	1	1	1	0.931283	0.975641	0.918163	1.07019	0.975872	1.14942	0.884087	0.121078
B8N6M8	Sin-like protein conserved region OS=Aspergillus parasiticus (strain ATCC 56775 / NRRL 5862 / SRRC 143 / SU-1) GN=P875_00021937 PE=4 SV=1	AFLA_015410	35.126	4.0506	6.3	2	2	2
B8N6M9	Sulfite reductase, putative	AFLA_015420	167.27	215.42	22.7	32	40	32	1.04192	1.03811	0.975306	0.97085	1.01337	1.00416	1.0224	0.435576
B8N6N0	Inositolphosphorylceramide synthase subunit Kei1 OS=Aspergillus parasiticus (strain ATCC 56775 / NRRL 5862 / SRRC 143 / SU-1) GN=P875_00021925 PE=4 SV=1	AFLA_015430	34.768	2.6895	4.1	1	1	1	0.593054	0.637616	0.587724	1.35829	1.65608	1.36078	0.415619	0.0116009
B8N6N1	RAS small monomeric GTPase Rab6, putative	AFLA_015440	23.323	69.632	45.9	8	16	8	0.934078	0.936957	0.920046	1.0811	1.05487	1.06878	0.870921	0.000245007
B8N6N3	Molybdopterin biosynthesis protein, putative	AFLA_015460	47.985	114.86	23.8	7	7	7	0.874652	0.821324	0.810758	1.1876	1.16602	1.21104	0.70322	0.000293445
B8N6N7	DUF866 domain protein	AFLA_015500	18.197	15.869	42.5	8	12	8	0.97087	0.922566	0.896625	1.0731	1.01263	1.01494	0.899825	0.0247857
B8N6N8	Small nuclear ribonucleoprotein SmF, putative	AFLA_015510	10.067	8.5269	47.7	4	6	4	0.803361	0.817191	0.776644	1.28535	1.17555	1.22281	0.650756	0.00229252
B8N6P5	Sorbitol/xylulose reductase Sou1-like, putative	AFLA_015580	28.46	323.31	60.2	16	55	16	0.809804	0.796543	0.805114	1.26192	1.1768	1.18183	0.666048	0.00403976
B8N6Q6	Aspergillus niger contig An09c0090, genomic contig OS=Aspergillus niger (strain CBS 513.88 / FGSC A1513) GN=An09g03440 PE=4 SV=1	AFLA_015690	37.568	18.067	11.5	4	7	4	1.25793	1.31523	1.29496	0.696183	0.668353	0.694583	1.87853	5.83448e-05
B8N6Q9	Tryptophanyl-tRNA synthetase, putative	AFLA_016620	48.266	40.095	17.2	7	10	7	0.824566	0.829986	0.853272	1.21366	1.19955	1.17428	0.699046	2.72147e-05
B8N6R2	pH-signaling protein PalC	AFLA_016650	53.863	6.8802	9.7	4	4	4	1.10468	1.08161	1.0092	0.940381	0.935562	0.906387	1.14849	0.0291878
B8N6R3	NADH-ubiquinone oxidoreductase 12 kDa subunit, putative	AFLA_016660	11.799	39.097	56.9	5	9	5	0.955172	0.970963	0.979132	1.04385	0.999935	1.05542	0.937426	0.0462938
B8N6S0	Alanine racemase	AFLA_016730	41.009	104.18	25.6	9	11	9	0.946334	0.953109	0.94191	1.0725	1.0304	1.09657	0.888071	0.0226903
B8N6S2	Exonuclease, putative	AFLA_016750	81.742	5.2257	4.1	3	3	3	0.931158	1.03205	0.94394	1.01513	1.04933	1.04696	0.934348	0.154668
B8N6S3	NmrA-like family protein	AFLA_016760	35.093	5.0418	6	2	3	2	0.702831	0.76258	0.689913	1.34001	1.26378	1.34413	0.54594	7.60065e-05
B8N6S7	Thioredoxin, putative	AFLA_016800	28.881	51.781	21.2	5	10	5	0.854538	0.82013	0.823602	1.21571	1.17266	1.18108	0.699903	4.0454e-05
B8N6S8	Gamma-butyrobetaine hydroxylase subfamily, putative	AFLA_016810	54.453	40.37	15.2	8	11	8	0.887444	0.877521	0.905783	1.13497	1.11884	1.04057	0.810697	0.0137536
B8N6S9	Mitochondrial deoxynucleotide carrier protein, putative	AFLA_016820	31.733	1.9149	3.1	1	1	1	1.13923	1.0072	1.07802	0.863981	0.884272	1.02206	1.16393	0.0772114
B8N6T0	Tubulin alpha chain	AFLA_016830	50.409	288.89	45.5	18	32	16	0.962975	0.962086	1.00345	1.01635	1.02179	1.03064	0.95429	0.0649338
B8N6T1	Mechanosensitive ion channel family	AFLA_016840	103.25	4.6096	3.3	3	3	3	1.29495	1.09826	1.04171	0.84452	0.935856	0.749701	1.35763	0.0378317
B8N6T2	Serine threonine protein kinase OS=Aspergillus oryzae (strain 3.042) GN=Ao3042_08065 PE=4 SV=1	AFLA_016850	26.61	10.624	17	4	4	4	0.999275	0.896807	0.86555	1.05653	1.08257	1.14745	0.840284	0.0285919
B8N6T4	C-3 sterol dehydrogenase/C-4 decarboxylase	AFLA_016870	53.46	84.081	22.3	12	18	12	1.06953	1.04253	1.0588	0.944421	0.946098	0.92146	1.12762	0.000431245
B8N6T5	Ubiquitin conjugating enzyme, putative	AFLA_016880	44.795	4.7058	5.4	2	2	2
B8N6T6	Rho GTPase activator (Lrg11), putative	AFLA_016890	133.83	23.332	6.6	8	9	8	0.995774	1.03754	1.03064	0.959791	1.00759	0.933786	1.05611	0.112728
B8N6T7	Nbl1 Borealin N terminal OS=Aspergillus flavus (strain ATCC MYA-384 / AF70) GN=P034_00933958 PE=4 SV=1	AFLA_016900	18.653	-2	4.3	1	1	1
B8N6T8	26S proteasome regulatory subunit S5A	AFLA_016910	30.146	113.61	11.8	4	6	4	0.825443	0.820792	0.964909	1.17743	1.25672	1.03847	0.751922	0.0257369
B8N6T9	Sybindin-like family protein	AFLA_016920	19.28	2.2333	4	1	1	1
B8N6U1	Enoyl-CoA hydratase/isomerase family protein	AFLA_016940	30.529	38.625	15.1	4	4	4	1.00351	0.941777	1.08373	0.927495	0.996634	1.05914	1.01533	0.798913
B8N6U2	SNARE protein Snc2, putative	AFLA_016950	13.43	33.824	23.3	4	4	4	1.3161	1.25731	1.22331	0.674447	0.726788	0.660131	1.84185	0.000116824
B8N6U3	Acetylglutamate kinase, putative	AFLA_016960	99.235	237.62	26.9	25	53	25	1.00788	0.993945	1.00392	0.996054	1.02422	0.974182	1.00377	0.823066
B8N6U6	Fibrillarin	AFLA_016990	33.02	185.15	51.4	15	42	15	0.982873	0.977742	0.93935	1.04325	1.06174	0.989367	0.937178	0.0765898
B8N6U7	Nucleoside-diphosphate-sugar epimerase, putative	AFLA_017000	35.203	23.336	25.8	8	8	8	1.17798	1.27659	1.06345	0.76071	0.86674	0.813978	1.44097	0.0144984
B8N6U8	Mitochondrial processing peptidase beta subunit, putative	AFLA_017010	53.17	212	29.9	19	59	19	0.820012	0.800429	0.826194	1.21034	1.20808	1.21719	0.672964	9.24076e-05
B8N6V6	Methyltransferase (Ncl1), putative	AFLA_017090	97.885	199.5	39	31	49	31	0.982746	0.986552	1.0054	1.01124	1.05709	1.00792	0.966988	0.154234
B8N6V7	Probable beta-galactosidase A	lacA	109.87	136.93	19.3	15	21	15	1.44096	1.44077	1.45372	0.480821	0.529569	0.491746	2.88619	8.46804e-05
B8N6W0	Nuclear segregation protein (Bfr1), putative	AFLA_017130	53.022	118.87	44.8	30	47	30	1.04578	1.02494	1.02748	0.9357	0.96233	0.992023	1.07202	0.0364757
B8N6W1	DNA-directed RNA polymerase II, putative	AFLA_017140	9.4873	3.5542	11.4	1	2	1	0.955254	1.04383	0.926719	1.02046	1.00795	1.06025	0.94727	0.261567
B8N6W2	RNA polymerase subunit	AFLA_017150	19.414	8.4027	22.2	5	7	5	0.864285	0.937393	0.872056	1.13878	1.13558	1.13013	0.785357	0.0083411
B8N6W4	Histidinol-phosphate aminotransferase	AFLA_017170	45.829	49.823	14	7	9	7	1.06559	1.00246	1.00106	0.95426	0.994585	0.954962	1.05693	0.106169
B8N6W6	MMP37-like protein OS=Aspergillus oryzae (strain 3.042) GN=Ao3042_02377 PE=4 SV=1	AFLA_017190	56.768	45.628	24.8	11	11	11	0.842348	0.867289	0.802743	1.19246	1.17881	1.14258	0.714993	0.000211474
B8N6W8	C2H2 finger domain protein, putative	AFLA_017210	24.259	5.6077	15.6	3	3	3	1.05814	1.06983	1.19675	0.910348	0.901958	0.795891	1.27472	0.0153888
B8N6W9	Pyridoxal-dependent decarboxylase domain protein	AFLA_017220	114.35	323.31	33.8	31	66	31	1.36307	1.37396	1.4084	0.563303	0.572542	0.555671	2.45072	5.98281e-05
B8N6X7	Cytochrome P450 oxidoreductase OrdA-like, putative	AFLA_017300	59.453	17.21	11.9	8	9	7	0.996711	1.00034	1.03905	0.995783	0.960036	1.01952	1.02042	0.411428
B8N6Y0	DUF292 domain protein	AFLA_017330	41.307	47.853	26	9	11	9	1.00458	1.02753	1.00992	0.999657	0.997726	1.01184	1.0109	0.265854
B8N6Y4	AP-2 adaptor complex subunit sigma, putative	AFLA_017370	17.061	2.9436	5.5	1	1	1	0.918614	0.895153	0.87652	1.14752	1.11709	1.07836	0.804758	0.0017723
B8N6Y6	Diphthine synthase, putative	AFLA_017390	31.466	27.301	24.9	7	8	7	0.98912	1.01873	1.02822	1.0378	1.04217	0.975839	0.993541	0.804691
B8N6Y8	Blue light-inducible protein Bli-3	AFLA_017410	23.188	1.8171	4.2	1	1	1
B8N6Z0	Histidine phosphatase superfamily branch 1 OS=Aspergillus flavus (strain ATCC MYA-384 / AF70) GN=P034_00722980 PE=4 SV=1	AFLA_017430	23.302	64	34.4	6	10	6	0.898701	0.954757	0.961198	1.07413	1.04104	1.11367	0.871724	0.00885186
B8N6Z3	Alphabeta hydrolase family protein OS=Aspergillus flavus (strain ATCC MYA-384 / AF70) GN=P034_00722978 PE=4 SV=1	AFLA_017460	42.238	8.1356	4.9	2	3	2	0.729004	0.720139	0.681559	1.31786	1.35025	1.32442	0.533672	1.29382e-05
B8N6Z5	SUN domain protein (Adg3), putative	AFLA_017480	48.449	22.634	7.6	2	2	2	1.03169	1.05908	1.05218	0.920034	0.964887	0.961483	1.10418	0.00803169
B8N6Z7		AFLA_019300	39.721	63.547	14.5	5	5	5	1.28633	1.24218	1.31152	0.652369	0.717569	0.689306	1.86477	2.91604e-05
B8N6Z8	Lysophospholipase	AFLA_019310	67.349	1.6815	1.1	1	1	1	0.957907	0.933921	0.966252	1.05295	1.09469	1.01345	0.904144	0.0352594
B8N716	ThiJ/PfpI family protein	AFLA_019490	27.151	152.35	26.9	6	10	6	1.12192	1.12939	1.10195	0.886575	0.868544	0.851184	1.2866	6.33778e-05
B8N718	Putative intracellular protease/amidase OS=Aspergillus oryzae (strain 3.042) GN=Ao3042_04842 PE=4 SV=1	AFLA_019510	24.386	6.7352	9.5	2	2	2	1.59319	1.60119	1.63757	0.337838	0.265042	0.307698	5.30646	4.39896e-06
B8N719	The SYLF domain also called DUF500 a lipid-binding module OS=Aspergillus parasiticus (strain ATCC 56775 / NRRL 5862 / SRRC 143 / SU-1) GN=P875_00021568 PE=4 SV=1	AFLA_019520	59.405	29.476	11.3	8	9	8	1.10211	1.00349	1.01866	0.947824	0.914017	1.02364	1.08275	0.149231
B8N728	Carboxypeptidase S1, putative	AFLA_019610	18.549	39.306	32.9	5	11	5	1.00154	0.98187	0.9865	1.00454	0.970971	1.00616	0.996057	0.781403
B8N729	Str. FM013 OS=Penicillium camemberti FM 013 GN=PCAMFM013_S038g000035 PE=4 SV=1	AFLA_019620	16.977	199.89	36.4	4	16	4	1.32033	1.41842	1.33598	0.636836	0.597761	0.564632	2.26471	8.22409e-05
B8N732	Phosphoketolase, putative	AFLA_019650	91.568	101.79	16	15	23	15	0.643393	0.65739	0.673922	1.3918	1.33075	1.33114	0.487139	0.000142693
B8N733	Deoxyribonuclease tatD, putative	AFLA_019660	35.768	2.7362	5.4	2	2	2	1.1569	1.06392	1.04554	0.91308	0.901937	0.888772	1.20807	0.0280841
B8N734	Methyltransferase, putative	AFLA_019670	36.249	5.8901	12.8	4	5	4	0.700396	0.690766	0.669923	1.43393	1.38442	1.31756	0.49834	0.00132462
B8N736	3-ketoacyl-CoA ketothiolase (Kat1), putative	AFLA_019690	44.079	127.84	43.8	13	18	12	1.35251	1.29319	1.33252	0.650681	0.649748	0.682017	2.00672	2.92685e-05
B8N739	Rho GTPase activator Rga, putative	AFLA_019720	96.365	9.1261	6.9	6	6	6	0.924196	0.968886	0.899619	1.07592	1.09781	1.06428	0.862472	0.00797425
B8N743	Palmitoyl-protein thioesterase	AFLA_019760	36.551	323.31	30.6	9	15	9	1.42011	1.37292	1.42936	0.559928	0.562182	0.535073	2.54794	3.19006e-05
B8N744	Protein efr3	AFLA_019770	124.49	14.195	4.4	4	4	4	1.06211	1.20395	1.05817	0.890027	0.909596	0.829418	1.26443	0.0236607
B8N747	Extracellular phytase, putative	AFLA_019800	72.622	302.65	25.8	15	30	15	1.38669	1.50563	1.5238	0.418502	0.387729	0.422644	3.59364	0.000909437
B8N748	Protein pal1, putative	AFLA_019810	55.603	17.573	9.9	5	5	5	1.18125	1.36286	1.08905	0.70637	0.785402	0.820331	1.57136	0.0195357
B8N749	DNA helicase	AFLA_019820	79.288	67.752	22.7	13	15	13	0.918089	0.919785	0.968713	1.09331	1.12133	1.07856	0.852237	0.00195183
B8N750	Metaphase-anaphase transition protein (Mlo2), putative	AFLA_019830	56.544	5.9259	5.1	3	3	3	0.983735	1.09413	1.05445	0.930246	0.923751	0.929875	1.12517	0.0687267
B8N754	Phosphatidylserine decarboxylase proenzyme 2	PSD2	119.12	110.56	18.1	19	28	19	0.851414	0.847621	0.863439	1.1491	1.12944	1.16625	0.743871	0.000232624
B8N755	Mis12-Mtw1 family protein	AFLA_019880	62.056	2.9443	2.9	2	2	2	1.03222	0.965691	0.979349	1.07752	0.999482	0.927744	0.990853	0.860802
B8N768	Similar to An10g00210 OS=Aspergillus niger GN=ABL_10236 PE=4 SV=1	AFLA_020010	12.242	78.417	35	2	4	2	0.912465	0.995229	1.03362	1.01312	1.04786	0.998234	0.961461	0.392745
B8N769	Putative Catalytic activity: An alcohol NAD( ) = an aldehyde or ketone NADH OS=Penicillium brasilianum GN=PMG11_00539 PE=4 SV=1	AFLA_020020	8.7564	94.051	53.3	2	2	2	1.24871	1.24818	1.22868	0.726284	0.718187	0.73586	1.70872	8.43275e-07
B8N774	DUF1212 domain membrane protein Prm10, putative	AFLA_020070	94.405	2.6176	1	1	1	1
B8N780	APSES transcription factor, putative	AFLA_020130	59.963	2.0586	2	1	1	1
B8N781	NADH-ubiquinone oxidoreductase B18 subunit, putative	AFLA_020140	10.711	12.014	39.1	4	6	4	0.668731	0.803356	0.824283	1.26473	1.19001	1.35121	0.603364	0.00173572
B8N782	Glutamate-cysteine ligase Gcs1, putative	AFLA_020150	76.166	71.573	19.6	12	15	12	0.895574	0.847748	0.869078	1.17722	1.1457	1.18315	0.745107	9.68914e-05
B8N786	Ribosomal S30/ubiquitin fusion	AFLA_021080	6.822	7.8055	41.9	4	7	4	1.17237	1.06686	1.09997	0.889257	0.875885	0.851379	1.2762	0.00961758
B8N789	Histone transcription regulator Hir1, putative	AFLA_021110	114.51	22.527	9.5	9	12	9	0.938395	0.940247	0.938216	1.10494	1.09378	1.04194	0.869223	0.0182632
B8N790	Stomatin family protein	AFLA_021120	47.179	51.892	18.8	7	14	7	1.31551	1.27091	1.24604	0.704899	0.652112	0.687536	1.87448	3.44809e-05
B8N791	Lupus la ribonucleoprotein, putative	AFLA_021130	79.17	67.963	13.4	8	10	8	0.923484	1.02666	0.98887	1.07027	1.03449	1.06947	0.925899	0.107186
B8N793	Cytochrome c oxidase assembly protein Cox19, putative	AFLA_021150	10.352	7.5482	20.4	1	1	1	1.16159	1.1899	1.20379	0.770501	0.810054	0.79493	1.49666	2.13554e-05
B8N794	Aldehyde reductase (AKR1), putative	AFLA_021160	34.545	38.327	28.6	11	17	11	1.39418	1.31312	1.32763	0.616733	0.586107	0.615613	2.21888	0.000262096
B8N797	PAP2 domain protein	AFLA_021190	37.601	3.1951	5	2	2	2	1.01177	0.980819	0.939959	1.01282	1.09299	0.983297	0.949317	0.261734
B8N798	Modifier of rudimentary Modr protein OS=Aspergillus flavus (strain ATCC MYA-384 / AF70) GN=P034_06747589 PE=4 SV=1	AFLA_021200	27.509	7.2407	4.9	1	1	1	1.18428	1.07749	0.918022	0.966954	0.871154	0.968332	1.13304	0.244769
B8N799	Ankyrin repeat protein	AFLA_021210	24.227	61.094	30.1	4	6	4	1.01385	1.08411	0.888164	1.01602	0.956108	0.995484	1.00624	0.92606
B8N7A0	tRNA ligase	AFLA_021220	92.143	119.26	25.4	20	29	20	0.779688	0.83925	0.807831	1.20007	1.23642	1.16137	0.674504	0.000200035
B8N7A1	SFT2 like protein OS=Aspergillus parasiticus (strain ATCC 56775 / NRRL 5862 / SRRC 143 / SU-1) GN=P875_00021434 PE=4 SV=1	AFLA_021230	17.933	2.7118	5	1	2	1
B8N7A2	HLH transcription factor (GlcD gamma), putative	AFLA_021240	54.277	58.994	14.3	6	7	6	0.767696	0.826946	0.792908	1.25926	1.23094	1.1752	0.651375	0.000290568
B8N7A3	Mitochondrial 2-oxodicarboxylate carrier protein, putative	AFLA_021250	33.195	145.52	32.6	8	20	8	0.810472	0.815399	0.85987	1.19197	1.22951	1.13728	0.698484	0.000985313
B8N7B0	NAD dependent epimerase/dehydratase, putative	AFLA_021320	34.201	10.554	10.8	3	3	3
B8N7B1	NmrA a transcriptional regulator and HSCARG an NADPH sensor like protein atypical a SDR OS=Aspergillus parasiticus (strain ATCC 56775 / NRRL 5862 / SRRC 143 / SU-1) GN=P875_00021419 PE=4 SV=1	AFLA_021330	67.352	56.409	26.6	15	25	15	0.99912	0.948693	0.975208	0.994827	0.970468	1.03685	0.973644	0.342256
B8N7B4	Transcriptional regulator, putative	AFLA_021360	28.4	10.703	17.5	5	8	5	0.787414	0.883565	0.8745	1.13281	1.16217	1.26347	0.715334	0.00312391
B8N7B5	O-acetyltransferase, putative	AFLA_021370	25.904	10.032	14.1	3	5	3	1.28587	1.12547	1.20218	0.86625	0.741838	0.668378	1.58734	0.0044397
B8N7B7	Dihydroxy-acid dehydratase, putative	AFLA_021390	64.226	34.064	7.6	5	6	4	0.922438	0.79888	0.865114	1.13715	1.20905	1.132	0.743612	0.00359091
B8N7B8	Vanillate O-demethylase oxidoreductase, putative	AFLA_021400	61.67	2.2471	1.3	1	1	1
B8N7B9	GNAT family acetyltransferase OS=Aspergillus oryzae (strain 3.042) GN=Ao3042_04261 PE=4 SV=1	AFLA_021410	28.495	17.191	17.6	4	5	4	0.831523	0.85805	0.793864	1.19347	1.19044	1.20454	0.692064	0.00165652
B8N7C6	Actin-interacting protein (Bud6/Aip3), putative	AFLA_021480	82.681	8.3397	2.8	3	3	3
B8N7C7	PAB1 binding protein (Pbp1), putative	AFLA_021490	113.7	36.936	11.4	10	10	10	1.04376	1.09162	1.03431	0.920005	0.93671	0.894434	1.15214	0.00436439
B8N7C8	Protein kinase family protein	AFLA_021500	84.304	57.894	15.2	12	14	12	0.905569	0.854889	0.905436	1.14046	1.11534	1.11762	0.790264	0.00135219
B8N7D0	N-acetyltransferase complex ARD1 subunit, putative	AFLA_021520	27.774	52.175	38	8	11	8	0.898145	0.911067	0.863961	1.12378	1.05225	1.15676	0.802085	0.0091942
B8N7D5	Protein transport protein (LST8), putative	AFLA_021570	43.41	15.962	6.9	2	3	2
B8N7D6	Dynein light chain (Tctex1), putative	AFLA_021580	14.904	68.265	37.3	5	7	5	1.13168	1.18387	1.22204	0.799817	0.766287	0.748008	1.5287	0.000623993
B8N7D7	Vacuolar transporter chaperon Vtc1, putative	AFLA_021590	13.448	2.5075	7.3	1	1	1
B8N7E5	Probable E3 ubiquitin-protein ligase hulA	hulA	92.147	198.13	21.1	18	25	18	0.989262	0.981306	1.01233	0.998507	1.07923	0.994729	0.970849	0.3952
B8N7E6	Splicing factor RNPS1, SR protein superfamily OS=Aspergillus oryzae (strain 3.042) GN=Ao3042_03169 PE=4 SV=1	AFLA_021680	10.59	63.585	57.6	5	8	5	0.963808	0.8857	0.941321	1.02276	1.08966	1.11614	0.864417	0.0167387
B8N7E7	Vacuolar protein sorting-associated protein 29	AFLA_021690	21.767	10.319	16.1	3	5	3	0.862436	0.90467	0.954672	1.08814	1.16074	1.05923	0.822759	0.00865217
B8N7E8	Aminotransferase, class V, putative	AFLA_021700	41.597	151.09	27.7	10	18	10	1.16961	1.19072	1.16564	0.766491	0.823816	0.8448	1.44797	0.00192282
B8N7F0	Translation regulator GCD7	AFLA_021720	46.851	14.627	11.4	5	5	5	1.20175	0.984625	1.06432	0.928799	0.968323	0.896676	1.16354	0.127532
B8N7F1	Ribosomal protein S23 (S12)	AFLA_021730	15.85	26.807	23.4	5	9	5	1.104	1.10857	1.11074	0.935992	0.835046	0.784702	1.30033	0.0287115
B8N7F3	MICOS complex subunit MIC12	AFLA_021750	14.229	6.23	25.4	3	3	3	0.805346	0.813319	0.90665	1.25358	1.05555	1.18849	0.722011	0.0150348
B8N7F4	50S ribosomal protein L17	AFLA_021760	22.293	23.424	24.2	4	6	4	0.96765	0.847861	0.884733	1.09476	1.13263	1.12699	0.804989	0.0173633
B8N7G0	Nuclear movement protein NudC	AFLA_021820	22.54	23.373	39	7	12	7	1.26864	1.16871	1.19624	0.738503	0.698318	0.735201	1.67291	0.00107122
B8N7G2	Diphthamide biosynthesis protein Dph2, putative	AFLA_021840	62.866	14.879	2.6	1	1	1	1.34426	1.27067	1.18423	0.666691	0.722052	0.733704	1.78999	0.00227555
B8N7G3	Maleylacetate reductase, putative	AFLA_021850	38.009	46.772	17.4	5	6	5	1.20281	1.14441	1.22407	0.743429	0.810591	0.813482	1.50846	0.000265751
B8N7G4	Nucleolar protein Jip5, putative	AFLA_021860	44.439	4.5341	4.3	2	3	2
B8N7G6	Alpha/beta hydrolase family protein, putative	AFLA_021880	44.117	6.8519	7.3	3	3	3	0.764504	0.670918	0.671381	1.39862	1.35945	1.23909	0.527075	0.000852777
B8N7G8	Autophagy protein 5	AFLA_021900	35.463	14.819	3.7	1	2	1
B8N7H3	von Willebrand and RING finger domain protein	AFLA_021950	111.93	2.584	1	1	1	1
B8N7H4	Pyruvate dehydrogenase E1 component subunit alpha	AFLA_021960	45.451	102.79	43	21	55	21	0.941017	0.996513	1.00392	1.07796	0.94575	1.05107	0.956637	0.397711
B8N7K8	Methyltransferase family protein	AFLA_104510	32.116	104.92	46.8	12	15	12	1.50761	1.42948	1.51584	0.451126	0.492313	0.441205	3.21594	4.21395e-05
B8N7M2	Pyridoxamine 5'-phosphate oxidase, putative	AFLA_104650	25.684	70.318	38.3	8	10	8	1.43607	1.29864	1.34111	0.579442	0.605397	0.545264	2.35583	0.000702785
B8N7M4	Serine peptidase, putative	AFLA_104670	56.806	277.96	18.1	7	14	7	1.54343	1.67734	1.6647	0.228198	0.270756	0.268906	6.36246	0.000343892
B8N7N1	2-hydroxyhepta-2,4-diene-1,7-dioate isomerase, putative	AFLA_104740	42.058	3.7847	3.1	1	1	1	1.45984	1.35029	1.40165	0.548984	0.564388	0.518718	2.58061	0.000285539
B8N7N3	Purple acid phosphatase	AFLA_104760	54.633	14.807	8.6	3	3	3	1.0395	1.06892	1.13422	0.876567	0.879931	0.84717	1.24541	0.00960023
B8N7N9	Cytochrome P450 monooxygenase, putative	AFLA_104820	50.715	12.002	2.4	1	1	1	0.482635	0.559296	0.414543	1.69016	1.4384	1.58106	0.309255	0.00073771
B8N7P3	Leucoanthocyanidin dioxygenase, putative	AFLA_104860	37.43	5.7564	9.5	3	4	3	0.991728	0.991012	1.19896	0.882698	0.961503	0.950332	1.13854	0.195232
B8N7Q0	6-hydroxy-D-nicotine oxidase, putative	AFLA_104930	53.084	13.88	7.5	4	4	4	1.37875	1.489	1.4111	0.512747	0.599764	0.503241	2.64822	3.97182e-05
B8N7Q7	DUF636 domain protein	AFLA_105000	14.75	2.8096	7.3	1	1	1
B8N7Q8	Methyltransferase, putative	AFLA_105010	28.083	1.6604	3.2	1	1	1
B8N7R0	Cytosine deaminase, putative	AFLA_105030	17.579	8.6798	16.7	2	2	2	1.10097	1.01907	1.06012	0.932115	0.921348	0.946249	1.13589	0.0249437
B8N7S0	Similar to An03g03570 OS=Aspergillus luchuensis GN=RIB2604_04300140 PE=4 SV=1	AFLA_105130	25.375	37.364	42.2	7	8	7	1.00712	1.03641	1.02371	1.06465	0.967212	0.856666	1.06187	0.426305
B8N7S7	Probable endo-1,3(4)-beta-glucanase AFLA_105200	AFLA_105200	68.432	3.351	1.5	1	1	1	1.5209	1.40183	1.44484	0.483467	0.4734	0.502338	2.99311	0.000734991
B8N7S9	Short-chain type dehydrogenase, putative	AFLA_105220	29.22	4.4451	8.4	2	3	2
B8N7T4	Genomic scaffold, ProqFM164S02 OS=Penicillium roqueforti (strain FM164) GN=PROQFM164_S02g000136 PE=4 SV=1	AFLA_105270	15.943	107.69	25.2	3	6	3	0.433021	0.229961	0.469866	1.80609	1.60851	1.65604	0.223414	0.000217301
B8N7T5	Eukaryotic cytochrome b561 OS=Aspergillus flavus (strain ATCC MYA-384 / AF70) GN=P034_03485106 PE=4 SV=1	AFLA_105280	27.697	20.975	8.6	1	2	1	1.13286	1.05067	0.933664	0.956274	0.898177	1.02962	1.08083	0.333223
B8N7T9	Phosphoserine aminotransferase	AFLA_105320	46.039	133.27	38.6	13	17	13	0.9145	0.961951	0.939951	1.01179	1.09765	1.04505	0.892824	0.027141
B8N7U0	NmrA-like family protein OS=Aspergillus flavus (strain ATCC MYA-384 / AF70) GN=P034_03485105 PE=4 SV=1	AFLA_105330	34.595	7.1313	5.8	2	2	2	0.384169	0.412771	0.319668	1.67454	1.67754	1.79821	0.216805	3.21581e-05
B8N7U2	DNA polymerase epsilon subunit C OS=Aspergillus oryzae (strain 3.042) GN=Ao3042_08703 PE=4 SV=1	AFLA_105350	85.738	10.705	6.2	4	5	4	1.07004	1.11695	1.04453	0.962569	0.851837	0.91033	1.186	0.0159211
B8N7U3	CBF/NF-Y family transcription factor, putative	AFLA_105360	28.497	8.0504	14.1	4	5	4	1.09982	1.17986	1.1164	0.868913	0.872461	0.889421	1.2909	0.00620163
B8N7U5	Coronin	AFLA_105380	68.258	224.74	28.3	18	46	18	1.05212	1.02232	1.08755	0.920645	0.910762	0.928514	1.14569	0.0141886
B8N7V4	Translation initiation factor eIF-2B subunit family protein	AFLA_105470	60.682	44.787	12.2	6	6	6	0.94991	0.973313	0.882309	1.07469	1.08459	1.06663	0.86969	0.0320885
B8N7V9	Methyltransferase domain protein OS=Aspergillus flavus (strain ATCC MYA-384 / AF70) GN=P034_03936168 PE=4 SV=1	AFLA_105520	33.17	2.0372	3.1	1	3	1	1.12481	1.08877	1.12583	0.865835	0.867418	0.85901	1.28822	0.00164627
B8N7W5	Vacuolar protein sorting protein Vps66, putative	AFLA_105580	37.413	19.623	15.4	4	8	4	0.833212	0.912704	0.979068	1.09986	1.10429	1.04417	0.838891	0.0368568
B8N7W8	Dihydroxy acid dehydratase Ilv3, putative	AFLA_105610	65.522	126.81	25	15	23	14	0.949036	0.948402	0.942093	1.0391	1.03621	1.03727	0.912278	0.000129472
B8N7X2	Beta-hexosaminidase, putative	AFLA_105650	68.119	2.0811	1.9	1	1	1
B8N7X4	HEAT repeat protein	AFLA_105670	127.81	56.744	11	11	15	11	0.892426	0.869112	0.946603	1.12175	1.13889	1.10202	0.805356	0.00412584
B8N7X5	Cell cycle-associated protein OS=Aspergillus oryzae (strain 3.042) GN=Ao3042_08731 PE=4 SV=1	AFLA_105680	59.863	7.6126	4.9	2	2	2
B8N7X7	SAM-dependent methyltransferase OS=Aspergillus oryzae (strain 3.042) GN=Ao3042_08733 PE=4 SV=1	AFLA_105700	32.249	1.7958	2.3	1	1	1
B8N7Y1	Sulfide quinone reductase, putative	AFLA_105740	48.634	323.31	47.7	17	26	17	1.15167	1.09875	1.14769	0.857107	0.847005	0.863025	1.32369	0.00217191
B8N7Y2	Metallo-beta-lactamase domain protein, putative	AFLA_105750	44.215	16.566	4.8	2	2	2	1.31695	1.30898	1.3509	0.604142	0.648184	0.649519	2.09104	4.83472e-06
B8N7Y6	Methyltransferase, putative	AFLA_105790	31.864	19.876	13.6	4	8	4	0.843926	0.849476	0.844327	1.20071	1.15413	1.1581	0.722396	0.0018512
B8N7Z1	NAD dependent epimerase/dehydratase, putative	AFLA_105850	37.776	9.6775	9.3	2	2	2	0.781815	0.818441	0.726314	1.25035	1.37441	1.14644	0.61693	0.00972463
B8N7Z8	Probable endopolygalacturonase B	pgaB	37.662	60.167	20.1	6	9	6	0.897418	0.822955	0.837387	1.20168	1.19072	1.13591	0.724925	0.00048144
B8N7Z9	Inosine/uridine-preferring nucleoside hydrolase (Fragment) OS=Aspergillus nomius NRRL 13137 GN=ANOM_005488 PE=4 SV=1	AFLA_105930	30.68	10.346	5.7	1	1	1	1.05341	0.996278	0.882063	1.0475	1.06811	0.970049	0.950119	0.440838
B8N802	Autophagy protein Atg20, putative	AFLA_105960	70.731	28.075	13.9	9	9	9	0.883403	0.857192	0.915174	1.08023	1.25411	1.07583	0.778778	0.0416976
B8N811	Ubiquitin C-terminal hydrolase, putative	AFLA_106050	156.85	103.09	9.4	12	15	12	0.925536	0.985566	1.00798	1.01893	1.03928	1.07219	0.932493	0.0845847
B8N818	Alphabeta hydrolase family protein OS=Aspergillus flavus (strain ATCC MYA-384 / AF70) GN=P034_03607223 PE=4 SV=1	AFLA_106120	43.515	16.768	14	5	5	5	1.19042	1.17101	1.2005	0.839117	0.710997	0.792195	1.52069	0.0061457
B8N825	Cytochrome P450, putative	AFLA_106190	52.298	1.6767	1.5	1	1	1	1.20329	1.10302	1.1406	0.880001	0.763976	0.836456	1.38964	0.00213105
B8N829	Carboxylesterase, putative	AFLA_106230	58.906	18.77	7.4	4	6	4	1.24568	1.32504	1.2568	0.696378	0.663643	0.730398	1.83098	7.82274e-05
B8N830	Tetratricopeptide repeat protein 1 (TTC1), putative	AFLA_106240	29.196	6.8514	8.4	2	2	2	1.01125	1.02428	1.03749	0.959402	0.985985	0.974725	1.05237	0.00919282
B8N831	HAD superfamily hydrolase, putative	AFLA_106250	32.366	73.694	30.4	5	8	5	0.991182	0.892895	0.96187	1.02965	1.18467	1.01193	0.882123	0.132612
B8N834	Nucleoporin NUP49/NSP49, putative	AFLA_106280	41.413	45.673	27.4	8	11	8	0.933696	0.912984	0.876637	1.06818	1.15143	1.11437	0.816836	0.00342883
B8N835	Alpha-ketoglutarate-dependent taurine dioxygenase	AFLA_106290	44.684	3.646	5.8	2	2	2
B8N837	Chaperonin, putative	AFLA_106310	11.246	30.976	29.8	3	4	3	1.17462	1.08748	1.12137	0.869527	0.846829	0.84575	1.32058	0.00503664
B8N838	Cleavage and polyadenylylation specificity factor subunit Fip1	AFLA_106320	34.871	7.3505	4.9	1	1	1	1.12428	1.19155	1.18304	0.827438	0.760673	0.83475	1.44411	0.000368948
B8N839	XAP5 domain protein	AFLA_106330	43.07	5.5587	2.6	1	1	1
B8N841	ATP citrate lyase subunit (Acl), putatibe	AFLA_106350	52.764	322.83	47.7	19	49	19	1.11506	1.10781	1.11674	0.871943	0.872339	0.88551	1.26991	9.46258e-06
B8N842	Rpp14Pop5 family protein OS=Aspergillus flavus (strain ATCC MYA-384 / AF70) GN=P034_02525146 PE=4 SV=1	AFLA_106360	22.751	3.4335	5.3	1	1	1	0.998898	0.968994	1.06831	1.00464	1.03864	0.903887	1.03021	0.587781
B8N843	ATP binding protein, putative	AFLA_106370	39.138	9.6234	11.4	4	4	4	0.932283	0.973278	0.925809	1.08158	1.06485	1.03824	0.889064	0.00411741
B8N844	Nuclear pore complex subunit, putative	AFLA_106380	9.934	3.5633	19.1	2	3	2
B8N845	Ribose 5-phosphate isomerase A	AFLA_106390	29.12	198.09	57.2	14	29	14	1.12708	1.10283	1.11494	0.923022	0.85999	0.849176	1.27075	0.00562458
B8N846	NEDD8-activating enzyme E1 regulatory subunit	AFLA_106400	61.895	323.31	26.2	13	15	13	1.03012	0.935728	0.966274	1.00618	1.04603	1.02895	0.951628	0.208595
B8N850	Ubiquitin-protein ligase (Asi3), putative	AFLA_106440	105.31	5.0937	2.3	2	3	2	1.06813	1.02151	1.06659	0.934208	0.97426	0.918251	1.11657	0.00844769
B8N854	tRNA splicing endonuclease subunit (Sen54), putative	AFLA_106480	50.199	3.4062	4.2	2	2	2	0.865965	0.844539	0.870392	1.12642	1.1785	1.18142	0.740288	0.000912527
B8N855	Transcriptional elongation regulator Elc1/Elongin C, putative	AFLA_106490	11.336	7.0477	22.3	2	3	2	0.725865	0.851947	0.753441	1.23477	1.21168	1.31333	0.620051	0.000787327
B8N856	3-oxoacyl-acyl carrier protein reductase	AFLA_106500	36.26	5.179	5.3	2	2	2	0.888999	0.942812	0.899103	1.09155	1.14134	1.07523	0.825518	0.00197995
B8N857	Ubiquitin-like activating enzyme (UbaB), putative	AFLA_106510	69.443	14.395	4.2	2	2	2	1.05945	1.05868	0.967249	0.965505	0.980036	0.967256	1.05925	0.198679
B8N861	Peptidyl-prolyl cis-trans isomerase	AFLA_106550	22.845	5.8709	13.1	3	3	3	1.08685	0.933812	1.00212	1.0047	1.01136	0.961695	1.01512	0.773984
B8N862	Zinc finger protein ZPR1	AFLA_106560	52.592	323.31	32.1	12	20	12	0.818024	0.801893	0.793665	1.23306	1.25511	1.17379	0.659096	0.00178374
B8N863	Cullin binding protein CanA, putative	AFLA_106570	98.488	80.025	18.3	16	22	16	1.03722	1.08615	1.03698	0.963763	0.929702	0.94879	1.11192	0.00902076
B8N865	RNA lariat debranching enzyme, putative	AFLA_106590	82.6	14.768	5.9	4	4	4	1.06372	1.02817	1.0824	0.948612	0.919513	0.927314	1.13553	0.00546497
B8N866	Protein required for cell viability, putative	AFLA_106600	93.699	2.329	1.3	1	1	1	0.977738	1.06107	0.98294	0.973865	0.980043	1.02721	1.01363	0.6959
B8N873	Tip120, putative	AFLA_106670	32.17	169.28	32.9	8	11	8	0.923012	0.956705	0.9235	1.06366	1.07546	0.99353	0.894839	0.034531
B8N876	Vacuolar protein sorting protein (VPS11), putative	AFLA_106700	112.32	12.568	5.1	5	7	5	0.920277	1.00003	0.994632	0.990393	1.04117	1.05636	0.943981	0.15569
B8N877	Similar to An11g00890 OS=Aspergillus luchuensis GN=RIB2604_01501030 PE=4 SV=1	AFLA_106710	20.09	201.44	57.2	9	23	9	0.843178	0.914636	0.968292	1.07175	1.10285	1.122	0.826944	0.0222394
B8N878	Ceramide synthase membrane component (LAG1), putative	AFLA_106720	50.888	1.8173	2.3	1	1	1
B8N882	Isoform 2 of kyphoscoliosis peptidase OS=Aspergillus udagawae GN=AUD_7101 PE=4 SV=1	AFLA_106760	74.896	2.675	4.4	3	3	3
B8N885	C6 transcription factor, putative	AFLA_106790	59.151	1.86	1.5	1	1	1
B8N886	Guanine deaminase, putative	AFLA_106800	49.785	323.31	50.2	17	32	17	1.18729	1.17972	1.21598	0.787711	0.808876	0.745916	1.52955	0.000180518
B8N888	FAD dependent oxidoreductase superfamily	AFLA_106820	39.009	82.444	22.3	8	8	8	0.86164	0.857035	0.807393	1.1741	1.22472	1.13837	0.714144	0.000696705
B8N889	Sensor histidine kinase/response regulator Fos-1/TcsA	AFLA_106830	42.335	6.8606	3.2	1	2	1	1.15357	1.21791	1.05922	0.860417	0.814032	0.837288	1.36586	0.0158779
B8N891	Thioredoxin reductase GliT-like, putative	AFLA_106850	34.079	37.336	11.7	4	7	4	1.48267	1.54653	1.61962	0.381931	0.366207	0.371271	4.15292	0.000985546
B8N894	Aldehyde reductase (AKR1), putative	AFLA_106880	36.511	214.71	33.4	13	37	13	1.08707	1.08972	1.10184	0.921346	0.903485	0.881667	1.21139	0.00121877
B8N8A6	Ribosome biogenesis protein (Rrb1), putative	AFLA_107000	54.465	90.577	10.7	5	8	5	0.963617	1.06357	1.05387	0.979293	0.884178	0.993188	1.07855	0.185294
B8N8B9	D-isomer specific 2-hydroxyacid dehydrogenase family protein	AFLA_107130	37.441	42.36	23.7	7	10	7	0.980129	0.911177	0.930271	1.10268	1.10731	1.00389	0.877933	0.0393426
B8N8C4	Peroxisomal biogenesis factor 11 PEX11 OS=Aspergillus flavus (strain ATCC MYA-384 / AF70) GN=P034_01024778 PE=4 SV=1	AFLA_107180	19.366	8.6552	14	2	2	2	0.842759	0.747643	0.823759	1.17719	1.28981	1.21599	0.65549	0.000707627
B8N8C6	F-actin capping protein alpha subunit, putative	AFLA_107200	29.976	126.31	24.5	6	10	6	0.789624	0.727624	0.808163	1.22814	1.28146	1.30406	0.609758	0.000121067
B8N8C7	Glypican OS=Aspergillus flavus (strain ATCC MYA-384 / AF70) GN=P034_01024771 PE=4 SV=1	AFLA_107210	59.038	2.4802	1.5	1	1	1	1.23927	1.14767	1.03476	0.842796	0.868817	0.829659	1.34645	0.0342331
B8N8D0	Fructosyl amine: oxygen oxidoreductase	AFLA_107240	48.57	171.39	18.3	8	12	8	1.12324	1.09328	1.06045	0.844163	0.823618	0.943802	1.25478	0.013748
B8N8D4	Serine/threonine protein kinase, putative	AFLA_107280	46.616	35.211	18.4	6	7	6	0.899382	0.944688	0.967527	1.0407	1.04062	1.06097	0.89476	0.0222572
B8N8D5	Noc1p protein, putative	AFLA_107290	74.492	14.89	8	5	5	5	1.03131	0.957751	1.09286	1.09155	0.90496	0.858281	1.07956	0.418176
B8N8D6	3-hydroxyanthranilate 3,4-dioxygenase	BNA1	21.547	30.607	40.1	8	13	8	1.0112	0.903809	0.966742	1.03112	1.11142	1.00349	0.915995	0.121545
B8N8D7	RNA-3'-phosphate cyclase family protein	AFLA_107310	42.001	81.721	19.9	5	7	5	1.03675	0.994612	0.888046	1.05206	1.02853	0.953608	0.962167	0.51771
B8N8E1	DnaJ domain protein	AFLA_107350	30.444	10.513	14.3	5	5	5	1.15446	1.06649	0.975584	0.903193	0.979588	0.920768	1.14018	0.110785
B8N8E2	Pre-mRNA splicing factor, putative	AFLA_107360	56.376	84.914	19.3	7	8	7	0.972911	1.00445	0.915144	1.02684	1.02755	1.0009	0.946721	0.164342
B8N8E4	PWWP domain protein	AFLA_107380	45.682	28.154	21.4	8	12	8	0.95932	0.955612	0.979632	1.03653	1.12877	0.988952	0.91767	0.165699
B8N8E5	Procyclic acidic repetitive protein PARP OS=Aspergillus flavus (strain ATCC MYA-384 / AF70) GN=P034_05458084 PE=4 SV=1	AFLA_107390	9.7739	1.71	8.1	1	1	1
B8N8E9		AFLA_107430	14.051	3.8676	7.8	2	3	2	0.537308	0.559367	0.563546	1.36698	1.63232	1.5693	0.363398	0.00631626
B8N8F0	Cytoskeleton assembly control protein Sla1, putative	AFLA_107440	172.52	78.417	12.2	16	24	16	1.02899	1.0165	0.955275	0.945228	1.01132	1.06526	0.993036	0.875241
B8N8F1	Pirin, putative	AFLA_107450	33.212	9.5845	9.3	3	4	3	0.453602	0.480995	0.442224	1.60648	1.6721	1.57503	0.283669	0.000114492
B8N8F2	Mannosyltransferase PMTI	AFLA_107460	88.322	62.077	8.6	6	8	6	1.03745	1.06314	0.838877	1.00684	1.03647	1.05654	0.948262	0.531576
B8N8F3	Similar to An16g08500 OS=Aspergillus niger GN=ABL_06179 PE=4 SV=1	AFLA_107470	35.758	28.616	11.7	4	5	4	0.996677	0.951032	1.00235	0.968627	1.04023	1.04892	0.964773	0.310629
B8N8G5	3-methyl-2-oxobutanoate dehydrogenase, putative	AFLA_107590	41.918	26.628	15.1	5	6	5	0.853021	0.85715	0.818149	1.18394	1.24127	1.13092	0.710975	0.00385401
B8N8H7	L-kynurenine/alpha-aminoadipate aminotransferase, putative	AFLA_107710	47.846	1.6787	1.7	1	2	1	1.48171	1.58248	1.59548	0.378577	0.41513	0.31629	4.19792	2.02261e-05
B8N8I5	Glucan 1,3-beta-glucosidase, putative	AFLA_107790	46.483	2.2304	1.7	1	2	1	1.31294	1.27028	1.3849	0.631576	0.791836	0.479052	2.08578	0.00958824
B8N8I6	Exo-beta-1,3-glucanase, putative	AFLA_107800	85.746	151.56	15.8	9	11	9	1.39524	1.4222	1.49232	0.512679	0.509631	0.489292	2.85112	0.00050514
B8N8I7	Heterogeneous nuclear ribonucleoprotein G, putative	AFLA_107810	13.13	197.87	31.2	3	12	3	0.850397	0.834915	0.888434	1.14297	1.1263	1.14964	0.752796	0.000842827
B8N8J0	AMP dependent CoA ligase, putative	AFLA_107840	64.958	48.521	15.7	11	15	11	1.26108	1.15078	1.23415	0.717734	0.742408	0.748533	1.65077	0.00277213
B8N8J2		AFLA_107860	50.715	2.2918	2.1	1	1	1	1.26394	1.31042	1.38834	0.613912	0.632907	0.660611	2.07751	0.000983305
B8N8K5	Lysosomal protective protein, putative	AFLA_107990	66.812	7.7101	5.9	4	4	4	1.40312	1.35277	1.40446	0.541019	0.569176	0.584477	2.45496	5.7378e-06
B8N8L1	Heterokaryon incompatibility protein HET OS=Aspergillus flavus (strain ATCC MYA-384 / AF70) GN=P034_00381323 PE=4 SV=1	AFLA_108050	62.678	7.9473	3.5	2	2	2	0.948381	0.867393	0.789134	1.11722	1.18995	1.16741	0.749704	0.0124007
B8N8L6	Argininosuccinate synthase	AFLA_108100	46.804	209.24	29.3	14	33	14	0.909121	0.92975	0.912424	1.0631	1.08706	1.1225	0.840692	0.00481859
B8N8N3	Formyltetrahydrofolate deformylase, putative	AFLA_108270	26.615	22.638	29.3	7	11	7	0.952584	0.881495	0.981139	1.08033	1.05688	1.01739	0.892415	0.040884
B8N8N9	Carboxy-cis,cis-muconate cyclase, putative	AFLA_108330	40.605	33.315	15.6	4	4	4	1.1375	1.09023	1.10345	0.816434	0.885853	0.948183	1.25682	0.0173905
B8N8P1	Alpha/beta hydrolase, putative	AFLA_108350	60.716	30.094	14.3	6	6	6	1.0897	1.10707	1.09701	0.834211	0.891096	0.904618	1.25242	0.0069262
B8N8P5	Flavodoxin and radical SAM domain protein	AFLA_108390	86.859	11.179	6.5	5	5	5	1.10241	1.00162	1.0815	0.905331	0.945386	0.950999	1.13699	0.0359027
B8N8P6	Dipeptidase	AFLA_108410	44.286	261.38	46.3	19	48	19	0.67988	0.702779	0.713737	1.35601	1.31447	1.2584	0.533587	0.000781148
B8N8P7	NUDIX domain protein	AFLA_108420	24.284	18.204	10.6	2	5	2	0.888018	0.944908	0.896386	1.09554	1.04127	1.09125	0.845497	0.00260217
B8N8P9	Phenol 2-monooxygenase, putative	AFLA_108440	68.021	1.8346	2.5	2	3	2	1.42838	1.51762	1.55242	0.421884	0.427976	0.44726	3.46801	0.000790577
B8N8Q0	Serine/threonine-protein phosphatase	AFLA_108450	43.37	46.424	12.7	4	4	4	0.867016	0.826849	0.778345	1.18279	1.21567	1.21353	0.684446	0.00151238
B8N8Q1	Nonsense-mediated mRNA decay protein Upf3, putative	AFLA_108460	59.867	4.5327	4.5	2	2	2	1.20568	1.22338	1.10412	0.803438	0.739674	0.859449	1.47059	0.00179324
B8N8Q9	NADPH dehydrogenase afvA	afvA	44.699	147.95	54.2	19	25	19	0.65261	0.6356	0.651182	1.35276	1.3849	1.4061	0.468027	0.000112038
B8N8S0	Mitochondrial uncoupling protein, putative	AFLA_108650	34.181	3.6691	5.9	2	2	2
B8N8S4	Aspergillus niger contig An02c0010, genomic contig OS=Aspergillus niger (strain CBS 513.88 / FGSC A1513) GN=An02g00110 PE=4 SV=1	AFLA_108690	46.238	68.611	16.4	6	8	6	0.800582	0.750332	0.72731	1.26613	1.19953	1.29762	0.605383	0.000261061
B8N8S9	Calmodulin-like protein 5 OS=Aspergillus udagawae GN=AUD_2058 PE=4 SV=1	AFLA_108740	11.573	147.83	46.4	4	7	4	1.12056	1.17825	1.09242	0.889259	0.827049	0.795775	1.34997	0.00146304
B8N8T4	Aldehyde dehydrogenase AldA, putative	AFLA_108790	53.981	323.31	56.9	22	54	22	0.908234	0.916989	0.925321	1.08816	1.09225	1.0615	0.848433	0.000651354
B8N8T6	Pyridoxamine phosphate oxidase family protein	AFLA_108810	27.515	20.863	19.6	5	6	5	0.824586	0.866672	0.831582	1.1997	1.17894	1.15334	0.714285	5.63771e-05
B8N8T8	Meiotic recombination protein Mre11	AFLA_108830	87.757	1.8807	1	1	1	1	1.40079	1.38967	1.38817	0.558992	0.561753	0.545085	2.50844	5.47371e-08
B8N8U3	Mitochondrial import receptor subunit (Tom20), putative	AFLA_108880	18.668	62.204	37.1	6	10	6	0.792233	0.77628	0.747878	1.29603	1.2442	1.23574	0.613454	7.19498e-05
B8N8U4	Exocyst complex component Exo84, putative	AFLA_108890	76.704	20.254	7.3	5	5	5	0.892011	0.932327	0.89799	1.13445	1.08303	1.08268	0.824907	0.00123744
B8N8U5	ABC transporter, putative	AFLA_108900	79.55	11.3	6.2	4	4	4	1.10665	1.09392	1.13315	0.85499	0.886027	0.886286	1.26888	0.000119004
B8N8U7	AMP-binding enzyme OS=Aspergillus flavus (strain ATCC MYA-384 / AF70) GN=P034_03506559 PE=4 SV=1	AFLA_108930	13.323	12.37	29.5	3	3	3	1.3052	1.14576	1.36875	0.718733	0.704477	0.633516	1.85718	0.00611788
B8N8U9	Histidine acid phosphatase, putative	AFLA_108950	51.072	47.434	10.8	4	5	4	1.20207	1.3316	1.35295	0.656344	0.62201	0.706574	1.95806	0.00124634
B8N8V0	Bifunctional pyrimidine biosynthesis protein (PyrABCN), putative	AFLA_108960	279.52	323.31	32.8	76	172	75	0.867405	0.870999	0.862737	1.14372	1.11913	1.14419	0.763461	0.0004142
B8N8V4	Synaptobrevin-like protein Sybl1, putative	AFLA_109000	28.289	4.2873	6.3	2	2	2	1.03751	0.9781	0.946298	1.02589	0.961316	1.05883	0.972379	0.513798
B8N8V6	Oligosaccaryltransferase OS=Aspergillus flavus (strain ATCC MYA-384 / AF70) GN=P034_04175724 PE=4 SV=1	AFLA_109020	7.9569	8.8776	26.9	2	2	2	1.21079	1.12845	1.17925	0.777306	0.852406	0.797647	1.44951	0.000387109
B8N8V7	C6 transcription factor, putative	AFLA_109030	63.256	72.817	11.5	5	5	5	0.938165	0.95554	0.943907	1.02643	1.00937	1.15378	0.889652	0.121743
B8N8W3	TBC domain protein, putative	AFLA_109090	119.14	8.336	3.5	3	3	3	1.08117	1.06466	1.00812	0.875322	0.946172	1.03585	1.1038	0.154773
B8N8W4	3-oxoacyl-(Acyl-carrier-protein) reductase	AFLA_109100	28.953	32.428	32.1	8	9	8	1.04919	1.07001	0.97137	0.91494	0.965063	1.03558	1.06002	0.275959
B8N8W5	DENN (AEX-3) domain protein	AFLA_109110	104.12	21.577	8.8	7	7	7	1.06557	1.22135	1.02178	0.869814	0.876842	0.912393	1.24432	0.0640633
B8N8W6	Protein kinase (VPS15), putative	AFLA_109120	179.4	1.8283	0.5	1	1	1	1.03494	0.994255	0.988442	0.947965	1.04272	1.01169	1.00508	0.88193
B8N8X0	Isopentenyl-diphosphate delta-isomerase	AFLA_109160	35.175	119.03	19	7	18	7	1.20141	1.23042	1.22798	0.807483	0.767762	0.87709	1.49238	0.00369589
B8N8X2	MATE efflux family protein subfamily, putative	AFLA_109180	67.797	8.528	4.5	2	2	2
B8N8X3	Possible replication factor-a protein	AFLA_109190	28.801	20.154	23.9	4	6	4	1.09027	1.07263	0.972498	0.945541	0.994005	0.983586	1.07262	0.184137
B8N8X4	ATP dependent RNA helicase (Dbp10), putative	AFLA_109200	103.1	13.274	2.3	2	3	2	0.71809	0.789432	0.777531	1.2239	1.31551	1.28241	0.597896	0.000154396
B8N8X9	DEAD box RNA helicase (Hca4), putative	AFLA_109250	90.156	42.986	6.8	4	4	4	0.768523	0.785838	0.807836	1.22235	1.20228	1.22984	0.646386	1.56626e-05
B8N8Y0	DnaJ domain protein	AFLA_109260	25.227	7.8231	13.2	3	5	3	0.87481	0.937549	0.901525	1.10973	1.13004	1.05807	0.822927	0.00250748
B8N8Y4	FAD synthetase, putative	AFLA_109300	30.857	3.8314	4	1	1	1	1.30175	1.49043	1.40307	0.538987	0.506071	0.595165	2.55774	0.00097931
B8N8Y6	3-hydroxyisobutyrate dehydrogenase	AFLA_109320	39.317	174.12	43	14	25	14	0.931424	0.941754	0.962289	1.02748	1.09515	1.06319	0.890031	0.0143913
B8N8Y7	Cell morphogenesis protein (PAG1), putative	AFLA_109330	218.98	7.5832	2.8	5	6	5	0.915769	1.00201	0.835455	1.04935	1.16511	1.05451	0.842233	0.0513596
B8N8Y9	NADPH--cytochrome P450 reductase	CPRA	76.636	323.31	50.4	29	45	29	0.943297	0.916161	0.951774	1.07957	1.08106	1.07814	0.867995	0.00540234
B8N8Z0	UV-damaged DNA binding protein, putative	AFLA_109360	122.56	72.61	19.1	19	21	19	0.989616	0.929218	0.958013	1.05814	1.09393	1.09232	0.886713	0.00647916
B8N8Z5	UV-endonuclease UVE-1	AFLA_109410	81.603	3.4786	2.3	2	2	2	1.28848	1.32733	1.18932	0.669297	0.624107	0.812555	1.80684	0.00187702
B8N8Z6	Actin cytoskeleton organization protein App1, putative	AFLA_109420	88.425	2.0034	1.5	1	1	1	1.24774	1.29094	1.2433	0.714638	0.715821	0.681312	1.79091	1.61828e-05
B8N900	TfdA family taurine dioxygenase, putative	AFLA_109460	39.836	1.7993	2.3	1	1	1	0.876469	0.925635	0.827764	1.17614	1.11314	1.1197	0.771451	0.00253385
B8N940	Translation elongation factor eEF-1B gamma subunit, putative	AFLA_109860	24.59	60.115	37.1	11	34	11	0.646269	0.622748	0.6526	1.38746	1.42728	1.34103	0.462396	0.000324824
B8N941	Long chain fatty alcohol oxidase, putative	AFLA_109870	80.716	31.879	12	9	10	9	1.05757	1.00231	0.980957	0.980423	0.985724	1.00196	1.02451	0.401424
B8N943	K+ channel tetramerization domain containing protein OS=Aspergillus nomius NRRL 13137 GN=ANOM_003239 PE=4 SV=1	AFLA_109890	49.218	3.2071	2.3	1	2	1	1.03454	0.954351	0.861142	1.05985	1.03739	1.08672	0.895122	0.148183
B8N944	NOL1/NOP2/sun domain protein, putative	AFLA_109900	61.381	1.9566	1.8	1	1	1
B8N947	D-lactate dehydrogenase, putative	AFLA_109930	38.043	54.842	19	7	13	7	0.875752	0.874146	0.85329	1.12348	1.15708	1.17701	0.752894	0.000679306
B8N950	Extracellular solute-binding protein OS=Aspergillus flavus (strain ATCC MYA-384 / AF70) GN=P034_00772853 PE=4 SV=1	AFLA_109960	41.531	136.05	17.1	5	8	5	1.25565	1.18715	1.25036	0.726219	0.728237	0.729265	1.69122	0.00187939
B8N953	SNARE protein Ykt6, putative	AFLA_109990	27.489	51.087	24.5	6	11	6	1.02021	0.971981	0.945654	1.00062	1.04473	1.03474	0.953816	0.152184
B8N961	Alcohol dehydrogenase, putative	AFLA_110070	37.711	1.8665	4.9	2	3	1	1.09946	0.989472	1.02919	0.963536	0.997927	0.909383	1.08613	0.119443
B8N968	Isoform b of protein F37C4.5 OS=Aspergillus udagawae GN=AUD_2566 PE=4 SV=1	AFLA_110140	12.465	2.5093	7.2	1	1	1	1.03848	1.06683	0.945872	0.991739	1.00813	0.946943	1.03542	0.458061
B8N970	Probable dipeptidyl peptidase 4	dpp4	86.874	323.31	21.5	13	24	13	1.33546	1.37212	1.3783	0.57383	0.587272	0.616643	2.29835	2.02054e-06
B8N973	Anticoagulant protein C, putative	AFLA_110190	36.786	16.105	14.4	4	4	4	1.3496	1.22568	1.26768	0.692209	0.672997	0.684333	1.87504	0.00308822
B8N975	Serine protease, putative	AFLA_110210	25.727	14.65	5.7	1	2	1	1.24095	1.27048	1.20123	0.699276	0.752762	0.757165	1.68054	5.45027e-05
B8N977	Aspergillus niger contig An04c0140, genomic contig OS=Aspergillus niger (strain CBS 513.88 / FGSC A1513) GN=An04g04280 PE=4 SV=1	AFLA_110230	19.198	2.6298	6	1	1	1
B8N978	Pc21g10690 protein OS=Penicillium rubens (strain ATCC 28089 / DSM 1075 / NRRL 1951 / Wisconsin 54-1255) GN=Pc21g10690 PE=4 SV=1	AFLA_110240	45.735	4.6713	4.8	2	2	2	0.891689	1.00975	0.887857	1.0137	1.1643	1.08695	0.854316	0.0554383
B8N980	Flavin-binding monooxygenase-like protein	AFLA_110260	69.275	78.884	28.8	22	34	22	1.06455	1.0073	1.02416	0.927572	0.928586	0.962586	1.09836	0.0144413
B8N993	Similar to An04g04230 OS=Aspergillus kawachii (strain NBRC 4308) GN=AKAW_00979 PE=4 SV=1	AFLA_110390	16.839	5.0593	8.1	1	1	1
B8N997	L-ornithine aminotransferase Car2, putative	AFLA_110430	50.261	40.692	20.4	8	8	8	1.21108	1.21672	1.16602	0.766983	0.735305	0.82812	1.54214	0.000613577
B8N998	Mannosyltransferase	AFLA_110440	86.301	7.2822	4.9	3	4	3	0.924794	1.01762	0.941212	1.02527	1.04843	1.04345	0.92508	0.105128
B8N999	GTPase activating protein for Arf, putative	AFLA_110450	68.323	2.4786	1.7	1	1	1	1.31274	1.3254	1.37911	0.586517	0.660585	0.607518	2.16607	1.87512e-05
B8N9A0	mRNA splicing protein (Prp39), putative	AFLA_110460	67.5	241.79	43.4	22	32	22	0.891391	0.932928	0.937823	1.05843	1.06527	1.06584	0.865998	0.00912737
B8N9A1	60S ribosomal protein L25, putative	AFLA_110470	23.174	22.589	28.1	5	5	5	1.03806	1.0092	0.914341	0.996304	0.950887	1.11289	0.967818	0.620859
B8N9A3	Str. FM013 OS=Penicillium camemberti FM 013 GN=PCAMFM013_S001g000306 PE=4 SV=1	AFLA_110490	20.235	4.3494	6.2	1	2	1	1.02299	1.01844	0.906374	1.00823	1.01574	1.04983	0.959013	0.388583
B8N9A4	Phosphatidic acid phosphatase, putative	AFLA_110500	48.747	16.772	7.4	3	5	3	0.997443	1.05377	0.996975	0.925691	1.03569	1.0061	1.0272	0.526147
B8N9A5	GPI anchored cell wall protein, putative	AFLA_110510	43.782	51.928	11.4	4	8	4	1.54783	1.52252	1.56107	0.426877	0.345813	0.423093	3.87312	7.86015e-05
B8N9A8	Aspergillus niger contig An04c0140, genomic contig OS=Aspergillus niger (strain CBS 513.88 / FGSC A1513) GN=An04g03800 PE=4 SV=1	AFLA_110540	33.102	32.606	26.5	7	8	7	0.870943	0.866303	0.894966	1.06089	1.14552	1.17283	0.778937	0.013266
B8N9A9	Nucleolar GTPase, putative	AFLA_110550	63.027	4.6368	4.8	3	3	3	1.20301	1.19473	1.12312	0.767766	0.845104	0.81903	1.44778	0.000466808
B8N9B3	DEAD/DEAH box helicase, putative	AFLA_110590	74.398	47.577	9.9	5	5	5	1.00317	1.00336	1.02183	0.98666	0.962144	1.0178	1.02082	0.330998
B8N9B4	Aminopeptidase	AFLA_110600	106.78	323.31	44.4	46	137	46	0.855462	0.867096	0.856808	1.15499	1.15149	1.14178	0.748021	7.66018e-07
B8N9B6	Serine/threonine protein kinase (Pdd7p), putative	AFLA_110620	105.57	28.108	6	6	7	6	1.38532	1.42423	1.44546	0.515805	0.556741	0.506025	2.69548	3.35528e-06
B8N9B8	ATP binding L-PSP endoribonuclease family protein, putative	AFLA_110640	75.526	3.1379	5	3	3	3
B8N9C1	Thioredoxin, putative	AFLA_110670	35.782	90.645	26.5	9	18	9	0.777952	0.800852	0.800088	1.23499	1.21717	1.23974	0.644355	1.90102e-06
B8N9C3	Peroxidase	AFLA_110690	40.025	323.31	47.5	19	78	19	0.701792	0.710046	0.688471	1.32788	1.33931	1.32393	0.526246	4.22162e-07
B8N9D1	DUF757 domain protein	AFLA_110770	17.881	174.81	53.6	9	22	9	0.829511	0.879764	0.860914	1.15597	1.17868	1.11372	0.745332	0.000372185
B8N9D3	Synembryn, putative	AFLA_110790	50.036	22.114	19.4	8	9	8	1.10275	1.01206	0.983898	1.0421	0.978362	0.793935	1.10102	0.337522
B8N9D4	Telomere length regulator protein (Rif1), putative	AFLA_110800	189.85	5.9282	0.7	1	1	1	1.01404	0.917976	0.887794	1.04795	1.1322	1.04435	0.874497	0.0515417
B8N9D5	Possible apospory-associated protein c	AFLA_110810	34.911	153.87	37	14	29	14	0.94306	0.940754	0.955505	1.05078	1.11065	1.04248	0.886206	0.0255754
B8N9E1	Pc18g05520 protein OS=Penicillium rubens (strain ATCC 28089 / DSM 1075 / NRRL 1951 / Wisconsin 54-1255) GN=Pc18g05520 PE=4 SV=1	AFLA_110870	13.357	-2	6	1	1	1
B8N9E3	FAD-dependent oxygenase, putative	AFLA_110890	55.557	8.1376	8.7	4	5	4	1.26621	1.25874	1.09263	0.849305	0.737693	0.827028	1.49857	0.00690971
B8N9E7	Phospho-2-dehydro-3-deoxyheptonate aldolase	AFLA_110930	52.321	27.232	22	11	18	11	0.924695	0.894544	0.878441	1.13559	1.11523	1.09232	0.806929	0.000319807
B8N9F0	Lysophospholipase	AFLA_110960	69.165	1.756	1.4	1	1	1	0.983568	1.02837	1.08382	0.856985	0.909688	1.15449	1.05977	0.597346
B8N9F2	2OG-FeII oxygenase superfamily protein OS=Aspergillus flavus (strain ATCC MYA-384 / AF70) GN=P034_00974676 PE=4 SV=1	AFLA_110980	38.171	58.021	19	5	8	5	1.01992	1.02714	0.974407	1.03658	0.964862	1.05681	0.987972	0.728614
B8N9F5	Oligosaccharyltransferase subunit ribophorin II, putative	AFLA_111010	30.854	114.79	27.7	7	12	7	0.858972	0.859649	0.951068	1.18456	1.15265	1.16256	0.762819	0.00753745
B8N9F7	Str. FM013 OS=Penicillium camemberti FM 013 GN=PCAMFM013_S001g000943 PE=4 SV=1	AFLA_111030	10.516	3.2626	14.3	1	2	1
B8N9F8	Phytase	AFLA_111040	54.729	2.2133	2.8	1	1	1
B8N9F9	Basic region leucine zipper OS=Aspergillus flavus (strain ATCC MYA-384 / AF70) GN=P034_00974686 PE=4 SV=1	AFLA_111050	50.908	1.9778	2.1	1	1	1	0.929077	0.910804	0.97051	1.02176	1.13587	1.07332	0.869835	0.0321061
B8N9G0	Calcium homeostasis protein Regucalcin, putative	AFLA_111060	34.893	136.13	27.6	8	10	8	1.03766	1.10651	1.06894	0.938474	0.891368	0.93874	1.16056	0.00502749
B8N9G1	Aldehyde dehydrogenase, putative	AFLA_111070	54.164	112.13	37.5	17	29	15	1.13924	1.09256	1.11409	0.868957	0.884165	0.862154	1.27937	0.000631488
B8N9G2	AT DNA binding protein (Thy28), putative	AFLA_111080	34.3	36.001	23.5	9	13	9	1.14057	1.19316	1.10091	0.865256	0.949854	0.796472	1.31516	0.0104082
B8N9G4	Mitochondrial peroxiredoxin Prx1, putative	AFLA_111100	37.964	204.86	44.3	17	42	17	0.909457	0.911217	0.950503	1.10613	1.06139	1.06419	0.857496	0.00150384
B8N9G7	Pantetheine-phosphate adenylyltransferase family protein	AFLA_111130	43.419	25.741	14.9	4	4	4	1.07653	1.17852	1.08653	0.871697	0.847505	0.892239	1.27959	0.00930609
B8N9G8	WD repeat protein	AFLA_111140	65.6	12.859	10.7	6	7	6	1.11054	0.950876	0.956737	1.03836	0.965952	0.999338	1.00483	0.937718
B8N9H0	mRNA capping nucleoside-triphosphatase, putative	AFLA_111160	82.282	12.643	4.3	2	2	2	0.959509	0.977032	1.01568	1.00607	1.00776	1.03938	0.966922	0.176012
B8N9H1	Transcription initiation protein spt5	AFLA_111170	96.177	71.391	19.9	18	24	18	0.914749	0.935224	0.865138	1.08949	1.05544	1.18147	0.816231	0.0163374
B8N9H3	Acyl-CoA dehydrogenase, putative	AFLA_111190	60.562	34.256	16.4	9	10	9	1.0082	0.992396	1.09628	0.96508	0.947567	1.0003	1.06314	0.189691
B8N9H4	Nuclear distribution protein nudF	nudF	50.556	37.962	16.3	7	7	7	0.922526	0.897523	0.965647	1.05228	1.09916	0.998289	0.884427	0.0320331
B8N9H5	26S proteasome regulatory subunit Rpn2, putative	AFLA_111210	124.65	186.65	25.2	27	47	27	0.996678	0.948098	0.930996	1.05965	1.04629	1.05596	0.909509	0.0355645
B8N9H6	Autophagy-related protein OS=Aspergillus oryzae (strain 3.042) GN=Ao3042_09234 PE=4 SV=1	AFLA_111220	51.715	1.943	1.5	1	1	1
B8N9I0	Mannose-6-phosphate isomerase, class I	AFLA_111260	44.86	13.04	8.9	3	3	3	1.02746	1.08827	1.16423	0.912938	0.881026	0.869423	1.2315	0.0257815
B8N9I3	Mediator of RNA polymerase II transcription subunit 8 OS=Aspergillus udagawae GN=AUD_2681 PE=4 SV=1	AFLA_111290	41.96	20.624	3.4	1	2	1	0.678159	0.706167	0.683865	1.34777	1.34227	1.36529	0.509992	7.44881e-07
B8N9I5	Monosaccharide-P-dolichol utilization protein, putative	AFLA_111310	32.199	22.662	8.5	3	6	3	1.18342	1.18693	1.18497	0.765248	0.843604	0.788409	1.48307	0.0035531
B8N9I7	Aspartyl-tRNA synthetase, putative	AFLA_111330	62.23	17.638	9.8	5	6	5	0.875272	1.03684	0.848839	1.21814	1.07778	1.07244	0.819674	0.057978
B8N9I8	Tyrosine--tRNA ligase	AFLA_111340	69.13	42.886	13.1	9	12	9	0.950172	0.90943	0.855758	1.13661	1.08411	1.13705	0.80868	0.0047207
B8N9I9	C-14 sterol reductase, putative	AFLA_111350	54.471	1.9938	1.7	1	1	1
B8N9J0	DNA mismatch repair protein Msh6, putative	AFLA_111360	134.52	7.7085	3.6	5	5	5	1.38851	1.33797	1.16789	0.700419	0.660233	0.632828	1.95356	0.00701062
B8N9J4	Peptide hydrolase	AFLA_111400	44.208	7.4521	7	2	2	2	0.790335	0.880257	0.859828	1.1736	1.07533	1.27516	0.718034	0.0157606
B8N9K5	Raffinose synthase protein Sip1, putative	AFLA_111510	77.805	21.943	6.3	4	5	4	1.30713	1.28333	1.31545	0.659454	0.677765	0.636651	1.97881	2.9712e-06
B8N9K7	Zinc-containing alcohol dehydrogenase, putative	AFLA_111530	37.584	289.88	52.4	15	32	15	0.554028	0.549394	0.546191	1.528	1.47255	1.5244	0.364559	0.000286565
B8N9L1	Salicylate hydroxylase, putative	AFLA_111570	50.005	16.248	14.9	7	9	7	1.16794	1.22016	1.13169	0.820847	0.815085	0.768668	1.46377	0.000623803
B8N9L3	Aldo-keto reductase, putative	AFLA_111590	26.75	2.9881	6.3	2	3	2	1.35343	1.37288	1.41341	0.55398	0.555862	0.600305	2.42068	5.09925e-06
B8N9L5	Pescadillo homolog	NOP7	76.304	40.675	10.9	6	6	6	1.04718	1.08537	0.862625	0.963553	1.03566	1.02554	0.990223	0.902149
B8N9L6	Succinate-semialdehyde dehydrogenase Uga2, putative	AFLA_111620	32.025	126.32	31	7	15	7	0.887212	0.829756	0.917361	1.20578	1.1448	1.09798	0.763894	0.00291345
B8N9L9	Threonine dehydratase	AFLA_111650	38.268	64.405	24.9	8	11	8	0.850018	0.887254	0.832198	1.17638	1.19973	1.12788	0.733299	0.000439425
B8N9M0	Respiratory supercomplex factor 1, mitochondrial	rcf1	20.455	96.958	29	5	10	5	0.975322	0.856598	0.952095	0.980406	1.07205	1.10566	0.881542	0.0751636
B8N9M2	Elongation factor G, mitochondrial	mef1	88.836	94.938	21.7	17	24	17	0.764509	0.780307	0.741344	1.23558	1.26835	1.31809	0.598155	0.000416255
B8N9M3	Alphabeta hydrolase family protein OS=Aspergillus flavus (strain ATCC MYA-384 / AF70) GN=P034_00984814 PE=4 SV=1	AFLA_111690	40.233	8.1425	7.5	3	3	3	1.03001	1.12236	1.01863	0.816461	1.1017	0.937164	1.11055	0.333141
B8N9M5	Restriction of telomere capping protein 5	rtc5	68.501	12.814	8.7	5	5	5	1.02462	1.06987	1.0792	0.900425	0.939815	0.970943	1.12895	0.0111687
B8N9M6	Glycylpeptide N-tetradecanoyltransferase	AFLA_111720	56.896	113.33	37.8	20	24	20	0.863292	0.860466	0.821127	1.18757	1.21198	1.14327	0.718322	0.000356154
B8N9M7	Folylpolyglutamate synthase	AFLA_111730	62.066	35.732	17.3	9	11	9	1.20861	1.11567	1.13398	0.845113	0.862517	0.846983	1.35373	0.00707724
B8N9M8	Phosphoinositide phosphatase (Sac1), putative	AFLA_111740	79.589	145.29	23.5	15	22	14	0.838608	0.88728	0.846553	1.17643	1.15579	1.12031	0.745088	0.000199957
B8N9M9	RAB GTPase Ypt5, putative	AFLA_111750	23.795	120.3	57.8	11	24	10	1.00192	1.02422	1.03215	0.95342	0.962184	0.939904	1.07101	0.00508067
B8N9N0	MICOS complex subunit MIC60	AFLA_111760	48.481	190.28	49.7	24	36	24	1.02388	1.02787	1.05292	1.00069	0.995829	0.976898	1.04414	0.0215188
B8N9N5	CobW domain protein	AFLA_111810	40.724	129.71	40.7	10	19	10	0.794882	0.881841	0.876185	1.15836	1.146	1.1177	0.746016	0.0037304
B8N9N8	2-hydroxychromene-2-carboxylate isomerase, putative	AFLA_111840	24.384	8.9137	15	3	5	3	1.36484	1.23463	1.34213	0.612613	0.612282	0.587395	2.17492	0.00228197
B8N9P4	Pitrilysin family metalloprotease (Cym1), putative	AFLA_111900	117.4	166.43	17.2	17	25	17	0.972271	0.964822	0.976296	0.985747	0.988071	1.01499	0.974766	0.102625
B8N9P5	Alpha-taxilin, putative	AFLA_111910	50.416	4.3528	9.2	4	4	4	1.14029	1.02898	1.10148	0.963891	0.912028	0.797072	1.22363	0.0348235
B8N9P6	Oxidoreductase, 2-nitropropane dioxygenase family, putative	AFLA_111920	36.342	7.6833	10.3	3	3	3	1.17517	1.0959	1.23964	0.787102	0.787256	0.849083	1.44865	0.00475467
B8N9P9	Putative phosphoglucosamine acetyltransferase OS=Aspergillus oryzae (strain 3.042) GN=Ao3042_05326 PE=4 SV=1	AFLA_111950	27.414	4.7758	9.4	2	2	2
B8N9Q2	60S ribosomal protein L38, putative	AFLA_111980	9.3039	6.0817	20	2	12	2	0.856008	0.839017	0.843563	1.1644	1.17676	1.12434	0.732532	0.00116736
B8N9Q3	Nuclear transport factor 2 domain protein, putative	AFLA_111990	17.923	17.89	24.1	3	3	3	1.23175	1.04932	0.895204	0.943499	0.910978	0.97261	1.12351	0.353748
B8N9Q4	Methionyl-tRNA synthetase, putative	AFLA_112000	64.968	24.288	8.5	4	4	4	1.13479	1.09458	1.12657	0.855643	0.889428	0.836993	1.29971	0.000257675
B8N9Q6	CaaX farnesyltransferase alpha subunit Ram2	AFLA_112020	40.552	58.979	29.2	8	10	8	0.925414	0.968827	1.00165	1.04293	1.03533	1.03587	0.929922	0.0793248
B8N9Q8	Mevalonate kinase	AFLA_112040	57.859	50.595	20	9	9	9	1.18561	1.2059	1.14886	0.744728	0.740674	0.826697	1.53123	0.000716515
B8N9Q9	Cation chloride cotransporter, putative	AFLA_112050	133.27	3.4282	1.3	1	1	1	1.04585	1.05777	0.943579	0.953867	1.00928	1.00378	1.02706	0.555743
B8N9R0	Amino acid transporter, putative	AFLA_112060	81.22	6.1964	4.7	3	3	3	1.00137	1.11492	0.999832	1.00148	0.979519	0.87098	1.09262	0.188034
B8N9R2	Small nuclear ribonucleoprotein SmB, putative	AFLA_112080	19.836	88.311	35	6	11	6	0.947423	0.953709	0.986483	1.04058	1.04763	1.11764	0.900731	0.0321274
B8N9R3	60S ribosomal protein L11	AFLA_112090	20.059	118.61	37.7	7	14	7	0.858086	0.906126	0.916756	1.12299	1.14281	1.15003	0.784866	0.00165307
B8N9R6	Pyruvate carboxylase	AFLA_112120	131.2	323.31	43.2	46	111	46	0.970476	0.966614	0.969081	1.03623	1.02366	1.00892	0.947	0.0188563
B8N9R7	Clathrin heavy chain	AFLA_112130	199.56	323.31	31	50	96	50	0.877873	0.867771	0.873578	1.13646	1.12393	1.1355	0.771292	2.23765e-06
B8N9R9	Phosphoribosylaminoimidazolecarboxamide formyltransferase/IMP	AFLA_112150	65.045	323.31	47.9	23	54	23	1.03922	1.04988	1.08949	0.924677	0.918094	0.930353	1.14621	0.00961537
B8N9S0	Insulin-induced protein INSIG OS=Aspergillus flavus (strain ATCC MYA-384 / AF70) GN=P034_00544160 PE=4 SV=1	AFLA_112160	38.936	1.7598	2.5	1	1	1	1.33844	1.29943	1.33361	0.588905	0.65029	0.678742	2.0707	0.000255932
B8N9S1	INO80 chromatin remodeling complex (Ies1), putative	AFLA_112170	73.906	29.213	6	4	4	4	0.971429	1.14698	0.859094	1.01729	1.09794	0.846658	1.00527	0.965159
B8N9S2	ATP dependent RNA helicase (Dbp1), putative	AFLA_112180	71.973	233.26	42.6	25	51	24	1.00734	0.962236	0.949162	1.00543	1.05694	1.0244	0.945565	0.074529
B8N9S3	Peptidyl-prolyl cis-trans isomerase	AFLA_112190	21.941	9.7673	14.2	4	8	4	0.873397	0.952932	0.945621	1.12946	1.08577	1.08011	0.841176	0.00742752
B8N9S4	30S/40S ribosomal protein, putative	AFLA_112200	12.294	10.986	26.2	3	4	3	0.782252	0.707074	0.708622	1.31883	1.29563	1.2847	0.563699	0.000504905
B8N9S5	Ribosome biogenesis protein YTM1	YTM1	51.674	69.11	12.1	5	7	5	0.990523	1.0165	0.969768	0.964918	1.00131	1.01559	0.998318	0.938233
B8N9S6	Centromere/kinetochore protein zw10, putative	AFLA_112220	94.341	44.201	2.9	2	2	2	1.06793	1.12534	0.93871	0.943788	0.958618	0.962267	1.09331	0.24696
B8N9S7	Zinc metalloprotease, putative	AFLA_112230	117.67	74.818	14.9	16	23	16	1.07246	1.10552	1.08174	0.895018	0.883683	0.908798	1.21292	0.00017053
B8N9S9	Similar to An04g01960 OS=Aspergillus niger GN=ABL_02152 PE=4 SV=1	AFLA_112250	18.489	2.6611	8.1	1	1	1
B8N9T0	CaaX prenyl protease Ste24	AFLA_112260	43.221	11.622	8.7	4	5	4	0.887896	1.04884	1.01595	1.01317	0.993357	1.05629	0.964044	0.542479
B8N9T1	Translation initiation factor EF-2 gamma subunit, putative	AFLA_112270	55.879	323.31	46.6	17	32	17	0.803597	0.790259	0.806437	1.18939	1.18955	1.17396	0.675588	7.43211e-07
B8N9T2	60S ribosome biogenesis protein Mak11, putative	AFLA_112280	55.574	54.434	13.4	6	7	6	1.19866	1.20349	1.15229	0.800981	0.80148	0.764142	1.50192	7.10168e-05
B8N9T3	MYB and HSA domain protein	AFLA_112290	161.11	3.2799	1.3	2	2	2	1.01167	1.04175	0.919966	1.12755	1.02589	0.841327	0.992862	0.943224
B8N9T4	G-patch domain protein (Spp2), putative	AFLA_112300	60.086	3.9857	5.9	2	2	2
B8N9T5	Small nucleolar ribonucleoprotein complex subunit, putative	AFLA_112310	105.89	144.76	14.7	10	13	10	1.02697	1.14391	0.936596	0.921689	0.970164	1.05067	1.05606	0.488517
B8N9T7	SnRNP assembly factor, putative	AFLA_112330	56.561	69.466	19.1	8	11	8	1.15048	1.08558	0.956082	0.885582	0.855386	0.89355	1.21166	0.0774639
B8N9T8	Proteasome subunit beta type	AFLA_112340	22.613	45.959	32.5	8	16	8	0.968	0.965956	0.995818	1.04175	1.03405	0.998292	0.953054	0.0487955
B8N9T9	Small nucleolar ribonucleoprotein complex subunit, putative	AFLA_112350	68.198	66.41	18.5	11	13	11	0.978841	0.990822	1.00599	1.01259	0.98833	1.01124	0.987877	0.335196
B8N9U1	N-acetyltransferase B complex NatB non catalytic subunit OS=Aspergillus flavus (strain ATCC MYA-384 / AF70) GN=P034_02585886 PE=4 SV=1	AFLA_112370	13.942	17.8	17.5	2	3	2	1.04158	0.953889	1.01293	1.01419	1.03391	0.93956	1.00694	0.866821
B8N9U3	60S ribosomal protein L36	AFLA_112390	11.978	11.437	33.3	5	13	5	1.0387	0.999904	0.910779	0.977764	1.05222	1.02824	0.964411	0.464331
B8N9U4	UBX domain protein, putative	AFLA_112400	55.154	61.604	12.8	6	8	6	1.10226	1.16251	1.04993	0.869057	0.884017	0.899877	1.24944	0.0157103
B8N9U5	Proteasome subunit beta type	AFLA_112410	22.466	91.33	20.4	3	5	3	0.936838	0.97917	0.980566	1.06924	1.03738	0.995069	0.93387	0.0659175
B8N9U8	Endosomal cargo receptor (Erp5), putative	AFLA_112440	25.632	46.985	26.4	6	14	6	0.827583	0.850481	0.891584	1.17204	1.19421	1.09859	0.741634	0.00189799
B8N9U9	DNA methyltransferase 1-associated protein DMAP1	AFLA_112450	65.912	3.4205	1.5	1	1	1	1.03486	0.969551	1.02689	1.0076	0.969951	0.980275	1.02484	0.370655
B8N9V1	Cobalamin-independent methionine synthase MetH/D	AFLA_112470	87.163	323.31	52.2	44	118	44	1.15338	1.14619	1.17386	0.813322	0.826143	0.782901	1.4339	7.18162e-05
B8N9V3	Ubiquitin fusion degradation protein UfdB, putative	AFLA_112490	121.52	48.703	12.3	14	16	14	0.906754	0.943417	0.946955	1.0681	1.11985	1.04906	0.86411	0.00730752
B8N9V4	ER associated DnaJ chaperone (Hlj1), putative	AFLA_112500	39.075	5.3535	5.1	2	2	2
B8N9V6	Cytidylyltransferase family protein	AFLA_112520	32.193	2.2627	4.5	1	1	1	1.00295	1.12224	0.950358	0.992297	0.951227	0.967145	1.05665	0.39358
B8N9W4	37S ribosomal protein S25, mitochondrial	AFLA_112600	30.478	122.03	39.8	12	17	12	0.765078	0.783211	0.797255	1.23816	1.15677	1.19166	0.653977	0.00106507
B8N9W7	KH domain protein	AFLA_112630	64.29	64.521	17.7	8	16	8	0.964179	0.999077	0.939742	1.01308	1.04568	1.03948	0.936985	0.0424555
B8N9W8	Mitochondrial acetolactate synthase small subunit, putative	AFLA_112640	35.221	323.31	44.7	11	25	11	1.21678	1.16376	1.20195	0.79182	0.828288	0.761172	1.50444	0.000116781
B8N9X0	Ornithine carbamoyltransferase	AFLA_112660	40.452	109.07	37.6	12	25	12	1.09504	1.08515	1.11349	0.889834	0.890551	0.868385	1.24348	4.67007e-05
B8N9X1	Aspergillus niger contig An04c0090, genomic contig OS=Aspergillus niger (strain CBS 513.88 / FGSC A1513) GN=An04g01590 PE=4 SV=1	AFLA_112670	44.191	3.6663	4.3	2	2	2	1.06626	1.12962	1.11252	0.863821	0.89036	0.899937	1.24652	0.00165431
B8N9X3	ATP dependent RNA helicase (Dob1), putative	AFLA_112690	122.11	62.453	16.6	17	22	17	0.875957	0.885343	0.807122	1.15983	1.22006	1.08556	0.74115	0.00507943
B8N9X5	Elongator complex protein 1	AFLA_112710	149.7	140.87	14.3	18	22	18	0.913366	0.973885	0.876214	1.08669	1.09137	1.11895	0.838176	0.0160883
B8N9X6	Diphosphomevalonate decarboxylase	AFLA_112720	43.129	167.08	41.1	16	34	16	1.03841	1.04485	1.00374	0.988453	0.965769	0.94863	1.06344	0.023824
B8N9X7	Cytochrome c1 heme lyase	AFLA_112730	31.478	24.489	21	6	9	6	0.831736	0.935955	0.756436	1.12505	1.21862	1.23534	0.705257	0.00741391
B8N9X8	SNARE domain protein	AFLA_112740	30.666	68.875	20.3	6	8	6	1.08672	0.986961	1.01666	0.930844	0.977739	0.921926	1.09179	0.0797378
B8N9X9	Nuclear envelope protein, putative	AFLA_112750	72.376	40.107	14.7	8	11	8	0.993032	0.987319	0.847577	1.00224	1.09479	1.07343	0.891963	0.123687
B8N9Y1	Dual specificity phosphatase, putative	AFLA_112770	39.473	6.9926	4.2	1	2	1
B8N9Y3	Acyl-CoA thioester hydrolase, putative	AFLA_112790	51.872	37.275	20.5	9	14	9	0.863257	0.898993	0.890565	1.16567	1.10027	1.12842	0.781535	0.00112956
B8N9Y6	Toxin biosynthesis ketoreductase, putative	AFLA_112820	26.613	32.024	25.5	7	11	7	0.899475	0.872289	0.84068	1.1985	1.17381	1.20593	0.730091	0.000348029
B8N9Z4	Epoxide hydrolase, putative	AFLA_112900	31.798	8.5796	10.8	3	3	3	0.785901	0.6717	0.60183	1.37424	1.37216	1.3283	0.50542	0.0038936
B8N9Z5	SAP domain containing protein OS=Aspergillus oryzae (strain 3.042) GN=Ao3042_05417 PE=4 SV=1	AFLA_112910	27.534	19.012	15	4	4	4	1.37107	1.31468	1.29938	0.58445	0.691123	0.695052	2.02227	0.000324165
B8N9Z7	Hydrolase, TatD family protein, putative	AFLA_112930	37.56	6.0116	9.5	3	4	3
B8NA03	UBX domain protein, putative	AFLA_112990	34.894	32.007	32.5	9	13	9	0.953037	0.904037	0.948387	1.10905	1.09503	1.07439	0.855722	0.00205936
B8NA04	Integral ER membrane protein Scs2, putative	AFLA_113000	30.771	105	22.9	4	11	4	0.879417	0.884276	0.836157	1.16038	1.22337	1.12949	0.740016	0.00200531
B8NA05	Sphingolipid desaturase, putative	AFLA_113010	47.383	43.394	9.7	3	5	3	1.17039	1.07523	1.16326	0.820542	0.854622	0.872534	1.33802	0.00384459
B8NA06	Methionine aminopeptidase 2-1	AFLA_113020	48.527	73.44	33.7	11	14	11	1.0673	1.03801	1.12258	0.931089	0.878718	0.898504	1.19184	0.00705424
B8NA08	Outer mitochondrial membrane protein porin	AFLA_113040	37.064	168.43	43.4	15	55	15	0.797274	0.770922	0.803078	1.2426	1.2317	1.19258	0.646674	6.10087e-05
B8NA09	Asparagine synthetase Asn2, putative	AFLA_113050	64.711	134.04	26.2	15	28	15	0.942042	0.965492	0.984857	1.04585	1.04265	1.01112	0.933141	0.014528
B8NA10	SUMO-conjugating enzyme	AFLA_113060	18.13	4.4203	7	1	2	1	0.980774	0.968306	1.00315	1.01983	1.00858	1.0228	0.967558	0.066897
B8NA12	Coenzyme A synthetase, putative	AFLA_113080	56.094	69.379	22.5	13	20	13	1.00004	1.00179	1.00041	0.997335	0.966131	1.01469	1.00809	0.6289
B8NA13	YCII-related domain protein OS=Aspergillus parasiticus (strain ATCC 56775 / NRRL 5862 / SRRC 143 / SU-1) GN=P875_00127641 PE=4 SV=1	AFLA_113090	17.792	25.022	20.5	3	6	3	0.982538	0.933532	0.984374	1.02428	1.04626	1.04546	0.930823	0.0342766
B8NA14	N-glycosyl-transferase	AFLA_113100	46.831	18.625	11.7	4	6	4	0.713769	0.744405	0.733094	1.30192	1.27198	1.27385	0.569495	2.07527e-06
B8NA16	GPI-anchored cell wall organization protein Ecm33	AFLA_113120	41.463	121.47	23.1	10	17	10	1.38651	1.39946	1.44829	0.52652	0.548453	0.539945	2.62197	0.000128454
B8NA17	DNA-3-methyladenine glycosylase, putative	AFLA_113130	41.095	1.7601	2.4	1	1	1	1.39252	1.34066	1.28602	0.609328	0.636614	0.612923	2.16218	0.000929466
B8NA18	Cytochrome b-c1 complex subunit 7	AFLA_113140	14.358	187.43	82.1	8	21	8	0.771136	0.760979	0.771639	1.23469	1.25909	1.2301	0.618642	6.58976e-05
B8NA19	Mitochondrial carrier protein, putative	AFLA_113150	44.767	2.4521	6.4	2	2	2	1.01618	0.929778	1.06608	1.00534	0.896399	1.0745	1.01203	0.86461
B8NA20	Str. FM013 OS=Penicillium camemberti FM 013 GN=PCAMFM013_S002g000697 PE=4 SV=1	AFLA_113160	8.5475	2.5433	12.7	1	1	1	1.0182	1.08307	1.03683	0.903134	1.00464	0.952018	1.09732	0.0666587
B8NA21	Iron-sulfur cofactor synthesis protein (Isu1), putative	AFLA_113170	16.778	11.232	22.6	3	4	3	1.00518	1.01763	0.903919	1.00193	0.986705	1.11208	0.943889	0.3394
B8NA22	Ubiquinone biosynthesis protein, putative	AFLA_113180	70.266	6.5995	3.4	2	2	2
B8NA24	Serine-threonine kinase SepH	AFLA_113200	65.502	2.8433	1.7	1	1	1	0.891355	0.932894	0.912899	1.07642	1.13884	1.08957	0.828225	0.0022174
B8NA26	Aspergillus niger contig An04c0070, genomic contig OS=Aspergillus niger (strain CBS 513.88 / FGSC A1513) GN=An04g01110 PE=4 SV=1	AFLA_113220	47.284	-2	1.6	1	1	1	0.867307	0.8397	0.836768	1.18445	1.26044	1.07169	0.723366	0.0244862
B8NA27	Kinase-related protein	AFLA_113230	26.644	34.77	20.3	4	7	4	1.00345	0.924407	0.932279	1.03057	1.08485	1.00754	0.91584	0.0621292
B8NA28	GPI anchored cell wall protein, putative	AFLA_113240	16.661	6.5725	7.1	1	1	1
B8NA29	Ribonucleoside-diphosphate reductase	AFLA_113250	95.646	163.94	27.5	24	44	24	1.01044	1.02743	1.03921	0.937567	0.961485	0.988544	1.06562	0.0305872
B8NA30	Allergen Asp F7	AFLA_113260	28.852	13.803	9.4	2	5	2	1.42053	1.4193	1.42985	0.500873	0.553539	0.51581	2.71916	0.000173139
B8NA36	Glutamate dehydrogenase	AFLA_113320	49.333	323.31	69	30	157	30	0.689867	0.712496	0.705842	1.30891	1.32682	1.33739	0.530617	8.69343e-07
B8NA38	Hydrolase of the alpha/beta superfamily OS=Aspergillus oryzae (strain 3.042) GN=Ao3042_05457 PE=4 SV=1	AFLA_113340	32.922	39.952	21.2	7	8	7	0.410679	0.367022	0.411992	1.64619	1.69357	1.72965	0.234681	9.41411e-06
B8NA52	DUF974 domain protein	AFLA_113480	28.007	12.258	4.7	1	2	1	0.97953	0.97906	0.906782	1.10453	1.0518	0.98257	0.91286	0.109149
B8NA53	DDENN domain protein	AFLA_113490	120.08	67.532	8.9	8	9	8	1.0159	0.988955	0.93751	1.02727	1.0203	1.0177	0.959903	0.21529
B8NA60	pH signal transduction protein PalA, putative	AFLA_113560	93.429	11.78	4.5	4	4	4	1.00919	0.989129	1.06708	0.939382	1.00889	0.986696	1.04444	0.235591
B8NA61	Mitochondrial carrier protein, putative	AFLA_113570	29.504	2.053	2.9	1	1	1	0.783766	0.801375	0.759317	1.24359	1.22431	1.27715	0.626014	2.86826e-05
B8NA62	Sterol carrier protein, putative	AFLA_113580	49.341	48.567	13.1	4	4	4	1.1108	1.15094	1.15822	0.822268	0.785799	0.890926	1.36853	0.00345843
B8NA65	Ribosomal biogenesis protein Gar2	AFLA_113610	51.763	144.94	28	13	15	13	1.07205	1.07107	1.10928	0.890173	0.877867	0.911097	1.21397	0.0003885
B8NA66	Protein get1	get1	22.574	10.257	11.7	2	3	2	0.935372	0.962352	0.977187	1.02197	1.02811	0.989952	0.945683	0.0319215
B8NA72	Similar to An04g00630 OS=Aspergillus kawachii (strain NBRC 4308) GN=AKAW_00674 PE=4 SV=1	AFLA_113680	42.055	14.497	13.5	5	6	5	1.09321	1.08408	0.998151	0.954493	0.884896	0.937871	1.14337	0.027622
B8NA75	Mating-type switch/DNA repair protein Swi10/Rad10, putative	AFLA_113710	37.415	1.9814	3.2	1	1	1
B8NA76	Ribosome biogenesis (Nop4), putative	AFLA_113720	81.936	29.93	8.4	5	6	5	1.20606	1.12733	1.11029	0.863317	0.837004	0.883105	1.33299	0.00402682
B8NA77	Progesterone binding protein, putative	AFLA_113730	13.708	10.146	31.4	3	6	3	0.805891	0.847189	0.847663	1.15561	1.2094	1.16393	0.708638	0.000118116
B8NA82	Casein kinase II subunit beta	AFLA_113780	39.67	82.664	27.7	7	8	7	1.04175	1.01286	0.961804	1.01863	0.965363	0.952733	1.02714	0.439224
B8NA84	Branched-chain-amino-acid aminotransferase	AFLA_113800	45.268	198.51	26	8	19	8	0.985927	0.932112	0.94547	1.05142	1.09572	1.09063	0.884411	0.00459027
B8NA86	Protein kinase Scy1, putative	AFLA_113820	98.667	6.747	4.1	3	3	3	1.00628	0.952368	0.901074	1.004	1.13321	1.05124	0.896902	0.0895784
B8NA87	Dipeptidyl peptidase, putative	AFLA_113830	39.319	254.97	44.6	16	26	16	1.08517	1.06243	1.07802	0.917891	0.866397	0.910481	1.19699	0.00326196
B8NA89	RSC complex subunit Sfh1, putative	AFLA_113850	31.066	5.3117	4.5	1	1	1	1.20035	1.338	1.02281	0.800369	0.842596	0.734152	1.4981	0.0379176
B8NA92	Peroxin 20 OS=Aspergillus oryzae (strain 3.042) GN=Ao3042_05502 PE=4 SV=1	AFLA_113880	37.356	3.1161	5.3	2	2	2
B8NA93	Nuclear pore complex subunit (SEC13), putative	AFLA_113890	34.16	180.24	45	12	21	12	0.893723	0.867358	0.862481	1.10699	1.15118	1.1446	0.77101	0.000205519
B8NA96	Translation initiation regulator (Gcn20), putative	AFLA_113920	83.008	113.77	16.8	12	18	12	0.878884	0.921705	0.918426	1.05411	1.12998	1.09095	0.830225	0.00377896
B8NAA2	Cyclin dependent kinase inhibitor Pho81, putative	AFLA_113980	97.024	40.087	12.2	10	14	10	1.00325	1.09587	0.974373	0.994196	1.02848	0.913664	1.04671	0.412601
B8NAA3	Peptide alpha-N-acetyltransferase Nat2, putative	AFLA_113990	27.809	17.613	8.8	2	2	2	0.917691	0.891071	0.870358	1.12137	1.10094	1.14469	0.795702	0.000260348
B8NAA4	50S ribosomal protein L3	AFLA_114000	32.123	44.367	44.6	13	17	13	0.852955	0.927465	0.847233	1.1405	1.1436	1.11147	0.773847	0.00462711
[truncated: 2,864 more rows]

## Sheet: Reproducibility analysis
Pearson correlation coefficient		High			Low
		High1	High2	High3	Low1	Low2	Low3
High	High1	1	0.936687	0.926996	-0.962772	-0.955177	-0.959654
	High2	0.936687	1	0.927027	-0.964927	-0.961768	-0.953984
	High3	0.926996	0.927027	1	-0.965556	-0.958676	-0.95675
Low	Low1	-0.962772	-0.964927	-0.965556	1	0.96115	0.957139
	Low2	-0.955177	-0.961768	-0.958676	0.96115	1	0.950545
	Low3	-0.959654	-0.953984	-0.95675	0.957139	0.950545	1

## Sheet: pep_quant
ID	Sequence	Protein accession	Protein description	Charge	m/z	mass error [ppm]	PEP	Score	Unique [yes/no]	Low1	Low2	Low3	High1	High2	High3
0	AAAAAAR	B8NK51	Membrane bound C2 domain protein (Vp115), putative	2	301.174	-2.5221	0.047798	72.021	yes	1.87419	0.269363	1.54365	0.307057	0.292304	1.71344
1	AAAAAMNFEER	B8NL13	Hsp70 chaperone Hsp88	2	598.772	-0.52599	0.0067582	57.174	yes	1.00017	0.893111	0.988637	1.10147	0.89375	1.12286
2	AAAAAMNFEER	B8NL13	Hsp70 chaperone Hsp88	2	598.772	0.97339	0.0012057	68.836	yes	1.26961	0.538656	1.35865	0.821777	0.563224	1.44809
3	AAAAAMNFEER	B8NL13	Hsp70 chaperone Hsp88	3	399.517	1.7133	0.010273	49.777	yes	NA	NA	NA	NA	NA	NA
4	AAAAAMNFEER	B8NL13	Hsp70 chaperone Hsp88	2	590.774	0.76965	1.652e-05	104.3	yes	1.3535	0.580294	1.28993	0.822154	0.598556	1.35556
5	AAAAATSQVNDR	B8NQX9	C2H2 finger domain protein, putative	2	587.794	-0.87657	0.00056529	77.894	yes	NA	NA	NA	NA	NA	NA
6	AAAAAVEILHNMSR	B8NTS0	T-complex protein 1 subunit delta	3	485.258	2.4195	5.2957e-05	80.815	yes	1.17775	0.827664	1.07435	0.917772	0.801833	1.20063
7	AAAAAVEILHNMSR	B8NTS0	T-complex protein 1 subunit delta	3	485.258	0.44995	1.4588e-10	107.53	yes	1.23211	0.623932	1.24709	0.979591	0.492448	1.42483
8	AAAAAVEILHNMSRPISLVDR	B8NTS0	T-complex protein 1 subunit delta	4	559.307	0.77687	4.9715e-06	56.081	yes	1.27951	0.618252	1.1933	0.918231	0.582154	1.40854
9	AAAADSDPSSVVQSFLQSLQR	B8NJN3	Adhesion regulating molecule, putative	3	726.366	2.1138	1.912e-31	137.99	yes	NA	NA	NA	NA	NA	NA
10	AAAAEFVK	B8NBM7	Thiamine biosynthetic bifunctional enzyme, putative	3	269.485	1.9494	0.034363	50.127	yes	NA	NA	NA	NA	NA	NA
11	AAAAESSGGDESAVDVK	B8NGD5	Uncharacterized protein	3	521.909	1.3455	8.4886e-10	102.29	yes	NA	NA	NA	NA	NA	NA
12	AAAAGDDK	B8NPE5	Actin cortical patch component, putative	2	359.672	0	0.015333	76.221	yes	NA	NA	NA	NA	NA	NA
13	AAAAHAAQER	B8NB20	Serine/threonine protein kinase (YPK1), putative	3	332.505	-0.90173	0.0007686	72.365	yes	NA	NA	NA	NA	NA	NA
14	AAAAHAAQER	B8NB20	Serine/threonine protein kinase (YPK1), putative	2	498.254	-0.63917	0.00070924	90.05	yes	1.34759	0.650872	1.16766	0.965225	0.642138	1.22651
15	AAAAHWR	B8NUA8	Carbonyl reductase, putative	2	391.706	1.1414	0.049942	71.258	yes	NA	NA	NA	NA	NA	NA
16	AAAALSFK	B8NXE5	Uncharacterized protein	2	389.727	-0.92589	0.001148	111.17	yes	1.36094	0.505212	1.34836	0.707974	0.585514	1.492
17	AAAALSFK	B8NXE5	Uncharacterized protein	3	260.153	-0.83298	0.00033341	102.71	yes	1.4507	0.410971	1.33744	0.641156	0.49584	1.6639
18	AAAATAAADSPAKK	B8NA65	Ribosomal biogenesis protein Gar2	3	415.226	0.75579	0.00013199	74.133	yes	1.40389	0.498496	1.37985	0.734523	0.549863	1.43338
19	AAAEAEVK	B8MZ77	Phosphatidylserine decarboxylase proenzyme 1, mitochondrial	2	394.711	1.0569	0.012801	73.233	yes	NA	NA	NA	NA	NA	NA
20	AAAEALAAR	B8NYK7	Uncharacterized protein	2	422.238	0	0.029158	57.108	yes	NA	NA	NA	NA	NA	NA
21	AAAEIAASGPK	B8NNH3	Aconitate hydratase, mitochondrial	2	493.269	-0.30646	1.391e-10	142.08	yes	1.24622	0.758126	1.16113	0.957571	0.649831	1.22712
22	AAAEIAASGPK	B8NNH3	Aconitate hydratase, mitochondrial	2	493.269	0.48436	1.391e-10	142.08	yes	1.18294	0.765136	1.09192	1.00286	0.79364	1.1635
23	AAAEIAASGPK	B8NNH3	Aconitate hydratase, mitochondrial	3	329.182	0	0.0010244	69.65	yes	NA	NA	NA	NA	NA	NA
24	AAAELAYGK	B8N0W2	Aspartate aminotransferase	2	447.24	0.18959	9.7542e-05	120.99	yes	1.13126	0.837677	0.858923	1.15485	0.869936	1.14736
25	AAAELAYGK	B8N0W2	Aspartate aminotransferase	3	298.496	0.094254	0.0071199	58.981	yes	1.19864	0.741283	0.926389	1.13643	0.760575	1.23668
26	AAAELAYGKDSPAIKEDR	B8N0W2	Aspartate aminotransferase	4	476.998	0.5914	0.0067506	42.58	yes	NA	NA	NA	NA	NA	NA
27	AAAELAYGKDSPAIKEDR	B8N0W2	Aspartate aminotransferase	4	476.998	0.25419	0.036251	38.227	yes	NA	NA	NA	NA	NA	NA
28	AAAELGIK	B8N2R7	UDP-galactose 4-epimerase, putative	3	258.157	-0.70519	0.014253	58.286	yes	NA	NA	NA	NA	NA	NA
29	AAAESVVLMK	B8NDE2	Probable beta-glucosidase I	2	509.784	0.28142	0.00037401	96.113	yes	NA	NA	NA	NA	NA	NA
30	AAAEVAEGK	B8NKG1	Fumarate hydratase, putative	2	423.222	0.39099	0.0034862	82.261	yes	1.05933	0.756412	1.2253	0.861506	0.704187	1.39326
31	AAAEVAEGK	B8NKG1	Fumarate hydratase, putative	2	423.222	1.1801	0.00020853	105.98	yes	1.39114	0.448259	1.39013	0.701436	0.477576	1.59146
32	AAAEVPDTSSAPDDEYSK	B8N3B0	L-aminoadipate-semialdehyde dehydrogenase	3	618.274	0.40783	1.4645e-10	91.401	yes	NA	NA	NA	NA	NA	NA
33	AAAFAELEK	B8NRZ7	Uncharacterized protein	2	475.253	1.9421	0.00010805	119.68	yes	0.843774	0.998407	0.807279	1.41573	0.965029	0.969779
34	AAAFAELEK	B8NRZ7	Uncharacterized protein	3	317.171	2.7622	0.001175	79.474	yes	0.89603	1.11552	0.794078	1.47276	0.981535	0.740075
35	AAAGAAK	B8N1D8	Eukaryotic translation initiation factor 3 subunit A	2	280.164	0.96116	0.015235	87.582	yes	NA	NA	NA	NA	NA	NA
36	AAAGDFSAK	B8N3U4	Telomere and ribosome associated protein Stm1, putative	2	419.209	0.15853	0.0008795	96.342	yes	1.29097	0.55321	1.33054	0.801155	0.598598	1.42553
37	AAAGDFSAKPVR	B8N3U4	Telomere and ribosome associated protein Stm1, putative	3	397.216	0.75411	0.00022756	77.279	yes	1.44807	0.360434	1.51814	0.580289	0.356998	1.73607
38	AAAGDFSAKPVR	B8N3U4	Telomere and ribosome associated protein Stm1, putative	2	595.32	-0.55627	0.0057684	65.295	yes	1.53556	0.413852	1.51153	0.446374	0.388156	1.70453
39	AAAGDFSAKPVR	B8N3U4	Telomere and ribosome associated protein Stm1, putative	4	298.164	-0.038531	0.0035958	55.04	yes	1.5125	0.542523	1.17958	0.55214	0.588888	1.62437
40	AAAGEDGVQVK	B8NKS6	rRNA processing protein (Ebp2), putative	2	522.77	-1.557	1.7931e-06	110.08	yes	0.774048	1.01248	0.773943	1.46006	1.06178	0.917686
41	AAAGGLPIHHAYDAVSEK	B8NAC6	Quinone oxidoreductase, putative	4	452.484	1.2625	6.0935e-16	118.71	yes	1.12411	0.758938	1.07242	1.06316	0.872065	1.10931
42	AAAGGLPIHHAYDAVSEK	B8NAC6	Quinone oxidoreductase, putative	3	602.976	1.1234	1.126e-26	138.05	yes	1.61515	0.486254	1.63322	0.729048	0.578124	0.958206
43	AAAGGLPIHHAYDAVSEK	B8NAC6	Quinone oxidoreductase, putative	4	452.484	1.5735	0.00018707	54.393	yes	NA	NA	NA	NA	NA	NA
44	AAAGGLPIHHAYDAVSEK	B8NAC6	Quinone oxidoreductase, putative	3	602.976	0.7749	4.0726e-45	159.34	yes	NA	NA	NA	NA	NA	NA
45	AAAGRPTKPYDSALFR	B8NL80	Fatty acid synthase beta subunit, putative	3	574.309	0.62833	0.011793	49.595	yes	1.21267	0.745417	0.993513	1.05098	0.715051	1.28237
46	AAAGSVTLEDCQFHQCVK	B8NEH1	AP-2 adaptor complex subunit mu, putative	3	674.312	-0.023461	4.8739e-20	126.63	yes	0.960585	0.867381	1.12007	1.12414	0.892353	1.03548
47	AAAHDGWADR	B8N025	Uncharacterized protein	2	535.244	0.76309	0.00058958	91.752	yes	NA	NA	NA	NA	NA	NA
48	AAAHDGWADR	B8N025	Uncharacterized protein	3	357.165	1.2031	0.00011634	94.804	yes	1.18571	0.542542	1.28354	1.00604	0.76212	1.22004
49	AAAHMAAHQYINALEDCER	B8NRY5	DnaJ and TPR domain protein	3	724.33	0.2346	6.6909e-16	111.11	yes	1.10365	0.841106	1.13788	0.978821	0.857893	1.08065
50	AAAHNPNVSDEAR	B8NBA5	Conidiation protein Con-6, putative	3	451.216	-0.64712	0.00027799	70.438	yes	1.30402	0.536292	1.13954	0.786764	0.605628	1.62776
51	AAAHSSFEK	B8MZV1	Coatomer subunit alpha	3	316.491	1.1195	0.0036143	65.224	yes	NA	NA	NA	NA	NA	NA
52	AAAIGSSPIIK	B8NJT4	Proteasome regulatory particle subunit (Nas6), putative	3	343.21	1.5219	4.4754e-05	90.15	yes	NA	NA	NA	NA	NA	NA
53	AAAIGSSPIIK	B8NJT4	Proteasome regulatory particle subunit (Nas6), putative	3	343.21	3.1467	4.4754e-05	90.15	yes	1.13466	0.750983	1.16513	0.991881	0.713573	1.24378
54	AAAIGSSPIIK	B8NJT4	Proteasome regulatory particle subunit (Nas6), putative	2	514.311	2.7868	4.3315e-05	99.752	yes	1.15655	0.703808	1.12148	0.932517	0.682932	1.40271
55	AAAKPAPAPK	B8MXX8	Valyl-tRNA synthetase	3	307.855	0	1.3985e-07	102.07	yes	NA	NA	NA	NA	NA	NA
56	AAAKPAPAPK	B8MXX8	Valyl-tRNA synthetase	2	461.279	0	0.0022642	77.662	yes	NA	NA	NA	NA	NA	NA
57	AAAKPFFADEPAGPK	B8NDA6	4-aminobutyrate transaminase GatA	3	506.265	0.49023	2.4176e-16	124.62	yes	1.33067	0.533097	1.31784	0.760834	0.59133	1.46623
58	AAAKPFFADEPAGPK	B8NDA6	4-aminobutyrate transaminase GatA	4	379.95	1.2635	0.0028305	53.3	yes	NA	NA	NA	NA	NA	NA
59	AAALAELVWSGNR	B8MXV3	Beta-hexosaminidase	2	679.365	0.31819	4.3332e-09	107.65	yes	1.32975	0.501301	1.25126	0.790484	0.557326	1.56988
60	AAALAELVWSGNR	B8MXV3	Beta-hexosaminidase	3	453.246	1.0628	5.5188e-18	138.42	yes	1.24731	0.483382	1.30751	0.934006	0.480832	1.54697
61	AAALGDLAEFK	B8NQG2	Cdc48-dependent protein degradation adaptor protein (Shp1), putative	3	369.201	3.1375	2.5839e-05	93.096	yes	1.15089	0.764438	1.034	1.15083	0.750054	1.14978
62	AAALGDLAEFK	B8NQG2	Cdc48-dependent protein degradation adaptor protein (Shp1), putative	2	553.298	1.9683	1.0812e-09	132.32	yes	NA	NA	NA	NA	NA	NA
63	AAALVAGFPETTAVK	B8N382	3-ketoacyl-coA thiolase peroxisomal A	3	482.605	-0.85393	4.5762e-05	70.438	yes	NA	NA	NA	NA	NA	NA
64	AAALVAGFPETTAVK	B8N382	3-ketoacyl-coA thiolase peroxisomal A	2	723.404	-2.0335	1.4971e-10	108.58	yes	1.50312	0.386448	1.4702	0.517181	0.402108	1.72094
65	AAALVAGFPETTAVK	B8N382	3-ketoacyl-coA thiolase peroxisomal A	3	482.605	1.2472	3.5259e-05	73.927	yes	NA	NA	NA	NA	NA	NA
66	AAAMVVPTDDSR	B8N8E2	Pre-mRNA splicing factor, putative	2	616.801	1.2166	0.00011173	88.021	yes	1.06899	0.907102	0.95335	1.24039	0.789162	1.04101
67	AAAPAAAEK	B8NH95	Uncharacterized protein	2	400.219	-0.88807	0.0059299	74.165	yes	1.42757	0.490505	1.26789	0.621831	0.539876	1.65233
68	AAAPCVVFLDELDSIAK	B8NQU3	Cell division control protein Cdc48	3	606.982	3.1344	2.9542e-19	132.08	yes	1.01002	0.852876	0.931732	1.228	0.874342	1.10303
69	AAAPCVVFLDELDSIAK	B8NQU3	Cell division control protein Cdc48	2	909.969	3.8088	5.6969e-118	260.18	yes	0.995795	0.875068	0.970808	1.21587	0.848607	1.09386
70	AAAPCVVFLDELDSIAK	B8NQU3	Cell division control protein Cdc48	4	455.488	4.105	7.0841e-05	60.549	yes	1.08558	0.74905	0.902596	1.21671	0.945104	1.10097
71	AAAPVPVDANQRPPSHPLLDGFTVSQDDR	B8NV78	Alpha,alpha-trehalose-phosphate synthase subunit Tps2, putative	4	768.389	0.80137	2.8817e-37	112.39	yes	NA	NA	NA	NA	NA	NA
72	AAAQAAQQSLR	B8NND4	Nuclear localization protein NPL6, putative	2	557.802	0.34663	1.1534e-10	142.71	yes	1.45354	0.545162	1.2583	0.692694	0.565412	1.48489
73	AAAQEAR	B8N4D8	RNA binding effector protein Scp160, putative	2	358.688	-0.29321	0.021102	82.671	yes	1.22377	0.667045	1.10804	0.978174	0.683998	1.33897
74	AAAQEEFSK	B8NYL6	Pentatricopeptide repeat protein	2	490.738	-2.2421	0.00078255	97.734	yes	0.934233	0.987903	0.872095	1.35575	0.959546	0.890471
75	AAAQFVK	B8N2T8	Phosphocarrier protein HPr, putative	2	367.713	0.43487	0.0147	88.029	yes	NA	NA	NA	NA	NA	NA
76	AAAQLAVQAGYDAER	B8N3G2	Rhodanese domain protein	2	767.386	-1.2791	1.1341e-21	140.96	yes	1.2294	0.702595	1.12162	0.978477	0.689654	1.27825
77	AAAQLAVQAGYDAER	B8N3G2	Rhodanese domain protein	3	511.927	-0.61277	4.3829e-05	71.08	yes	NA	NA	NA	NA	NA	NA
78	AAAQNAGAPAESK	B8N6I0	Cofactor for methionyl-and glutamyl-tRNA synthetase, putative	2	593.297	-0.65463	0.0001306	85.837	yes	0.987397	0.78831	0.966176	1.32132	0.800529	1.13627
79	AAAQNLIPSSTGAAK	B8NAL4	Glyceraldehyde-3-phosphate dehydrogenase	3	467.256	-0.23673	2.3676e-05	77.776	yes	1.14725	0.825788	1.0126	1.10468	0.788883	1.1208
80	AAAQNLIPSSTGAAK	B8NAL4	Glyceraldehyde-3-phosphate dehydrogenase	2	700.381	-0.91495	1.6651e-16	130.72	yes	0.929956	0.937954	0.87502	1.28648	0.937874	1.03272
81	AAAQNLIPSSTGAAK	B8NAL4	Glyceraldehyde-3-phosphate dehydrogenase	4	350.694	-0.11308	8.5269e-06	84.173	yes	NA	NA	NA	NA	NA	NA
82	AAAQNLIPSSTGAAK	B8NAL4	Glyceraldehyde-3-phosphate dehydrogenase	3	467.256	0.86649	0.015684	42.958	yes	NA	NA	NA	NA	NA	NA
83	AAAQNLIPSSTGAAK	B8NAL4	Glyceraldehyde-3-phosphate dehydrogenase	3	467.256	0.92703	0.0014866	54.09	yes	1.13479	0.741155	1.14689	0.987714	0.666446	1.32301
84	AAAQNLIPSSTGAAK	B8NAL4	Glyceraldehyde-3-phosphate dehydrogenase	3	467.256	2.259	5.0173e-05	68.972	yes	NA	NA	NA	NA	NA	NA
85	AAAQNLIPSSTGAAK	B8NAL4	Glyceraldehyde-3-phosphate dehydrogenase	3	467.256	0.8503	2.973e-05	75.764	yes	1.22242	0.663599	1.07706	1.02346	0.626706	1.38675
86	AAAQNLIPSSTGAAK	B8NAL4	Glyceraldehyde-3-phosphate dehydrogenase	2	700.381	0.56239	2.4461e-21	135.47	yes	1.25144	0.687078	1.02103	1.00324	0.671783	1.36543
87	AAAQNLIPSSTGAAK	B8NAL4	Glyceraldehyde-3-phosphate dehydrogenase	3	467.256	0.78875	0.0034798	52.527	yes	NA	NA	NA	NA	NA	NA
88	AAAQSSTNPPPSVQR	B8NAT1	CCR4-NOT transcription complex, subunit 3	3	504.258	1.7325	0.00035717	62.044	yes	NA	NA	NA	NA	NA	NA
89	AAAQSSTNPPPSVQR	B8NAT1	CCR4-NOT transcription complex, subunit 3	2	755.884	0.78275	1.734e-10	106.82	yes	1.25371	0.738704	1.11977	1.01807	0.645766	1.22398
90	AAAQSSTNPPPSVQR	B8NAT1	CCR4-NOT transcription complex, subunit 3	3	504.258	1.8481	3.2728e-06	90.966	yes	1.15277	0.881835	1.15178	0.931937	0.689065	1.19262
91	AAASAEGQHR	B8NRB1	Chromatin assembly factor 1 subunit C, putative	3	333.165	-0.08033	0.00094262	68.626	yes	NA	NA	NA	NA	NA	NA
92	AAASDAVVVPK	B8N9H1	Transcription initiation protein spt5	2	514.293	-0.0056825	0.0017806	71.524	yes	NA	NA	NA	NA	NA	NA
93	AAASGNLSQSILK	B8NC20	Gamma-glutamyl phosphate reductase	2	630.351	1.4785	1.8955e-17	138.73	yes	1.04507	0.897565	0.840244	1.30775	0.780945	1.12843
94	AAASGNLSQSILK	B8NC20	Gamma-glutamyl phosphate reductase	3	420.57	2.7906	3.2402e-07	100.02	yes	0.872797	0.847145	0.936594	1.32177	0.964756	1.05694
95	AAASIFVGPEK	B8N0H8	Cytochrome P450, putative	2	545.301	-0.60581	0.0010838	76.073	yes	NA	NA	NA	NA	NA	NA
96	AAASIFVGPEK	B8N0H8	Cytochrome P450, putative	3	363.869	0.43907	0.058573	38.783	yes	NA	NA	NA	NA	NA	NA
97	AAATAAKPTTAK	B8NXR4	DNA topoisomerase 2	3	367.88	0.23544	0.0035307	56.956	yes	1.42405	0.426101	1.429	0.549959	0.437919	1.73297
98	AAATAAQSGSSSR	B8NJB2	Neutral protease 2 homolog AFLA_065450	2	582.784	-0.73611	0.0086178	55.196	yes	NA	NA	NA	NA	NA	NA
99	AAATAAQSGSSSR	B8NJB2	Neutral protease 2 homolog AFLA_065450	2	582.784	-0.65669	6.776e-13	128.73	yes	1.7508	0.166025	1.69851	0.211771	0.166258	2.00663
100	AAATAAQSGSSSR	B8NJB2	Neutral protease 2 homolog AFLA_065450	3	388.858	0.13031	6.7615e-05	80.318	yes	NA	NA	NA	NA	NA	NA
101	AAATAAQSGSSSR	B8NJB2	Neutral protease 2 homolog AFLA_065450	2	582.784	-1.0408	5.2319e-33	179.27	yes	1.81472	0.139147	1.73013	0.177995	0.132681	2.00533
102	AAATAAQSGSSSR	B8NJB2	Neutral protease 2 homolog AFLA_065450	3	388.858	-0.13612	0.0001619	75.89	yes	NA	NA	NA	NA	NA	NA
103	AAATAAQSGSSSR	B8NJB2	Neutral protease 2 homolog AFLA_065450	2	582.784	-2.812	7.1339e-05	89.46	yes	1.94151	0.0762507	1.83788	0.0537565	0.0365184	2.05409
104	AAATAAQSGSSSR	B8NJB2	Neutral protease 2 homolog AFLA_065450	2	582.784	-0.50924	0.00011979	86.498	yes	NA	NA	NA	NA	NA	NA
105	AAATAAQSGSSSR	B8NJB2	Neutral protease 2 homolog AFLA_065450	3	388.858	0.19735	0.013324	47.987	yes	NA	NA	NA	NA	NA	NA
106	AAATAAQSGSSSR	B8NJB2	Neutral protease 2 homolog AFLA_065450	2	582.784	-0.80107	1.8427e-26	162.88	yes	1.82001	0.0739001	2.10307	0.108287	0.0840587	1.81068
107	AAATAAQSGSSSR	B8NJB2	Neutral protease 2 homolog AFLA_065450	2	582.784	-1.4054	3.9079e-22	154.72	yes	1.83807	0.0973651	2.03647	0.101377	0.0508581	1.87586
108	AAATAAQSGSSSR	B8NJB2	Neutral protease 2 homolog AFLA_065450	2	582.784	0.66385	6.263e-05	89.992	yes	1.73774	0.18343	1.91531	0.206748	0.181044	1.77573
109	AAATANPTAPR	B8NGK6	Exoenzymes regulatory protein aepA, putative	2	520.778	0.2254	1.9685e-05	103.76	yes	1.16766	0.804376	1.05655	1.01171	0.813368	1.14634
110	AAATANPTAPR	B8NGK6	Exoenzymes regulatory protein aepA, putative	2	520.778	-0.47704	0.071971	47.712	yes	1.18521	0.875842	0.942797	0.973158	0.781609	1.24138
111	AAATQAAAK	B8NV09	Pre-mRNA splicing factor, putative	2	401.725	-0.90478	0.013294	65.056	yes	1.37684	0.573477	1.31362	0.651809	0.447761	1.63649
112	AAAVAADNK	B8N2F6	Peroxisomal biogenesis factor (PEX11), putative	2	415.722	-1.4116	0.0043845	78.939	yes	1.03594	0.906225	0.948255	1.04994	0.836195	1.22346
113	AAAVAADNKSPVDPVLR	B8N2F6	Peroxisomal biogenesis factor (PEX11), putative	3	565.313	2.1802	1.1377e-12	106.93	yes	1.18562	0.676609	1.16083	1.037	0.723558	1.21639
114	AAAVAPR	B8NYZ9	60S ribosomal protein L13	2	328.198	1.2662	0.070997	65.897	yes	NA	NA	NA	NA	NA	NA
115	AAAVAPR	B8NYZ9	60S ribosomal protein L13	2	328.198	-0.78612	0.055069	69.432	yes	1.02064	0.782991	1.053	1.17696	0.818701	1.1477
116	AAAVAPRPVDK	B8NYZ9	60S ribosomal protein L13	3	365.549	1.3714	0.0025983	62.466	yes	NA	NA	NA	NA	NA	NA
117	AAAVAPRPVDK	B8NYZ9	60S ribosomal protein L13	2	547.819	0.034562	3.0307e-05	103.91	yes	0.786685	1.05707	0.672068	1.72751	1.05462	0.702053
118	AAAVEEWK	B8NRQ0	Myosin heavy chain, clone, putative	2	452.232	-2.1132	0.0011502	108.74	yes	NA	NA	NA	NA	NA	NA
119	AAAVMNR	B8NBK8	Threonylcarbamoyl-AMP synthase	2	366.695	-0.38673	0.057973	68.398	yes	0.960618	0.900802	0.947716	1.17946	0.876257	1.13514
120	AAAVMNR	B8NBK8	Threonylcarbamoyl-AMP synthase	2	374.692	-0.93909	0.059127	60.001	yes	NA	NA	NA	NA	NA	NA
121	AAAVNAEPGWFDLEESVK	B8N4M0	Cyanide hydratase/nitrilase, putative	3	644.983	0.85752	8.2729e-36	157.11	yes	1.18959	0.66736	1.21784	0.997404	0.69342	1.23439
122	AAAVQDEK	B8NEN9	Mitochondrial outer membrane translocase receptor (TOM70), putative	2	416.214	-0.0068254	0.0020061	91.867	yes	0.999101	0.852287	0.931432	1.29578	0.837568	1.08383
123	AAAVQDEK	B8NEN9	Mitochondrial outer membrane translocase receptor (TOM70), putative	3	277.812	0.53796	0.013944	58.596	yes	1.16481	0.841935	1.02353	1.04997	0.755602	1.16415
124	AAAVTALAK	B8NFS3	Coatomer subunit gamma	2	408.253	-0.31044	0.00076095	98.044	yes	NA	NA	NA	NA	NA	NA
125	AAAVTALAK	B8NFS3	Coatomer subunit gamma	3	272.504	-0.048294	0.001175	79.474	yes	0.870718	1.00605	0.861043	1.30353	0.915473	1.04318
126	AAAYEVGFTTPSPEVAQTKPK	B8NRF2	NADH-ubiquinone oxidoreductase, subunit G, putative	4	548.786	-0.42193	3.293e-25	129.46	yes	0.885898	1.03569	0.695832	1.40724	1.11429	0.861047
127	AAAYEVGFTTPSPEVAQTKPK	B8NRF2	NADH-ubiquinone oxidoreductase, subunit G, putative	3	731.379	-1.0981	1.365e-39	150.68	yes	1.23749	0.744367	1.02882	0.942387	0.599601	1.44734
128	AAAYEVGFTTPSPEVAQTKPK	B8NRF2	NADH-ubiquinone oxidoreductase, subunit G, putative	3	731.379	2.2388	1.892e-61	178.72	yes	0.838941	1.01837	0.77451	1.25315	1.02669	1.08834
129	AAAYEVGFTTPSPEVAQTKPK	B8NRF2	NADH-ubiquinone oxidoreductase, subunit G, putative	4	548.786	2.6028	2.5912e-31	136.49	yes	0.988532	0.676557	0.719535	1.49847	0.915215	1.20169
130	AACAVDFSNPFK	B8NNT4	Uncharacterized protein	3	442.876	0.13706	2.8471e-05	88.596	yes	1.06786	0.899474	0.94396	1.25755	0.824764	1.0064
131	AACAVDFSNPFK	B8NNT4	Uncharacterized protein	2	663.811	-0.18083	0.00015326	85.554	yes	NA	NA	NA	NA	NA	NA
132	AACLTHR	B8NAQ1	AMP-binding enzyme, putative	3	276.81	1.1547	0.0024133	112.59	yes	NA	NA	NA	NA	NA	NA
133	AACSELQSSLQTAR	B8NDU6	Uncharacterized protein	2	761.37	1.0572	0.00013954	84.266	yes	NA	NA	NA	NA	NA	NA
134	AACYNVLSEWEK	B8NEN9	Mitochondrial outer membrane translocase receptor (TOM70), putative	2	735.34	1.0609	9.2402e-17	153.39	yes	0.868457	0.931588	0.767763	1.34271	1.02838	1.06111
135	AACYNVLSEWEK	B8NEN9	Mitochondrial outer membrane translocase receptor (TOM70), putative	2	735.34	-1.0876	8.518e-17	153.81	yes	0.882645	1.02799	0.643199	1.44409	1.15048	0.8516
136	AACYNVLSEWEK	B8NEN9	Mitochondrial outer membrane translocase receptor (TOM70), putative	3	490.562	-0.35154	0.00041595	70.089	yes	NA	NA	NA	NA	NA	NA
137	AADAAQFR	B8N9N0	MICOS complex subunit MIC60	3	283.812	-0.56747	0.04301	47.749	yes	NA	NA	NA	NA	NA	NA
138	AADAAQFREEFESER	B8N9N0	MICOS complex subunit MIC60	3	585.936	1.5275	1.3814e-07	99.344	yes	0.947541	1.10906	0.858735	1.22128	0.935353	0.928033
139	AADAAQFREEFESER	B8N9N0	MICOS complex subunit MIC60	2	878.4	0.84748	2.7582e-05	89.642	yes	0.902101	0.855514	0.982889	1.32145	0.998973	0.939075
140	AADAAQFREEFESEREK	B8N9N0	MICOS complex subunit MIC60	4	503.988	0.11016	2.687e-07	78.078	yes	0.750927	1.12127	0.885804	1.41206	1.07378	0.756161
141	AADAEGACWR	B8NPG9	Autophagy ubiquitin-activating enzyme ApgG, putative	2	553.738	0.74002	0.042192	52.6	yes	NA	NA	NA	NA	NA	NA
142	AADASAPEPAAAK	B8N9H3	Acyl-CoA dehydrogenase, putative	2	585.293	0.43607	6.3591e-10	117.93	yes	1.13331	0.68112	1.02889	1.08865	0.820963	1.24706
143	AADAVAK	B8N4C0	Translation release factor eRF3, putative	2	323.182	2.742	0.033019	77.282	yes	NA	NA	NA	NA	NA	NA
144	AADDKGGPSAVR	B8NH33	Translation initiation factor eIF-2B alpha subunit, putative	3	381.863	-1.5039	0.0018176	63.292	yes	NA	NA	NA	NA	NA	NA
145	AADDKGGPSAVR	B8NH33	Translation initiation factor eIF-2B alpha subunit, putative	3	381.863	-0.99635	0.081957	37.613	yes	0.911057	0.969203	0.802445	1.34221	0.992973	0.982107
146	AADGVYVEAK	B8NJL4	Protein sey1	2	511.761	-1.8446	2.6181e-05	107.06	yes	0.968974	0.960784	0.735777	1.34286	1.00299	0.988608
147	AADIAVSNPYWNPR	B8N7G3	Maleylacetate reductase, putative	2	787.392	-0.11238	3.039e-10	112.62	yes	NA	NA	NA	NA	NA	NA
148	AADIFIQELKA	B8N495	Glucose-methanol-choline (Gmc) oxidoreductase, putative	3	406.896	2.1624	8.8985e-05	84.507	yes	1.11351	0.761254	1.09325	1.07843	0.778203	1.17535
149	AADIFIQELKA	B8N495	Glucose-methanol-choline (Gmc) oxidoreductase, putative	2	609.84	1.0855	1.9653e-06	111.79	yes	NA	NA	NA	NA	NA	NA
150	AADKPIIK	B8N4R2	Isoleucyl-tRNA synthetase, cytoplasmic	3	285.848	0	0.041732	51.346	yes	NA	NA	NA	NA	NA	NA
151	AADKPIIK	B8N4R2	Isoleucyl-tRNA synthetase, cytoplasmic	2	428.269	0	0.0023996	91.069	yes	NA	NA	NA	NA	NA	NA
152	AADLDPTNVHIK	B8NGD3	Transcriptional corepressor Cyc8, putative	3	431.898	0.99673	4.7218e-05	84.605	yes	NA	NA	NA	NA	NA	NA
153	AADLEINELFK	B8N5C0	26S proteasome regulatory particle subunit Rpn8, putative	3	421.559	2.3562	1.3463e-09	129.89	yes	0.77989	1.07726	0.688166	1.50183	1.09774	0.855116
154	AADLEINELFK	B8N5C0	26S proteasome regulatory particle subunit Rpn8, putative	2	631.835	1.114	2.0527e-09	131.69	yes	0.784201	1.11834	0.742653	1.50547	1.0567	0.792648
155	AADLISTK	B8NP70	Delta-1-pyrroline-5-carboxylate dehydrogenase PrnC	2	409.735	1.2595	0.010277	76.17	yes	NA	NA	NA	NA	NA	NA
156	AADLISTK	B8NP70	Delta-1-pyrroline-5-carboxylate dehydrogenase PrnC	3	273.492	1.5079	0.06174	42.599	yes	NA	NA	NA	NA	NA	NA
157	AADLISTK	B8NP70	Delta-1-pyrroline-5-carboxylate dehydrogenase PrnC	3	273.492	-0.49492	0.06174	42.599	yes	NA	NA	NA	NA	NA	NA
158	AADLISTK	B8NP70	Delta-1-pyrroline-5-carboxylate dehydrogenase PrnC	2	409.735	-0.7638	0.0013058	93.649	yes	1.05478	0.853472	0.911336	1.24846	0.853761	1.07819
159	AADLPALHVLR	B8NVN9	N-acetyltransferase, GNAT family, putative	3	392.568	2.2642	9.7046e-05	82.008	yes	NA	NA	NA	NA	NA	NA
160	AADLPALHVLR	B8NVN9	N-acetyltransferase, GNAT family, putative	2	588.348	1.5777	0.0093304	60.305	yes	NA	NA	NA	NA	NA	NA
161	AADPFALAASSPPK	B8NPV2	Uncharacterized protein	2	671.854	1.1841	1.1725e-27	154.65	yes	1.08016	0.838282	1.01434	1.14292	0.772833	1.15147
162	AADPLVRPK	B8NL79	Transcription initiation factor IIF subunit alpha, putative	3	322.863	0.5375	0.036225	48.794	yes	NA	NA	NA	NA	NA	NA
163	AADSAAFIPVPYEIR	B8MWD6	Eukaryotic translation initiation factor 3 subunit F	2	810.425	0.53081	1.7884e-28	156.25	yes	0.88469	0.959704	0.800435	1.36317	0.996159	0.995838
164	AADSAAFIPVPYEIR	B8MWD6	Eukaryotic translation initiation factor 3 subunit F	3	540.619	1.3382	3.6801e-05	73.415	yes	0.416772	0.737089	NA	2.24689	1.0837	0.515548
165	AADTVMQHGAK	B8N369	Phosphoribosyl diphosphate synthase isoform 4	3	382.185	2.4016	0.00034702	71.03	yes	0.997349	0.855963	0.88525	1.14481	0.961576	1.15505
166	AADTVMQHGAK	B8N369	Phosphoribosyl diphosphate synthase isoform 4	2	572.774	0.57035	0.0056718	59.265	yes	0.963825	0.943156	0.928849	1.24696	0.942541	0.974664
167	AADTVMQHGAK	B8N369	Phosphoribosyl diphosphate synthase isoform 4	4	286.891	1.4057	0.0043327	57.347	yes	NA	NA	NA	NA	NA	NA
168	AADTVMQHGAK	B8N369	Phosphoribosyl diphosphate synthase isoform 4	3	376.854	0.80541	2.0781e-05	94.465	yes	1.16791	0.797453	0.905974	1.07646	0.805193	1.24702
169	AADTVMQHGAK	B8N369	Phosphoribosyl diphosphate synthase isoform 4	2	564.777	-0.067733	1.2074e-14	158.3	yes	0.849838	0.914367	0.882589	1.30452	1.00639	1.04229
170	AADVSDEQSAALK	B8N8A6	Ribosome biogenesis protein (Rrb1), putative	2	652.82	-0.50654	3.3192e-17	133.48	yes	1.55431	0.410661	1.31948	0.596995	0.48932	1.62924
171	AADVSDEQSAALK	B8N8A6	Ribosome biogenesis protein (Rrb1), putative	3	435.549	0.37438	0.017347	45.507	yes	NA	NA	NA	NA	NA	NA
172	AADVVAIAPGGK	B8NE30	Amine oxidase	2	534.806	-0.90323	6.6676e-05	90.697	yes	NA	NA	NA	NA	NA	NA
173	AADVVVEEIR	B8NCS3	Estradiol 17 beta-dehydrogenase, putative	2	550.801	0.73664	3.9759e-07	120.06	yes	0.915326	0.928446	1.12741	1.03813	0.746103	1.24458
174	AADVVVEEIR	B8NCS3	Estradiol 17 beta-dehydrogenase, putative	2	550.801	0.50478	0.00035294	96.756	yes	1.36352	0.603651	1.08782	0.880586	0.653623	1.41079
175	AADYSCPWGAR	B8NIR4	Chromodomain helicase (Chd1), putative	2	627.272	0.33605	0.0042377	65.695	yes	1.62151	0.690584	0.899491	0.937037	0.741249	1.11013
176	AAEAATNIGK	B8N6U3	Acetylglutamate kinase, putative	2	473.254	0.3257	1.3603e-05	113.22	yes	0.971776	0.963625	0.851446	1.37319	0.791098	1.04886
177	AAEAATNIGK	B8N6U3	Acetylglutamate kinase, putative	3	315.838	1.5262	0.00087604	70.056	yes	1.081	1.01341	0.890491	1.15576	0.839802	1.01954
178	AAEAPFPLSSVK	B8NDH3	Fumarylacetoacetate hydrolase, putative	3	406.224	0.49742	0.045469	39.73	yes	NA	NA	NA	NA	NA	NA
179	AAEAPFPLSSVK	B8NDH3	Fumarylacetoacetate hydrolase, putative	2	608.832	-0.79851	0.00023061	80.96	yes	1.54008	0.356641	1.54469	0.505052	0.364966	1.68857
180	AAEATGAPDPK	B8NSQ9	LMBR1 domain protein	2	514.256	-0.61355	0.00011872	91.961	yes	1.21379	0.767107	0.985709	1.08722	0.727251	1.21892
181	AAEATGAPDPK	B8NSQ9	LMBR1 domain protein	3	343.173	0.096895	0.00046789	72.2	yes	1.15659	0.666507	1.18429	1.10956	0.661563	1.22149
182	AAEDAELATAVDPK	B8NIW7	Hsc70 cochaperone (SGT), putative	4	350.928	1.2244	0.0053557	50.897	yes	1.06704	0.954932	0.962641	1.17633	0.762658	1.0764
183	AAEDAELATAVDPK	B8NIW7	Hsc70 cochaperone (SGT), putative	2	700.849	0.75398	2.7687e-10	113.25	yes	1.25039	0.563325	1.14178	1.04139	0.688963	1.31415
184	AAEDGGEGVPLQLFVVR	B8N038	Aspartyl aminopeptidase	2	878.965	1.7085	6.4636e-33	149.73	yes	1.25867	0.622543	1.18199	0.969415	0.685534	1.28185
185	AAEEAAAAAK	B8NNQ7	Pre-rRNA processing protein Esf1, putative	2	451.733	0.12959	3.4134e-07	121.9	yes	0.83703	1.04876	0.824657	1.38344	1.00171	0.9044
186	AAEEAGIICK	B8N001	C1 tetrahydrofolate synthase, putative	2	531.268	1.3548	1.9387e-05	110.39	yes	0.908845	0.91427	0.901305	1.27367	1.00853	0.993383
187	AAEEAGIICK	B8N001	C1 tetrahydrofolate synthase, putative	3	354.515	2.8812	0.011826	52.579	yes	0.832943	1.01583	0.886764	1.27824	0.869381	1.11684
188	AAEEAGIICK	B8N001	C1 tetrahydrofolate synthase, putative	3	354.515	0.45198	0.00010898	95.608	yes	1.04452	0.786923	1.01424	1.2551	0.833711	1.0655
189	AAEEAGIICK	B8N001	C1 tetrahydrofolate synthase, putative	2	531.268	-0.61345	9.6448e-09	133.81	yes	0.890415	0.90928	0.806301	1.40931	1.03877	0.94592
190	AAEEALK	B8N4L2	Thiamine thiazole synthase	2	366.2	0.9612	0.0078351	97.798	yes	0.73774	1.10778	0.783577	1.51157	1.04263	0.816697
191	AAEEAVNAAPAPTR	B8N219	Altered inheritance of mitochondria protein 24, mitochondrial	2	684.349	-0.1529	3.9206e-10	110.57	yes	0.930747	0.844666	0.951985	1.28303	0.95629	1.03329
192	AAEEAVNAAPAPTR	B8N219	Altered inheritance of mitochondria protein 24, mitochondrial	3	456.569	0.86796	0.071053	36.219	yes	NA	NA	NA	NA	NA	NA
193	AAEEAVNAAPAPTR	B8N219	Altered inheritance of mitochondria protein 24, mitochondrial	2	684.349	-0.34845	0.00049125	72.47	yes	0.979867	0.854306	0.87007	1.31653	0.946995	1.03223
194	AAEEDKQWAK	B8MZC7	DUF1014 domain protein	3	392.528	-2.0199	5.4796e-06	112.36	yes	1.06488	0.816458	1.10846	1.04758	0.803679	1.15894
195	AAEEDKQWAK	B8MZC7	DUF1014 domain protein	4	294.648	-1.4539	0.0053295	58.699	yes	NA	NA	NA	NA	NA	NA
196	AAEEELLQFEVDRPR	B8NUE2	ABC bile acid transporter, putative	3	601.307	-1.0787	1.4381e-05	83.929	yes	NA	NA	NA	NA	NA	NA
197	AAEELIFGPDK	B8N3D9	Intermembrane space AAA protease IAP-1	3	397.208	3.4981	0.00062453	68.536	yes	0.873487	1.01059	0.836002	1.36602	0.934823	0.979072
198	AAEELIFGPDK	B8N3D9	Intermembrane space AAA protease IAP-1	2	595.309	1.1489	2.3439e-06	107.09	yes	NA	NA	NA	NA	NA	NA
199	AAEELIFGPDK	B8N3D9	Intermembrane space AAA protease IAP-1	3	397.208	2.0857	0.0031387	58.274	yes	NA	NA	NA	NA	NA	NA
200	AAEESAIVEQAAR	B8NFM7	Actin cortical patch assembly protein Pan1, putative	2	672.841	0.66144	2.261e-33	182.37	yes	1.0029	1.03434	0.828625	1.17467	0.87175	1.08772
201	AAEESAIVEQAAR	B8NFM7	Actin cortical patch assembly protein Pan1, putative	3	448.897	1.4522	5.469e-07	95.417	yes	1.24529	0.685296	1.16954	0.833541	0.730089	1.33625
202	AAEEVGYPIIVR	B8NB80	Carbamoyl-phosphate synthase, large subunit	2	658.864	0.86708	1.6948e-11	132.03	yes	1.07585	0.80947	1.01812	1.13052	0.885712	1.08034
203	AAEEVGYPIIVR	B8NB80	Carbamoyl-phosphate synthase, large subunit	3	439.578	1.9301	2.6228e-06	99.343	yes	NA	NA	NA	NA	NA	NA
204	AAEGFQTAAR	B8N6X7	Cytochrome P450 oxidoreductase OrdA-like, putative	2	511.257	-0.7886	0.00073168	89.731	yes	NA	NA	NA	NA	NA	NA
205	AAEGNMVWQEFQPK	B8NWX2	Zinc-binding alcohol dehydrogenase, putative	3	545.593	1.266	1.0287e-10	111.12	yes	0.830543	1.05668	0.763253	1.5139	1.0984	0.737217
206	AAEHGLNFIK	B8NZ05	Succinate-CoA ligase subunit beta	3	367.201	0.28135	0.00022839	88.495	yes	1.26659	0.609321	1.20193	0.844552	0.646104	1.4315
207	AAEHGLNFIK	B8NZ05	Succinate-CoA ligase subunit beta	2	550.298	-0.99485	1.0199e-05	114.89	yes	1.0542	0.755218	1.0341	0.995786	0.979541	1.18116
208	AAEIDVLSR	B8NXF7	Flavin-binding monooxygenase-like protein	2	487.269	1.2172	0.025344	59.067	yes	NA	NA	NA	NA	NA	NA
209	AAEIEAK	B8NV76	28 kDa heat-and acid-stable phosphoprotein, putative	2	366.2	1.6026	0.039123	75.109	yes	1.28266	0.650555	1.22673	0.795877	0.590955	1.45322
210	AAEILTPFPPSK	B8NR06	RNA binding protein (Arp), putative	2	635.856	-0.93815	0.00017328	84.365	yes	1.11581	0.791686	1.07475	1.09653	0.789852	1.13138
211	AAEKPAEAK	B8NSS6	Conserved lysine-rich protein, putative	3	305.503	0.060315	0.0036697	66.546	yes	1.47957	0.444862	1.39134	0.63321	0.490108	1.56091
212	AAEKPAEAK	B8NSS6	Conserved lysine-rich protein, putative	2	457.751	-1.9646	0.018181	66.056	yes	1.31793	0.456366	1.34255	0.646972	0.533191	1.70299
213	AAELAGAVGCIIYSDPSEDGFVR	B8N3X1	Glutamate carboxypeptidase Tre2, putative	3	799.718	0.51405	1.2268e-22	99.93	yes	1.22977	0.7874	1.13399	1.03083	0.618922	1.19909
214	AAELAGRPTPSSQEDDGAAAR	B8NFM7	Actin cortical patch assembly protein Pan1, putative	3	690.666	0.25652	7.3165e-32	143.4	yes	0.753911	1.05706	0.617138	1.54639	1.11773	0.907771
215	AAELAGRPTPSSQEDDGAAAR	B8NFM7	Actin cortical patch assembly protein Pan1, putative	4	518.252	0.91256	1.012e-14	90.017	yes	NA	NA	NA	NA	NA	NA
216	AAELATGK	B8MVT0	Pyrroline-5-carboxylate dehydrogenase, putative	2	380.714	0.80488	0.028353	64.654	yes	NA	NA	NA	NA	NA	NA
217	AAELGNTLGK	B8N5R2	Pyrroline-5-carboxylate reductase	2	487.269	-0.7707	0.00026287	99.5	yes	1.42296	0.434643	1.41042	0.630543	0.421871	1.67956
218	AAELIAEEAGWK	B8NYN6	Choline oxidase (CodA), putative	3	429.891	2.5113	2.6942e-12	132.32	yes	0.845219	0.97212	0.791138	1.48824	1.03393	0.86936
219	AAELIAEEAGWK	B8NYN6	Choline oxidase (CodA), putative	2	644.333	1.4619	2.4738e-27	174.9	yes	0.74907	1.13929	0.648201	1.58168	1.12923	0.752534
220	AAELQIAK	B8NUL5	Uncharacterized protein	2	422.25	1.207	0.0011647	105.52	yes	0.635955	1.18128	0.581076	1.76962	1.14636	0.68571
221	AAELQIAK	B8NUL5	Uncharacterized protein	3	281.836	1.7713	0.0027224	76.774	yes	0.587145	1.13771	0.627531	1.76769	1.19347	0.686464
222	AAELTHHLDAR	B8NQT5	C2H2 transcription factor (AmdX), putative	4	309.164	-0.1918	0.0021173	59.84	yes	NA	NA	NA	NA	NA	NA
223	AAEMLNSIK	B8NCT8	Eukaryotic translation initiation factor 3 subunit C	2	496.758	0.54792	0.0014796	86.014	yes	0.917037	1.05296	0.78439	1.33469	1.02681	0.884104
224	AAEMLNSIK	B8NCT8	Eukaryotic translation initiation factor 3 subunit C	3	331.508	1.7324	0.0029516	63.816	yes	NA	NA	NA	NA	NA	NA
225	AAEMLNSIK	B8NCT8	Eukaryotic translation initiation factor 3 subunit C	3	331.508	0.54522	0.034218	41.704	yes	NA	NA	NA	NA	NA	NA
226	AAEMLNSIK	B8NCT8	Eukaryotic translation initiation factor 3 subunit C	3	326.176	1.2975	0.0001423	101.65	yes	0.908641	0.853652	0.917405	1.40753	0.842599	1.07017
227	AAENAALEK	B8N1X7	Dor1-like family protein	2	458.74	-1.4749	0.029633	56.936	yes	NA	NA	NA	NA	NA	NA
228	AAENLEGWLTDR	B8NUL3	Uncharacterized protein	3	458.893	-0.13358	7.2552e-22	163.45	yes	1.08261	0.85983	0.98813	1.16251	0.834293	1.07263
229	AAENLEGWLTDR	B8NUL3	Uncharacterized protein	2	687.836	-1.5462	2.8124e-07	107.74	yes	NA	NA	NA	NA	NA	NA
230	AAENPSFTYTLIR	B8N5M4	Oxidoreductase CipA-like, putative	2	741.883	1.9783	1.2103e-21	146.34	yes	0.855196	1.02594	0.755941	1.46129	1.04188	0.859753
231	AAENTYNSGK	B8NG53	Pantoate--beta-alanine ligase	3	352.165	-0.37168	0.018299	50.108	yes	NA	NA	NA	NA	NA	NA
232	AAENTYNSGK	B8NG53	Pantoate--beta-alanine ligase	2	527.744	-1.5604	0.00085198	88.021	yes	0.987691	0.92363	0.956831	1.17068	0.83254	1.12863
233	AAEQAAQSAIAAEEAAK	B8NS10	OTU-like cysteine protease, putative	3	543.941	2.2841	3.4969e-10	104.88	yes	1.06637	0.824722	0.940822	1.14954	0.930771	1.08777
234	AAEQAATSELLAR	B8NV90	Condensin complex subunit 1	2	665.852	0.50696	2.2532e-09	113.43	yes	1.01911	0.791396	1.04972	1.30467	0.9671	0.868008
235	AAEQGGVPFAVILGEDELAEGK	B8NSX8	Histidyl-tRNA synthetase, mitochondrial	3	734.043	1.7817	3.3812e-30	122.18	yes	0.973623	0.83368	1.00595	1.17708	0.809905	1.19976
236	AAEQGGVPFAVILGEDELAEGK	B8NSX8	Histidyl-tRNA synthetase, mitochondrial	4	550.784	2.2975	8.0195e-07	58.952	yes	1.20638	0.883678	0.791875	1.17397	0.693978	1.25011
237	AAERPAEAAPAR	B8NV90	Condensin complex subunit 1	3	403.883	-0.11591	0.00011733	79.886	yes	0.913072	0.843116	1.01837	1.29677	0.871957	1.05671
238	AAERPAEAAPAR	B8NV90	Condensin complex subunit 1	2	605.32	-1.1163	2.6878e-10	125.97	yes	0.718089	1.15874	0.644271	1.44635	1.17687	0.855679
239	AAESIGLPTVTMSYK	B8NUE4	Uncharacterized protein	3	523.273	1.5346	4.5955e-11	107.46	yes	0.784153	1.13789	0.623965	1.56667	1.06896	0.818359
240	AAESIGLPTVTMSYK	B8NUE4	Uncharacterized protein	2	784.405	1.2777	6.0423e-28	150.39	yes	0.530816	1.26247	0.450155	1.86482	1.29667	0.595059
241	AAESQPAQSAPK	B8N4C0	Translation release factor eRF3, putative	2	592.799	-0.62101	0.00016441	84.892	yes	1.54805	0.329584	1.29671	0.612728	0.467675	1.74526
242	AAESQPAQSAPK	B8N4C0	Translation release factor eRF3, putative	3	395.535	0.51082	4.5238e-06	93.839	yes	1.45974	0.553724	1.25743	0.687818	0.520754	1.52053
243	AAESSIK	B8N417	Probable mannosyl-oligosaccharide alpha-1,2-mannosidase 1B	3	235.797	-0.77605	0.028637	60.788	yes	NA	NA	NA	NA	NA	NA
244	AAETCYPFGVLPDHEATK	B8N133	Phosphatidylinositol phospholipase C	3	669.316	0.86116	4.6199e-15	113.88	yes	1.15487	0.744488	1.06235	1.03738	0.751155	1.24976
245	AAETEVTSR	B8NFK9	Oca3 protein, putative	2	482.241	-1.0772	0.0010211	94.309	yes	NA	NA	NA	NA	NA	NA
246	AAETLILVDNK	B8NFK8	AP-3 complex subunit delta	3	396.227	1.0055	0.0005217	70.942	yes	NA	NA	NA	NA	NA	NA
247	AAETWAK	B8N685	Uncharacterized protein	2	388.701	2.0485	0.031221	77.923	yes	NA	NA	NA	NA	NA	NA
248	AAEVENELVAQLMGLR	B8NS33	PH domain protein	3	581.642	4.2596	0.013611	42.095	yes	NA	NA	NA	NA	NA	NA
249	AAEVGVR	B8NJ01	Indoleamine 2,3-dioxygenase family protein	2	351.201	-0.306	0.0079973	108.92	yes	1.01487	0.84645	0.949857	1.24237	0.80011	1.14634
250	AAEWADTQGEK	B8MVZ4	L-galactose dehydrogenase (L-GalDH), putative	2	603.275	0.59683	1.4769e-06	111.79	yes	0.817107	1.05631	0.742369	1.32465	1.03715	1.02241
251	AAEYAEQAAAGLGAVGAQGR	B8N6R2	pH-signaling protein PalC	3	620.978	0.60159	0.001251	49.592	yes	NA	NA	NA	NA	NA	NA
252	AAEYTAEDLAGVK	B8N0W3	DNA binding protein SART-1, putative	2	669.333	0.47696	5.2546e-10	118.24	yes	NA	NA	NA	NA	NA	NA
253	AAFAAEGK	B8NYZ9	60S ribosomal protein L13	2	382.701	0.15179	0.003667	87.639	yes	NA	NA	NA	NA	NA	NA
254	AAFAAEGK	B8NYZ9	60S ribosomal protein L13	3	255.469	-0.17779	0.0043474	69.998	yes	1.01105	0.823932	0.916044	1.21456	0.901793	1.13263
255	AAFATESLEVLK	B8NNS2	mRNA decapping hydrolase, putative	2	639.851	0.67514	0.00098056	74.392	yes	NA	NA	NA	NA	NA	NA
256	AAFATESLEVLK	B8NNS2	mRNA decapping hydrolase, putative	3	426.903	1.8794	2.0925e-06	100.88	yes	NA	NA	NA	NA	NA	NA
257	AAFEDGHGSVR	B8NTN4	Woronin body major protein, putative	3	382.516	1.3255	0.011474	51.454	yes	NA	NA	NA	NA	NA	NA
258	AAFEDGHGSVR	B8NTN4	Woronin body major protein, putative	2	573.27	0.37351	1.8587e-06	109.72	yes	NA	NA	NA	NA	NA	NA
259	AAFEDGHGSVR	B8NTN4	Woronin body major protein, putative	3	382.516	1.2654	0.0003132	75.819	yes	0.898023	1.03531	0.844772	1.04705	0.987295	1.18756
260	AAFEDGHGSVR	B8NTN4	Woronin body major protein, putative	3	382.516	0.12311	0.0006288	68.436	yes	NA	NA	NA	NA	NA	NA
261	AAFEEIFSDGK	B8NFM4	DNA repair protein Rad7, protein	3	405.196	3.2241	0.0017282	63.624	yes	0.969238	0.856655	0.930703	1.31648	0.932906	0.994015
262	AAFEEIFSDGK	B8NFM4	DNA repair protein Rad7, protein	2	607.29	2.1317	2.8509e-09	131.17	yes	1.02675	0.881364	0.958201	1.18924	0.920926	1.02352
263	AAFEGEWSK	B8N8T4	Aldehyde dehydrogenase AldA, putative	2	512.74	-1.4761	0.0038158	80.706	yes	NA	NA	NA	NA	NA	NA
264	AAFEGEWSK	B8N8T4	Aldehyde dehydrogenase AldA, putative	3	342.163	-0.67395	0.0069127	59.35	yes	NA	NA	NA	NA	NA	NA
265	AAFEGEWSK	B8N8T4	Aldehyde dehydrogenase AldA, putative	2	512.74	1.0426	0.0038158	80.706	yes	1.03834	0.859324	0.808927	1.41547	0.959781	0.918163
266	AAFEGEWSK	B8N8T4	Aldehyde dehydrogenase AldA, putative	3	342.163	1.7672	0.0069127	59.35	yes	NA	NA	NA	NA	NA	NA
267	AAFEGTR	B8NA87	Dipeptidyl peptidase, putative	2	376.19	0	0.024513	74.415	yes	NA	NA	NA	NA	NA	NA
268	AAFFNPTR	B8NSI8	UV excision repair protein (RadW), putative	2	462.24	2.3526	0.049979	58.596	yes	NA	NA	NA	NA	NA	NA
269	AAFGGGGR	B8N9R6	Pyruvate carboxylase	2	346.677	0.6005	0.0011448	114.59	yes	0.967107	0.915731	0.965132	1.28626	0.825074	1.0407
270	AAFGISNVR	B8N500	Stomatin family protein	2	467.759	-0.69088	0.0022406	88.136	yes	1.29943	0.553943	1.22062	0.950045	0.568241	1.40773
271	AAFGLAEAGFNTACVSK	B8NTR8	Succinate dehydrogenase [ubiquinone] flavoprotein subunit, mitochondrial	3	571.947	0.61553	1.8834e-13	117	yes	1.16482	0.751056	1.05445	1.13854	0.675041	1.2161
272	AAFGLAEAGFNTACVSK	B8NTR8	Succinate dehydrogenase [ubiquinone] flavoprotein subunit, mitochondrial	4	429.212	1.4166	6.3783e-05	61.265	yes	NA	NA	NA	NA	NA	NA
273	AAFGLAEAGFNTACVSK	B8NTR8	Succinate dehydrogenase [ubiquinone] flavoprotein subunit, mitochondrial	2	857.417	0.38067	1.6925e-66	198.96	yes	1.02696	0.892232	0.970597	1.14694	0.870086	1.09319
274	AAFGNWTLK	B8N1C3	FAD dependent oxidoreductase, putative	2	504.269	2.3208	7.5247e-05	123.75	yes	1.27512	0.651556	1.16922	0.901134	0.629177	1.3738
275	AAFGNWTLK	B8N1C3	FAD dependent oxidoreductase, putative	3	336.515	3.0876	0.0075414	58.23	yes	1.27935	0.605798	1.21063	0.877715	0.70655	1.31995
276	AAFLVDK	B8NBL7	Prohibitin, putative	3	255.15	0.25813	0.021699	64.803	yes	0.671737	1.16076	0.696484	1.5469	1.17475	0.749365
277	AAFMYYR	B8NDA6	4-aminobutyrate transaminase GatA	2	469.215	-0.97847	0.034319	67.285	yes	NA	NA	NA	NA	NA	NA
278	AAFMYYR	B8NDA6	4-aminobutyrate transaminase GatA	2	461.218	1.3714	0.0077027	102.81	yes	NA	NA	NA	NA	NA	NA
279	AAFPAWR	B8NRR9	Betaine-aldehyde dehydrogenase, putative	2	409.719	1.3701	0.074927	65.263	yes	0.811903	0.971471	0.843742	1.30735	1.12457	0.940971
280	AAFQYQFDALR	B8MW92	Cell wall integrity signaling protein Lsp1/Pil1, putative	2	665.333	-1.3347	1.4464e-13	153.74	yes	0.880976	0.963019	0.79146	1.40595	1.01433	0.944262
281	AAFSCFVYSEEEPK	B8MX51	Mitochondrial intermembrane space protein Mia40	2	832.369	1.6385	6.085e-92	246.31	yes	0.679743	1.14376	0.602357	1.66207	1.18449	0.727575
282	AAFSCFVYSEEEPK	B8MX51	Mitochondrial intermembrane space protein Mia40	3	555.248	2.2006	1.2827e-10	109	yes	0.785295	0.992168	0.772275	1.55115	1.04522	0.853892
283	AAFTDSSAIQLK	B8MZ66	Coatomer subunit delta, putative	2	626.333	-1.5965	2.9845e-21	162.22	yes	1.09134	0.799735	0.954349	1.22785	0.772039	1.15469
284	AAFTDSSAIQLK	B8MZ66	Coatomer subunit delta, putative	3	417.891	-0.46218	6.1088e-08	110.39	yes	NA	NA	NA	NA	NA	NA
285	AAFVSTVPLGR	B8NPB3	Oxidoreductase, short-chain dehydrogenase/reductase family	2	559.322	2.1924	0.0014088	73.951	yes	NA	NA	NA	NA	NA	NA
286	AAGAAPSTGSAGSSSGGAGAR	B8N3T8	Peroxisomal membrane protein receptor Pex19, putative	3	549.928	-0.14731	2.028e-20	116.09	yes	1.17144	0.566242	1.20616	0.883657	0.70521	1.46729
287	AAGAAPSTGSAGSSSGGAGAR	B8N3T8	Peroxisomal membrane protein receptor Pex19, putative	2	824.388	-0.54418	5.3482e-39	147.49	yes	1.73634	0.272702	1.48719	0.38411	0.284808	1.83485
288	AAGAAVFK	B8NB41	Prephenate dehydrogenase	2	367.713	2.9233	0.0011417	117.93	yes	0.678895	1.07698	0.679967	1.8753	0.985879	0.702982
289	AAGAAVFK	B8NB41	Prephenate dehydrogenase	3	245.478	2.0277	0.021896	53.554	yes	NA	NA	NA	NA	NA	NA
290	AAGAAVFK	B8NB41	Prephenate dehydrogenase	2	367.713	0.9835	0.0012819	94.662	yes	NA	NA	NA	NA	NA	NA
291	AAGAGGSSGTMLK	B8N1A2	Translocon protein Sec61beta, putative	3	369.854	2.845	2.172e-06	93.345	yes	NA	NA	NA	NA	NA	NA
292	AAGAGGSSGTMLK	B8N1A2	Translocon protein Sec61beta, putative	2	554.277	1.691	1.2629e-09	116.19	yes	1.11044	0.829493	0.980158	1.13016	0.846546	1.1032
293	AAGAGGSSGTMLK	B8N1A2	Translocon protein Sec61beta, putative	3	369.854	2.103	4.3873e-10	115.33	yes	0.91705	0.779713	0.955658	1.41554	0.924244	1.0078
294	AAGAGGSSGTMLK	B8N1A2	Translocon protein Sec61beta, putative	2	554.277	0.17774	0.066122	44.829	yes	0.946619	0.892218	0.799935	1.29148	1.08282	0.986925
295	AAGAGGSSGTMLK	B8N1A2	Translocon protein Sec61beta, putative	3	375.185	0.084164	0.00017704	71.085	yes	NA	NA	NA	NA	NA	NA
296	AAGAGGSSGTMLK	B8N1A2	Translocon protein Sec61beta, putative	2	562.274	-1.2004	0.00038197	74.392	yes	0.946153	0.887636	0.90938	1.26516	0.837211	1.15446
297	AAGAGGSSGTMLK	B8N1A2	Translocon protein Sec61beta, putative	2	562.274	1.063	0.0034586	59.116	yes	0.799129	1.06197	0.795574	1.47488	1.01153	0.856915
298	AAGAGGSSGTMLK	B8N1A2	Translocon protein Sec61beta, putative	3	375.185	2.036	9.1758e-05	77.062	yes	NA	NA	NA	NA	NA	NA
299	AAGATPIVITDIDEGR	B8MZ35	Xylitol dehydrogenase LadA/XdhB	3	533.618	1.8791	1.4371e-07	92.38	yes	1.14166	0.717671	1.18472	1.0286	0.714684	1.21266
300	AAGATPIVITDIDEGR	B8MZ35	Xylitol dehydrogenase LadA/XdhB	2	799.923	1.2998	3.7655e-08	100.58	yes	NA	NA	NA	NA	NA	NA
301	AAGATVIATTSSTEK	B8N9K7	Zinc-containing alcohol dehydrogenase, putative	2	704.37	-1.0001	1.4735e-68	221.59	yes	0.412223	1.31662	0.461969	1.93451	1.29696	0.577713
302	AAGATVIATTSSTEK	B8N9K7	Zinc-containing alcohol dehydrogenase, putative	3	469.916	-0.052007	1.1524e-05	83.692	yes	0.538774	1.1547	0.829772	1.63886	1.28015	0.557751
303	AAGATVIATTSSTEK	B8N9K7	Zinc-containing alcohol dehydrogenase, putative	3	469.916	1.5775	0.016245	42.518	yes	NA	NA	NA	NA	NA	NA
304	AAGAVLVGEQEVFDNVK	B8NQF8	Mitochondrial large ribosomal subunit protein L1, putative	3	582.64	0.19059	3.5176e-25	140.03	yes	0.790503	0.97788	0.826629	1.44146	1.03736	0.926168
305	AAGAVLVGEQEVFDNVK	B8NQF8	Mitochondrial large ribosomal subunit protein L1, putative	4	437.232	0.78421	3.214e-10	104.55	yes	1.07213	0.868111	1.06413	1.19567	0.785035	1.01492
306	AAGDIFQDANCR	B8NPH6	Replication protein A 70 kDa DNA-binding subunit	2	669.299	0.20699	0.010197	56.569	yes	NA	NA	NA	NA	NA	NA
307	AAGDKEAITTR	B8NNT0	Cytoplasmic asparaginyl-tRNA synthetase, putative	3	378.203	-0.40447	0.00050605	73.881	yes	0.999388	0.823948	1.0484	1.16842	0.767619	1.19223
308	AAGDKEAITTR	B8NNT0	Cytoplasmic asparaginyl-tRNA synthetase, putative	2	566.801	-1.8965	0.00013989	93.348	yes	0.94877	0.957236	0.951037	1.24612	0.782082	1.11475
309	AAGDKEAITTR	B8NNT0	Cytoplasmic asparaginyl-tRNA synthetase, putative	3	378.203	-0.48223	0.0041413	57.885	yes	1.16469	0.748391	1.06892	1.0774	0.794574	1.14602
310	AAGDKEAITTR	B8NNT0	Cytoplasmic asparaginyl-tRNA synthetase, putative	2	566.801	-1.7722	0.00045624	84.821	yes	1.02281	0.958929	0.879773	1.27172	0.790666	1.0761
311	AAGEEFYTGMFDCLR	B8N7A3	Mitochondrial 2-oxodicarboxylate carrier protein, putative	2	891.877	0.38797	5.2373e-11	112.62	yes	0.917641	0.979964	0.806699	1.28302	1.05572	0.956947
312	AAGEEFYTGMFDCLR	B8N7A3	Mitochondrial 2-oxodicarboxylate carrier protein, putative	3	594.92	-0.23856	0.0043559	50.158	yes	NA	NA	NA	NA	NA	NA
313	AAGEEFYTGMFDCLR	B8N7A3	Mitochondrial 2-oxodicarboxylate carrier protein, putative	2	891.877	-0.59875	9.3247e-11	107.11	yes	0.82632	1.0688	0.757932	1.4814	1.09343	0.772128
314	AAGEEFYTGMFDCLR	B8N7A3	Mitochondrial 2-oxodicarboxylate carrier protein, putative	2	883.879	1.57	7.0898e-34	162.7	yes	0.847648	1.00075	0.797369	1.40304	0.955057	0.996142
315	AAGEEFYTGMFDCLR	B8N7A3	Mitochondrial 2-oxodicarboxylate carrier protein, putative	3	589.589	2.1764	3.5539e-05	73.834	yes	NA	NA	NA	NA	NA	NA
316	AAGEHAEVNHHR	B8NUS0	Uncharacterized protein	4	332.662	-0.24929	6.2239e-05	80.24	yes	NA	NA	NA	NA	NA	NA
317	AAGGAGGQSGIFGIGK	B8NFR0	Mitochondrial inner membrane AAA protease Yta12, putative	2	674.354	1.2411	3.5826e-49	183.7	yes	0.835611	1.03651	0.763689	1.43262	1.04633	0.885231
318	AAGGAGGQSGIFGIGK	B8NFR0	Mitochondrial inner membrane AAA protease Yta12, putative	3	449.905	2.2799	5.1709e-06	70.26	yes	NA	NA	NA	NA	NA	NA
319	AAGGGTVIGGSYQK	B8NH25	D-amino acid oxidase	2	633.328	0.041488	1.7637e-15	125.97	yes	1.12129	0.709975	0.916934	1.22217	0.824823	1.20481
320	AAGGHNAGHTIVHGNK	B8MZA3	Adenylosuccinate synthetase	5	308.96	-1.3758	1.5054e-12	115.91	yes	1.09691	0.779117	1.04267	1.08549	0.683413	1.31239
321	AAGGHNAGHTIVHGNK	B8MZA3	Adenylosuccinate synthetase	4	385.949	-0.70123	7.3932e-10	106.14	yes	1.13591	0.615579	1.08108	1.0177	0.90176	1.24797
322	AAGGHNAGHTIVHGNK	B8MZA3	Adenylosuccinate synthetase	3	514.262	-0.98261	4.4202e-17	122.12	yes	NA	NA	NA	NA	NA	NA
323	AAGGHNAGHTIVHGNK	B8MZA3	Adenylosuccinate synthetase	5	308.96	0.88744	5.9009e-08	92.939	yes	NA	NA	NA	NA	NA	NA
324	AAGGHNAGHTIVHGNK	B8MZA3	Adenylosuccinate synthetase	5	308.96	-2.2285	6.1393e-07	83.692	yes	NA	NA	NA	NA	NA	NA
325	AAGGHNAGHTIVHGNK	B8MZA3	Adenylosuccinate synthetase	4	385.949	-1.9026	3.8202e-17	120.92	yes	1.23136	0.598604	1.31556	0.827289	0.608116	1.41907
326	AAGGHNAGHTIVHGNK	B8MZA3	Adenylosuccinate synthetase	3	514.262	-2.538	8.2852e-18	130.72	yes	1.08213	0.700514	1.16735	0.983066	0.694154	1.37279
327	AAGGHNAGHTIVHGNK	B8MZA3	Adenylosuccinate synthetase	2	770.89	-2.9724	1.7422e-05	71.08	yes	1.09065	0.723329	1.05871	0.961731	0.894756	1.27082
328	AAGIHDLAAR	B8NH55	37S ribosomal protein S5	2	497.775	-0.089035	0.0020452	76.619	yes	NA	NA	NA	NA	NA	NA
329	AAGIHDLAAR	B8NH55	37S ribosomal protein S5	3	332.186	0.04725	0.00081233	71.425	yes	NA	NA	NA	NA	NA	NA
330	AAGIHDLAAR	B8NH55	37S ribosomal protein S5	2	497.775	1.0061	0.016452	58.955	yes	NA	NA	NA	NA	NA	NA
331	AAGILGIGR	B8N4A3	Tyrosine decarboxylase, putative	2	414.259	1.4827	0.0026733	86.095	yes	0.965854	0.90509	0.938701	1.1492	0.900872	1.14028
332	AAGLHLMK	B8MZH5	Palmitoyltransferase with autoacylation activity Pfa4, putative	3	280.83	0.0082171	0.013561	58.981	yes	0.988394	0.780972	1.09147	1.06522	0.738403	1.33554
333	AAGLHLMK	B8MZH5	Palmitoyltransferase with autoacylation activity Pfa4, putative	2	420.742	-0.25097	0.0011417	117.93	yes	NA	NA	NA	NA	NA	NA
334	AAGLQMNTVDPEEVR	B8NCR6	Membrane-spanning ATPase, putative	3	543.935	1.1174	2.557e-08	104.95	yes	NA	NA	NA	NA	NA	NA
335	AAGLTYNR	B8NBJ8	Mitochondrial ATP synthase epsilon chain domain-containing protein	2	433.23	0.26577	0.043409	60.436	yes	NA	NA	NA	NA	NA	NA
336	AAGLTYNR	B8NBJ8	Mitochondrial ATP synthase epsilon chain domain-containing protein	3	289.156	-0.34868	0.00047092	92.677	yes	1.1771	0.6064	1.17595	1.10662	0.722973	1.21096
337	AAGNITMGLPIEEK	B8N7A2	HLH transcription factor (GlcD gamma), putative	2	722.379	-0.083236	0.0040075	59.673	yes	NA	NA	NA	NA	NA	NA
338	AAGNWITR	B8N3G8	Short chain type dehydrogenase, putative	2	444.738	0.60366	0.008477	78.264	yes	0.872244	0.859045	0.781041	1.39675	1.07046	1.02046
339	AAGPNLLQECR	B8N4Z9	LRP16 family protein	2	614.809	0.035557	5.2568e-05	98.182	yes	1.15649	0.785372	1.00692	1.07914	0.79761	1.17447
340	AAGPSTASK	B8NE05	Proteasome regulatory particle subunit Rpt2, putative	2	395.209	-0.71305	0.013768	64.82	yes	1.04126	0.783309	1.02959	1.11579	0.877716	1.15234
341	AAGQAGIFEVFTGPR	B8NGA2	MFS monosaccharide transporter, putative	3	507.6	1.9381	3.0922e-22	141.07	yes	0.946528	0.916173	0.88826	1.24739	0.955645	1.046
342	AAGQAGIFEVFTGPR	B8NGA2	MFS monosaccharide transporter, putative	2	760.896	0.87534	2.7475e-05	87.094	yes	NA	NA	NA	NA	NA	NA
343	AAGQQGGQQAGGAAR	B8NKW4	Uncharacterized protein	2	664.327	-0.97904	1.0529e-10	111.88	yes	0.940256	0.911264	0.928099	1.1507	1.02454	1.04514
344	AAGSAASLIMPFLDNQVNFK	B8N2L0	Proteasome component Prs3, putative	3	704.026	-0.46951	1.5073e-14	91.401	yes	1.16188	0.823869	0.906292	1.20083	0.894806	1.01232
345	AAGSAASLIMPFLDNQVNFK	B8N2L0	Proteasome component Prs3, putative	4	528.271	1.8147	6.5162e-09	70.802	yes	NA	NA	NA	NA	NA	NA
346	AAGSAASLIMPFLDNQVNFK	B8N2L0	Proteasome component Prs3, putative	3	698.694	1.3087	1.665e-49	168.69	yes	1.22239	0.807227	1.02533	0.996782	0.756936	1.19134
347	AAGSAASLIMPFLDNQVNFK	B8N2L0	Proteasome component Prs3, putative	4	524.273	1.9763	1.5877e-19	111.01	yes	NA	NA	NA	NA	NA	NA
348	AAGSGLGGVIDGTLR	B8N9K7	Zinc-containing alcohol dehydrogenase, putative	2	672.368	1.14	9.5168e-05	76.82	yes	NA	NA	NA	NA	NA	NA
349	AAGSGLGGVIDGTLR	B8N9K7	Zinc-containing alcohol dehydrogenase, putative	2	672.368	2.81	4.73e-09	106.6	yes	0.826264	1.08179	0.80733	1.47256	1.00104	0.81102
350	AAGSGLGGVIDGTLR	B8N9K7	Zinc-containing alcohol dehydrogenase, putative	3	448.581	3.7885	9.6773e-08	100.11	yes	NA	NA	NA	NA	NA	NA
351	AAGSLYCSALYVDPAR	B8N426	Nitrilase	2	857.417	1.0452	6.2833e-56	185.26	yes	0.451144	1.30525	0.382634	1.89525	1.45964	0.506083
352	AAGSLYCSALYVDPAR	B8N426	Nitrilase	3	571.947	1.9769	1.7528e-08	96.489	yes	1.23855	0.697312	1.16648	0.887412	0.588499	1.42175
353	AAGTGPVK	B8NDY4	Ribosomal protein L14	2	350.703	-0.014588	0.0029931	89.355	yes	1.00547	0.897602	1.04101	1.21046	0.788295	1.05717
354	AAGTGPVKK	B8NDY4	Ribosomal protein L14	3	276.836	-0.038962	0.0013232	79.148	yes	NA	NA	NA	NA	NA	NA
355	AAGTGPVKK	B8NDY4	Ribosomal protein L14	2	414.751	-1.3637	0.00067872	101.65	yes	1.27953	0.682309	1.0485	0.970404	0.733044	1.28621
356	AAGTGPVKK	B8NDY4	Ribosomal protein L14	4	207.879	-1.6034	0.00069492	81.296	yes	NA	NA	NA	NA	NA	NA
357	AAGVFDPK	B8ND04	Malate dehydrogenase, NAD-dependent	3	268.813	-0.66638	0.015254	57.281	yes	1.33599	0.565972	1.23432	0.851815	0.58523	1.42667
358	AAGVVLSDTGFR	B8NFF2	Polyketide synthase, putative	2	596.82	1.6874	3.0082e-10	120.55	yes	0.771938	1.1184	0.732626	1.53192	1.00482	0.840299
359	AAGVVLSDTGFR	B8NFF2	Polyketide synthase, putative	3	398.216	2.4123	9.3755e-09	118.28	yes	1.21309	0.693089	1.06269	1.10387	0.816691	1.11057
360	AAGWYGAK	B8MZ48	Glutathione oxidoreductase Glr1, putative	2	412.208	2.1845	0.0011515	107.32	yes	1.18542	0.638763	1.3276	0.919955	0.557124	1.37114
361	AAGWYGAK	B8MZ48	Glutathione oxidoreductase Glr1, putative	3	275.141	-0.11533	0.0041282	70.912	yes	1.08992	0.84351	0.899743	1.11655	0.9597	1.09057
362	AAHDAVLHMK	B8N132	Uncharacterized protein	4	273.896	1.8809	0.0021971	63.216	yes	NA	NA	NA	NA	NA	NA
363	AAHDAVLHMK	B8N132	Uncharacterized protein	2	546.785	1.635	6.3895e-12	148.32	yes	1.42756	0.529862	1.25966	0.746536	0.621644	1.41473
364	AAHDAVLHMK	B8N132	Uncharacterized protein	3	364.859	2.7912	0.00081115	71.451	yes	1.37111	0.444827	1.35017	0.646501	0.474355	1.71303
365	AAHLFCK	B8NYK4	Cystathionine gamma-lyase	3	282.815	3.3479	0.030674	59.609	yes	NA	NA	NA	NA	NA	NA
366	AAHNIIEK	B8NAI1	HLH DNA binding domain protein, putative	3	299.171	1.6582	0.010591	61.962	yes	1.29991	0.77495	1.11874	0.826474	0.662896	1.31703
367	AAHNIIEK	B8NAI1	HLH DNA binding domain protein, putative	2	448.253	1.029	0.0011437	115.71	yes	1.25424	0.63704	1.17618	0.936619	0.662185	1.33373
368	AAHPPGPNPQR	B8NI22	Gibberellin 2-oxidase, putative	3	381.2	-1.9718	0.023084	46.406	yes	1.24751	0.437276	1.23236	0.717854	0.636438	1.72856
369	AAHPPGPNPQR	B8NI22	Gibberellin 2-oxidase, putative	2	571.297	-2.6104	0.0022246	68.626	yes	NA	NA	NA	NA	NA	NA
370	AAHPPGPNPQR	B8NI22	Gibberellin 2-oxidase, putative	3	381.2	0.052708	0.00037285	74.424	yes	0.885831	0.858637	1.15843	1.49554	1.13885	0.462714
371	AAHPPGPNPQR	B8NI22	Gibberellin 2-oxidase, putative	2	571.297	-0.44478	5.4311e-06	106.18	yes	0.794756	0.983512	0.755282	1.53384	0.986773	0.94584
372	AAIAHQVTR	B8N421	General amidase, putative	3	322.854	0.4339	0.0039023	64.711	yes	NA	NA	NA	NA	NA	NA
373	AAIASAIPTSGEDLSAQLAEAK	B8NA04	Integral ER membrane protein Scs2, putative	3	705.371	0.43832	0.0030834	41.256	yes	1.1254	0.764077	1.23223	0.940372	0.665081	1.27284
374	AAIDTVLTISQK	B8N672	Methionyl-tRNA synthetase	3	420.578	1.1017	8.3114e-08	107.03	yes	NA	NA	NA	NA	NA	NA
375	AAIEAANR	B8NB87	Mitochondrial Hsp70 chaperone (Ssc70), putative	2	408.222	-0.94268	0.0020113	91.853	yes	0.775236	1.01933	0.691395	1.59802	0.999927	0.916086
376	AAIEAQYGSVEK	B8N419	Superoxide dismutase	2	633.322	-1.5474	1.1754e-07	114.7	yes	1.17672	1.36198	0.873086	1.34823	0.950252	0.289732
377	AAIEAQYGSVEK	B8N419	Superoxide dismutase	2	633.322	-1.4118	3.5845e-42	206.18	yes	0.226217	1.60744	0.169805	2.22569	1.55914	0.211713
378	AAIEAQYGSVEK	B8N419	Superoxide dismutase	3	422.551	-0.97868	2.4139e-08	116.03	yes	0.434348	1.29295	0.401121	2.00471	1.42626	0.440613
379	AAIEAQYGSVEK	B8N419	Superoxide dismutase	4	317.165	-0.36131	0.00023711	73.435	yes	NA	NA	NA	NA	NA	NA
380	AAIEAQYGSVEK	B8N419	Superoxide dismutase	2	633.322	0.53623	3.8343e-21	159.52	yes	0.517638	1.29176	0.459722	1.83095	1.36129	0.538638
381	AAIEAQYGSVEK	B8N419	Superoxide dismutase	2	633.322	-0.32501	1.0909e-07	115.06	yes	0.779657	1.10268	0.692703	1.53644	1.15665	0.731871
382	AAIEAQYGSVEK	B8N419	Superoxide dismutase	3	422.551	1.9904	4.8593e-06	93.623	yes	NA	NA	NA	NA	NA	NA
383	AAIEAQYGSVEK	B8N419	Superoxide dismutase	2	633.322	1.5681	3.5845e-42	206.18	yes	0.308425	1.53401	0.38168	2.26491	1.2739	0.237068
384	AAIESGAMNSEFEK	B8N5V5	3-oxoacyl-[acyl-carrier-protein] reductase, putative	3	495.229	0.34079	0.0067403	51.009	yes	NA	NA	NA	NA	NA	NA
385	AAIESLVR	B8NG51	NAD dependent epimerase/dehydratase, putative	2	429.756	0.30153	0.0012358	98.933	yes	NA	NA	NA	NA	NA	NA
386	AAIFCTSGEQAR	B8NVI0	4-hydroxy-2-oxovalerate aldolase, putative	2	655.812	0.24703	0.00022041	81.565	yes	NA	NA	NA	NA	NA	NA
387	AAIFCTSGEQAR	B8NVI0	4-hydroxy-2-oxovalerate aldolase, putative	3	437.543	1.1797	0.036322	40.767	yes	NA	NA	NA	NA	NA	NA
388	AAIGHDPR	B8NSE7	Aspartokinase	3	279.484	-0.90817	0.0048313	67.981	yes	NA	NA	NA	NA	NA	NA
389	AAIGHDPR	B8NSE7	Aspartokinase	2	418.722	0	0.054827	60.788	yes	NA	NA	NA	NA	NA	NA
390	AAIGHDPR	B8NSE7	Aspartokinase	3	279.484	0.97734	0.0026544	77.058	yes	NA	NA	NA	NA	NA	NA
391	AAIGNDLSDQAIK	B8NRD5	Citrate synthase	3	439.233	0.61288	9.3485e-10	110.38	yes	1.01903	0.906133	0.8742	1.27508	0.863112	1.06245
392	AAIGNDLSDQAIK	B8NRD5	Citrate synthase	2	658.346	0.087822	1.0589e-13	132.08	yes	NA	NA	NA	NA	NA	NA
393	AAIIGSANINER	B8NV80	Phospholipase D1 (PLD1), putative	2	614.836	-1.0017	0.0026367	66.538	yes	NA	NA	NA	NA	NA	NA
394	AAILDGDIDK	B8NJ12	Ran-binding protein (RanBP10), putative	2	515.774	0.55691	2.6181e-05	107.06	yes	0.92592	0.982446	0.741373	1.35419	1.01495	0.981122
395	AAILDGDIDK	B8NJ12	Ran-binding protein (RanBP10), putative	3	344.185	1.2008	0.0040166	60.342	yes	NA	NA	NA	NA	NA	NA
396	AAINMDLLAGDK	B8NQD3	NADH pyrophosphatase, putative	3	411.217	0.23518	0.051862	39.006	yes	NA	NA	NA	NA	NA	NA
397	AAINMSLGGGYSK	B8N106	Alkaline protease 1	2	642.816	1.3406	6.301e-07	100.11	yes	1.7107	0.22758	1.50048	0.348229	0.275895	1.93712
398	AAINMSLGGGYSK	B8N106	Alkaline protease 1	3	428.88	2.8527	0.00051753	65.043	yes	NA	NA	NA	NA	NA	NA
399	AAINMSLGGGYSK	B8N106	Alkaline protease 1	2	642.816	-1.3477	0.0034157	59.248	yes	1.8806	0.199501	1.47199	0.235002	0.209274	2.00363
400	AAINMSLGGGYSK	B8N106	Alkaline protease 1	2	634.819	-0.36165	0.0069054	58.079	yes	1.46421	0.489505	1.31746	0.737963	0.458067	1.5328
401	AAINMSLGGGYSK	B8N106	Alkaline protease 1	3	423.548	1.2255	7.3807e-08	105.19	yes	NA	NA	NA	NA	NA	NA
402	AAINMSLGGGYSK	B8N106	Alkaline protease 1	3	423.548	0.25962	0.00043221	67.095	yes	1.36436	0.500394	1.1357	0.749025	0.561887	1.68863
403	AAIPDTESPFPAPTQAQTVPELIK	B8NPF4	Chromatin remodeling and histone acetyltransferase complexes subunit	3	841.111	1.1411	1.094e-34	119.43	yes	1.037	0.846551	0.980224	1.19364	0.736944	1.20564
404	AAIPDTESPFPAPTQAQTVPELIK	B8NPF4	Chromatin remodeling and histone acetyltransferase complexes subunit	4	631.085	1.387	1.9157e-12	75.773	yes	1.03953	0.889456	0.92782	1.19535	0.852468	1.09538
405	AAIPDTESPFPAPTQAQTVPELIK	B8NPF4	Chromatin remodeling and histone acetyltransferase complexes subunit	3	841.111	-0.079209	9.2432e-38	120.41	yes	1.09116	0.885395	0.916918	1.13842	0.82498	1.14312
406	AAIPHSDDRPDK	B8MZD2	Uncharacterized protein	4	331.168	-0.079463	9.386e-08	107.09	yes	0.999585	0.861619	0.991314	1.13627	0.7692	1.24201
407	AAIRDPNPVVVLENELLYGQAFPMSEAAQK	B8NL85	Pyruvate dehydrogenase E1 beta subunit PdbA, putative	4	822.425	1.7055	1.022e-31	98.84	yes	1.4574	0.562628	1.20341	1.03816	0.717816	1.02058
408	AAISLYGPK	B8NFW4	U-box domain protein, putative	2	460.266	0.32794	0.00051004	101.65	yes	NA	NA	NA	NA	NA	NA
409	AAISLYGPK	B8NFW4	U-box domain protein, putative	3	307.18	0	3.5501e-06	99.442	yes	NA	NA	NA	NA	NA	NA
410	AAISSFPDSEAK	B8NV30	Hexaprenyl pyrophosphate synthetase Coq1, putative	2	611.801	1.2347	6.6901e-06	101.53	yes	0.992638	0.812525	0.975695	1.19052	0.886348	1.14227
411	AAISSFPDSEAK	B8NV30	Hexaprenyl pyrophosphate synthetase Coq1, putative	3	408.203	1.9153	0.00034149	72.34	yes	NA	NA	NA	NA	NA	NA
412	AAITETVETMVK	B8N1F1	Uroporphyrinogen decarboxylase	3	436.895	1.5349	0.0001707	74.962	yes	NA	NA	NA	NA	NA	NA
413	AAITETVETMVK	B8N1F1	Uroporphyrinogen decarboxylase	2	646.842	1.1583	2.5811e-21	163.51	yes	NA	NA	NA	NA	NA	NA
414	AAITETVETMVK	B8N1F1	Uroporphyrinogen decarboxylase	3	431.564	2.4211	4.2409e-17	149.96	yes	1.65015	0.424985	1.47783	0.509319	0.298433	1.63928
415	AAITIAK	B8NW52	Ribosomal protein S5	2	344.224	2.7661	0.0077719	100.19	yes	1.18007	0.783307	0.976314	1.05636	0.712918	1.29103
416	AAITIAK	B8NW52	Ribosomal protein S5	3	229.818	0	0.00083205	86.086	yes	NA	NA	NA	NA	NA	NA
417	AAITIAK	B8NW52	Ribosomal protein S5	2	344.224	-0.62754	0.0077719	100.19	yes	NA	NA	NA	NA	NA	NA
418	AAITLLPELR	B8NF31	Golgi transport protein Sly1, putative	2	548.84	0.46277	2.3297e-05	108.47	yes	1.60285	0.365903	1.28711	0.636648	0.533327	1.57416
419	AAKDPILAATNK	B8NUG2	D-arabinitol dehydrogenase ArbD, putative	3	404.903	0	0.0019145	64.104	yes	NA	NA	NA	NA	NA	NA
420	AAKEEMEPVAR	B8N083	Glutathione S-transferase, putative	3	410.876	2.5875	0.00079034	68.676	yes	0.976477	0.816829	1.13462	1.12989	0.818623	1.12357
421	AAKEEMEPVAR	B8N083	Glutathione S-transferase, putative	2	615.811	1.4689	3.2106e-06	109	yes	1.08297	0.79801	1.07733	1.06593	0.76648	1.20928
422	AAKPNADMIQR	B8NJW7	Protein PUF6, putative	3	405.549	2.1965	0.037508	43.68	yes	0.978662	0.788645	1.13044	1.20054	0.753655	1.14805
423	AAKPTFEITVGDPHK	B8NSW3	Vacuolar protein sorting-associated protein Vps5, putative	4	403.469	-0.94909	0.0006961	57.288	yes	NA	NA	NA	NA	NA	NA
424	AALAAAK	B8NEP7	Sphingomyelin phosphodiesterase	2	308.195	0.87951	0.032762	77.374	yes	NA	NA	NA	NA	NA	NA
425	AALAEAR	B8NX71	Translation machinery-associated protein 22	2	351.201	1.5361	0.04231	73.975	yes	1.26246	0.716508	1.2007	0.922864	0.552731	1.34473
426	AALAESPCK	B8NEZ5	Dihydrodipicolinate synthetase family protein	2	473.737	-0.20466	0.0043167	79.148	yes	NA	NA	NA	NA	NA	NA
427	AALAESPCK	B8NEZ5	Dihydrodipicolinate synthetase family protein	2	473.737	0.34545	0.0020513	89.029	yes	1.17494	0.758508	1.0825	1.09632	0.68228	1.20546
428	AALAESPCK	B8NEZ5	Dihydrodipicolinate synthetase family protein	3	316.16	1.3245	0.011774	53.968	yes	NA	NA	NA	NA	NA	NA
429	AALAGSVVK	B8NFF6	Glycerol-3-phosphate O-acyltransferase, putative	2	408.253	2.4712	0.0072599	70.056	yes	NA	NA	NA	NA	NA	NA
430	AALCAMR	B8NSQ4	AP-1 adaptor complex subunit gamma, putative	2	396.696	1.4997	0.08104	64.276	yes	0.827241	1.01721	0.940425	1.29892	0.97079	0.945411
431	AALDALEK	B8MYN6	T-complex protein 1, beta subunit, putative	2	415.735	0.21915	0.033987	63.076	yes	NA	NA	NA	NA	NA	NA
432	AALDALEK	B8MYN6	T-complex protein 1, beta subunit, putative	3	277.492	0.041838	0.01001	62.546	yes	1.10892	0.770657	1.0134	1.16873	0.80227	1.13603
433	AALDALQQSIYLQPK	B8NL30	Uncharacterized protein	3	553.642	-0.051053	0.0067185	49.988	yes	NA	NA	NA	NA	NA	NA
434	AALDETR	B8N4Z9	LRP16 family protein	2	388.201	0.14247	0.031732	77.741	yes	NA	NA	NA	NA	NA	NA
435	AALDPTR	B8NWY8	Uncharacterized protein	2	372.206	1.4144	0.058215	68.312	yes	NA	NA	NA	NA	NA	NA
436	AALEACHK	B8NEW7	S-(hydroxymethyl)glutathione dehydrogenase	2	450.224	-0.099074	0.0011472	111.95	yes	0.960749	0.927854	0.917313	1.22245	0.918475	1.05316
437	AALEDLAER	B8NJQ3	Nuclear mRNA splicing factor-associated protein, putative	2	494.259	1.679	0.00063759	99.815	yes	0.952732	1.06027	0.865727	1.28544	0.805571	1.03026
438	AALFVVK	B8NR08	Cysteine synthase (O-acetylserine (Thiol)-lyase) (Csase)	2	374.242	1.5753	0.0096207	118.06	yes	1.11149	0.80692	1.15792	0.994703	0.706792	1.22217
439	AALGDRDENDSFFK	B8NCF1	Ribosome associated DnaJ chaperone Zuotin, putative	3	528.914	0.45486	8.035e-28	150.9	yes	0.789828	1.11937	0.713646	1.50032	1.088	0.788848
440	AALGDRDENDSFFK	B8NCF1	Ribosome associated DnaJ chaperone Zuotin, putative	4	396.938	1.9348	3.853e-07	99.941	yes	0.847052	1.07082	0.757581	1.44597	1.01714	0.861427
441	AALGDRDENDSFFK	B8NCF1	Ribosome associated DnaJ chaperone Zuotin, putative	2	792.868	0.27845	2.251e-06	98.943	yes	0.796965	1.17395	0.745134	1.55531	1.08495	0.643689
442	AALGDRDENDSFFK	B8NCF1	Ribosome associated DnaJ chaperone Zuotin, putative	3	528.914	0.33548	2.3959e-05	89.231	yes	1.03431	0.795238	0.738142	1.44547	1.1477	0.83915
443	AALGDSDK	B8NQ65	Vacuolar ATP synthase catalytic subunit A, putative	2	388.693	-1.0092	0.001252	97.431	yes	1.14321	0.660113	1.22281	0.863408	0.595704	1.51476
444	AALGDSDK	B8NQ65	Vacuolar ATP synthase catalytic subunit A, putative	2	388.693	2.1059	0.016573	68.846	yes	1.27211	0.656866	0.984898	1.10261	0.749133	1.23438
445	AALGDVSNVTK	B8N148	G2/M-specific cyclin NimE	2	537.793	0.24622	0.0012501	74.987	yes	NA	NA	NA	NA	NA	NA
446	AALGLPNPGTVDNIAR	B8ND15	Mitochondrial import receptor subunit (Tom40), putative	2	789.934	0.54797	1.6012e-23	137.39	yes	1.04672	0.906618	0.883672	1.25538	0.919747	0.987863
447	AALGLPNPGTVDNIAR	B8ND15	Mitochondrial import receptor subunit (Tom40), putative	3	526.958	1.3542	0.00017968	60.631	yes	1.2532	0.65818	1.29197	0.94621	0.776173	1.07426
448	AALGSIVERPER	B8NYY0	Histone deacetylase HosB	3	433.246	0.021379	0.0004392	72.272	yes	NA	NA	NA	NA	NA	NA
449	AALGTQISGLAPILGK	B8NRV1	Protein phosphotase 2a 65kd regulatory subunit	3	503.971	0	5.521e-15	95.57	yes	NA	NA	NA	NA	NA	NA
450	AALKDTFPYK	B8NF84	Alcohol dehydrogenase, putative	3	385.213	3.2637	0.00090676	73.632	yes	NA	NA	NA	NA	NA	NA
451	AALKQPLLPEDEYQR	B8NIU9	Eukaryotic translation initiation factor 3 subunit H	3	590.984	0.46843	8.0894e-08	102.39	yes	1.54517	0.466709	1.30178	0.657352	0.491748	1.53724
452	AALLENIVQNLNK	B8NVL7	Uncharacterized protein	3	480.612	0.1951	2.3539e-09	106.67	yes	1.08923	0.797322	1.18048	1.16758	0.666675	1.09871
453	AALLENIVQNLNK	B8NVL7	Uncharacterized protein	2	720.414	-0.63715	2.3024e-33	182.33	yes	1.15279	0.808302	1.02884	1.08145	0.73863	1.18999
454	AALLNDYFAHEK	B8NQF7	Glutamyl-tRNA synthetase	3	464.57	-0.090111	4.8346e-05	84.365	yes	NA	NA	NA	NA	NA	NA
455	AALLNDYFAHEK	B8NQF7	Glutamyl-tRNA synthetase	3	464.57	4.1253	0.0002539	74.987	yes	0.948755	0.937873	0.861174	1.15433	1.04692	1.05094
456	AALLTFDK	B8N1T3	Rho GTPase Rho 2, putative	3	293.504	-0.014551	0.013726	58.815	yes	NA	NA	NA	NA	NA	NA
457	AALLTFDK	B8N1T3	Rho GTPase Rho 2, putative	2	439.753	0	0.00046059	95.502	yes	NA	NA	NA	NA	NA	NA
458	AALLTFDKR	B8N1T3	Rho GTPase Rho 2, putative	3	345.538	2.069	0.018166	52.482	yes	1.08867	0.801946	1.03965	1.08936	0.833709	1.14667
459	AALLTSTYGER	B8NJB4	NAD dependent epimerase/dehydratase family protein	2	591.312	0.76249	7.8173e-05	93.839	yes	NA	NA	NA	NA	NA	NA
460	AALNMLTAVEGVTLEK	B8NKA0	Short-chain dehydrogenase, putative	3	553.971	3.0734	7.9168e-09	102.08	yes	NA	NA	NA	NA	NA	NA
461	AALNQSR	B8NV59	Uncharacterized protein	2	380.209	-1.1265	0.08764	63.21	yes	NA	NA	NA	NA	NA	NA
462	AALQSSPNVPFEQLPYQCFQEAR	B8NLT8	Mitochondrial large ribosomal subunit YmL35, putative	3	894.099	1.1041	6.8934e-31	127.74	yes	0.985679	0.979518	0.811021	1.25568	1.07111	0.896993
463	AALQTHHR	B8NQE2	Exopolyphosphatase, putative	3	311.839	0.63618	0.043343	47.657	yes	NA	NA	NA	NA	NA	NA
464	AALSAAVSGNTAVER	B8NN65	Uncharacterized protein	2	708.876	1.1227	0.0015704	60.541	yes	NA	NA	NA	NA	NA	NA
465	AALSAIR	B8N118	N-terminal acetyltransferase catalytic subunit Nat1, putative	2	351.219	1.9488	0.0078947	95.541	yes	0.845733	0.978268	0.789137	1.27141	1.03599	1.07947
466	AALSEWADMR	B8NCV5	Amidase family protein	2	575.271	0.017019	0.00085751	87.942	yes	NA	NA	NA	NA	NA	NA
467	AALSPYADK	B8MZ59	Importin beta-2 subunit, putative	2	468.245	-2.5001	0.00011579	117.7	yes	1.11274	0.779675	1.05866	1.05099	0.766287	1.23165
468	AALSPYADK	B8MZ59	Importin beta-2 subunit, putative	2	468.245	1.4855	0.00099441	94.692	yes	1.12369	0.729129	0.958879	1.02716	0.906859	1.25428
469	AALSTDGR	B8NEI6	Probable Xaa-Pro aminopeptidase P	2	395.706	-1.1596	0.012823	73.208	yes	1.12888	0.562815	1.42197	0.879089	0.665876	1.34136
470	AALSTSPSR	B8NDW7	Phospholipid-transporting ATPase	2	445.241	1.5532	0.0058969	74.267	yes	NA	NA	NA	NA	NA	NA
471	AALTAVQEER	B8NAQ1	AMP-binding enzyme, putative	2	544.291	1.6533	3.9759e-07	120.06	yes	1.42806	0.445968	1.36244	0.670691	0.493428	1.59941
472	AALTEFADK	B8N811	Ubiquitin C-terminal hydrolase, putative	2	483.251	2.1544	0.00062658	99.973	yes	1.07575	0.731259	0.994467	1.15728	0.837299	1.20394
473	AALTEFADK	B8N811	Ubiquitin C-terminal hydrolase, putative	3	322.503	3.054	0.040436	45.022	yes	1.38251	0.552007	1.34435	0.839923	0.571596	1.30961
474	AALTEMGSLVGLSAR	B8NHT9	Uncharacterized protein	2	738.398	-0.67266	3.3375e-07	100.36	yes	1.19536	0.665378	1.1052	1.0158	0.712774	1.30549
475	AALTNMVNAAK	B8N9V1	Cobalamin-independent methionine synthase MetH/D	2	560.295	1.5826	0.00024453	80.245	yes	1.28474	0.66633	1.10121	0.962154	0.684936	1.30063
476	AALTNMVNAAK	B8N9V1	Cobalamin-independent methionine synthase MetH/D	2	560.295	0.52078	0.03171	49.448	yes	NA	NA	NA	NA	NA	NA
477	AALTNMVNAAK	B8N9V1	Cobalamin-independent methionine synthase MetH/D	2	560.295	1.1414	0.00019507	81.709	yes	1.29076	0.616075	1.24435	0.863114	0.585352	1.40036
478	AALTNMVNAAK	B8N9V1	Cobalamin-independent methionine synthase MetH/D	3	373.866	2.1995	5.0626e-05	85.355	yes	NA	NA	NA	NA	NA	NA
479	AALTNMVNAAK	B8N9V1	Cobalamin-independent methionine synthase MetH/D	3	368.534	3.0473	1.0232e-05	100.88	yes	1.40756	0.561088	1.27988	0.737206	0.537256	1.47701
480	AALTNMVNAAK	B8N9V1	Cobalamin-independent methionine synthase MetH/D	2	552.298	1.5747	1.4505e-06	111.94	yes	NA	NA	NA	NA	NA	NA
481	AALTVLAPK	B8N132	Uncharacterized protein	3	295.192	1.3554	0.001175	79.474	yes	1.15767	0.762031	1.05678	1.06958	0.77725	1.17669
482	AALVAEWAR	B8N9A0	mRNA splicing protein (Prp39), putative	2	493.775	0.090593	0.013986	64.711	yes	NA	NA	NA	NA	NA	NA
483	AALVAEWAR	B8N9A0	mRNA splicing protein (Prp39), putative	2	493.775	1.9789	0.0052809	76.17	yes	1.14415	0.771623	1.10368	1.00436	0.790635	1.18555
484	AALVGLAHTLSEQVK	P55790	Sterigmatocystin 8-O-methyltransferase	3	512.963	2.8909	1.1917e-07	98.592	yes	NA	NA	NA	NA	NA	NA
485	AAMDELVNILK	B8NIR2	Formin binding protein (FNB3), putative	2	608.834	-0.18606	1.7931e-06	110.08	yes	1.0629	0.990684	0.75021	1.39132	0.966272	0.83861
486	AAMDELVNILK	B8NIR2	Formin binding protein (FNB3), putative	2	608.834	1.762	3.7893e-09	130.56	yes	1.11711	0.902913	0.812655	1.24653	0.951383	0.969408
487	AAMDELVNILK	B8NIR2	Formin binding protein (FNB3), putative	3	406.225	3.0833	2.0408e-05	94.692	yes	0.857673	0.948244	0.785258	1.4461	1.04157	0.92115
488	AAMEALHSDEVDLENK	B8ND51	Hsp70 nucleotide exchange factor (Fes1), putative	3	596.609	0.47878	4.3943e-12	109.07	yes	NA	NA	NA	NA	NA	NA
489	AAMEALHSDEVDLENK	B8ND51	Hsp70 nucleotide exchange factor (Fes1), putative	3	591.277	0.93797	3.4114e-66	201.3	yes	1.0493	0.848352	0.944642	1.17302	0.899433	1.08526
490	AAMEALHSDEVDLENK	B8ND51	Hsp70 nucleotide exchange factor (Fes1), putative	4	443.71	1.6544	3.488e-12	112.42	yes	0.877063	1.00446	0.828821	1.1705	1.0093	1.10986
491	AAMEQVPEDIR	B8MZA1	DEAD box RNA helicase HelA, putative	2	629.808	0.73013	0.00014782	90.697	yes	1.08738	0.869183	0.970451	1.18787	0.892557	0.99256
492	AAMEQVPEDIREHAFK	B8MZA1	DEAD box RNA helicase HelA, putative	4	468.483	0.69401	9.9559e-07	84.508	yes	NA	NA	NA	NA	NA	NA
493	AAMLEEQHAR	B8N4D8	RNA binding effector protein Scp160, putative	3	391.189	0.84207	0.00014602	89.029	yes	1.12248	0.780974	1.15057	0.989665	0.732436	1.22388
494	AAMLEEQHAR	B8N4D8	RNA binding effector protein Scp160, putative	3	391.189	0.13371	0.0099136	51.445	yes	NA	NA	NA	NA	NA	NA
495	AAMLEEQHAR	B8N4D8	RNA binding effector protein Scp160, putative	3	385.857	0.65344	6.3876e-08	125.57	yes	NA	NA	NA	NA	NA	NA
496	AAMLEEQHAR	B8N4D8	RNA binding effector protein Scp160, putative	2	578.282	-0.51603	0.00020395	101.3	yes	1.41371	0.53654	1.30222	0.693011	0.532859	1.52167
497	AAMQVFFDCYK	B8NHZ6	AflJ/ estA/ esterase	2	690.31	-0.7209	1.9585e-14	158.04	yes	1.27846	0.644236	1.13866	0.883155	0.63497	1.42052
498	AAMTSEQDILDLKR	B8N0I0	Uncharacterized protein	3	530.943	2.515	2.3135e-07	102.5	yes	0.799222	1.15957	0.799873	1.46067	1.14584	0.63483
499	AANAATEEEKADWK	B8NGG2	Protein transport protein (SEC31), putative	3	511.911	-1.5192	0.019741	44.691	yes	NA	NA	NA	NA	NA	NA
500	AANAGGVAVSGLEMAQNSAR	B8NA36	Glutamate dehydrogenase	3	630.643	-0.35593	4.8989e-17	104.23	yes	1.08542	0.876988	0.927162	1.08651	0.949844	1.07408
501	AANAGGVAVSGLEMAQNSAR	B8NA36	Glutamate dehydrogenase	2	945.46	-0.64146	1.7534e-30	137.12	yes	0.415549	1.39494	0.427318	1.89909	1.32448	0.538618
502	AANAGGVAVSGLEMAQNSAR	B8NA36	Glutamate dehydrogenase	3	630.643	-0.0097675	7.3924e-17	102.98	yes	1.19575	0.679801	1.05363	1.06061	0.60711	1.40309
503	AANAGGVAVSGLEMAQNSAR	B8NA36	Glutamate dehydrogenase	2	945.46	-0.63689	6.5513e-24	123.83	yes	0.469272	1.27383	0.423547	1.91241	1.38164	0.539297
504	AANAGGVAVSGLEMAQNSAR	B8NA36	Glutamate dehydrogenase	3	630.643	0.046413	2.0623e-09	74.703	yes	NA	NA	NA	NA	NA	NA
505	AANAGGVAVSGLEMAQNSAR	B8NA36	Glutamate dehydrogenase	3	625.311	2.2006	2.7204e-19	108.13	yes	NA	NA	NA	NA	NA	NA
506	AANAGGVAVSGLEMAQNSAR	B8NA36	Glutamate dehydrogenase	3	625.311	1.8746	1.0828e-30	135.26	yes	1.32656	0.615715	1.24118	0.890531	0.654191	1.27182
507	AANAGGVAVSGLEMAQNSAR	B8NA36	Glutamate dehydrogenase	3	625.311	-0.84169	5.485e-39	148.85	yes	1.19531	0.770704	1.22749	0.952353	0.890089	0.964051
508	AANAGGVAVSGLEMAQNSAR	B8NA36	Glutamate dehydrogenase	2	937.463	-1.4437	9.2546e-175	279.15	yes	0.521294	1.27779	0.467699	1.87856	1.27392	0.580744
509	AANAGGVAVSGLEMAQNSAR	B8NA36	Glutamate dehydrogenase	3	625.311	1.7539	0.0010892	50.255	yes	1.13351	0.733253	1.07827	0.972568	0.685543	1.39686
510	AANAGGVAVSGLEMAQNSAR	B8NA36	Glutamate dehydrogenase	3	625.311	1.4821	0.008723	40.88	yes	NA	NA	NA	NA	NA	NA
511	AANDLLNK	B8NA08	Outer mitochondrial membrane protein porin	2	429.738	0.94377	0.0012065	101.65	yes	0.60058	1.21604	0.572511	1.68744	1.28766	0.635768
512	AANDLLNK	B8NA08	Outer mitochondrial membrane protein porin	3	286.828	1.4248	0.016998	55.531	yes	0.70454	1.04536	0.673477	1.57701	1.1382	0.861415
513	AANDPGVVGSSVK	B8N3B6	Proteasome activator subunit 4, putative	2	600.815	2.2552	0.0003807	78.505	yes	NA	NA	NA	NA	NA	NA
514	AANDYASQFSR	B8NAU2	Uncharacterized protein	2	615.281	0.98918	4.4813e-05	99.498	yes	0.880259	1.00194	0.893396	1.30314	0.981411	0.939859
515	AANGGALPPDLSLIVK	B8MYK0	Cytochrome C1/Cyt1, putative	3	512.631	2.4271	8.0233e-05	64.665	yes	NA	NA	NA	NA	NA	NA
516	AANIFTDIEALER	B8MWD6	Eukaryotic translation initiation factor 3 subunit F	3	488.256	-0.27302	9.5137e-18	133.15	yes	1.42075	0.735982	1.21827	0.839523	0.539881	1.24559
517	AANIFTDIEALER	B8MWD6	Eukaryotic translation initiation factor 3 subunit F	2	731.88	-0.91386	1.0227e-12	126.71	yes	1.07577	0.733555	1.07156	1.08047	0.832951	1.20569
518	AANIFTDIEALER	B8MWD6	Eukaryotic translation initiation factor 3 subunit F	2	731.88	-0.91662	0.00067721	74.62	yes	1.33712	0.753437	1.06366	1.0375	0.825525	0.982747
519	AANLLGNDQNK	B8MYK6	C2H2 finger domain protein, putative	2	579.299	0.29709	0.0015126	73.273	yes	NA	NA	NA	NA	NA	NA
520	AANLYVK	B8NJZ8	Uncharacterized protein	2	389.727	1.9847	0.0079286	94.262	yes	0.612597	1.27967	0.452814	1.89432	1.26021	0.500381
521	AANLYVK	B8NJZ8	Uncharacterized protein	3	260.153	2.3565	0.029379	60.358	yes	NA	NA	NA	NA	NA	NA
522	AANPQFAEENDKANVNTIK	B8NW15	Sec1 family superfamily	4	519.26	0.47769	7.5865e-28	141.07	yes	NA	NA	NA	NA	NA	NA
523	AANQLQQEADR	B8N174	HMG box protein, putative	2	622.305	0.41737	1.0982e-14	158.34	yes	1.53864	0.479941	1.34986	0.702663	0.387582	1.54131
524	AANSFLNQGQIK	B8N2Y5	Phosphate transporter (Pho88), putative	3	430.898	3.2829	7.9225e-22	162.68	yes	1.16212	0.726441	1.12195	1.00558	0.736599	1.24731
525	AANSFLNQGQIK	B8N2Y5	Phosphate transporter (Pho88), putative	2	645.844	2.0369	1.5777e-14	145	yes	1.07683	0.732213	1.09231	1.04387	0.733247	1.32152
526	AANVIHVVDFGMAK	B8N4N0	Casein kinase I, putative	3	496.594	1.0001	0.00074865	59.68	yes	0.963553	0.883753	1.0512	1.24176	0.875682	0.984051
527	AANVIHVVDFGMAK	B8N4N0	Casein kinase I, putative	3	491.262	0.39462	0.0024929	54.09	yes	NA	NA	NA	NA	NA	NA
528	AAPAAVGGVK	B8NMC5	RNA annealing protein Yra1, putative	2	420.751	0.21955	0.00045618	93.649	yes	NA	NA	NA	NA	NA	NA
529	AAPAAVGGVK	B8NMC5	RNA annealing protein Yra1, putative	3	280.836	0.56046	0.0013916	66.692	yes	NA	NA	NA	NA	NA	NA
530	AAPADITATINNLLK	B8MW23	Uncharacterized protein	2	763.433	2.0872	3.8478e-24	145.69	yes	NA	NA	NA	NA	NA	NA
531	AAPADLNELESASSLTSTTLSEATAK	B8NRI4	50S ribosomal subunit L7, putative	3	860.096	2.1503	1.7188e-74	183.15	yes	1.27371	0.621685	1.21248	0.841489	0.707025	1.34362
532	AAPAPAAAPR	B8NDR6	Transcription factor TFIIIB component, putative	2	446.754	0.35788	0.0021777	75.825	yes	NA	NA	NA	NA	NA	NA
533	AAPEEDHIANEIK	B8NNR8	Cell division control protein (Cdc5), putative	3	479.572	-0.01384	0.0014242	61.11	yes	NA	NA	NA	NA	NA	NA
534	AAPEHDPNTR	B8N4R0	5'->3' exoribonculease Dhp1	3	369.844	-0.32049	2.6532e-06	115.23	yes	NA	NA	NA	NA	NA	NA
535	AAPEHDPNTR	B8N4R0	5'->3' exoribonculease Dhp1	2	554.263	-0.61392	0.00070231	90.149	yes	0.644655	0.882349	1.03514	1.24264	1.03825	1.15697
536	AAPENSIILLHACAHNPTGVDPTQEQWR	B8N0W2	Aspartate aminotransferase	4	782.136	1.5999	6.6936e-72	171.02	yes	1.32252	0.623063	1.33145	0.989492	0.799999	0.933477
537	AAPENSIILLHACAHNPTGVDPTQEQWR	B8N0W2	Aspartate aminotransferase	3	1042.51	2.0219	9.4519e-95	187.45	yes	0.967493	1.02402	0.738674	1.25527	1.01367	1.00087
538	AAPENSIILLHACAHNPTGVDPTQEQWR	B8N0W2	Aspartate aminotransferase	5	625.91	1.8669	7.8785e-15	71.927	yes	NA	NA	NA	NA	NA	NA
539	AAPEPNKR	B8NIH3	Nuclear and cytoplasmic polyadenylated RNA-binding protein pub1	3	294.831	0.030193	0.056897	45.335	yes	1.01802	0.858396	0.951889	1.24789	0.815607	1.1082
540	AAPEPNKR	B8NIH3	Nuclear and cytoplasmic polyadenylated RNA-binding protein pub1	2	441.743	-0.27504	0.030986	66.073	yes	0.971032	0.797296	0.973875	1.24277	0.831817	1.18321
541	AAPGQLSATEIR	B8N4Q9	Pentafunctional AROM polypeptide	2	607.33	1.3416	1.3255e-05	96.23	yes	NA	NA	NA	NA	NA	NA
542	AAPGQLSATEIR	B8N4Q9	Pentafunctional AROM polypeptide	3	405.223	2.3149	0.011759	50.275	yes	NA	NA	NA	NA	NA	NA
543	AAPGVLR	B8NRB9	Microsomal signal peptidase subunit (Gp23), putative	2	342.214	0.33976	0.055188	69.39	yes	1.09379	0.898238	0.887642	1.13494	0.893102	1.09229
544	AAPGYWMAK	B8N691	Glycogen phosphorylase GlpV/Gph1, putative	2	505.742	-0.13345	0.02972	52.937	yes	1.05874	0.844563	1.00115	1.20293	0.760874	1.13174
545	AAPGYWMAK	B8N691	Glycogen phosphorylase GlpV/Gph1, putative	3	337.497	0.60468	0.010577	52.716	yes	NA	NA	NA	NA	NA	NA
546	AAPGYWMAK	B8N691	Glycogen phosphorylase GlpV/Gph1, putative	2	505.742	-1.7715	0.00061518	93.429	yes	1.15932	0.777119	1.02425	0.988165	0.825857	1.22529
547	AAPGYWMAK	B8N691	Glycogen phosphorylase GlpV/Gph1, putative	3	337.497	-0.70881	0.0054491	57.177	yes	1.33761	0.628898	1.05681	0.942383	0.667578	1.36672
548	AAPGYWMAK	B8N691	Glycogen phosphorylase GlpV/Gph1, putative	3	332.165	0.58266	0.0013729	77.282	yes	1.04609	0.773573	0.981983	1.19608	0.855189	1.14709
549	AAPIAMSSFEYMFNCCR	B8NHB9	Carnitine acetyl transferase	3	685.625	0.97942	1.9801e-33	148.85	yes	NA	NA	NA	NA	NA	NA
550	AAPKPVER	B8N9I5	Monosaccharide-P-dolichol utilization protein, putative	3	289.84	1.9407	0.019788	57.047	yes	1.0024	0.818491	1.04547	1.10318	0.826942	1.20352
551	AAPKPVER	B8N9I5	Monosaccharide-P-dolichol utilization protein, putative	2	434.256	1.0275	0.014973	77.318	yes	NA	NA	NA	NA	NA	NA
552	AAPKPVER	B8N9I5	Monosaccharide-P-dolichol utilization protein, putative	3	289.84	-0.36586	0.070754	44.349	yes	NA	NA	NA	NA	NA	NA
553	AAPLGQIFVTTTGCR	B8NIT1	Adenosylhomocysteinase	2	796.417	-0.81816	3.7043e-92	241.41	yes	1.13074	0.734234	1.07065	1.09374	0.726866	1.24377
554	AAPLGQIFVTTTGCR	B8NIT1	Adenosylhomocysteinase	3	531.28	-0.43944	7.7623e-12	117.63	yes	1.08511	0.717441	1.08162	1.14552	0.777722	1.19258
555	AAPLPAVNIWQQR	B8N791	Lupus la ribonucleoprotein, putative	2	732.41	0	0.029636	49.978	yes	NA	NA	NA	NA	NA	NA
556	AAPLPYPQGK	B8N204	Cytosolic large ribosomal subunit protein L7A	2	521.29	1.4039	0.00019243	101.65	yes	1.25986	0.602369	1.39714	0.769974	0.563296	1.40736
557	AAPLPYPQGK	B8N204	Cytosolic large ribosomal subunit protein L7A	2	521.29	-0.066183	8.5258e-06	115.71	yes	1.0774	0.809835	0.989498	1.23327	0.831174	1.05882
558	AAPLPYPQGK	B8N204	Cytosolic large ribosomal subunit protein L7A	3	347.862	0.80941	0.00040558	80.165	yes	NA	NA	NA	NA	NA	NA
559	AAPLPYPQGK	B8N204	Cytosolic large ribosomal subunit protein L7A	2	521.29	0.14322	2.9675e-07	123.35	yes	1.1212	0.841861	0.952291	1.13093	0.849197	1.10452
560	AAPLPYPQGK	B8N204	Cytosolic large ribosomal subunit protein L7A	3	347.862	0.8488	0.00088743	69.812	yes	NA	NA	NA	NA	NA	NA
561	AAPPSTLSK	B8NSP1	Dienelactone hydrolase family protein	2	436.248	1.7675	0.023339	60.064	yes	NA	NA	NA	NA	NA	NA
562	AAPPSTLSK	B8NSP1	Dienelactone hydrolase family protein	2	436.248	0.27176	0.0054948	75.509	yes	1.33708	0.554289	1.19956	0.747376	0.627332	1.53437
563	AAPPTTPK	B8NB21	SAGA complex subunit (Ada2), putative	2	391.724	0.98683	0.017388	67.897	yes	NA	NA	NA	NA	NA	NA
564	AAPQQPLPDLTQGIPSTLAAELEAR	B8NLL7	Mitochondrial translocase complex component (Tim50), putative	3	863.129	-0.13874	1.424e-25	101.58	yes	NA	NA	NA	NA	NA	NA
565	AAPSAAASPSTGQTR	B8NSN6	GATA transcriptional activator AreA	2	686.844	0.69036	9.5168e-05	76.82	yes	1.18855	0.544136	1.3136	1.05914	0.699083	1.19548
566	AAPSAAASPSTGQTR	B8NSN6	GATA transcriptional activator AreA	2	686.844	-0.5593	1.5793e-11	118.52	yes	1.27608	0.663974	1.16953	0.901082	0.670392	1.31894
567	AAPSDQDLSFAR	B8N108	ATP binding protein, putative	2	639.31	-0.90723	2.2362e-16	145.83	yes	1.4168	0.631398	1.25267	0.788686	0.632707	1.27774
568	AAPSTGGVK	B8N4Q2	Histone H3	3	263.148	1.5099	0.0056593	61.582	yes	NA	NA	NA	NA	NA	NA
569	AAPSTGGVK	B8N4Q2	Histone H3	2	394.219	-0.35051	0.019887	61.78	yes	NA	NA	NA	NA	NA	NA
570	AAPSTGGVK	B8N4Q2	Histone H3	3	263.148	-0.5567	0.017262	52.255	yes	NA	NA	NA	NA	NA	NA
571	AAPVEALK	B8N5L1	Carboxylic ester hydrolase	2	399.74	2.0764	0.0037313	87.476	yes	NA	NA	NA	NA	NA	NA
572	AAPVMLFMK	B8N6S7	Thioredoxin, putative	2	504.274	-0.23221	2.2556e-05	130.27	yes	0.827912	0.972961	0.840722	1.40216	1.01937	0.936877
573	AAPVMLFMK	B8N6S7	Thioredoxin, putative	3	336.519	0.64278	0.0025222	67.169	yes	NA	NA	NA	NA	NA	NA
574	AAPVSTTGKPLGQGDACFTPDGR	B8NKT5	WD repeat protein	3	768.374	0.90305	2.6574e-22	95.227	yes	1.04745	0.836154	0.96897	1.30539	0.823907	1.01813
575	AAPYFQDLIK	B8NQA5	Antibiotic biosynthesis monooxygenase family protein	3	389.213	2.5046	8.6674e-05	98.044	yes	0.599085	1.27643	0.489662	1.7934	1.3202	0.521223
576	AAQAAAAAR	B8NIP7	Cell wall biogenesis protein phosphatase Ssd1, putative	2	400.722	0.12276	0.00012223	116.05	yes	1.18361	0.777639	1.05845	1.02342	0.699871	1.25701
577	AAQAGHPMSTESK	B8NMC5	RNA annealing protein Yra1, putative	3	444.207	-0.53023	0.00010182	76.357	yes	0.983233	0.939546	0.813151	1.25696	1.08068	0.926421
578	AAQAGHPMSTESK	B8NMC5	RNA annealing protein Yra1, putative	3	444.207	-0.33671	0.001533	55.899	yes	0.906504	1.01048	0.596039	1.30086	1.36032	0.825799
579	AAQAGHPMSTESK	B8NMC5	RNA annealing protein Yra1, putative	3	438.875	-1.1299	0.00015801	76.073	yes	1.04635	0.965903	0.736793	1.16996	1.07967	1.00132
580	AAQAGHPMSTESK	B8NMC5	RNA annealing protein Yra1, putative	2	657.809	-2.135	0.0044052	62.287	yes	0.92314	0.756886	0.832376	1.30847	1.2019	0.977225
581	AAQAGYSQGSAWER	B8NKZ5	Endo-1,3(4)-beta-glucanase, putative	2	741.342	0.13726	0.00031723	77.24	yes	1.33203	0.655466	1.08783	0.935047	0.7184	1.27122
582	AAQDIATARPGAK	B8NF79	Oxidoreductase, short-chain dehydrogenase/reductase family	3	423.902	0.35994	1.1001e-09	111.12	yes	1.12261	0.723035	1.0449	1.10805	0.772897	1.2285
583	AAQEEITK	B8N9N0	MICOS complex subunit MIC60	2	445.235	0.12139	0.011419	74.841	yes	NA	NA	NA	NA	NA	NA
584	AAQEGTATTEGK	B8NNI8	RNA binding protein Pym, putative	2	582.281	0.25834	0.0051791	63.185	yes	NA	NA	NA	NA	NA	NA
585	AAQELDQQLQR	B8NLF9	Phospholipid-transporting ATPase	2	650.336	-0.070245	3.6154e-10	136.27	yes	0.925455	0.873092	0.946572	1.25921	0.913795	1.08187
586	AAQEMFQR	B8N9B4	Aminopeptidase	2	490.735	1.2857	0.016573	68.846	yes	0.830739	1.08014	0.77197	1.42041	1.06531	0.831434
587	AAQHWQTR	B8MXJ8	Phenylalanine ammonia-lyase	3	333.17	-1.3479	0.022118	53.493	yes	NA	NA	NA	NA	NA	NA
588	AAQKPPLR	B8NJP5	Coatomer subunit beta, putative	3	294.184	-0.50915	0.043907	50.127	yes	NA	NA	NA	NA	NA	NA
589	AAQNEDILTLK	B8N1A6	Proliferating cell nuclear antigen	2	608.333	1.7267	2.2732e-10	139.78	yes	1.13276	0.810895	0.979977	1.1231	0.831846	1.12143
590	AAQNEDILTLK	B8N1A6	Proliferating cell nuclear antigen	3	405.891	2.857	0.00061169	68.836	yes	0.958888	0.89867	1.02107	1.12421	0.828619	1.16855
591	AAQNLWNTQDPVR	B8NLI0	Uncharacterized protein	2	756.881	0.74206	1.6381e-12	123.1	yes	1.10951	0.779068	1.0724	1.08352	0.715516	1.23999
592	AAQNLWNTQDPVR	B8NLI0	Uncharacterized protein	3	504.923	1.6252	0.012931	48.229	yes	NA	NA	NA	NA	NA	NA
593	AAQNNQAIYFR	B8NDD2	Carboxyphosphonoenolpyruvate phosphonomutase-like protein	2	648.328	0.20359	2.7577e-13	149.23	yes	0.768623	1.08176	0.679311	1.55339	1.12997	0.786937
594	AAQNTIDETVWETVSR	B8NAZ9	Protein YIP	3	607.299	2.561	5.4489e-24	135.57	yes	NA	NA	NA	NA	NA	NA
595	AAQNTIDETVWETVSR	B8NAZ9	Protein YIP	2	910.445	2.2458	5.9753e-77	213.36	yes	0.96306	0.869074	0.976136	1.21253	0.873422	1.10577
596	AAQQVLYEK	B8N3P9	Uncharacterized protein	2	525.285	-1.2144	7.4893e-05	123.79	yes	0.841992	0.990711	0.768423	1.43378	1.0187	0.946396
597	AAQVLQR	B8NUD9	Transaldolase	2	393.235	-0.70206	0.0076509	104.76	yes	0.935736	0.986261	0.801305	1.36665	0.954136	0.955911
598	AAQVVNDMTLAK	B8NSB3	Actin-binding protein Fragmin, putative	2	630.834	1.5893	1.2117e-16	151.74	yes	1.15232	0.750488	1.09121	1.02579	0.66343	1.31677
599	AAQVVNDMTLAK	B8NSB3	Actin-binding protein Fragmin, putative	3	420.892	2.0433	0.0014649	63.091	yes	1.06311	0.817294	1.08501	1.0514	0.811045	1.17215
600	AASAAPASK	B8MX62	RSC complex subunit (RSC8), putative	2	387.211	-1.184	0.0040081	80.102	yes	1.29023	0.579797	1.24487	0.841277	0.6002	1.44363
601	AASAQEAIER	B8NV28	Cytoskeleton assembly control protein Sla2, putative	2	523.267	0.67766	0.0077514	64.827	yes	NA	NA	NA	NA	NA	NA
602	AASAVSVTLPK	B8NEM6	Uncharacterized protein	3	348.541	3.1545	2.9417e-05	92.538	yes	NA	NA	NA	NA	NA	NA
603	AASAVSVTLPK	B8NEM6	Uncharacterized protein	2	522.308	2.1948	1.646e-08	122.33	yes	NA	NA	NA	NA	NA	NA
604	AASCDVSSESDLADALR	B8NFE8	Polyketide synthase, putative	2	883.897	-0.66513	8.9835e-34	157.47	yes	0.491804	1.45162	0.381839	1.91192	1.43502	0.327799
605	AASCDVSSESDLADALR	B8NFE8	Polyketide synthase, putative	3	589.6	-0.55822	3.963e-13	114.01	yes	1.18188	0.734524	0.961768	1.09902	0.782391	1.24042
606	AASEAPPPVMR	B8N5U4	Homogentisate 1,2-dioxygenase, putative	2	563.29	-0.72262	0.00018076	89.266	yes	1.40665	0.556399	1.32755	0.733356	0.495151	1.48089
607	AASEAPPPVMR	B8N5U4	Homogentisate 1,2-dioxygenase, putative	3	375.862	0.064326	0.00062497	68.525	yes	NA	NA	NA	NA	NA	NA
608	AASEEGELK	B8N2Y6	Glyceraldehyde-3-phosphate dehydrogenase	2	467.23	-1.3368	0.0008795	96.342	yes	NA	NA	NA	NA	NA	NA
[truncated: 56,588 more rows]

## Sheet: statistics
Peptide length	Number of peptides
7	3613
8	4428
9	4274
10	3998
11	3547
12	3010
13	2425
14	1913
[truncated: 25 more rows]
