# Supplementary material for: Lysine Succinylation of VBS Contributes to Sclerotia Development and Aflatoxin Biosynthesis in Aspergillus flavus
Source: Mol Cell Proteomics. 2022 Dec 22;22(2):100490. doi: 10.1016/j.mcpro.2022.100490 (PMC9879794; doi:10.1016/j.mcpro.2022.100490)
Supplement: Supplemental Table S4 [file mmc4.xlsx]

## Sheet: 01
ID	Protein accession	Position	Amino acid	Protein names	Gene names	Score	Score for localization	Modification sites probabilities	m/z	Mass error [ppm]	Charge	PEP	Intensity	High1/Low1 Ratio
B8MVY2-102	B8MVY2	102	K	Phospho-2-dehydro-3-deoxyheptonate aldolase	AFLA_073290	51.43	51.43	AYLEK(1)PR	488.759	-0.20584	2	0.0304526	187270000	0.72
B8MVZ9-303	B8MVZ9	303	K	Cyclopropane-fatty-acyl-phospholipid synthase, putative	AFLA_073460	58.274	58.274	K(1)AGIEDSQSR	595.786	-0.61483	2	0.0021551	17216000	0.53
B8MVZ9-329	B8MVZ9	329	K	Cyclopropane-fatty-acyl-phospholipid synthase, putative	AFLA_073460	47.657	47.657	VDGGYK(1)K	433.716	0.70314	2	0.0297195	11742000	0.41
B8MW01-21	B8MW01	21	K	Tropomyosin, putative	AFLA_073480	109.83	102.5	LEADEAHEK(1)TEELK	581.276	-0.20848	3	2.49187e-11	1055300000	0.33
B8MW01-59	B8MW01	59	K	Tropomyosin, putative	AFLA_073480	118.21	118.21	NQLLEGEVEK(1)LETALK	638.674	1.366	3	5.02428e-16	145860000	0.31
B8MW01-136	B8MW01	136	K	Tropomyosin, putative	AFLA_073480	130.2	72.883	VQALESSRDEWESK(1)YEEMAK	629.538	-0.72389	3	3.53351e-17	589650000	0.57
B8MW01-143	B8MW01	143	K	Tropomyosin, putative	AFLA_073480	77.058	77.058	K(1)YAELQK	490.258	-0.49991	3	0.00149938	2259900000	0.49
B8MW23-1102	B8MW23	1102	K	Autophagy protein Apg6 OS=Aspergillus parasiticus (strain ATCC 56775 / NRRL 5862 / SRRC 143 / SU-1) GN=P875_00086856 PE=4 SV=1	AFLA_073700	105.65	105.65	K(1)TDEDQEHQER	505.55	0.23055	3	3.53712e-07	3922300	0.61
B8MW24-136	B8MW24	136	K	Mitochondrial ribosomal protein DAP3, putative	AFLA_073710	47.657	47.657	AVEAFK(1)PK	330.515	2.0642	3	0.00934986	19107000
B8MW29-197	B8MW29	197	K	DNA mismatch repair protein Msh3	AFLA_073760	43.214	43.214	K(1)LTPMEK	473.749	-1.0032	2	0.0369292	16665000	0.47
B8MW29-277	B8MW29	277	K	DNA mismatch repair protein Msh3	AFLA_073760	43	43	LHVHVK(1)R	330.194	-1.3177	3	0.0170634	485940000	1.05
B8MW52-195	B8MW52	195	K	Proteasome subunit beta type	AFLA_073990	64.565	64.565	EAIK(1)WDGSSGGVIR	787.894	1.8216	2	1.49332e-05	27630000	0.41
B8MW88-33	B8MW88	33	K		AFLA_087780	67.334	61.56	LDTEEDVK(1)K	588.785	0.94178	2	0.000804533	49835000	0.49
B8MW92-160	B8MW92	160	K	Cell wall integrity signaling protein Lsp1/Pil1, putative	AFLA_087820	116.37	106.68	YK(1)DPNSPR	538.754	-0.54891	2	2.20291e-07	102130000	0.3
B8MWA0-15	B8MWA0	15	K	Pyruvate kinase	AFLA_087900	57.859	57.859	MK(1)LEWHSK	386.859	1.0577	3	0.00361719	387570000	0.62
B8MWA0-113	B8MWA0	113	K	Pyruvate kinase	AFLA_087900	105.79	105.79	TGNTTDDK(0.999)DIPIK(0.001)EGHELNITTDEK	721.848	0.16896	4	5.06451e-38	125260000	0.4
B8MWA0-462	B8MWA0	462	K	Pyruvate kinase	AFLA_087900	71.98	71.98	GVWPFLFPENK(1)PDFNVK	712.026	0.47926	4	8.86767e-11	1182000000	0.31
B8MWB7-105	B8MWB7	105	K	ABC transporter (Adp1), putative	AFLA_088070	57.047	57.047	TDK(1)YCNCK	396.827	0.48655	3	0.00384219	15314000
B8MWE7-63	B8MWE7	63	K	60S ribosomal protein L9, putative	AFLA_088370	48.561	48.561	K(1)GVATLR	422.748	0.54385	2	0.0281863	23661000	0.67
B8MWG7-79	B8MWG7	79	K	Pc16g02070 protein OS=Penicillium rubens (strain ATCC 28089 / DSM 1075 / NRRL 1951 / Wisconsin 54-1255) GN=Pc16g02070 PE=4 SV=1	AFLA_088570	81.448	81.448	LNTSPSSIEDK(1)DILK	587.304	1.1423	3	7.36339e-09	96382000	0.73
B8MWG7-92	B8MWG7	92	K	Pc16g02070 protein OS=Penicillium rubens (strain ATCC 28089 / DSM 1075 / NRRL 1951 / Wisconsin 54-1255) GN=Pc16g02070 PE=4 SV=1	AFLA_088570	74.464	55.064	LHLVNPPVK(1)K	415.584	0.25547	3	0.000334935	322170000	0.83
B8MWH5-43	B8MWH5	43	K	cAMP-regulated phosphoprotein family protein Igo1, putative	AFLA_088650	100.11	100.11	K(1)YFDSGDYALSK	747.343	0.48049	2	8.55218e-06	13169000	2.33
B8MWQ4-592	B8MWQ4	592	K	Mitochondrial carrier protein, putative	AFLA_075120	85.813	85.813	TILK(1)EEGFK	582.811	-0.57332	2	0.000439629	15961000	0.59
B8MWS8-422	B8MWS8	422	K	Golgi matrix protein, putative	AFLA_088780	53.237	53.237	GK(1)PEDNVDR	565.26	1.6532	2	0.0095025	6735600	0.65
B8MX20-474	B8MX20	474	K	Septin AspB	AFLA_076070	78.744	70.889	LK(1)QSEDELYAR	726.354	-1.6345	2	0.000666945	40543000	0.62
B8MX20-488	B8MX20	488	K	Septin AspB	AFLA_076070	58.699	55.649	EMK(1)DQLER	574.766	-0.47196	2	0.0086014	125840000	0.53
B8MX61-86	B8MX61	86	K	Glutathione S-transferase, putative	AFLA_076480	84.403	81.594	K(1)FSFEAGTPEYFHAK	620.293	0.80593	3	5.55964e-09	261860000	0.48
B8MX73-69	B8MX73	69	K	Translation elongation factor eEF-3, putative	AFLA_076600	83.206	66.073	LAEDLK(1)K	458.753	-2.1457	2	0.00254797	452200000	1.11
B8MX73-374	B8MX73	374	K	Translation elongation factor eEF-3, putative	AFLA_076600	65.246	52.482	FDEQVK(1)K	497.248	0.15341	2	0.00781356	346430000	0.51
B8MX73-806	B8MX73	806	K	Translation elongation factor eEF-3, putative	AFLA_076600	139.86	139.86	IVTDEDEK(1)AMDK	747.337	3.0157	2	3.675e-24	41626000	0.23
B8MX73-1037	B8MX73	1037	K	Translation elongation factor eEF-3, putative	AFLA_076600	91.658	91.658	K(1)LTSSEQR	524.767	-0.49744	2	0.000346989	31277000	0.5
B8MX81-475	B8MX81	475	K	Acetyltransferase component of pyruvate dehydrogenase complex	AFLA_076680	85.813	85.813	K(1)VVENPLELLL	683.895	2.4562	2	0.000470125	55127000	0.52
B8MX82-92	B8MX82	92	K	Dihydrolipoamide acetyltransferase component of pyruvate dehydrogenase OS=Aspergillus nomius NRRL 13137 GN=ANOM_005065 PE=4 SV=1	AFLA_076690	128.08	122.33	IEQEESEENK(1)K	731.831	1.0938	3	5.61176e-17	138610000	0.66
B8MX84-403	B8MX84	403	K	Malate dehydrogenase, NAD-dependent	AFLA_076710	130.01	89.301	LLEACLGDLK(1)K	453.911	-1.2517	2	4.46635e-17	478570000	0.33
B8MX84-408	B8MX84	408	K	Malate dehydrogenase, NAD-dependent	AFLA_076710	74.611	74.611	NIQK(1)GIDFVK	631.343	-1.7303	2	0.000961422	28778000
B8MX89-541	B8MX89	541	K	Vacuolar morphogenesis protein AvaB, putative	AFLA_076760	40.724	40.724	NEK(1)PLHGK	341.514	-1.0507	3	0.0158848	6841100
B8MX90-317	B8MX90	317	K	Fructose-2,6-bisphosphatase	AFLA_076770	66.299	57.859	DEDK(1)YNYR	601.752	-1.0446	2	0.0032437	122650000	0.57
B8MX97-91	B8MX97	91	K	Proteasome subunit alpha type	AFLA_076840	58.433	58.433	K(1)VSHTGYK	340.51	-1.6112	3	0.00308236	10604000	0.6
B8MXA1-131	B8MXA1	131	K	Acyl-CoA desaturase	AFLA_076880	128.21	128.21	YTDTEK(1)DPYSVR	787.354	0.78299	2	4.49278e-17	48112000	0.61
B8MXA2-310	B8MXA2	310	K	Metallopeptidase MepB	AFLA_076890	63.419	63.419	K(1)NDIEAR	473.235	-0.65911	2	0.00919094	198220000	1.04
B8MXL2-214	B8MXL2	214	K	Zinc-binding oxidoreductase ToxD, putative	AFLA_077990	98.044	98.044	K(1)YTNNNLK	547.777	0.26191	2	2.58489e-05	17534000	0.26
B8MXQ1-49	B8MXQ1	49	K	Acetyl-coA hydrolase Ach1, putative	AFLA_078380	113.76	113.76	K(1)VPTALADHVEK	469.921	1.62	3	5.65696e-09	47387000
B8MXQ1-335	B8MXQ1	335	K	Acetyl-coA hydrolase Ach1, putative	AFLA_078380	60.436	52.937	FSPDGFK(1)R	527.254	-0.2455	2	0.005649	238340000	0.54
B8MXQ1-493	B8MXQ1	493	K	Acetyl-coA hydrolase Ach1, putative	AFLA_078380	93.649	93.649	AEYECLK(1)K	570.766	0.94508	2	0.000298136	112940000	0.73
B8MXR5-121	B8MXR5	121	K	Mitochondrial ATPase subunit ATP4, putative	AFLA_078520	96.034	49.3	HK(1)DILNAAR	379.872	-0.11142	2	3.94055e-05	126920000	0.65
B8MXS8-135	B8MXS8	135	K	ATP synthase subunit alpha	AFLA_078650	84.916	84.916	EGETVK(1)R	459.73	-0.043277	2	0.00254121	111170000	0.73
B8MXS8-243	B8MXS8	243	K	ATP synthase subunit alpha	AFLA_078650	117.79	82.494	WNNTSDESK(1)K	654.789	1.4421	3	3.60146e-10	315690000	0.28
B8MXS8-430	B8MXS8	430	K	ATP synthase subunit alpha	AFLA_078650	93.839	93.839	AMK(1)QVAGSLK	566.805	-0.7083	2	0.000211937	28475000	0.42
B8MXS8-544	B8MXS8	544	K	ATP synthase subunit alpha	AFLA_078650	99.069	99.069	ETEASLK(1)EIIQSFNK	612.979	-1.9017	3	1.21748e-09	30470000	0.55
B8MXT0-77	B8MXT0	77	K	RNA polymerase II subunit 7	AFLA_078670	47.749	47.749	AIIWK(1)PFR	565.821	-1.8351	2	0.0236274	13080000
B8MXX8-45	B8MXX8	45	K	Valyl-tRNA synthetase	AFLA_079150	74.376	57.59	TEK(1)ELER	502.748	2.1636	2	0.00515816	43552000	0.38
B8MXX8-112	B8MXX8	112	K	Valyl-tRNA synthetase	AFLA_079150	107.09	98.943	DLFK(1)PEFGSDGK	720.338	-0.10666	2	6.63427e-08	590040000	0.48
B8MXX8-463	B8MXX8	463	K	Valyl-tRNA synthetase	AFLA_079150	92.38	92.38	SNDVIEPILK(1)PQWWMK	695.356	0.20679	3	3.70717e-10	56006000	0.54
B8MY11-307	B8MY11	307	K	Oligopeptidase family protein	AFLA_079480	79.201	79.201	EDGYESDK(1)NR	656.768	0.30972	2	0.00116205	10358000	0.77
B8MY49-443	B8MY49	443	K	Lipase/serine esterase, putative	AFLA_079860	61.78	61.78	K(1)YPVYIHNHR	357.436	1.4575	4	0.000710361	22185000	0.53
B8MY54-195	B8MY54	195	K	Glutathione peroxidase	AFLA_079910	77.732	69.812	VK(1)WNFEK	525.766	-0.018401	2	0.00405321	81339000	0.52
B8MY65-86	B8MY65	86	K	ATP synthase subunit gamma	AFLA_080020	48.998	48.998	AETK(1)PLEDK	565.782	1.6002	2	0.00906604	68233000	0.96
B8MY65-91	B8MY65	91	K	ATP synthase subunit gamma	AFLA_080020	61.344	61.344	AETKPLEDK(1)K	420.222	0.75458	3	0.00213703	349630000	0.83
B8MY77-86	B8MY77	86	K	60S ribosomal protein L12	AFLA_080140	45.368	43.442	ALK(1)EPPRDR	394.547	-0.70587	3	0.0172817	129280000	0.5
B8MYC6-56	B8MYC6	56	K	NADH-quinone oxidoreductase Pst2, putative	AFLA_080630	46.802	46.802	MHAPAK(1)K	294.822	-3.4739	3	0.0142751	17273000	0.61
B8MYK0-167	B8MYK0	167	K	Cytochrome C1/Cyt1, putative	AFLA_081380	146.2	52.172	LSDYIPAPYK(1)NEEAAR	646.314	-0.35438	3	9.55872e-29	299530000	0.52
B8MYK2-207	B8MYK2	207	K	Secretion pathway protein Sls2/Rcy1, putative	AFLA_081410	46.73	46.73	K(1)YTDPQHQAR	448.549	-2.1848	3	0.00383517	6730500	0.89
B8MYK4-149	B8MYK4	149	K	Eukaryotic translation initiation factor 3 subunit B	PRT1	120.9	120.9	IDEEYKPPTVEPFK(1)EK	683.674	0.83857	3	8.24298e-16	198050000	0.52
B8MYK4-688	B8MYK4	688	K	Eukaryotic translation initiation factor 3 subunit B	PRT1	127.87	43.297	EK(1)ELMAEEK	603.782	-0.6316	2	1.49912e-12	190420000	0.6
B8MYL7-187	B8MYL7	187	K	Presequence translocase-associated motor subunit Pam17, putative	AFLA_081560	93.649	93.649	EK(1)EFYDR	543.741	1.3532	2	0.00275905	139990000	0.44
B8MYU1-69	B8MYU1	69	K	mRNA splicing factor (Prp18), putative	AFLA_082300	42.788	42.788	K(1)LDEEEAER	609.778	-3.5999	2	0.0198102	7596400	0.73
B8MYW2-84	B8MYW2	84	K	TCTP family protein	AFLA_082510	96.342	96.342	LEK(1)DEYK(1)K	626.801	0.63071	2	0.001921	3355000000	0.43
B8MYW2-88	B8MYW2	88	K	TCTP family protein	AFLA_082510	96.342	96.342	LEK(1)DEYK(1)K	626.801	0.63071	2	0.00463233	5735700000	0.32
B8MYW2-106	B8MYW2	106	K	TCTP family protein	AFLA_082510	74.269	61.593	K(1)APEETIK	339.182	-0.41043	2	0.000262203	190260000	0.33
B8MYW2-113	B8MYW2	113	K	TCTP family protein	AFLA_082510	90.861	90.861	KAPEETIK(1)EFK	473.917	-0.53351	3	0.000274853	230190000	0.46
B8MYW2-116	B8MYW2	116	K	TCTP family protein	AFLA_082510	145.6	57.225	EFK(1)ENAQTALK	460.233	0.41851	3	8.72929e-24	488650000	0.23
B8MYW2-124	B8MYW2	124	K	TCTP family protein	AFLA_082510	153.1	106.4	ENAQTALK(1)R	565.794	0.49941	2	8.16404e-26	339400000	0.31
B8MYW2-172	B8MYW2	172	K	TCTP family protein	AFLA_082510	67.981	65.252	HGLEEYK(1)V	537.759	-0.1613	2	0.00157583	2184600000	0.66
B8MYY0-721	B8MYY0	721	K	Pseudouridine synthase TruD/Pus7, putative	AFLA_082690	61.233	61.233	VLAYK(1)PDFGGR	661.841	-0.51936	2	0.00105793	84634000	0.7
B8MZ48-305	B8MZ48	305	K	Glutathione oxidoreductase Glr1, putative	AFLA_083370	88.495	88.495	K(1)FDPMIQK	553.781	-1.7779	2	0.000428633	291870000	0.59
B8MZ48-498	B8MZ48	498	K	Glutathione oxidoreductase Glr1, putative	AFLA_083370	46.001	46.001	K(0.164)K(0.836)NPTEFK	364.529	-0.78017	3	0.0258998	583530000	0.53
B8MZ49-411	B8MZ49	411	K	MAP kinase kinase (Pbs2), putative	AFLA_083380	140.78	98.105	TLK(1)DDHNIIHR	366.192	0.097013	4	8.12425e-24	57370000	0.81
B8MZ60-193	B8MZ60	193	K	Sterol delta 5,6-desaturase, putative	AFLA_083490	54.157	48.561	HLHK(1)PHHK	284.155	-0.9026	4	0.00540539	4622000
B8MZA0-210	B8MZA0	210	K	Oxidoreductase, zinc-binding dehydrogenase family, putative	AFLA_083890	99.603	99.603	ELNFDGGFNYK(0.934)NEK(0.066)PADALAR	823.728	0.47365	3	1.07855e-20	32960000	0.37
B8MZA0-213	B8MZA0	213	K	Oxidoreductase, zinc-binding dehydrogenase family, putative	AFLA_083890	72.289	72.289	NEK(1)PADALAR	592.799	1.2757	2	0.000859946	44140000	0.45
B8MZA0-293	B8MZA0	293	K	Oxidoreductase, zinc-binding dehydrogenase family, putative	AFLA_083890	48.351	48.351	GFIVGDAGMGDK(1)YTK	553.596	2.2668	3	0.00104446	28614000
B8MZA1-300	B8MZA1	300	K	DEAD box RNA helicase HelA, putative	AFLA_083900	120.7	74.62	EVLSMVHQTMK(1)PDFR	639.978	0.39331	3	3.00771e-15	121180000	0.89
B8MZA3-384	B8MZA3	384	K	Adenylosuccinate synthetase	AFLA_083920	132.32	95.477	K(1)YEDLPDNAR	660.807	-1.2506	2	1.28616e-14	1068900000	0.72
B8MZE3-209	B8MZE3	209	K	Mitochondrial phosphate carrier protein (Mir1), putative	AFLA_084330	161.21	129.77	GFDK(1)ETLSDGAK	684.32	-0.56727	2	1.24169e-40	144000000	0.28
B8MZF6-483	B8MZF6	483	K	Heat shock protein Hsp98/Hsp104/ClpA, putative	AFLA_084460	63.816	63.816	EK(1)YESEK	506.727	1.1036	2	0.0116109	27665000	0.8
B8MZG9-84	B8MZG9	84	K	Hsp70 family chaperone Lhs1/Orp150, putative	AFLA_084590	80.69	80.69	ESAAVAFK(1)PTR	638.83	-1.3785	2	0.000954072	25213000	0.83
B8MZH2-202	B8MZH2	202	K	40S ribosomal protein S5, putative	AFLA_084620	51.346	51.346	K(0.907)K(0.093)DELER	339.845	-0.48295	3	0.0302141	210130000	0.63
B8MZH2-203	B8MZH2	203	K	40S ribosomal protein S5, putative	AFLA_084620	76.064	76.064	K(0.141)K(0.859)DELER	509.264	2.1736	2	0.0305021	15633000	0.8
B8MZH6-15	B8MZH6	15	K	2-isopropylmalate synthase	AFLA_084660	75.387	65.278	FK(1)PLHLPDR	408.224	-2.0773	2	0.00024958	800260000	0.63
B8MZI3-52	B8MZI3	52	K	Protein translocation complex component (Npl1), putative	AFLA_084730	121.82	100.77	SDYK(1)PEHGDLIEAQK	610.623	-1.9961	3	2.37543e-15	151810000	0.42
B8MZI5-187	B8MZI5	187	K	Probable Xaa-Pro aminopeptidase AFLA_084750	AFLA_084750	68.536	68.536	VIK(1)DEYELR	632.825	1.0852	2	0.000585529	29964000	0.86
B8MZN8-30	B8MZN8	30	K	Pre-rRNA processing nucleolar protein Sik1, putative	AFLA_085280	48.351	48.351	LK(1)EVQEGVNDLSK	520.27	-0.96283	3	0.00259167	49614000
B8MZN8-504	B8MZN8	504	K	Pre-rRNA processing nucleolar protein Sik1, putative	AFLA_085280	67.136	67.136	KSDVGEGESEK(1)K	464.888	0.046723	3	0.000120495	6778100	0.49
B8MZQ0-244	B8MZQ0	244	K	Phosphoglycerate mutase, 2,3-bisphosphoglycerate-independent	AFLA_085400	88.872	88.872	YEKDETDEFLK(1)PIIVGGEER	617.552	3.587	4	1.45099e-18	372710000	0.48
B8MZQ0-329	B8MZQ0	329	K	Phosphoglycerate mutase, 2,3-bisphosphoglycerate-independent	AFLA_085400	102.65	102.65	K(1)DVQQCHVAETEK	557.926	-2.031	3	1.16568e-07	102060000	0.95
B8MZQ0-438	B8MZQ0	438	K	Phosphoglycerate mutase, 2,3-bisphosphoglycerate-independent	AFLA_085400	64.82	64.82	AIGVIYEACK(1)K	451.236	2.0484	3	0.000285098	18306000
B8MZQ2-410	B8MZQ2	410	K	Serine hydroxymethyltransferase	AFLA_085420	52.579	52.579	GMGEEDFK(1)R	584.751	-0.62185	2	0.00779113	783890000	0.55
B8MZV8-78	B8MZV8	78	K	Regulatory protein SUAPRGA1	AFLA_085980	102.52	102.52	LEDELK(1)HEK	414.207	0.16292	3	5.98958e-06	330710000	0.64
B8MZX7-152	B8MZX7	152	K	Proteasome regulatory particle subunit (RpnL), putative	AFLA_086170	98.508	98.508	SIEDDPCIK(1)YPVELER	1031.99	-0.022523	2	4.00614e-10	23384000	0.61
B8MZY1-374	B8MZY1	374	K	Epoxide hydrolase, putative	AFLA_086210	55.353	55.353	GGHFAALEK(1)PK	418.887	0.87698	3	0.000997864	39941000	0.55
B8MZY8-90	B8MZY8	90	K	NADH-ubiquinone oxidoreductase subunit GRIM-19, putative	AFLA_086280	100.22	75.819	EK(1)ELLGSESK	610.306	0.111	3	6.42688e-05	699090000	0.42
B8MZZ0-330	B8MZZ0	330	K	Vacuolar import and degRadation protein, putative	AFLA_086300	66.486	60.691	FK(1)DQETEER	641.283	-3.2489	2	0.00143702	13814000	1.05
B8N000-312	B8N000	312	K	Isocitrate dehydrogenase [NADP]	AFLA_086400	109.07	109.07	FK(1)DIFQEIYESTYK	637.64	-2.066	3	2.90193e-11	343100000	0.3
B8N001-137	B8N001	137	K	C1 tetrahydrofolate synthase, putative	AFLA_086410	106.55	106.55	FK(1)PSLVIFQVGSR	526.628	-0.66389	3	1.87447e-08	132190000	0.64
B8N001-847	B8N001	847	K	C1 tetrahydrofolate synthase, putative	AFLA_086410	71.296	71.296	K(1)HIENAR	323.17	-0.57338	3	0.00216474	2986800	0.97
B8N003-47	B8N003	47	K	Coactivator bridging factor 1 (Mbf1), putative	AFLA_086430	62.162	52.247	K(1)YATGNAASK	555.775	0.40302	3	0.00152746	10735000	1.06
B8N008-104	B8N008	104	K	Translational initiation factor 2 beta	AFLA_086480	122.34	83.182	K(1)VDAGDFEAK	590.28	1.6185	2	1.60107e-10	54395000	0.5
B8N008-270	B8N008	270	K	Translational initiation factor 2 beta	AFLA_086480	132.97	113.76	SPDTELNK(1)GENR	730.337	-0.74129	2	2.19651e-17	46387000	0.47
B8N022-155	B8N022	155	K	Glucose-6-phosphate 1-dehydrogenase	AFLA_086620	107.79	61.679	IIVEK(1)PFGK	565.826	-2.611	3	5.70342e-06	783750000	0.47
B8N022-222	B8N022	222	K	Glucose-6-phosphate 1-dehydrogenase	AFLA_086620	115.57	115.57	HHIDNVQITFK(1)EPFGTEGR	582.037	0.53986	4	4.57442e-25	180870000	0.82
B8N022-300	B8N022	300	K	Glucose-6-phosphate 1-dehydrogenase	AFLA_086620	42.718	42.718	SLDGSK(1)PAYK	583.29	0.32341	2	0.021016	56078000	0.52
B8N022-304	B8N022	304	K	Glucose-6-phosphate 1-dehydrogenase	AFLA_086620	152.13	152.13	SLDGSKPAYK(1)EDETVPQDSR	774.696	0.39507	3	7.08284e-46	910400000	0.43
B8N031-117	B8N031	117	K	Inorganic diphosphatase, putative	AFLA_086710	89.9	89.9	K(1)IGQANTLEHR	456.241	0.48516	3	0.000120113	23866000	1.12
B8N031-304	B8N031	304	K	Inorganic diphosphatase, putative	AFLA_086710	68.639	68.639	IYK(0.999)IPDGK(0.001)PENQFAFSGECK	810.054	0.26055	3	1.15275e-11	19365000	0.58
B8N031-324	B8N031	324	K	Inorganic diphosphatase, putative	AFLA_086710	64.654	64.654	K(1)YALEVIR	546.308	0.61074	2	0.00337216	664200000	0.55
B8N034-148	B8N034	148	K	4-nitrophenylphosphatase	AFLA_086740	53.124	53.124	DITPEDYK(1)R	618.791	-0.91022	2	0.00736568	71752000	0.51
B8N050-59	B8N050	59	K	Alpha-mannosidase	AFLA_086900	48.527	48.527	FYEAVNSDK(1)EHVK	555.93	-3.5366	3	0.00253907	24531000	1
B8N054-56	B8N054	56	K	Eukaryotic translation initiation factor 4, putative	AFLA_086940	91.906	64.803	AIK(1)PIIK	441.787	0.43601	3	0.00316842	473090000	0.9
B8N054-229	B8N054	229	K	Eukaryotic translation initiation factor 4, putative	AFLA_086940	95.273	79.659	K(1)QELTLEGIK	629.848	-1.2391	3	0.000136892	108850000	0.59
B8N054-275	B8N054	275	K	Eukaryotic translation initiation factor 4, putative	AFLA_086940	85.355	53.751	K(1)VDWLTDK	552.782	1.2788	3	0.00051005	443280000	0.66
B8N071-59	B8N071	59	K	Polymerase (RNA) II (DNA directed) polypeptide D	AFLA_087110	125.54	125.54	K(1)YEEPENLTK	675.825	-0.15621	2	1.95862e-11	149130000	0.49
B8N0A7-62	B8N0A7	62	K	FKBP-type peptidyl-prolyl isomerase, putative	AFLA_087480	154.39	77.027	GTLQSDGSEFDSSYK(1)R	938.913	0.099759	2	1.68686e-37	79144000	0.3
B8N0C1-186	B8N0C1	186	K	NmrA family transcriptional regulator, putative	AFLA_087620	79.837	79.837	AK(1)FPLFDAANDTGLFVK	652.003	2.3099	3	7.64051e-13	25829000	0.57
B8N0D5-60	B8N0D5	60	K	40S ribosomal protein S11	AFLA_087760	147.24	147.24	TAIEGTYIDK(1)K	446.898	-0.1417	2	3.48846e-24	544230000	0.5
B8N0K5-280	B8N0K5	280	K	ATP-dependent 6-phosphofructokinase	AFLA_024480	83.862	48.998	IK(1)DILTNR	536.803	-1.0839	2	0.000716582	215360000	0.55
B8N0K5-366	B8N0K5	366	K	ATP-dependent 6-phosphofructokinase	AFLA_024480	99.53	99.53	K(1)FDEAMHLR	416.201	1.3487	3	1.90774e-05	34915000
B8N0Q6-383	B8N0Q6	383	K	DUF1682 domain protein OS=Aspergillus clavatus (strain ATCC 1007 / CBS 513.65 / DSM 816 / NCTC 3887 / NRRL 1) GN=ACLA_049170 PE=4 SV=1	AFLA_025910	130.15	72.29	RADEEEK(1)AEER	487.887	0.72079	2	1.23107e-16	107160000	0.5
B8N0R4-148	B8N0R4	148	K	Clathrin light chain	AFLA_025990	76.943	76.943	RAEISEEK(1)K	397.207	-1.639	3	0.000686636	70242000	0.27
B8N0R7-22	B8N0R7	22	K	Calmodulin	AFLA_026020	103.13	103.13	EAFSLFDK(1)DGDGQITTK	657.978	1.6888	3	1.25667e-15	70553000	0.53
B8N0R7-78	B8N0R7	78	K	Calmodulin	AFLA_026020	135.94	115.8	MK(1)DTDSEEEIREAFK	643.291	-0.10202	3	2.67135e-17	1297200000	0.57
B8N0S9-57	B8N0S9	57	K	Alpha-amylase	AFLA_026140	92.039	92.039	K(1)YCGGTWQGIIDK	542.592	-0.9755	3	3.53144e-06	96038000	0.89
B8N0S9-410	B8N0S9	410	K	Alpha-amylase	AFLA_026140	138.28	106.55	NWPIYK(1)DDTTIAMR	608.626	-0.13452	3	6.21254e-27	458060000	1.27
B8N0V8-176	B8N0V8	176	K	RNA polymerase II elongation factor ell1 OS=Aspergillus udagawae GN=AUD_2476 PE=4 SV=1	AFLA_026430	64.265	60.478	K(1)YGAENR	469.222	-0.30997	2	0.00855351	9649000	0.6
B8N0W2-121	B8N0W2	121	K	Aspartate aminotransferase	AFLA_026470	77.288	77.288	DSPAIK(1)EDR	565.77	-0.014109	2	0.000700839	221330000	0.54
B8N0W2-177	B8N0W2	177	K	Aspartate aminotransferase	AFLA_026470	77.744	77.744	DSGLEVEK(1)YR	648.309	2.8118	2	0.00109836	33154000	0.55
B8N0W2-359	B8N0W2	359	K	Aspartate aminotransferase	AFLA_026470	110.08	110.08	K(1)NLEELGSK	559.29	0.48335	2	2.87681e-06	22741000	0.79
B8N0W9-301	B8N0W9	301	K	Sphinganine-1-phosphate aldolase BST1, putative	AFLA_026540	51.193	51.193	K(1)FEASIR	475.751	-0.22454	2	0.0237228	20961000	0.65
B8N0W9-390	B8N0W9	390	K	Sphinganine-1-phosphate aldolase BST1, putative	AFLA_026540	76.228	59.067	ELDK(1)AEER	545.257	-1.2578	2	0.00114938	17370000	0.67
B8N0Z8-103	B8N0Z8	103	K	Glycerol dehydrogenase (GldB), putative	AFLA_027730	73.688	73.688	VWNHLHRPEDVQWSVDNSLK(1)R	679.59	-0.98292	4	2.20282e-12	212190000	0.78
B8N0Z8-128	B8N0Z8	128	K	Glycerol dehydrogenase (GldB), putative	AFLA_027730	52.255	52.255	EDQEK(1)PK	487.227	-0.24331	2	0.0286254	2275700	2.21
B8N106-379	B8N106	379	K	Alkaline protease 1	alp1	72.928	72.928	IK(1)ELATK	451.763	0.43804	2	0.00563495	556490000	3.56
B8N134-210	B8N134	210	K	Dihydrolipoamide acetyltransferase component of pyruvate dehydrogenase complex	AFLA_028090	58.246	58.246	VLK(1)EDVLR	536.306	0.3468	2	0.00892081	23258000
B8N170-710	B8N170	710	K	Glutamate carboxypeptidase, putative	AFLA_028450	79.474	79.474	VVNDK(1)YK	483.251	0.27927	2	0.00347966	176130000	0.45
B8N174-153	B8N174	153	K	HMG box protein, putative	AFLA_029390	94.781	66.004	WAEMPEEEK(1)EHWK	610.266	-1.284	3	2.97151e-06	398070000	0.58
B8N179-116	B8N179	116	K	NADH-cytochrome b5 reductase	AFLA_029440	100.02	46.462	FK(1)PVGAEK	488.261	1.763	3	0.000185229	1726800000	0.45
B8N179-205	B8N179	205	K	NADH-cytochrome b5 reductase	AFLA_029440	94.363	94.363	QIFK(1)NPDDK	602.796	0.73016	2	0.000122027	114250000	0.29
B8N179-228	B8N179	228	K	NADH-cytochrome b5 reductase	AFLA_029440	125.45	125.45	VTLVYGNVTEDDILLK(1)K	674.033	1.1505	3	1.6926e-20	48820000	0.51
B8N179-317	B8N179	317	K	NADH-cytochrome b5 reductase	AFLA_029440	48.568	48.568	ELGYNK(1)DQVYK	728.851	-0.5124	2	0.00793225	86032000	0.37
B8N180-225	B8N180	225	K	Ribosomal L18ae protein family	AFLA_029450	76.605	76.605	DLK(1)FPLPHR	408.224	-0.18945	3	0.000272186	66984000	0.62
B8N1A5-119	B8N1A5	119	K	Metallopeptidase family M24 OS=Aspergillus flavus (strain ATCC MYA-384 / AF70) GN=P034_03086662 PE=4 SV=1	AFLA_029700	44.612	44.612	TFVLGDDPHK(1)K	452.898	0.41744	3	0.00464402	70373000
B8N1C0-75	B8N1C0	75	K	Cysteine-rich secreted protein	AFLA_029850	172.42	172.42	TCAAPGTVPTLTGDK(1)K	572.954	0.7177	2	3.63173e-60	874810000	2.38
B8N1C0-76	B8N1C0	76	K	Cysteine-rich secreted protein	AFLA_029850	98.044	69.598	K(1)YFSCCLK	603.27	-0.3945	3	0.000190269	198220000	2.74
B8N1C0-254	B8N1C0	254	K	Cysteine-rich secreted protein	AFLA_029850	97.734	97.734	TK(1)DFAAAGK	504.753	0.90251	2	7.79094e-05	224770000	3.09
B8N1D8-722	B8N1D8	722	K	Eukaryotic translation initiation factor 3 subunit A	TIF32	107.55	61.344	EK(1)NELNDR	559.26	-0.21446	2	5.50495e-05	47846000	0.55
B8N1D8-833	B8N1D8	833	K	Eukaryotic translation initiation factor 3 subunit A	TIF32	62.558	62.558	IK(1)EVQDR	494.259	-0.34938	2	0.0128496	163520000	0.53
B8N1D8-854	B8N1D8	854	K	Eukaryotic translation initiation factor 3 subunit A	TIF32	52.579	52.579	QK(1)EEEER	524.233	-0.061311	2	0.0279086	3219500	0.74
B8N1D8-861	B8N1D8	861	K	Eukaryotic translation initiation factor 3 subunit A	TIF32	88.392	88.392	IK(1)REEEER	396.867	-0.45423	2	0.00139875	82283000	0.33
B8N1F3-37	B8N1F3	37	K	Protein mitochondrial targeting protein (Mas1), putative	AFLA_030180	103.79	103.79	YHPDK(1)NANNPDAAEK	595.268	0.43404	3	2.94979e-11	25891000	0.5
B8N1J9-409	B8N1J9	409	K	NAD binding Rossmann fold oxidoreductase, putative	AFLA_030640	97.235	55.755	RPVEIVTEGDK(1)WELK	633.667	-0.95798	3	4.461e-09	106160000	0.99
B8N1K3-100	B8N1K3	100	K	Microtubule associated protein EB1, putative	AFLA_030680	54.103	54.103	K(1)YWDQHFPGGDYDAVAR	708.985	-1.8879	3	0.000146251	32783000	0.69
B8N1K6-359	B8N1K6	359	K	Phosphoglucomutase PgmA	AFLA_030710	131.82	131.82	FFCNLFDNK(1)K	478.224	3.9843	2	1.41113e-14	100030000	0.49
B8N1M4-13	B8N1M4	13	K	Saccharopine dehydrogenase [NAD(+), L-lysine-forming]	AFLA_030890	72.2	72.2	AETK(1)PAEAR	536.767	-0.45219	2	0.000633812	5633900	0.96
B8N1M4-232	B8N1M4	232	K	Saccharopine dehydrogenase [NAD(+), L-lysine-forming]	AFLA_030890	81.525	81.525	WDIEETK(1)K	574.777	0.29269	2	0.00060932	240470000	0.47
B8N1M8-12	B8N1M8	12	K	Fructose-bisphosphate aldolase, class II	AFLA_030930	68.283	68.283	K(1)TGVIVGDDVLR	686.378	2.4126	2	7.46353e-05	66631000	0.89
B8N1M8-117	B8N1M8	117	K	Fructose-bisphosphate aldolase, class II	AFLA_030930	118.48	118.48	K(1)LLPWLDGLLDEDER	956.489	0.54275	2	8.32021e-15	20550000	0.44
B8N1M8-245	B8N1M8	245	K	Fructose-bisphosphate aldolase, class II	AFLA_030930	93.374	72.23	LHPELLK(1)K	359.882	-1.3817	2	0.00013963	1455300000	0.23
B8N1M8-246	B8N1M8	246	K	Fructose-bisphosphate aldolase, class II	AFLA_030930	116.54	116.54	K(1)HQAYVK	325.175	0.74371	2	5.8043e-07	465950000	0.79
B8N1M8-275	B8N1M8	275	K	Fructose-bisphosphate aldolase, class II	AFLA_030930	100.76	100.76	DKPVFFVFHGGSGSSK(1)EEYK	782.374	0.29229	4	1.49745e-20	947310000	0.38
B8N1M8-279	B8N1M8	279	K	Fructose-bisphosphate aldolase, class II	AFLA_030930	145.52	145.52	EEYK(1)EAISYGVVK	538.935	0.76542	2	2.53339e-25	1710700000	0.43
B8N1M8-329	B8N1M8	329	K	Fructose-bisphosphate aldolase, class II	AFLA_030930	150.7	150.7	DYLMTAVGNPEGEDK(0.001)PNK(0.999)K	736.016	0.0036997	3	1.43049e-45	136520000	0.83
B8N1P3-30	B8N1P3	30	K	FHA domain protein SNIP1, putative	AFLA_031080	137.95	106.54	K(1)YDDEYESSSR	739.8	-0.16237	2	2.15741e-23	25740000	0.45
B8N1R9-72	B8N1R9	72	K	Meiotic sister chromatid recombination protein Ish1/Msc1, putative	AFLA_032230	131.09	131.09	VQK(1)PLGQAADQATDQWHQAK	774.049	1.184	3	1.0546e-30	22377000	0.76
B8N1S5-141	B8N1S5	141	K	Conserved serine-rich protein	AFLA_032290	70.056	67.334	K(1)HNEEMEHR	328.145	-0.93356	3	0.000207287	8574900	1.05
B8N1T0-597	B8N1T0	597	K	Vacuolar protein sorting-associated protein 35	AFLA_032340	62.466	58.172	K(1)AYADGNER	562.254	0.58476	2	0.00250345	11410000	0.51
B8N1U7-482	B8N1U7	482	K	Galactokinase	AFLA_032510	99.283	99.283	ALK(1)EEYYLK	628.824	1.5724	2	5.764e-05	85551000	0.45
B8N1U7-489	B8N1U7	489	K	Galactokinase	AFLA_032510	94.767	94.767	K(1)FPDISEEK	596.79	0.32482	2	8.93918e-05	57197000	0.57
B8N1Y3-181	B8N1Y3	181	K	cAMP-dependent protein kinase regulatory subunit	AFLA_032870	90.412	90.412	TVVDALVEK(1)PIPAK	527.303	-2.8921	3	7.68662e-09	268090000	0.52
B8N204-73	B8N204	73	K	Cytosolic large ribosomal subunit protein L7A	AFLA_033980	99.663	99.663	LK(1)VPPAIAQFQSTLDR	628.679	4.3892	3	1.17443e-10	22072000	0.71
B8N204-149	B8N204	149	K	Cytosolic large ribosomal subunit protein L7A	AFLA_033980	101.3	101.3	YGLNHVVGLVENK(1)K	557.302	-0.27962	3	9.24164e-10	123320000	0.85
B8N204-195	B8N204	195	K	Cytosolic large ribosomal subunit protein L7A	AFLA_033980	54.157	54.157	LGTVVHK(1)K	327.862	-0.60911	3	0.00489452	34012000	0.61
B8N204-228	B8N204	228	K	Cytosolic large ribosomal subunit protein L7A	AFLA_033980	128.54	41.684	EGYTDK(1)YEESRR	544.909	-0.33562	3	1.52205e-16	1880000000	0.62
B8N211-36	B8N211	36	K	Aconitate hydratase, mitochondrial	AFLA_034050	86.114	86.114	K(1)VEMSNVEK	582.284	-1.0656	2	0.000325148	28639000	1.14
B8N211-370	B8N211	370	K	Aconitate hydratase, mitochondrial	AFLA_034050	103.88	46.819	FK(1)EAVEANK	379.193	-0.50597	3	7.33174e-11	287260000	0.83
B8N211-377	B8N211	377	K	Aconitate hydratase, mitochondrial	AFLA_034050	85.576	77.894	EAVEANK(1)WPEELK	548.27	-0.62878	3	1.45118e-08	527120000	0.79
B8N211-705	B8N211	705	K	Aconitate hydratase, mitochondrial	AFLA_034050	79.474	71.501	IHETNLK(1)K	361.533	-0.12697	3	0.000310272	227220000	0.41
B8N225-373	B8N225	373	K	NADH-ubiquinone oxidoreductase 39 kDa subunit, putative	AFLA_034190	74.849	70.808	K(1)YLHVLDDQ	615.804	-1.0583	2	0.000471315	299500000	0.45
B8N230-126	B8N230	126	K	Dienelactone hydrolase family protein	AFLA_034240	42.869	42.869	EELGAK(1)R	451.733	-2.9953	2	0.0374602	5419800	0.53
B8N230-196	B8N230	196	K	Dienelactone hydrolase family protein	AFLA_034240	116.37	95.502	HESEETLK(1)K	400.863	0.55722	3	1.45042e-18	339920000	0.57
B8N234-33	B8N234	33	K	40S ribosomal protein S29, putative	AFLA_034280	95.531	41.631	K(1)YGMNICR	571.26	-0.56425	2	0.000251955	845220000	0.46
B8N240-58	B8N240	58	K	40S ribosomal protein S10b	AFLA_034340	91.867	91.867	K(1)IHEYLFR	402.549	0.14071	3	0.00015657	64539000
B8N248-526	B8N248	526	K	Leucyl-tRNA synthetase	AFLA_034420	69.935	69.935	GTMCVGEYK(1)GEPVSAAK	628.622	1.0848	3	1.13329e-10	39824000	0.71
B8N248-926	B8N248	926	K	Leucyl-tRNA synthetase	AFLA_034420	104.39	84.054	K(1)PESIHHAR	294.405	-1.015	3	3.01247e-06	20720000	0.54
B8N248-993	B8N248	993	K	Leucyl-tRNA synthetase	AFLA_034420	96.342	85.355	K(1)YPSWQEK	583.28	-0.30816	2	0.000232043	406330000	0.42
B8N2E2-116	B8N2E2	116	K	Lysine--tRNA ligase	AFLA_036270	120.7	120.7	DYDHLGK(1)GDQLPDK	567.597	-0.54425	3	5.8582e-15	74458000	0.47
B8N2F2-567	B8N2F2	567	K	Phosphoenolpyruvate carboxykinase AcuF	AFLA_036370	104.09	95.751	NSWTASTSFK(1)DEVNK	605.279	1.1534	3	2.86701e-11	100200000	1.15
B8N2H2-158	B8N2H2	158	K	Proteasome regulatory particle subunit Rpt4, putative	AFLA_037470	75.316	75.316	EVIELPLK(1)NPELFHR	645.351	-2.3948	3	9.2597e-09	52750000
B8N2H3-95	B8N2H3	95	K	Enolase/allergen Asp F 22	AFLA_037480	71.501	43.124	VDEFLK(1)K	489.761	0.56173	3	0.00467495	314960000
B8N2H3-259	B8N2H3	259	K	Enolase/allergen Asp F 22	AFLA_037480	146.86	74.92	K(1)YDLDFK	343.503	-0.22464	2	4.28579e-27	8748500000	0.41
B8N2H3-265	B8N2H3	265	K	Enolase/allergen Asp F 22	AFLA_037480	169.92	159.18	YDLDFK(1)NPDSDSSK	577.585	1.0028	2	2.65752e-47	1303300000	0.41
B8N2H5-89	B8N2H5	89	K	14-3-3 protein sigma, gamma, zeta, beta/alpha, putative	AFLA_037500	103.91	103.91	QK(1)IETELEK	609.317	-0.56911	2	9.00206e-06	140610000	0.42
B8N2K9-191	B8N2K9	191	K	Proteasome subunit beta type	AFLA_037840	100.68	100.68	RLFPEEK(1)PLEEISK	605.656	-0.32798	3	3.53044e-09	111510000	0.44
B8N2M1-46	B8N2M1	46	K	Glucosamine-fructose-6-phosphate aminotransferase	AFLA_037960	107.35	99.941	GYDSAGLAIDGDK(1)K	755.357	-0.19136	3	7.45656e-11	90797000	0.56
B8N2M1-70	B8N2M1	70	K	Glucosamine-fructose-6-phosphate aminotransferase	AFLA_037960	98.942	98.942	ELIDECK(1)PDLTK	520.92	0.42747	2	1.56845e-05	250300000	0.69
B8N2M1-308	B8N2M1	308	K	Glucosamine-fructose-6-phosphate aminotransferase	AFLA_037960	56.414	56.414	LTK(1)DDGTSNVR	653.318	-0.71733	2	0.0016926	18620000	0.89
B8N2R7-245	B8N2R7	245	K	UDP-galactose 4-epimerase, putative	AFLA_023510	46.844	46.844	K(1)YYPDAEIR	627.804	-3.6673	2	0.0122681	15063000	1.42
B8N2Y6-259	B8N2Y6	259	K	Glyceraldehyde-3-phosphate dehydrogenase	AFLA_025100	110.41	90.709	AVTYEDIK(1)K	389.536	-0.37128	3	1.21874e-06	18221000000	0.66
B8N366-246	B8N366	246	K	Fatty acid oxygenase PpoA, putative	AFLA_026790	60.255	60.255	LK(1)PDCFSTK	598.287	0.57594	2	0.00427689	20726000	0.51
B8N370-149	B8N370	149	K	40S ribosomal protein S6	AFLA_026830	58.782	58.782	FFGLDK(1)K	477.75	1.8599	2	0.0126859	124680000	0.4
B8N390-121	B8N390	121	K	NADH-ubiquinone oxidoreductase, subunit F, putative	AFLA_027030	66.299	66.299	DWDK(1)DPRPR	428.87	-0.13324	3	0.00150124	337290000	0.7
B8N394-86	B8N394	86	K	Acetyl-coenzyme A synthetase	AFLA_027070	93.374	93.374	DLDEYK(1)K	505.737	-1.2786	2	0.00216232	197700000	0.31
B8N394-148	B8N394	148	K	Acetyl-coenzyme A synthetase	AFLA_027070	76.478	61.962	HALK(1)NPDK	341.514	0.71542	3	0.000444183	64396000	0.46
B8N394-250	B8N394	250	K	Acetyl-coenzyme A synthetase	AFLA_027070	61.815	61.815	VVITTDEGK(1)R	609.322	-0.22375	2	0.00158338	17542000	0.48
B8N3A7-811	B8N3A7	811	K	Xanthine dehydrogenase HxA, putative	AFLA_027200	97.431	86.67	AVEEYNK(1)K	540.764	0.32993	2	0.000205324	56476000	0.49
B8N3B1-273	B8N3B1	273	K	Carbonic anhydrase	AFLA_027240	80.755	80.755	DSEEEIK(1)R	553.254	-1.0779	2	0.000629282	19773000	1.18
B8N3C1-253	B8N3C1	253	K	Aha1 domain family	AFLA_027340	81.676	81.676	LEK(1)PTQIVQK	642.364	-0.35131	2	0.000382207	201670000	0.61
B8N3D7-66	B8N3D7	66	K	Mannose-1-phosphate guanylyltransferase	AFLA_027500	125.75	125.75	K(1)YEEQYNVK	650.806	-0.32023	2	4.41008e-10	442490000	0.47
B8N3D7-125	B8N3D7	125	K	Mannose-1-phosphate guanylyltransferase	AFLA_027500	73.26	71.379	ELAEFHK(1)K	367.857	0.12938	3	0.000487965	114090000	0.49
B8N3D7-163	B8N3D7	163	K	Mannose-1-phosphate guanylyltransferase	AFLA_027500	110.92	101.71	FVEK(1)PVEFVGNR	760.891	-0.72657	3	8.09452e-08	1607100000	0.83
B8N3D7-302	B8N3D7	302	K	Mannose-1-phosphate guanylyltransferase	AFLA_027500	48.423	46.462	VK(1)DHAWVK	361.526	0.088819	3	0.00889498	76472000	0.7
B8N3E1-84	B8N3E1	84	K	Aspergillus niger contig An04c0160, genomic contig OS=Aspergillus niger (strain CBS 513.88 / FGSC A1513) GN=An04g04940 PE=4 SV=1	AFLA_027540	96.342	96.342	EK(1)EEAEAR	531.241	-0.24709	2	0.000303014	7469100	0.8
B8N3E1-92	B8N3E1	92	K	Aspergillus niger contig An04c0160, genomic contig OS=Aspergillus niger (strain CBS 513.88 / FGSC A1513) GN=An04g04940 PE=4 SV=1	AFLA_027540	125.68	125.68	K(1)AELGEEDSE	603.754	0.61241	2	1.34162e-11	58428000	0.75
B8N3G3-239	B8N3G3	239	K	Mitochondrial translation initiation factor IF-2, putative	AFLA_028660	50.473	50.473	AEEEEEK(0.029)K(0.971)R	416.53	1.8491	3	0.0101578	5830300	0.68
B8N3G3-1032	B8N3G3	1032	K	Mitochondrial translation initiation factor IF-2, putative	AFLA_028660	139.48	116.51	QLEEK(1)DTLYSK	727.356	0.025794	2	2.42883e-23	75488000	0.23
B8N3G3-1067	B8N3G3	1067	K	Mitochondrial translation initiation factor IF-2, putative	AFLA_028660	75.109	75.109	LK(1)PVFDIP	514.787	-0.23121	2	0.00124059	138970000	0.53
B8N3H7-72	B8N3H7	72	K	Eukaryotic translation initiation factor 5A	AFLA_028800	85.937	80.596	K(1)LEDLSPSTHNMDVPVVK	703.689	1.2161	3	5.57112e-14	77110000	0.6
B8N3H7-114	B8N3H7	114	K	Eukaryotic translation initiation factor 5A	AFLA_028800	79.492	44.543	DDGDTK(1)DDVK	604.252	-0.54226	2	0.00117475	28783000	2.56
B8N3H7-118	B8N3H7	118	K	Eukaryotic translation initiation factor 5A	AFLA_028800	128.01	128.01	DDGDTKDDVK(1)VPDSDVGTR	711.985	-1.0845	3	6.75814e-30	167310000	0.47
B8N3I8-308	B8N3I8	308	K	Polyadenylate-binding protein	AFLA_028910	78.556	51.436	K(1)HEREEELRK	291.554	0.15897	5	0.000450598	61736000	0.42
B8N3M3-14	B8N3M3	14	K	Ribosomal protein L15	AFLA_029260	63.673	63.673	K(1)QSDVVR	466.246	0.72738	2	0.0089994	3517000
B8N3M3-104	B8N3M3	104	K	Ribosomal protein L15	AFLA_029260	93.106	93.106	GATYGK(1)PTNQGINQLK	597.307	0.65784	3	3.4547e-10	28495000	0.69
B8N3P1-167	B8N3P1	167	K	Aspartic endopeptidase Pep2	AFLA_031250	150.65	150.65	VK(1)DQLFAEATSEPGLAFAFGR	785.394	-0.0070709	3	1.02017e-46	214740000	0.83
B8N3P1-310	B8N3P1	310	K	Aspartic endopeptidase Pep2	AFLA_031250	79.346	79.346	K(1)GFTGQYSVDCDKR	587.602	-1.8215	3	3.95832e-08	441520000	0.47
B8N3P1-322	B8N3P1	322	K	Aspartic endopeptidase Pep2	AFLA_031250	164.88	148.57	KGFTGQYSVDCDK(1)R	587.602	-1.1	3	6.80368e-45	1001600000	0.7
B8N3P2-81	B8N3P2	81	K	Proteasome regulatory particle subunit Rpt3, putative	AFLA_031260	66.692	66.692	AQEEIK(1)R	487.251	0.44585	2	0.00672393	102230000	0.56
B8N3Q5-33	B8N3Q5	33	K	Ubiquitin (UbiC), putative	AFLA_031390	87.519	87.519	IQDK(1)EGIPPDQQR	812.402	-1.0936	2	1.66341e-05	24739000	0.57
B8N3Q5-107	B8N3Q5	107	K	Ubiquitin (UbiC), putative	AFLA_031390	94.309	94.309	YYK(1)VDGDGK	572.761	0.92373	2	0.000122728	152630000	0.43
B8N3S3-12	B8N3S3	12	K	Pyruvate decarboxylase PdcA, putative	AFLA_031570	136.93	85.522	K(1)PIDVAEYLFR	725.882	-2.1926	3	7.53314e-18	1817800000	0.81
B8N3S3-222	B8N3S3	222	K	Pyruvate decarboxylase PdcA, putative	AFLA_031570	117.93	117.93	K(1)PVILVDACAIR	727.905	0.33948	2	1.3592e-11	85384000	0.7
B8N3S3-266	B8N3S3	266	K	Pyruvate decarboxylase PdcA, putative	AFLA_031570	111.53	111.53	GAVDETHK(1)NYGGVYAGTGSNPGVR	836.058	0.12246	3	1.3261e-30	11193000	0.63
B8N3S3-518	B8N3S3	518	K	Pyruvate decarboxylase PdcA, putative	AFLA_031570	58.782	58.782	GYK(1)VTTR	462.743	2.181	2	0.0165659	21731000	0.45
B8N3U4-83	B8N3U4	83	K	Telomere and ribosome associated protein Stm1, putative	AFLA_031780	84.498	84.498	EK(1)PTDER	487.725	0.31737	2	0.0033206	300210000	1.31
B8N3U4-126	B8N3U4	126	K	Telomere and ribosome associated protein Stm1, putative	AFLA_031780	205	205	VNQGWGGQSGEK(1)ELDDER	701.979	-0.061381	2	4.68345e-92	452240000	0.43
B8N3U4-199	B8N3U4	199	K	Telomere and ribosome associated protein Stm1, putative	AFLA_031780	104.81	74.537	EFK(1)REEDENYIK	567.265	0.38537	3	2.17779e-07	611920000	0.57
B8N3U7-314	B8N3U7	314	K	Zinc knuckle splicing factor Zfm1	AFLA_031810	75.509	63.076	K(1)YDCPEQR	598.256	-0.90457	2	0.000925061	122370000	0.61
B8N3U8-31	B8N3U8	31	K	Glutathione S-transferase GstA	AFLA_031820	101.53	101.53	ISIALEELGLPYK(1)VEK	634.687	-0.91727	3	5.25845e-11	99036000	0.25
B8N3V1-525	B8N3V1	525	K	Clustered mitochondria protein homolog	CLU1	86.67	86.67	HAVWDK(1)DGK	385.852	-0.94333	3	0.000156148	32251000	0.5
B8N3V1-548	B8N3V1	548	K	Clustered mitochondria protein homolog	CLU1	91.867	91.867	K(1)YVLDLYR	585.314	-0.057103	2	0.000341875	96762000	0.71
B8N3W2-59	B8N3W2	59	K	40S ribosomal protein S7e	AFLA_031960	99.815	99.815	EVEVGHGK(1)K	361.521	-0.55242	3	1.77712e-05	41195000	0.42
B8N3W2-165	B8N3W2	165	K	40S ribosomal protein S7e	AFLA_031960	54.066	54.066	VILDEK(1)ER	551.293	1.6913	2	0.0140936	91704000	0.34
B8N3W9-29	B8N3W9	29	K	Hydroxymethylglutaryl-CoA synthase Erg13, putative	AFLA_032030	111.77	99.413	QCVEQTELEK(1)FDGVSEGK	728.332	-0.69465	3	1.09706e-16	88952000	0.66
B8N3W9-70	B8N3W9	70	K	Hydroxymethylglutaryl-CoA synthase Erg13, putative	AFLA_032030	68.915	68.915	K(1)YNVDPK	482.243	-1.1007	3	0.00243966	649090000	0.48
B8N3W9-310	B8N3W9	310	K	Hydroxymethylglutaryl-CoA synthase Erg13, putative	AFLA_032030	44.564	44.564	SLTDK(1)NVEK	567.288	-1.053	2	0.0279179	0
B8N3Y7-65	B8N3Y7	65	K	Phosphatidylinositol transporter, putative	AFLA_033100	77.192	77.192	K(1)FDVANAK	496.756	0.7616	2	0.000819992	28470000	0.56
B8N3Y7-83	B8N3Y7	83	K	Phosphatidylinositol transporter, putative	AFLA_033100	62.338	62.338	K(1)EFGTDDLPR	639.304	0.90026	2	0.00149897	13666000	0.9
B8N3Y9-207	B8N3Y9	207	K	BAP31 domain protein, putative	AFLA_033120	42.599	42.599	TDDDTK(1)K	461.704	1.6094	2	0.0378768	12647000	3.24
B8N417-389	B8N417	389	K	Probable mannosyl-oligosaccharide alpha-1,2-mannosidase 1B	mns1B	50.897	50.897	NVPSDQK(1)ELYER	789.376	2.4481	2	0.00650978	6339100	0.87
B8N426-96	B8N426	96	K	Nitrilase	AFLA_033490	63.816	63.816	K(1)LPVAEGK	471.269	-0.46185	2	0.00382427	19581000
B8N434-714	B8N434	714	K	SSU processome component Utp10, putative	AFLA_033570	90.412	90.412	GSSVSDSESSELK(1)K	513.906	0.13604	3	6.85206e-09	17595000	0.94
B8N439-84	B8N439	84	K	RNA binding protein, putative	AFLA_033620	192.96	192.96	GILETEFGTSNEDECIK(1)K	724	-1.2194	3	7.08798e-78	408870000	0.66
B8N442-34	B8N442	34	K	GTP-binding nuclear protein	AFLA_033650	105.52	64.82	HLTGEFEK(1)K	396.868	-0.73622	2	2.67652e-06	487290000	0.48
B8N442-139	B8N442	139	K	GTP-binding nuclear protein	AFLA_033650	102.87	92.856	K(1)NLQYYDISAK	721.862	1.2606	2	2.02427e-06	20646000	0.67
B8N442-156	B8N442	156	K	GTP-binding nuclear protein	AFLA_033650	214.11	107.46	SNYNFEK(1)PFLWIAR	942.968	-2.0983	3	5.52067e-103	2238200000	0.64
B8N446-68	B8N446	68	K	60S ribosomal protein L31e	AFLA_033690	99.442	65.252	IDPALNK(1)K	499.779	-0.20969	3	0.000155966	1128600000	0.22
B8N446-69	B8N446	69	K	60S ribosomal protein L31e	AFLA_033690	88.495	88.495	K(1)VWEAGVK	508.774	1.0239	2	0.000428633	53569000	0.62
B8N4A9-198	B8N4A9	198	K	Pc12g10300 protein OS=Penicillium rubens (strain ATCC 28089 / DSM 1075 / NRRL 1951 / Wisconsin 54-1255) GN=Pc12g10300 PE=4 SV=1	AFLA_035220	60.91	55.676	ETEEFK(1)R	519.741	-0.47917	2	0.0110817	102640000	1.33
B8N4B0-341	B8N4B0	341	K	Nuclear pore complex subunit Nup159, putative	AFLA_035230	50.703	50.703	DYK(1)PHLK	334.175	0.88314	3	0.0126142	82045000	0.51
B8N4B1-221	B8N4B1	221	K	Proteasome component Pup1, putative	AFLA_035240	54.982	54.982	NYIK(1)PNER	567.283	1.6309	2	0.0127118	15374000	0.63
B8N4C0-451	B8N4C0	451	K	Translation release factor eRF3, putative	AFLA_035330	86.67	78.113	YK(1)ECTVK	514.242	0.40436	2	0.00330939	156500000	0.56
B8N4D7-19	B8N4D7	19	K	Cytochrome b5, putative	AFLA_035500	48.568	48.568	K(1)DLYMVIHDK	454.564	-1.1587	3	0.00333635	93568000	1.11
B8N4D8-838	B8N4D8	838	K	RNA binding effector protein Scp160, putative	AFLA_035510	73.248	73.248	TIDIDK(1)K	466.75	1.1055	2	0.00423446	74232000	0.56
B8N4E9-122	B8N4E9	122	K	Hsp70 chaperone BiP/Kar2, putative	AFLA_035620	55.314	55.314	K(1)YDDKDVTK	404.531	0.42226	3	0.00728279	1817900000	0.52
B8N4E9-345	B8N4E9	345	K	Hsp70 chaperone BiP/Kar2, putative	AFLA_035620	167.32	85.554	AK(1)FEELNMDLFK	792.884	-2.0748	3	5.43529e-41	62847000	0.6
B8N4E9-359	B8N4E9	359	K	Hsp70 chaperone BiP/Kar2, putative	AFLA_035620	81.017	81.017	TLK(1)PVEQVLK	627.869	0.69008	3	0.000433242	368110000	0.66
B8N4G1-348	B8N4G1	348	K	PH domain protein	AFLA_036640	116.51	74.649	YLHEFK(1)DDDDFRR	464.712	0.37776	4	8.21556e-12	322530000	0.62
B8N4G8-429	B8N4G8	429	K	Calpain-like protein	AFLA_036710	49.833	49.833	K(1)YQHFDR	365.174	-3.8071	3	0.0119205	37855000	0.71
B8N4H9-364	B8N4H9	364	K	RNP domain protein	AFLA_036830	40.268	40.268	VK(1)HDGIR	308.835	1.0005	3	0.0213031	1709900	0.8
B8N4I0-224	B8N4I0	224	K	6-phosphogluconate dehydrogenase, decarboxylating	AFLA_036840	133.86	92.264	GVGMPVNEIAEVFDK(1)WNK	711.682	-1.0432	3	2.35472e-25	456650000	0.42
B8N4I0-296	B8N4I0	296	K	6-phosphogluconate dehydrogenase, decarboxylating	AFLA_036840	63.624	63.624	CLSALK(1)DER	596.287	-0.41457	2	0.0116133	0
B8N4I0-459	B8N4I0	459	K	6-phosphogluconate dehydrogenase, decarboxylating	AFLA_036840	84.508	80.387	VK(1)PEHANETYPEGK	566.937	-0.37215	3	1.20703e-08	105230000	1.08
B8N4M7-137	B8N4M7	137	K	Rho GTPase Rho1	AFLA_037320	204.05	89.344	TSQK(1)PVTAEQGEEVRK	629.653	-0.97464	3	6.19668e-88	426940000	0.49
B8N4M8-98	B8N4M8	98	K	KOW motif domain protein	AFLA_037330	42.485	42.485	K(1)YINIAVGDR	624.833	1.9262	2	0.016711	22308000	0.53
B8N4P4-1146	B8N4P4	1146	K	DNA-directed RNA polymerase subunit	AFLA_017530	98.898	51.762	K(1)YEDGNPDK	583.254	0.13388	3	4.79909e-05	34951000	0.76
B8N4P5-402	B8N4P5	402	K	U4/U6 small nuclear ribonucleoprotein, putative	AFLA_017540	104.07	104.07	NK(1)HEEANEER	452.532	0.30917	3	5.33713e-07	2247400	0.81
B8N4Q2-43	B8N4Q2	43	K	Histone H3	AFLA_017610	89.609	40.331	YK(1)PGTVALR	552.806	0.90474	3	0.000250453	3987700000	0.62
B8N4Q9-760	B8N4Q9	760	K	Pentafunctional AROM polypeptide	aroM	56.632	56.632	AMK(1)DELAK	503.25	0.19664	2	0.0102208	23482000
B8N4R0-740	B8N4R0	740	K	5'->3' exoribonculease Dhp1	AFLA_017690	50.354	50.354	K(1)YPLLSDDER	668.325	1.5974	2	0.00622694	121510000	0.46
B8N4R2-262	B8N4R2	262	K	Isoleucyl-tRNA synthetase, cytoplasmic	AFLA_017710	79.474	79.474	TLYK(1)DPK	482.753	-0.0059574	2	0.00347966	94988000	0.46
B8N4T2-269	B8N4T2	269	K	Transketolase	AFLA_017910	142.45	119.34	LQGTGGVHGNPLK(1)ADDAESVK	731.698	1.1845	3	3.91625e-38	113090000	0.72
B8N4T2-324	B8N4T2	324	K	Transketolase	AFLA_017910	156.49	156.49	YASEYK(1)DEHADLTR	599.936	0.37621	2	1.76263e-36	5180400000	0.41
B8N4T2-350	B8N4T2	350	K	Transketolase	AFLA_017910	190.18	73.262	SLPTYK(1)PTDSAVASR	846.926	-0.23514	3	4.72487e-73	580060000	0.22
B8N4T2-360	B8N4T2	360	K	Transketolase	AFLA_017910	67.704	67.704	K(1)LSEAVLEK	372.876	0.047585	3	0.000309279	13891000
B8N4T2-599	B8N4T2	599	K	Transketolase	AFLA_017910	181.51	181.51	VVSVPCFEVFDAQDK(1)DYK	749.349	3.0583	3	2.95518e-64	332840000	0.49
B8N4X5-24	B8N4X5	24	K	G-protein complex alpha subunit GpaA/FadA	AFLA_018340	142.89	142.89	NEEIENQLK(1)R	686.839	-0.047825	2	2.72387e-20	75229000	0.4
B8N4Y8-1305	B8N4Y8	1305	K	Cation-transporting ATPase	AFLA_020260	49.097	49.097	RPDQLK(1)R	338.189	-0.65143	3	0.0351267	13440000	0.79
B8N4Z0-11	B8N4Z0	11	K	Glycolipid transfer protein HET-C2, putative	AFLA_020280	76.1	76.1	TWFDGLK(1)R	561.783	1.7504	2	0.000888174	43966000	0.54
B8N4Z0-89	B8N4Z0	89	K	Glycolipid transfer protein HET-C2, putative	AFLA_020280	113.76	94.507	K(1)HTASEGLLWLVR	537.295	-1.9304	3	1.48987e-09	86602000	0.93
B8N4Z7-137	B8N4Z7	137	K	Translation initiation factor 2 alpha subunit, putative	AFLA_020350	105.03	105.03	K(1)YGHSHDAFK	323.153	-0.56658	2	9.42729e-07	548600000	0.48
B8N507-431	B8N507	431	K	Nucleolar protein nop5	AFLA_020450	57.347	41.704	K(1)FELNEAR	553.777	-0.40326	2	0.00731678	76609000	0.6
B8N546-132	B8N546	132	K	Ubiquitin conjugating enzyme (UbcB), putative	AFLA_020840	59.418	49.189	IAEQYK(1)NDR	618.796	-1.4286	2	0.00465852	99334000	0.63
B8N592-388	B8N592	388	K	Mitochondrial cytochrome b2, putative	AFLA_022200	40.496	40.496	K(1)YCPEVFDR	657.295	-0.27447	2	0.0255798	18243000	0.82
B8N597-302	B8N597	302	K	SPX domain protein	AFLA_022250	46.001	46.001	K(1)VVTDDDR	524.251	0.33974	2	0.0201127	6718000	0.57
B8N5B0-185	B8N5B0	185	K	Molecular chaperone Hsp70	AFLA_022380	106.75	106.75	IINEPTAAAIAYGLDK(1)K	630.007	0.55466	3	7.62749e-16	31511000	0.93
B8N5B0-244	B8N5B0	244	K	Molecular chaperone Hsp70	AFLA_022380	100.92	62.694	LVNHFVNEFK(1)R	501.597	1.1231	2	1.52336e-05	1121500000	0.45
B8N5B0-354	B8N5B0	354	K	Molecular chaperone Hsp70	AFLA_022380	88.803	88.803	LVSDFFNK(1)EPNK	513.256	-4.0315	3	2.77472e-05	112300000	0.5
B8N5B0-421	B8N5B0	421	K	Molecular chaperone Hsp70	AFLA_022380	94.309	47.561	RNTTIPTK(1)K	386.887	0.65254	3	0.00015672	1589200000	0.4
B8N5B0-449	B8N5B0	449	K	Molecular chaperone Hsp70	AFLA_022380	86.014	86.014	TK(1)DNNLLGK	551.791	0.03531	2	0.000429587	76409000	0.62
B8N5B0-510	B8N5B0	510	K	Molecular chaperone Hsp70	AFLA_022380	83.883	83.883	LSK(1)EEIER	552.283	1.0286	2	0.000715866	461840000	0.48
B8N5B0-524	B8N5B0	524	K	Molecular chaperone Hsp70	AFLA_022380	151.7	93.623	YK(1)AEDEAEASR	684.799	-0.16187	3	9.99635e-31	2838900000	0.47
B8N5B0-563	B8N5B0	563	K	Molecular chaperone Hsp70	AFLA_022380	85.533	77.533	LTISDSDK(1)EK	618.304	0.36688	3	0.000290816	920820000	0.55
B8N5B0-636	B8N5B0	636	K	Molecular chaperone Hsp70	AFLA_022380	74.537	74.537	TADEVEEK(1)PEELD	802.347	-0.45541	2	2.42627e-05	101220000	0.84
B8N5B2-6	B8N5B2	6	K	Autophagy-related protein	AFLA_022400	97.734	74.962	FK(1)DEHPFEK	426.2	0.21169	2	2.21251e-11	734940000	0.39
B8N5B2-46	B8N5B2	46	K	Autophagy-related protein	AFLA_022400	90.05	90.05	SDIATIDK(1)K	545.785	-0.9456	2	0.000174937	72590000	0.54
B8N5B3-218	B8N5B3	218	K	Coproporphyrinogen III oxidase, putative	AFLA_022410	125.45	109.14	TEASAEEK(1)NPGEDK(1)ER	663.956	0.81198	3	8.69058e-17	743550000	0.53
B8N5B3-224	B8N5B3	224	K	Coproporphyrinogen III oxidase, putative	AFLA_022410	115.38	109.14	TEASAEEK(1)NPGEDK(1)ER	663.956	0.81198	3	1.16318e-15	79814000	0.71
B8N5B3-228	B8N5B3	228	K	Coproporphyrinogen III oxidase, putative	AFLA_022410	107.06	96.229	EK(1)ELMDVLR	616.813	-0.31595	2	6.32643e-06	1726900000	0.65
B8N5B9-65	B8N5B9	65	K	Adenylate kinase	ADK1	103.66	103.66	DK(1)YCVCHLATGDMLR	652.287	0.83428	2	7.58975e-11	680260000	0.6
B8N5B9-192	B8N5B9	192	K	Adenylate kinase	ADK1	197.29	197.29	QEMK(1)DDITGEPLIQR	936.954	-0.50591	2	2.22339e-87	1290000000	0.47
B8N5B9-212	B8N5B9	212	K	Adenylate kinase	ADK1	63.091	63.091	SDDNAETLK(1)K	610.786	0.78441	2	0.00137744	13032000	0.55
B8N5C0-314	B8N5C0	314	K	26S proteasome regulatory particle subunit Rpn8, putative	AFLA_022480	114.86	108.43	QQQEENEQK(1)R	708.821	-0.90699	3	4.88911e-10	11116000	0.29
B8N5I0-106	B8N5I0	106	K	Steroid monooxygenase, putative	AFLA_013230	61.161	54.066	K(1)YFDHVDK	384.517	1.315	3	0.00240783	649010000	0.31
B8N5I4-31	B8N5I4	31	K	Tautomerase enzyme OS=Aspergillus parasiticus (strain ATCC 56775 / NRRL 5862 / SRRC 143 / SU-1) GN=P875_00022142 PE=4 SV=1	AFLA_013270	67.494	67.494	K(1)HFHAPER	374.521	-0.37277	3	0.00084214	22065000
B8N5U3-156	B8N5U3	156	K	Serine/threonine-protein phosphatase	AFLA_014360	123.35	123.35	K(1)YGNANVWK	590.293	-0.22537	2	4.82177e-09	110010000	0.38
B8N5X8-413	B8N5X8	413	K	Importin subunit alpha	AFLA_014710	96.128	96.128	KEACWAISNATSGGLQK(1)PEQIR	848.755	-0.087885	3	1.30167e-26	11668000	0.66
B8N618-130	B8N618	130	K	Hscarg dehydrogenase, putative	AFLA_016020	81.565	81.565	GK(1)YPHSHHCDAK	384.922	-0.54634	4	5.50082e-05	1808900	0.35
B8N656-137	B8N656	137	K	Glutathione S-transferase, putative	AFLA_016400	90.697	90.697	K(1)GLGETDEAR	588.281	-0.63396	2	0.000249107	10129000	1
B8N672-573	B8N672	573	K	Methionyl-tRNA synthetase	AFLA_016560	61.344	61.344	DMFGDEEAK(1)K	635.269	0.46903	2	0.00165953	10014000	0.47
B8N684-142	B8N684	142	K	Cytoskeletal adaptor protein SagA	AFLA_018480	116.71	116.71	SK(1)YEEIYNANR	743.844	-2.9848	2	8.83666e-11	56249000	0.31
B8N691-253	B8N691	253	K	Glycogen phosphorylase GlpV/Gph1, putative	AFLA_018550	90.15	90.15	K(1)YQDDNGK	534.236	-0.15847	2	0.000385735	23387000	0.54
B8N6A6-43	B8N6A6	43	K	60S ribosomal protein L5, putative	AFLA_018700	79.116	79.116	NK(1)YNAPK	467.735	0.90983	2	0.00359753	65745000	0.9
B8N6A6-84	B8N6A6	84	K	60S ribosomal protein L5, putative	AFLA_018700	56.551	56.551	VFASAYAHELK(1)R	497.925	-0.84035	3	0.000223862	90990000	0.69
B8N6A6-256	B8N6A6	256	K	60S ribosomal protein L5, putative	AFLA_018700	86.944	86.944	EDPFK(0.836)K(0.164)DEDEGSK	541.906	0.13069	3	1.27203e-06	425060000	0.65
B8N6A6-257	B8N6A6	257	K	60S ribosomal protein L5, putative	AFLA_018700	113.4	113.4	EDPFK(0.035)K(0.965)DEDEGSK	541.906	1.6802	3	6.33628e-09	141990000	0.72
B8N6A6-271	B8N6A6	271	K	60S ribosomal protein L5, putative	AFLA_018700	76.228	60.167	EEWK(1)AESK	553.754	1.5774	2	0.00114938	25238000	0.56
B8N6A6-281	B8N6A6	281	K	60S ribosomal protein L5, putative	AFLA_018700	91.318	91.318	K(1)LTHAER	318.838	0.70408	3	0.00115223	54440000	0.48
B8N6G7-198	B8N6G7	198	K	T-complex protein 1, alpha subunit, putative	AFLA_014800	72.928	72.928	NEVK(1)YPVK	538.785	-1.1625	2	0.00141843	75856000	0.46
B8N6G8-26	B8N6G8	26	K	Prolyl-tRNA synthetase	AFLA_014810	66.152	66.152	TK(0.984)NPADK(0.016)DAPQGDVSK	590.955	0.048745	3	1.27391e-06	11669000	0.57
B8N6I0-318	B8N6I0	318	K	Cofactor for methionyl-and glutamyl-tRNA synthetase, putative	AFLA_014930	123.29	123.29	KIVAVCNLK(1)PVTMR	576.988	0.38651	3	7.49424e-15	214050000	0.48
B8N6J3-236	B8N6J3	236	K	Phytanoyl-CoA dioxygenase family protein	AFLA_015060	75.739	75.739	GK(1)AEGGEETR	567.257	-0.52367	2	0.00101073	7558400	0.8
B8N6K9-140	B8N6K9	140	K	Cell wall biogenesis protein/glutathione transferase (Gto1), putative	AFLA_015220	56.292	56.292	FVTSDEK(1)LPGENTTPDPLHSDVTHLR	752.118	-1.0918	4	4.20687e-06	38881000	0.93
B8N6L0-416	B8N6L0	416	K	Poly(A)+ RNA transport protein (UbaA), putative	AFLA_015230	71.176	71.176	SEESCK(1)PLGTR	682.312	-1.1971	2	0.000677815	35721000	0.65
B8N6N1-149	B8N6N1	149	K	RAS small monomeric GTPase Rab6, putative	AFLA_015440	77.644	77.644	EVTTAQGEEEAK(1)K	507.242	-1.5422	3	9.34866e-06	15409000	0.66
B8N6P5-67	B8N6P5	67	K	Sorbitol/xylulose reductase Sou1-like, putative	AFLA_015580	76.064	76.064	NAEELK(1)K	466.24	0.43241	2	0.00352445	437780000	0.56
B8N6T0-361	B8N6T0	361	K	Tubulin alpha chain	AFLA_016830	107.21	78.098	LGINYQK(1)PVR	644.356	-0.01947	2	9.47465e-07	383050000	0.56
B8N6U3-636	B8N6U3	636	K	Acetylglutamate kinase, putative	AFLA_016960	60.019	60.019	KLQGYDK(1)R	369.865	-1.2825	3	0.00756445	39010000	0.45
B8N6U6-158	B8N6U6	158	K	Fibrillarin	AFLA_016990	104.2	98.227	LAAGVLGGLDDIYMK(1)PGSK	502.013	-2.0814	3	1.06892e-21	201260000	0.46
B8N6U8-438	B8N6U8	438	K	Mitochondrial processing peptidase beta subunit, putative	AFLA_017010	238.45	70.802	TIGQISEK(1)DVMDFANRR	694.009	-3.2523	3	1.51722e-137	980650000	0.36
B8N6V6-78	B8N6V6	78	K	Methyltransferase (Ncl1), putative	AFLA_017090	47.622	47.622	LK(1)EFYIPEITSIK	560.975	-0.72718	3	0.00280999	16972000
B8N6W0-214	B8N6W0	214	K	Nuclear segregation protein (Bfr1), putative	AFLA_017130	85.355	85.355	EIK(1)DTYYK	580.28	0.11235	2	0.00066605	134920000	0.4
B8N6W0-406	B8N6W0	406	K	Nuclear segregation protein (Bfr1), putative	AFLA_017130	71.501	71.501	TEENIK(1)K	481.245	-0.30627	2	0.00467495	68578000	0.72
B8N6W9-46	B8N6W9	46	K	Pyridoxal-dependent decarboxylase domain protein	AFLA_017220	65.157	65.157	YK(1)FDGDQR	564.751	-0.56212	2	0.00404846	271880000	1.09
B8N6W9-559	B8N6W9	559	K	Pyridoxal-dependent decarboxylase domain protein	AFLA_017220	89.468	89.468	LPSEWK(1)DPFNEHAIEK	680.662	-0.24204	3	4.88402e-10	70777000	1.13
B8N743-269	B8N743	269	K	Palmitoyl-protein thioesterase	AFLA_019760	75.043	75.043	K(1)LDEEGR	473.727	0.46875	2	0.00378183	41255000	1.19
B8N752-143	B8N752	143	K	Prolyl oligopeptidase family protein OS=Aspergillus flavus (strain ATCC MYA-384 / AF70) GN=P034_00430154 PE=4 SV=1	AFLA_019850	81.784	81.784	AHEELK(1)R	328.17	-0.076952	3	0.00116948	3813100	0.9
B8N782-338	B8N782	338	K	Glutamate-cysteine ligase Gcs1, putative	AFLA_020150	46.249	46.249	TREELGEAPLK(1)NDR	576.623	-0.22876	3	0.00458346	19539000	0.77
B8N7E8-154	B8N7E8	154	K	Aminotransferase, class V, putative	AFLA_021700	136.66	136.66	IITITHVDTSTGVLSDIK(1)R	723.73	2.1108	3	2.15288e-31	57139000
B8N7S0-105	B8N7S0	105	K	Similar to An03g03570 OS=Aspergillus luchuensis GN=RIB2604_04300140 PE=4 SV=1	AFLA_105130	126.4	126.4	K(1)YQGPETANHLWERPELK	574.789	1.4674	4	1.14273e-24	157040000	0.34
B8N829-507	B8N829	507	K	Carboxylesterase, putative	AFLA_106230	80.555	80.555	LVSEPYK(1)GESHR	501.248	-0.66472	3	5.98019e-05	51394000	0.86
B8N841-77	B8N841	77	K	ATP citrate lyase subunit (Acl), putatibe	AFLA_106350	103.91	76.228	FVAK(1)PDQLIK	629.856	-0.45439	3	1.37754e-06	384830000	0.77
B8N877-71	B8N877	71	K	Similar to An11g00890 OS=Aspergillus luchuensis GN=RIB2604_01501030 PE=4 SV=1	AFLA_106710	54.898	54.898	K(1)PHGGHGDHHEAVK	402.193	0.54936	5	0.00135135	195630000	0.47
B8N877-84	B8N877	84	K	Similar to An11g00890 OS=Aspergillus luchuensis GN=RIB2604_01501030 PE=4 SV=1	AFLA_106710	101.05	101.05	KPHGGHGDHHEAVK(1)ETEK	419.402	0.16679	5	7.02565e-15	12516000	0.34
B8N877-89	B8N877	89	K	Similar to An11g00890 OS=Aspergillus luchuensis GN=RIB2604_01501030 PE=4 SV=1	AFLA_106710	79.69	79.69	K(1)EEQAPAGESEPQPDRDAEQK	813.702	-1.84	3	1.08915e-13	39537000	0.51
B8N894-243	B8N894	243	K	Aldehyde reductase (AKR1), putative	AFLA_106880	80.688	80.688	AVAEEAGK(1)R	515.762	0.69826	2	0.000532225	19454000	0.47
B8N8D6-108	B8N8D6	108	K	3-hydroxyanthranilate 3,4-dioxygenase	BNA1	119.65	85.178	FK(1)DTVGVVMEQPR	803.401	-0.52619	2	4.27522e-12	123190000	0.62
B8N8E4-193	B8N8E4	193	K	PWWP domain protein	AFLA_107380	62.005	60.167	EDYAEGGK(1)R	562.746	0.9175	2	0.00266451	6711200	0.46
B8N8F2-541	B8N8F2	541	K	Mannosyltransferase PMTI	AFLA_107460	59.35	59.35	K(1)YLELQR	525.285	0.26821	2	0.012258	107190000	0.37
B8N8L6-59	B8N8L6	59	K	Argininosuccinate synthase	AFLA_108100	58.246	50.372	K(1)MVIEDLR	552.292	-0.043907	2	0.0068314	56061000	0.8
B8N8P6-193	B8N8P6	193	K	Dipeptidase	AFLA_108410	130.29	97.904	K(1)ADPHWHGVSEAGK	405.446	-0.46625	3	2.67504e-20	267780000	0.23
B8N8Q9-232	B8N8Q9	232	K	NADPH dehydrogenase afvA	afvA	79.886	78.814	TDK(1)YGGSFENR	687.302	-1.5908	2	0.000967001	60183000	0.22
B8N8T4-407	B8N8T4	407	K	Aldehyde dehydrogenase AldA, putative	AFLA_108790	94.767	94.767	FK(1)DEEEAIK	604.788	0.5023	2	0.000116733	34881000	0.7
B8N8U3-51	B8N8U3	51	K	Mitochondrial import receptor subunit (Tom20), putative	AFLA_108880	116.58	93.237	AVK(1)EEAEAQGAQER	539.257	1.2688	3	1.04281e-14	35900000	0.72
B8N8V0-216	B8N8V0	216	K	Bifunctional pyrimidine biosynthesis protein (PyrABCN), putative	AFLA_108960	50.077	50.077	SDETLEEAPVDK(1)DSWR	659.629	-0.14537	3	0.000516178	16253000	1.23
B8N8V0-1383	B8N8V0	1383	K	Bifunctional pyrimidine biosynthesis protein (PyrABCN), putative	AFLA_108960	88.495	88.495	DK(1)YEAYLK	565.274	-0.66498	2	0.000437725	696870000	0.62
B8N8Y9-520	B8N8Y9	520	K	NADPH--cytochrome P450 reductase	CPRA	122.46	50.222	NK(1)YDGIHVPVHVR	409.217	-0.78086	3	9.21688e-13	343750000	0.61
B8N940-125	B8N940	125	K	Translation elongation factor eEF-1B gamma subunit, putative	AFLA_109860	202.4	80.31	K(1)YTAEELEEHLAK	415.957	0.51113	4	2.60885e-82	5131800000	0.18
B8N940-156	B8N940	156	K	Translation elongation factor eEF-1B gamma subunit, putative	AFLA_109860	96.342	96.342	K(1)WLATEEK	552.782	1.3415	2	0.000232043	195330000	0.41
B8N940-190	B8N940	190	K	Translation elongation factor eEF-1B gamma subunit, putative	AFLA_109860	148.62	127.71	AK(1)YPNVVAWYER	798.396	-0.79395	2	1.68979e-25	885620000	0.36
B8N980-316	B8N980	316	K	Flavin-binding monooxygenase-like protein	AFLA_110260	105.03	99.5	QK(1)EDGTVETR	631.797	1.2276	2	1.23107e-06	28407000	0.64
B8N9A0-434	B8N9A0	434	K	mRNA splicing protein (Prp39), putative	AFLA_110460	63.624	63.624	IK(1)GSAEEAR	530.767	1.0631	2	0.00274132	4415100	0.75
B8N9B4-469	B8N9B4	469	K	Aminopeptidase	AFLA_110600	84.507	84.507	SSHPIEVPVK(1)R	450.245	0.15872	3	0.000245703	112940000	0.66
B8N9B4-914	B8N9B4	914	K	Aminopeptidase	AFLA_110600	111.79	111.79	EVEDFFK(0.89)DK(0.11)DTK	534.251	0.70313	3	6.01961e-08	201430000	0.39
B8N9B4-916	B8N9B4	916	K	Aminopeptidase	AFLA_110600	109	109	EVEDFFK(0.001)DK(0.999)DTK	534.251	-0.32352	3	1.23244e-07	161330000	0.41
B8N9C3-88	B8N9C3	88	K	Peroxidase	AFLA_110690	107.65	74.962	NFVPTK(1)EDYQK	734.851	1.8772	3	7.80075e-07	751360000	0.27
B8N9C3-204	B8N9C3	204	K	Peroxidase	AFLA_110690	140.03	140.03	QDK(1)DVAACTPDGR	511.56	0.73838	2	6.48667e-25	68428000	0.47
B8N9C3-220	B8N9C3	220	K	Peroxidase	AFLA_110690	80.245	73.435	LPDASK(1)DHQHVR	376.439	0.49667	4	4.78266e-05	51887000	0.54
B8N9C3-286	B8N9C3	286	K	Peroxidase	AFLA_110690	127.17	94.584	K(1)WNGPAQFTDK	696.333	-1.6927	3	1.3432e-16	269720000	0.28
B8N9C3-332	B8N9C3	332	K	Peroxidase	AFLA_110690	95.677	95.677	DSDAFFK(1)DFADVYVK	622.953	-1.4298	3	2.25773e-09	158580000	0.36
B8N9C3-351	B8N9C3	351	K	Peroxidase	AFLA_110690	157.91	157.91	LLELGVPFESK(1)PEDR	610.316	3.893	2	8.33969e-37	22046000	0.48
B8N9D5-71	B8N9D5	71	K	Possible apospory-associated protein c	AFLA_110810	66.92	66.92	AHLDGSK(1)PIR	398.547	-0.44446	3	0.000390108	14898000	0.75
B8N9G2-44	B8N9G2	44	K	AT DNA binding protein (Thy28), putative	AFLA_111080	130.29	115.8	K(1)YPEGSGPKPSPGPK	407.21	0.61301	4	2.45921e-20	411820000	0.41
B8N9G4-206	B8N9G4	206	K	Mitochondrial peroxiredoxin Prx1, putative	AFLA_111100	159.22	159.22	LWIK(1)DIDEVTGSK	535.279	-0.83104	2	8.94416e-35	181560000	0.44
B8N9G4-262	B8N9G4	262	K	Mitochondrial peroxiredoxin Prx1, putative	AFLA_111100	119.34	96.665	SVFIIDPNK(1)K	630.845	-0.23244	3	2.92335e-10	652140000	0.46
B8N9H5-724	B8N9H5	724	K	26S proteasome regulatory subunit Rpn2, putative	AFLA_111210	84.498	84.498	K(1)YQSVPR	489.256	-0.19497	2	0.00254286	169060000	0.31
B8N9I7-384	B8N9I7	384	K	Aspartyl-tRNA synthetase, putative	AFLA_111330	92.098	92.098	ALHSAAVSSGFK(1)PAPTGFDFR	755.043	3.2978	3	1.35036e-20	102680000	0.87
B8N9I9-462	B8N9I9	462	K	C-14 sterol reductase, putative	AFLA_111350	63.602	63.602	K(1)YGEDWEEYRR	544.243	0.50239	3	0.00088364	21730000	0.57
B8N9K7-207	B8N9K7	207	K	Zinc-containing alcohol dehydrogenase, putative	AFLA_111530	68.262	68.262	LK(1)ELGADHVINYK	533.951	-0.25888	3	8.05954e-06	266150000	0.95
B8N9M0-124	B8N9M0	124	K	Respiratory supercomplex factor 1, mitochondrial	rcf1	40.067	40.067	DK(0.145)EDK(0.855)DWR	397.847	-0.26504	3	0.0416607	21117000
B8N9N0-44	B8N9N0	44	K	MICOS complex subunit MIC60	AFLA_111760	91.961	91.961	TSDK(1)NAEEPR	623.781	-0.76749	2	0.000255381	2658100	1.1
B8N9N5-87	B8N9N5	87	K	CobW domain protein	AFLA_111810	61.962	61.962	EEVK(1)PDR	486.735	-0.5485	2	0.0134356	4905700	0.54
B8N9R2-56	B8N9R2	56	K	Small nuclear ribonucleoprotein SmB, putative	AFLA_112080	69.779	69.779	SKPAAGPANAPLVESEEK(1)R	684.352	2.0392	3	1.53195e-11	17378000	0.27
B8N9R3-90	B8N9R3	90	K	60S ribosomal protein L11	AFLA_112090	58.981	46.447	VK(1)EYELR	518.769	0.76052	2	0.0154604	103690000	0.86
B8N9R6-84	B8N9R6	84	K	Pyruvate carboxylase	AFLA_112120	103.4	81.239	QK(1)ADEAYMIGHR	512.237	1.5199	3	9.95358e-08	201710000	0.67
B8N9R6-536	B8N9R6	536	K	Pyruvate carboxylase	AFLA_112120	44.863	44.863	LK(0.003)GDVIK(0.997)PK	366.557	-0.082294	3	0.00291929	0
B8N9R6-763	B8N9R6	763	K	Pyruvate carboxylase	AFLA_112120	80.69	80.69	DMAGVLK(1)PQAAR	678.851	1.6277	2	0.00015067	26186000	0.66
B8N9R6-1033	B8N9R6	1033	K	Pyruvate carboxylase	AFLA_112120	83.206	52.683	VFEDYK(1)K	514.75	-0.14428	3	0.00254797	1093000000	0.43
B8N9R7-515	B8N9R7	515	K	Clathrin heavy chain	AFLA_112130	71.309	49.306	GSLNK(1)YESVELVRPVLQQNR	810.431	0.50235	3	8.79124e-12	321730000	0.44
B8N9R7-661	B8N9R7	661	K	Clathrin heavy chain	AFLA_112130	65.809	65.809	DNK(1)PEHGHLQTR	383.687	2.4946	4	5.84047e-05	5523400	0.72
B8N9R9-86	B8N9R9	86	K	Phosphoribosylaminoimidazolecarboxamide formyltransferase/IMP	AFLA_112150	145.43	94.402	DIESDEK(1)DLADQK	803.36	-0.50443	3	2.60015e-25	452670000	0.58
B8N9S2-435	B8N9S2	435	K	ATP dependent RNA helicase (Dbp1), putative	AFLA_112180	81.017	62.466	VEYVEDHDK(1)R	463.881	-0.85346	3	0.000386203	46644000	0.76
B8N9S3-49	B8N9S3	49	K	Peptidyl-prolyl cis-trans isomerase	AFLA_112190	111.17	81.32	FK(1)DENFK	514.24	0.13473	3	0.000165681	427670000	0.57
B8N9T0-370	B8N9T0	370	K	CaaX prenyl protease Ste24	AFLA_112260	83.862	83.862	AEDDEK(1)PVK	565.764	1.3272	2	0.000536857	4106100	1.43
B8N9T1-153	B8N9T1	153	K	Translation initiation factor EF-2 gamma subunit, putative	AFLA_112270	43.501	43.501	SEK(1)EIDPPCER	730.322	0.92254	2	0.0175746	13507000	0.35
B8N9U3-88	B8N9U3	88	K	60S ribosomal protein L36	AFLA_112390	93.429	48.036	K(1)VEDMQR	503.237	-0.21019	2	0.00215247	419540000	0.44
B8N9V1-20	B8N9V1	20	K	Cobalamin-independent methionine synthase MetH/D	AFLA_112470	45.28	45.28	K(1)ATEAYWGEK	641.801	3.1686	2	0.00929062	33114000	0.82
B8N9V1-103	B8N9V1	103	K	Cobalamin-independent methionine synthase MetH/D	AFLA_112470	83.614	41.502	GLQK(1)PAK	421.243	0.22476	3	0.00332516	99327000	1.12
B8N9V1-131	B8N9V1	131	K	Cobalamin-independent methionine synthase MetH/D	AFLA_112470	72.883	72.883	WFDSNYHYVK(1)PTLQDNQTFK	877.743	-3.0256	3	2.86333e-12	124110000	0.48
B8N9V1-147	B8N9V1	147	K	Cobalamin-independent methionine synthase MetH/D	AFLA_112470	112.03	112.03	LAEQPK(1)PVVQFLEAK	599.665	3.9429	3	6.72085e-12	48453000	0.73
B8N9V1-232	B8N9V1	232	K	Cobalamin-independent methionine synthase MetH/D	AFLA_112470	85.554	49.3	DAFK(1)PAYEK	584.78	0.17136	3	0.000585529	3454600000	0.67
B8N9V1-480	B8N9V1	480	K	Cobalamin-independent methionine synthase MetH/D	AFLA_112470	172.09	164.11	FIEK(1)EIEDVVK	724.88	3.9371	2	8.99034e-51	177600000	0.49
B8N9V4-28	B8N9V4	28	K	ER associated DnaJ chaperone (Hlj1), putative	AFLA_112500	78.516	78.516	K(1)YTPDQK	490.24	0.5939	2	0.00290619	6682800	0.54
B8N9W7-331	B8N9W7	331	K	KH domain protein	AFLA_112630	103.16	103.16	FK(1)ENPPQHNYGGYGQR	664.638	0.20782	3	3.54384e-12	84954000	0.88
B8N9W8-234	B8N9W8	234	K	Mitochondrial acetolactate synthase small subunit, putative	AFLA_112640	125.36	93.766	HK(1)HEHLDAITR	364.938	-0.25351	3	2.31834e-12	59249000	1.67
B8NA08-181	B8NA08	181	K	Outer mitochondrial membrane protein porin	AFLA_113040	85.522	85.522	VNLHFK(1)QPNLHAR	419.227	0.24281	4	7.63335e-06	52062000	0.69
B8NA09-17	B8NA09	17	K	Asparagine synthetase Asn2, putative	AFLA_113050	51.335	51.335	FK(1)PTALR	466.764	-0.21137	2	0.0306622	183920000	0.7
B8NA14-275	B8NA14	275	K	N-glycosyl-transferase	AFLA_113100	56.956	48.044	YK(1)DGVDVEGR	619.288	-1.0001	2	0.00309215	39807000	0.39
B8NA29-320	B8NA29	320	K	Ribonucleoside-diphosphate reductase	AFLA_113250	45.022	45.022	NHGK(1)EEVR	356.84	-0.11519	3	0.0110654	1168700
B8NAC0-216	B8NAC0	216	K	NADH-cytochrome b5 reductase	AFLA_039650	90.906	69.812	EELEEYK(1)K	584.274	-2.4699	2	0.000366158	40187000	0.82
B8NAG7-304	B8NAG7	304	K	Flavohemoprotein	AFLA_040120	115.71	111.82	K(1)IHYIHGAR	299.415	-1.2716	3	1.88159e-08	280290000	0.53
B8NAG7-329	B8NAG7	329	K	Flavohemoprotein	AFLA_040120	171.29	171.29	DVDSLAEK(1)YPNLHATFFETHPAAEEK	612.691	1.7421	4	3.28064e-73	955810000	0.46
B8NAG7-367	B8NAG7	367	K	Flavohemoprotein	AFLA_040120	103.21	93.839	SK(1)DLFLDDPK	426.547	1.0349	3	7.50452e-12	884640000	0.6
B8NAG7-405	B8NAG7	405	K	Flavohemoprotein	AFLA_040120	86.288	73.881	IK(1)LELFGTGGVPA	701.385	0.98469	2	1.85294e-05	31326000
B8NAL4-79	B8NAL4	79	K	Glyceraldehyde-3-phosphate dehydrogenase	AFLA_042390	136.38	136.38	FYAEK(1)DPANIPWK	420.458	-2.4874	3	7.7155e-19	467480000	0.37
B8NAL4-191	B8NAL4	191	K	Glyceraldehyde-3-phosphate dehydrogenase	AFLA_042390	74.464	51.346	LVDAPSK(1)K	479.266	1.4155	3	0.000990285	965630000	0.44
B8NAN3-120	B8NAN3	120	K	Short chain alcohol dehydrogenase, putative	AFLA_042580	54.205	46.835	AITPLK(1)R	449.771	0.38127	2	0.0186134	347340000	1.35
B8NAT6-335	B8NAT6	335	K	Dihydrolipoyl dehydrogenase	AFLA_043110	129.77	129.77	RPYTEGLGLENVGIEK(1)DER	759.045	0.75223	3	5.50629e-30	193290000	0.89
B8NAT6-350	B8NAT6	350	K	Dihydrolipoyl dehydrogenase	AFLA_043110	84.244	80.462	TK(1)VPHIR	317.519	1.335	3	0.00130693	48126000	0.92
B8NAU0-27	B8NAU0	27	K	40S ribosomal protein S10a	AFLA_043150	59.153	59.153	K(1)VASLEK	437.748	0.31182	2	0.0124063	46418000	0.44
B8NAU0-78	B8NAU0	78	K	40S ribosomal protein S10a	AFLA_043150	80.688	78.098	TWDK(1)YEMR	614.769	-0.24023	2	0.000824001	2379800000	0.5
B8NAW4-273	B8NAW4	273	K	Hsp70 chaperone (BiP), putative	AFLA_043390	58.511	58.511	LK(1)LEGEAAR	543.793	-0.53874	2	0.00507163	44825000	0.68
B8NAW4-480	B8NAW4	480	K	Hsp70 chaperone (BiP), putative	AFLA_043390	47.187	47.187	VTK(0.006)PEPK(0.994)PK	375.217	0.94477	3	0.0154531	16726000
B8NAW4-516	B8NAW4	516	K	Hsp70 chaperone (BiP), putative	AFLA_043390	93.345	93.345	TEK(1)PIAELAVK	433.578	-2.0568	3	7.93835e-05	243090000	0.59
B8NB18-583	B8NB18	583	K	MFS phosphate transporter, putative	AFLA_043930	75.692	71.501	QK(1)VEEYR	526.256	-0.046064	2	0.00472492	42498000	0.43
B8NB20-562	B8NB20	562	K	Serine/threonine protein kinase (YPK1), putative	AFLA_043950	45.213	45.213	K(1)YEPSFRPNVVDAR	593.3	-1.0029	3	0.0053683	201750000	0.62
B8NB42-85	B8NB42	85	K	40S ribosomal protein S11	AFLA_044170	60.157	60.157	CK(1)ELGINALHIK	499.269	-0.28615	3	0.00010725	39519000
B8NB48-227	B8NB48	227	K	Eukaryotic translation initiation factor 3 subunit L	AFLA_044230	51.727	51.727	TLDDIEMNK(1)K	653.813	0.51664	2	0.000390289	0
B8NB48-318	B8NB48	318	K	Eukaryotic translation initiation factor 3 subunit L	AFLA_044230	155.06	63.212	EK(1)YGEQLHR	420.539	1.9871	2	3.09492e-26	119510000	0.41
B8NB78-80	B8NB78	80	K	40S ribosomal protein S15, putative	AFLA_044530	99.927	99.927	QEAKPNEK(1)PDLVK	532.614	0.38474	3	2.79127e-06	1903600000	0.4
B8NB80-542	B8NB80	542	K	Carbamoyl-phosphate synthase, large subunit	AFLA_044550	90.15	90.15	IDK(1)WFLYK	606.819	-3.5045	2	9.42846e-07	0
B8NB80-893	B8NB80	893	K	Carbamoyl-phosphate synthase, large subunit	AFLA_044550	73.233	73.233	VK(1)EIAEK	458.753	-0.8781	2	0.0055345	11992000	0.66
B8NB87-165	B8NB87	165	K	Mitochondrial Hsp70 chaperone (Ssc70), putative	AFLA_044620	124.62	88.427	MK(1)ETAENYLSKPVK	579.962	-0.55837	3	2.41915e-15	577090000	0.94
B8NB87-281	B8NB87	281	K	Mitochondrial Hsp70 chaperone (Ssc70), putative	AFLA_044620	107.57	102.07	HIVQEFK(1)K	564.806	0.73202	2	1.77794e-12	421940000	0.38
B8NB87-457	B8NB87	457	K	Mitochondrial Hsp70 chaperone (Ssc70), putative	AFLA_044620	94.309	74.301	NTTIPTK(1)K	501.777	-1.3206	3	0.00015672	1554000000	0.42
B8NB87-563	B8NB87	563	K	Mitochondrial Hsp70 chaperone (Ssc70), putative	AFLA_044620	69.275	69.275	YGAQDK(1)ER	533.744	1.0634	2	0.00171625	33026000	0.33
B8NB87-566	B8NB87	566	K	Mitochondrial Hsp70 chaperone (Ssc70), putative	AFLA_044620	69.672	54.259	K(1)AAIEAANR	522.278	-0.66577	2	0.000459849	116120000	0.59
B8NB87-587	B8NB87	587	K	Mitochondrial Hsp70 chaperone (Ssc70), putative	AFLA_044620	52.725	52.725	ALK(1)EFEDR	554.269	0.87743	2	0.0161169	414550000
B8NB87-595	B8NB87	595	K	Mitochondrial Hsp70 chaperone (Ssc70), putative	AFLA_044620	107.97	107.97	LDK(1)AEAEQIR	636.825	-0.10315	2	8.48152e-07	481440000	0.38
B8NB87-666	B8NB87	666	K	Mitochondrial Hsp70 chaperone (Ssc70), putative	AFLA_044620	93.381	93.381	ANAEQQQSQSGEANQGENK(1)A	730.316	-0.26799	3	3.45942e-20	22883000	0.55
B8NB96-203	B8NB96	203	K	Eukaryotic translation initiation factor 3 subunit G	TIF35	84.352	84.352	FEK(1)DDLATLR	654.328	0.93809	2	0.000833881	245850000	0.43
B8NBA2-171	B8NBA2	171	K	Mandelate racemase/muconate lactonizing enzyme family protein	AFLA_044770	43.308	43.308	EVESGK(1)EER	581.765	-0.077377	2	0.024162	1841000	0.61
B8NBA7-35	B8NBA7	35	K	Glucose-6-phosphate isomerase	AFLA_044820	90.827	58.63	EAFEK(1)DPQR	610.283	0.74817	2	0.000189736	685250000	1.19
B8NBA7-232	B8NBA7	232	K	Glucose-6-phosphate isomerase	AFLA_044820	94.487	80.231	K(1)WFLETAK	561.795	-2.3385	2	4.1858e-09	1185700000	0.76
B8NBA7-239	B8NBA7	239	K	Glucose-6-phosphate isomerase	AFLA_044820	129.38	129.38	KWFLETAK(1)DESHIAK	476.495	0.85854	4	2.77153e-20	109630000	0.72
B8NBE2-204	B8NBE2	204	K	Alpha/beta hydrolase, putative	AFLA_045170	141.1	46.352	EVYK(1)GDEGRK	427.542	2.662	3	1.90823e-18	425410000	0.53
B8NBF8-602	B8NBF8	602	K	Eukaryotic translation initiation factor subunit eIF-4F, putative	AFLA_045330	137.95	137.95	QK(1)IEQDEAEAR	708.834	-0.38417	2	2.81726e-23	35595000	0.38
B8NBF8-625	B8NBF8	625	K	Eukaryotic translation initiation factor subunit eIF-4F, putative	AFLA_045330	94.465	94.465	QK(1)EEEEAAR	595.27	0.47943	2	0.000120684	6485200	0.52
B8NBF8-634	B8NBF8	634	K	Eukaryotic translation initiation factor subunit eIF-4F, putative	AFLA_045330	120.06	120.06	K(0.139)K(0.861)QEEETAR	406.87	0.23559	3	1.39766e-08	17991000	0.66
B8NBF8-1160	B8NBF8	1160	K	Eukaryotic translation initiation factor subunit eIF-4F, putative	AFLA_045330	74.966	72.523	MLESMSPEIK(1)DENIR	631.297	-0.5403	3	9.35934e-09	58788000	0.61
B8NBK0-98	B8NBK0	98	K	Antigenic mitochondrial protein HSP60, putative	AFLA_045750	66.982	66.982	AVQLQDK(1)FENLGAR	844.934	1.232	2	5.45692e-06	32568000
B8NBK0-250	B8NBK0	250	K	Antigenic mitochondrial protein HSP60, putative	AFLA_045750	168.67	57.212	VEFEK(1)PLILLSEK	548.975	-2.2786	4	4.21193e-45	7022000000	0.36
B8NBK0-396	B8NBK0	396	K	Antigenic mitochondrial protein HSP60, putative	AFLA_045750	160.48	67.136	GVMADPTTSEYEK(1)EK	595.601	1.3901	3	1.03324e-38	267980000	0.44
B8NBM2-366	B8NBM2	366	K	Vacuolar transporter chaperone (Vtc4), putative	AFLA_045970	55.676	55.676	QLK(1)PVTR	471.274	1.3054	2	0.0210478	120790000	0.39
B8NBM3-380	B8NBM3	380	K	Probable dipeptidyl-peptidase 5	dpp5	70.26	70.26	LFSIPADAGDDYK(1)PK	579.617	-3.2227	3	1.06994e-08	46940000
B8NBM4-624	B8NBM4	624	K	DNA ligase	AFLA_045990	55.064	55.064	K(1)YPDVLAK	517.282	-1.0889	2	0.00963958	22885000
B8NBM6-245	B8NBM6	245	K	Eukaryotic translation initiation factor 5, putative	AFLA_046010	58.433	58.433	ELPDDLK(1)R	543.277	0.44951	2	0.00458581	0
B8NBN8-172	B8NBN8	172	K	Cell cycle control protein Cwf15, putative	AFLA_046130	52.482	52.482	AAEEEEK(1)R	531.241	-0.79542	2	0.0126234	10496000	1.21
B8NBR1-990	B8NBR1	990	K	Acetyl-CoA carboxylase, putative	AFLA_046360	93.374	90.37	HFK(1)PILQK	370.882	0.77826	2	0.000211599	987810000	0.42
B8NBR1-1322	B8NBR1	1322	K	Acetyl-CoA carboxylase, putative	AFLA_046360	69.275	64.841	IK(1)PVFTENR	602.322	0.59603	2	0.000595275	346300000	0.5
B8NBR1-1690	B8NBR1	1690	K	Acetyl-CoA carboxylase, putative	AFLA_046360	71.451	71.451	EK(1)FDASK	462.719	-0.80034	2	0.00612141	78603000	0.62
B8NBU8-338	B8NBU8	338	K	Unnamed protein product OS=Aspergillus luchuensis GN=RIB2604_03303100 PE=4 SV=1	AFLA_046730	93.768	74.993	FQQVLQHANK(1)DPEFER	696.004	1.5841	3	3.22472e-10	113050000	1.16
B8NBV7-64	B8NBV7	64	K	Tubulin-specific chaperone Rbl2, putative	AFLA_046820	109.71	85.676	LALEETK(1)K	516.285	0.41468	2	2.90372e-05	140540000	0.34
B8NBW0-97	B8NBW0	97	K	60S ribosomal protein L44	AFLA_046850	105.36	76.282	HFELGGDK(1)K	377.521	-0.028024	2	2.72496e-06	1018000000	0.64
B8NBX2-142	B8NBX2	142	K	Ribosomal protein L19	AFLA_046970	47.062	47.062	K(1)LVSDGLIIR	607.361	0.058069	2	0.0081773	33691000	0.7
B8NBX2-152	B8NBX2	152	K	Ribosomal protein L19	AFLA_046970	70.552	70.552	K(1)PVTMHSR	352.515	1.0472	3	0.000565416	61029000	0.67
B8NBX2-255	B8NBX2	255	K	Ribosomal protein L19	AFLA_046970	81.017	81.017	VLK(1)EEMDAK	589.784	0.46991	2	0.000678653	266750000	0.56
B8NBZ9-207	B8NBZ9	207	K	Cystathionine beta-synthase	AFLA_047240	83.614	83.614	K(1)HNPAIK	303.171	0.099225	3	0.00116617	6193600	1.49
B8NC10-259	B8NC10	259	K	Probable Xaa-Pro aminopeptidase pepP	pepP	73.834	73.834	K(1)NNILIDAGGEYR	781.894	1.1076	2	1.81651e-05	12072000	0.69
B8NCE9-123	B8NCE9	123	K	Pre-RNA splicing factor Slt11, putative	AFLA_041240	71.909	71.909	EYYAQEHEK(1)EIEEGR	670.629	-0.67469	3	1.02299e-08	17163000	0.59
B8NCF1-121	B8NCF1	121	K	Ribosome associated DnaJ chaperone Zuotin, putative	AFLA_041260	59.35	59.35	ATPEQIK(1)R	521.78	-0.76595	2	0.00623564	102090000	0.29
B8NCF1-164	B8NCF1	164	K	Ribosome associated DnaJ chaperone Zuotin, putative	AFLA_041260	45.653	45.653	AHEILSDPVK(1)R	455.577	-2.1753	3	0.00359496	43556000	0.71
B8NCF1-271	B8NCF1	271	K	Ribosome associated DnaJ chaperone Zuotin, putative	AFLA_041260	109.11	109.11	K(1)VEDTAR	459.73	1.919	2	0.000205678	23211000	0.72
B8NCF1-280	B8NCF1	280	K	Ribosome associated DnaJ chaperone Zuotin, putative	AFLA_041260	82.529	82.529	K(1)LVDDCAAQDER	760.338	-0.31327	2	9.41397e-05	30936000	0.42
B8NCF1-429	B8NCF1	429	K	Ribosome associated DnaJ chaperone Zuotin, putative	AFLA_041260	104.22	93.096	NVYAEESK(1)R	598.283	-0.48804	2	6.69036e-06	71550000	0.39
B8NCH7-423	B8NCH7	423	K	MlrC C-terminus superfamily protein OS=Aspergillus niger GN=ABL_08466 PE=4 SV=1	AFLA_038840	41.448	41.448	K(1)PYHHER	356.174	2.4194	3	0.018158	1237600
B8NCT4-240	B8NCT4	240	K	Cysteine synthase B, putative	AFLA_041690	66.004	66.004	SFALMK(1)PVEFPWK	560.622	1.2741	3	1.69934e-05	80258000
B8NCT6-109	B8NCT6	109	K	60S ribosomal protein L7	AFLA_041710	65.676	65.676	K(1)ILQLLR	492.316	-0.91928	2	0.00748956	14693000	0.62
B8NCU9-685	B8NCU9	685	K	Glycine dehydrogenase	AFLA_041840	127.17	127.17	K(1)YLEAQGESK	626.806	1.2142	2	2.56234e-14	94561000	0.64
B8NCX4-175	B8NCX4	175	K	Fasciclin domain family protein	AFLA_042090	70.728	57.532	IPHHDDHK(1)PPK	284.945	-0.29751	4	0.000260008	183370000	0.97
B8NCX7-426	B8NCX7	426	K	C6 finger domain protein, putative	AFLA_042120	46.88	46.88	SHHHEK(1)DDGGPFK	398.429	-0.78684	4	0.00298496	6807600	0.66
B8NCX9-232	B8NCX9	232	K	Elongation factor 1-alpha, putative	AFLA_042140	82.287	82.287	ETSDFIK(1)K	534.266	-1.745	2	0.000589572	37941000	0.52
B8ND05-142	B8ND05	142	K	60S ribosomal protein L28	AFLA_054760	67.113	67.113	KDTPPQK(1)PR	389.544	-1.0493	3	0.00113528	189630000	1.3
B8ND10-66	B8ND10	66	K	Transcriptional repressor TupA/RocA, putative	AFLA_054810	57.885	51.569	MK(1)QDYEAEIR	691.816	0.10228	2	0.00289611	44945000
B8ND12-32	B8ND12	32	K	snRNA cap binding complex subunit (Gcr3), putative	AFLA_054830	111.27	88.596	K(1)YEEPLVAK	588.811	-0.11892	2	2.10259e-06	124140000	0.45
B8ND17-38	B8ND17	38	K	Ubiquitin-related modifier 1	URM1	52.482	52.482	NVMK(1)DER	496.229	1.565	2	0.0281229	20992000
B8ND35-185	B8ND35	185	K	Formate dehydrogenase	AFLA_055060	73.248	64.265	LK(1)PFDCK	504.247	-3.3872	2	0.00552957	329320000	0.9
B8ND35-343	B8ND35	343	K	Formate dehydrogenase	AFLA_055060	109.44	109.44	HDYK(1)NEDLIVR	501.248	1.3248	2	5.74488e-07	623520000	0.97
B8ND64-354	B8ND64	354	K	Hsp70 protein OS=Aspergillus flavus (strain ATCC MYA-384 / AF70) GN=P034_03357432 PE=4 SV=1	AFLA_055350	44.543	44.543	YEK(1)DIHDRK(1)K	511.251	1.6639	3	0.0237069	123170000	1.86
B8ND64-360	B8ND64	360	K	Hsp70 protein OS=Aspergillus flavus (strain ATCC MYA-384 / AF70) GN=P034_03357432 PE=4 SV=1	AFLA_055350	44.543	44.543	YEK(1)DIHDRK(1)K	511.251	1.6639	3	0.0237069	123170000	1.86
B8ND65-148	B8ND65	148	K	Nascent polypeptide-associated complex (NAC) subunit, putative	AFLA_056260	130.56	130.56	K(1)EEEEDDGEPVDESGLEAK	735.645	-0.010345	3	1.75946e-30	105660000	0.82
B8ND74-208	B8ND74	208	K	2-methylcitrate dehydratase, putative	AFLA_056350	116.24	116.24	VK(1)EVLEAMIK	630.349	0.66952	2	5.59514e-10	14110000	0.83
B8NDA6-425	B8NDA6	425	K	4-aminobutyrate transaminase GatA	AFLA_056670	115.12	115.06	LAEK(1)YPEHLQNLR	570.965	-0.86713	2	7.33407e-12	1384200000	0.37
B8NDA9-458	B8NDA9	458	K	DUF89 domain protein	AFLA_056700	85.212	41.575	K(1)WAWSGK	481.74	0.50609	2	0.00254004	62586000	0.54
B8NDB9-291	B8NDB9	291	K	DnaJ domain protein Psi, putative	AFLA_056800	50.04	50.04	DILK(1)DVLP	506.782	1.4348	2	0.020169	18704000
B8NDK6-138	B8NDK6	138	K	Complex I intermediate-associated protein 30 CIA30 OS=Aspergillus flavus (strain ATCC MYA-384 / AF70) GN=P034_00071163 PE=4 SV=1	AFLA_059450	73.233	41.704	WADFK(1)PTYR	428.54	-0.34736	2	0.000254711	525190000	0.92
B8NDK6-144	B8NDK6	144	K	Complex I intermediate-associated protein 30 CIA30 OS=Aspergillus flavus (strain ATCC MYA-384 / AF70) GN=P034_00071163 PE=4 SV=1	AFLA_059450	77.533	77.533	GK(1)EQVDAR	501.746	0.36227	2	0.00104294	3792500	1.94
B8NDM0-532	B8NDM0	532	K	Amine oxidase	AFLA_059590	115.12	115.12	TNPISQK(1)PVAYK	723.385	-0.48998	2	2.39483e-11	130820000	1.18
B8NDP7-142	B8NDP7	142	K	Alpha/beta hydrolase domain containing protein 1,3, putative	AFLA_055380	65.295	65.295	K(1)YTQPSGLPER	688.346	1.9165	2	0.000597686	18389000	0.51
B8NDQ4-92	B8NDQ4	92	K	Translation elongation factor eEF-1 subunit gamma, putative	AFLA_055450	105.65	105.65	TK(1)QDYASILR	647.836	-0.89949	2	1.15054e-06	83812000	0.64
B8NDQ4-181	B8NDQ4	181	K	Translation elongation factor eEF-1 subunit gamma, putative	AFLA_055450	83.948	66.27	AFATVLDK(1)K	364.869	-0.92433	3	0.000186779	509470000	0.37
B8NDQ4-230	B8NDQ4	230	K	Translation elongation factor eEF-1 subunit gamma, putative	AFLA_055450	93.5	93.5	K(1)EAAPAAAAEPKPEGEQK	481.243	0.51752	4	6.20555e-14	35653000	0.66
B8NDQ4-241	B8NDQ4	241	K	Translation elongation factor eEF-1 subunit gamma, putative	AFLA_055450	76.301	76.301	KEAAPAAAAEPK(1)PEGEQK	641.322	0.33236	3	4.15735e-11	308520000	0.58
B8NDQ4-258	B8NDQ4	258	K	Translation elongation factor eEF-1 subunit gamma, putative	AFLA_055450	139.08	139.08	HPLEALGK(1)PDFILDDLKR	545.045	-0.22234	4	1.06639e-31	497750000	0.52
B8NDQ4-267	B8NDQ4	267	K	Translation elongation factor eEF-1 subunit gamma, putative	AFLA_055450	154.74	154.74	HPLEALGKPDFILDDLK(1)R	545.045	1.5548	4	1.14473e-40	452340000	0.59
B8NDQ4-356	B8NDQ4	356	K	Translation elongation factor eEF-1 subunit gamma, putative	AFLA_055450	179.17	103.31	GQEFK(1)PAFDVAPDWESYDFVK	1288.09	-0.95129	3	7.42075e-69	649740000	0.36
B8NDQ4-377	B8NDQ4	377	K	Translation elongation factor eEF-1 subunit gamma, putative	AFLA_055450	98.04	40.154	LDPSK(1)EEDRK	439.549	0.94957	3	7.38988e-05	503740000	0.55
B8NDQ4-382	B8NDQ4	382	K	Translation elongation factor eEF-1 subunit gamma, putative	AFLA_055450	140.2	99.092	K(1)YVDDMWAWDVPVTVDGK	742.014	-1.208	3	1.15412e-31	987640000	0.44
B8NDV5-45	B8NDV5	45	K	U4/U6.U5 tri-snRNP-associated protein, putative	AFLA_055960	78.513	59.84	RETNLK(1)DDGR	435.213	-0.8821	3	0.000716976	18980000	0.74
B8NDX1-232	B8NDX1	232	K	GTPase activating protein (Gyp7), putative	AFLA_056120	73.665	73.665	K(1)YVEVQR	511.269	0.69246	2	0.00412945	103080000	0.33
B8NDY4-86	B8NDY4	86	K	Ribosomal protein L14	AFLA_056250	82.287	82.287	AAGTGPVK(1)K	464.759	-0.3808	2	0.000471222	286190000	0.71
B8NE06-184	B8NE06	184	K	Ubiquitin conjugating enzyme (UbcA), putative	AFLA_057370	60.157	60.157	SREEQEK(1)EDLAK	521.25	-0.83099	3	0.000268824	24844000	0.34
B8NE10-49	B8NE10	49	K	NAD binding Rossmann fold oxidoreductase, putative	AFLA_057410	55.755	55.755	TPKPDDDAEK(1)DHPGIK	466.475	-0.82812	4	0.000135124	218540000	0.48
B8NE15-407	B8NE15	407	K	Chaperone binding protein, putative	AFLA_057460	130.66	130.66	K(1)NNHAEAVR	380.192	-0.57764	3	3.73774e-13	9914700	0.57
B8NE43-324	B8NE43	324	K	Aldehyde dehydrogenase, putative	AFLA_057740	97.798	45.382	FLEAYK(1)K	499.763	-0.41101	2	0.0013664	87177000	0.45
B8NE43-502	B8NE43	502	K	Aldehyde dehydrogenase, putative	AFLA_057740	53.554	53.554	YAILPPK(1)L	507.797	-1.3932	2	0.011384	30512000	0.65
B8NEA6-17	B8NEA6	17	K	Ribosomal protein L26	AFLA_060150	71.153	68.676	K(1)AHFNAGSGER	425.202	0.39584	3	0.000204521	68771000	0.56
B8NEA6-52	B8NEA6	52	K	Ribosomal protein L26	AFLA_060150	123.62	99.752	K(1)DDEVTIVR	587.801	-0.22194	2	4.33914e-09	138040000	0.61
B8NEA6-113	B8NEA6	113	K	Ribosomal protein L26	AFLA_060150	96.285	45.992	LHLDK(1)DREQILER	441.986	0.51368	4	0.000841865	384470000	0.6
B8NEC1-340	B8NEC1	340	K	Ketol-acid reductoisomerase, mitochondrial	AFLA_060300	105.79	105.79	FK(0.001)DNLK(0.999)PLFNELYDSVR	733.376	-2.6617	3	2.41205e-15	998630000	0.49
B8NEF6-227	B8NEF6	227	K	Glutaminyl-tRNA synthetase	AFLA_060650	56.527	56.527	DGK(1)YEPQTAFLR	762.87	-0.84091	2	0.000662393	30143000	0.51
B8NEG5-117	B8NEG5	117	K	SsDNA binding protein, putative	AFLA_061630	86.898	86.898	DWEDSEGK(1)K	398.503	-0.49181	2	0.000295238	41435000	0.36
B8NEI1-204	B8NEI1	204	K	Centromere-binding protein 1, cbp-1, putative	AFLA_061790	77.776	47.774	AIEYICQLHDEK(1)K	582.95	0.21748	3	9.3842e-06	47418000	0.52
B8NEI6-172	B8NEI6	172	K	Probable Xaa-Pro aminopeptidase P	ampp	61.56	61.56	SLSETLK(1)K	503.277	0.071478	2	0.00345004	0
B8NEJ0-275	B8NEJ0	275	K	Pyridoxine biosynthesis protein	AFLA_061880	128.54	115.12	AIVQAVTHYK(1)DPK	523.947	-0.89258	3	6.09403e-18	318310000	1.13
B8NEL2-114	B8NEL2	114	K	HAD superfamily hydrolase, putative	AFLA_062100	64.313	64.313	K(1)YHLAVVSSSALR	510.947	0.27779	3	2.11157e-05	70076000	0.81
B8NEM2-351	B8NEM2	351	K	Eukaryotic mitochondrial regulator protein OS=Aspergillus parasiticus (strain ATCC 56775 / NRRL 5862 / SRRC 143 / SU-1) GN=P875_00033814 PE=4 SV=1	AFLA_062200	74.841	72.2	FK(1)DVVVSK	511.282	-1.1992	2	0.00126245	136680000
B8NEW7-345	B8NEW7	345	K	S-(hydroxymethyl)glutathione dehydrogenase	AFLA_058310	169.08	149.07	TQLPGLVDDYLNNELK(1)VDEFITHR	733.12	0.98925	3	2.51413e-64	254320000	0.52
B8NEY4-79	B8NEY4	79	K	1,3-beta-glucanosyltransferase	AFLA_058480	118.28	96.82	FK(1)DLGLNTIR	638.848	0.56158	2	1.74052e-10	639700000	1.08
B8NEZ2-162	B8NEZ2	162	K	Actin polymerization protein Bzz1, putative	AFLA_058560	85.837	71.279	GK(1)YDGVCQEVEGK	523.568	0.87058	3	7.56262e-06	58318000	0.83
B8NEZ3-340	B8NEZ3	340	K	ATP dependent RNA helicase (Dbp5), putative	AFLA_058570	42.338	42.338	ASAAEIEK(1)R	537.775	-2.4886	2	0.0209438	11410000
B8NEZ4-337	B8NEZ4	337	K	GTP cyclohydrolase II, putative	AFLA_058580	107.17	90.793	GGDTADK(1)YFTR	665.799	-0.10061	2	8.34993e-07	174540000	0.39
B8NF20-98	B8NF20	98	K	Str. FM013 OS=Penicillium camemberti FM 013 GN=PCAMFM013_S014g000160 PE=4 SV=1	AFLA_058840	87.667	87.667	EK(1)DFLDDEK	619.775	1.8763	2	8.65853e-07	0
B8NFA4-248	B8NFA4	248	K	Tetracycline-efflux transporter, putative	AFLA_061480	40.268	40.268	TYPEDK(1)R	504.735	-1.6674	2	0.0414655	4833100	0.61
B8NFE6-122	B8NFE6	122	K	Aldo-keto reductase, putative	AFLA_062800	69.03	69.03	K(1)HIFDSIDASLK	491.924	3.4068	3	3.48888e-05	118210000	0.72
B8NFE6-267	B8NFE6	267	K	Aldo-keto reductase, putative	AFLA_062800	73.834	73.834	GGLLGNPLTDADK(1)K	749.891	-1.9878	2	3.651e-08	26315000	0.54
B8NFF2-1672	B8NFF2	1672	K	Polyketide synthase, putative	AFLA_062860	56.414	56.414	SGAAVAK(1)PTPR	577.812	-0.031646	2	0.0016926	7745700	0.51
B8NFH8-550	B8NFH8	550	K	Isoamyl alcohol oxidase, putative	AFLA_063120	82.671	82.671	NK(1)YDPNR	503.733	0.28578	2	0.00333003	25781000	1.81
B8NFL6-1609	B8NFL6	1609	K	Phosphatidylinositol 4-kinase (STT4), putative	AFLA_131170	52.255	52.255	K(0.884)EK(0.116)IEEELR	425.226	3.9621	3	0.0103582	443840000	0.64
B8NFM7-828	B8NFM7	828	K	Actin cortical patch assembly protein Pan1, putative	AFLA_131280	92.538	92.538	EK(1)NDAMTR	532.737	0.079638	2	0.000424908	38890000	0.48
B8NFM7-1079	B8NFM7	1079	K	Actin cortical patch assembly protein Pan1, putative	AFLA_131280	76.221	62.582	K(1)REEEFQR	407.867	0.37067	3	0.00113394	15750000	0.65
B8NFQ6-83	B8NFQ6	83	K	60S ribosomal protein L24b	AFLA_133350	93.598	88.495	NAPVK(1)YDR	531.764	0.60018	2	0.000390965	81974000	0.38
B8NFR0-200	B8NFR0	200	K	Mitochondrial inner membrane AAA protease Yta12, putative	AFLA_133390	40.317	40.317	GK(0.998)NEWK(0.002)PPPNAR	498.588	-1.3059	3	0.0348002	57541000	0.38
B8NFS0-369	B8NFS0	369	K	Aspartyl-tRNA synthetase Dps1, putative	AFLA_133490	82.417	82.417	YK(1)DQIAVIQK	435.906	0.90715	3	0.000389091	17167000	0.68
B8NFS9-48	B8NFS9	48	K	Casein kinase I, putative	AFLA_133580	73.435	73.435	AK(1)HPQLEYEAR	481.241	-0.97067	3	0.000300324	25527000	1.05
B8NFW7-286	B8NFW7	286	K	Dihydroorotate reductase PyrE, putative	AFLA_133960	50.222	50.222	VTPDADIEAIK(1)R	714.372	-0.61722	2	0.00552152	29648000	0.52
B8NFY6-165	B8NFY6	165	K	Eukaryotic translation initiation factor 3 subunit D	AFLA_131470	76.478	76.478	DYDK(1)PQR	511.233	0.32277	2	0.00446625	24121000	0.51
B8NFZ1-556	B8NFZ1	556	K	Arsenite resistance protein Ars2, putative	AFLA_131520	73.26	73.26	K(1)CPGGHLR	342.171	0.36089	3	0.000487965	2544800
B8NG06-391	B8NG06	391	K	Oxidoreductase, putative	AFLA_131670	98.044	98.044	EYIEEQEK(1)K	432.538	1.3734	3	2.58999e-05	13528000	0.75
B8NG13-181	B8NG13	181	K	Aromatic ring-opening dioxygenase LigB subunit, putative	AFLA_131740	69.672	69.672	EK(1)YPNVGSR	575.28	0.24323	2	0.000600495	79334000	0.39
B8NG53-342	B8NG53	342	K	Pantoate--beta-alanine ligase	AFLA_132140	65.348	65.348	LIDNLIFK(1)PR	664.882	-0.64931	2	0.00132309	27815000	0.45
B8NG70-6	B8NG70	6	K	3-isopropylmalate dehydratase	AFLA_134090	52.683	52.683	MPAADK(1)K	292.809	-3.814	3	0.0108637	125420000	0.74
B8NG74-120	B8NG74	120	K	Methylenetetrahydrofolate reductase	AFLA_134130	50.897	50.897	EK(1)WEAAEGGLR	673.323	1.103	2	0.00608014	26895000	0.59
B8NGA2-11	B8NGA2	11	K	MFS monosaccharide transporter, putative	AFLA_134420	161.95	65.022	LK(1)PQADHEHQEHSDTPTPVR	606.29	0.15519	5	1.92586e-56	55292000	0.62
B8NGC2-104	B8NGC2	104	K	Mitochondrial DnaJ chaperone (Mdj1), putative	AFLA_134620	78.149	61.679	K(1)YHPDTNK	368.177	-0.68916	3	0.000348163	50944000	0.31
B8NGD4-154	B8NGD4	154	K	60S ribosomal protein L3	AFLA_134740	57.177	57.177	K(1)YCTVVR	513.258	-0.48713	2	0.0138953	279980000	0.51
B8NGD4-341	B8NGD4	341	K	60S ribosomal protein L3	AFLA_134740	52.247	50.354	K(1)TLYPQTSR	597.312	-0.47746	2	0.00805008	75249000	0.48
B8NGE8-386	B8NGE8	386	K	Histone acetyltransferase type b catalytic subunit, putative	AFLA_134880	77.744	77.744	K(1)YNATDPNER	654.297	-1.0356	2	0.000714165	36806000	0.49
B8NGH4-150	B8NGH4	150	K	Pyrimidine 5'-nucleotidase, putative	AFLA_136010	43.77	43.77	ILK(1)PDPQLR	590.34	-0.24915	2	0.022643	35121000
B8NGL0-228	B8NGL0	228	K	Alcohol dehydrogenase, putative	AFLA_136370	82.85	49.333	GGVNYK(1)EEAWEK	503.9	0.78752	3	5.0881e-05	86854000	0.71
B8NGL9-41	B8NGL9	41	K	DRAP deaminase, putative	AFLA_136460	91.307	91.307	KEGDYK(1)TEDDR	485.879	-1.0883	3	0.000245651	49636000	0.42
B8NGN0-3	B8NGN0	3	K	Cytochrome c	AFLA_136570	75.911	70.41	GK(1)DAGFAPGDSAK	660.807	-0.46288	2	2.10832e-05	137890000	0.3
B8NGN0-95	B8NGN0	95	K	Cytochrome c	AFLA_136570	85.265	47.849	MAFGGLK(1)K	476.252	-2.0701	3	0.000234655	309830000	0.35
B8NGN3-89	B8NGN3	89	K	GrpE protein homolog	AFLA_136600	71.03	71.03	EK(1)EVVDLK	530.282	-0.36642	2	0.00157317	127810000	0.57
B8NGN7-153	B8NGN7	153	K	Translation elongation factor EF-2 subunit, putative	AFLA_136640	85.676	85.676	IK(1)PVLIINK	379.913	0.1492	3	1.41074e-07	0
B8NGN7-268	B8NGN7	268	K	Translation elongation factor EF-2 subunit, putative	AFLA_136640	71.558	71.558	STDADGK(1)PLER	644.804	-0.061827	2	0.0006085	141350000	0.53
B8NGN7-293	B8NGN7	293	K	Translation elongation factor EF-2 subunit, putative	AFLA_136640	71.085	71.085	IIDAVTNNK(1)R	622.336	-0.5219	2	0.00061822	119490000	0.44
B8NGN7-313	B8NGN7	313	K	Translation elongation factor EF-2 subunit, putative	AFLA_136640	169.98	169.98	LTSEEK(1)EYEGK	706.825	-0.57782	2	2.21333e-40	936190000	0.34
B8NGN7-428	B8NGN7	428	K	Translation elongation factor EF-2 subunit, putative	AFLA_136640	72.2	72.2	IQGPNYTPGK(1)K	434.894	-0.053439	3	0.000251323	81868000	0.46
B8NGN7-429	B8NGN7	429	K	Translation elongation factor EF-2 subunit, putative	AFLA_136640	87.639	78.149	K(1)EDLFIK	496.769	0.028654	2	0.00253045	239220000
B8NGN7-435	B8NGN7	435	K	Translation elongation factor EF-2 subunit, putative	AFLA_136640	75.213	75.213	EDLFIK(1)K	496.769	1.097	2	0.00373912	1347100000	0.46
B8NGN7-638	B8NGN7	638	K	Translation elongation factor EF-2 subunit, putative	AFLA_136640	43.696	43.696	K(1)IWTFGPDTTGANLLVDQTK	577.048	3.437	4	0.00196349	9066100
B8NGN7-848	B8NGN7	848	K	Translation elongation factor EF-2 subunit, putative	AFLA_136640	46.159	46.159	EVVPGYENYYDK(1)L	563.595	-2.2661	3	0.00289515	8800900	0.66
B8NGS7-328	B8NGS7	328	K	GMP synthase	AFLA_137950	110.97	66.387	K(1)IEDAAAHSETAGK	509.914	-0.68342	3	1.67558e-11	79087000	0.51
B8NGT1-55	B8NGT1	55	K	Aspergillus niger contig An02c0140, genomic contig OS=Aspergillus niger (strain CBS 513.88 / FGSC A1513) GN=An02g04850 PE=4 SV=1	AFLA_137990	40.058	40.058	RKPSDLK(1)R	275.661	1.114	4	0.0149533	7729000	0.48
B8NH13-230	B8NH13	230	K	Molybdopterin binding domain protein	AFLA_132370	62.338	62.338	LLEHLK(1)PTLLPR	510.64	-1.7619	3	8.87543e-05	53459000	0.59
B8NH33-131	B8NH33	131	K	Translation initiation factor eIF-2B alpha subunit, putative	AFLA_132570	69.456	69.456	AADDK(1)GGPSAVR	622.299	1.7027	2	0.000101801	3392600	0.52
B8NH38-32	B8NH38	32	K	Rho-gdp dissociation inhibitor	AFLA_132620	143.57	143.57	KTINEYTELDK(1)NDESLNR	761.364	0.49948	3	9.20471e-32	53267000	0.7
B8NH38-154	B8NH38	154	K	Rho-gdp dissociation inhibitor	AFLA_132620	99.069	99.069	K(1)FQEEEAPSGFIAR	854.912	-1.363	2	4.61574e-09	41085000	0.62
B8NH55-67	B8NH55	67	K	37S ribosomal protein S5	AFLA_132790	91.658	91.658	HFK(1)PYTEEEK	469.886	1.4326	3	0.00010323	96102000	0.85
B8NH91-181	B8NH91	181	K	Catechol dioxygenase, putative	AFLA_133150	65.157	61.161	FK(1)TDEEGR	541.243	0.17285	2	0.00404846	78435000	0.92
B8NHB6-55	B8NHB6	55	K		AFLA_135210	77.533	77.533	DQIK(1)DVLR	543.793	1.4062	2	0.00104294	901960000	1.88
B8NHB6-79	B8NHB6	79	K		AFLA_135210	86.756	86.756	K(1)GTSDELGFER	669.812	-0.78263	2	0.000422156	50877000	1.84
B8NHE8-18	B8NHE8	18	K	Mannosyl oligosaccharide glucosidase OS=Aspergillus parasiticus (strain ATCC 56775 / NRRL 5862 / SRRC 143 / SU-1) GN=P875_00053310 PE=4 SV=1	AFLA_135530	62.659	62.659	LK(1)EDRDR	344.509	1.0254	3	0.0125734	12113000	0.34
B8NHE9-113	B8NHE9	113	K	ATP synthase oligomycin sensitivity conferral protein, putative	AFLA_135540	41.684	41.684	LTGDK(1)GDIVK	573.306	-1.8785	2	0.0246	45020000	0.88
B8NHG2-217	B8NHG2	217	K	Translocation protein Sec62, putative	AFLA_135670	87.831	48.568	VDPHAGHNHAK(1)PK	377.69	0.025033	4	6.25712e-06	12509000	0.46
B8NHH4-90	B8NHH4	90	K	Vesicular-fusion protein sec17	AFLA_135790	88.134	88.134	K(1)SDPEDAAR	544.746	-0.19139	2	0.000248083	18485000	0.51
B8NHI5-315	B8NHI5	315	K	Thiamine pyrophosphate enzyme, putative	AFLA_136790	50.04	50.04	RREEEYK(1)K	310.16	0.46089	4	0.00713448	2589200	0.7
B8NHK7-370	B8NHK7	370	K	NADH-ubiquinone oxidoreductase 49 kDa subunit, putative	AFLA_137010	64.346	54.103	IIHQCLNQMPAGPVK(1)VEDYK	814.071	1.1572	3	1.25322e-07	45302000	0.7
B8NHQ0-32	B8NHQ0	32	K	Histone H4	AFLA_137440	107.99	107.99	DNIQGITK(1)PAIR	713.388	1.1975	3	1.47917e-07	179440000	0.57
B8NHY3-135	B8NHY3	135	K	AflK/ vbs/ VERB synthase	AFLA_139190	79.461	79.461	VK(1)NPLFDWYQYTTPQPGLAQR	874.771	-0.99384	3	9.4392e-14	42802000	0.57
B8NI10-253	B8NI10	253	K	Beta-cyclopiazonate dehydrogenase	cpaO	86.114	67.879	SK(1)DGVEVTVR	595.307	-1.1457	2	0.000692604	220870000	1.44
B8NI45-66	B8NI45	66	K	Thioredoxin reductase, putative OS=Aspergillus clavatus (strain ATCC 1007 / CBS 513.65 / DSM 816 / NCTC 3887 / NRRL 1) GN=ACLA_066820 PE=4 SV=1	AFLA_064500	67.494	67.494	K(1)ELTEGR	466.738	2.5096	2	0.0061196	6592200	1.05
B8NIA0-254	B8NIA0	254	K	Fucose-specific lectin FleA	AFLA_065960	80.786	80.786	IYFVNSDNTIWQVCWDHGQGYHDK(1)R	810.366	0.238	4	2.34486e-20	51975000	0.78
B8NIF3-118	B8NIF3	118	K	WD repeat protein	AFLA_066490	70.345	70.345	QK(1)YDGHTDFVR	489.228	1.8824	3	0.000254291	24343000
B8NIH3-89	B8NIH3	89	K	Nuclear and cytoplasmic polyadenylated RNA-binding protein pub1	AFLA_067600	78.192	53.968	AAPEPNK(1)R	491.751	-0.50539	2	0.000757558	15032000	0.69
B8NIH7-273	B8NIH7	273	K	Alternative NADH-dehydrogenase	AFLA_067640	120.77	117.25	DQTEDEIK(1)R	617.283	1.099	2	9.55546e-09	99798000	0.33
B8NIH7-359	B8NIH7	359	K	Alternative NADH-dehydrogenase	AFLA_067640	124.2	103.41	NVTDK(1)YIEAEVTKPDGTK	703.351	3.2719	4	5.80836e-20	248750000	0.31
B8NIJ2-402	B8NIJ2	402	K	Acetoacetyl-CoA synthase	AFLA_067790	72.681	72.681	K(1)HPHRPVTLQTLR	421.492	1.5582	4	1.43381e-05	5706200	0.79
B8NIJ3-251	B8NIJ3	251	K	Mitochondrial processing peptidase alpha subunit, putative	AFLA_067800	50.127	50.127	AVVDK(1)YR	475.751	1.2857	2	0.03334	29295000	0.5
B8NIK7-299	B8NIK7	299	K	Similar to An08g03970 OS=Aspergillus niger GN=ABL_04339 PE=4 SV=1	AFLA_067940	139.46	139.46	K(1)QQVQEAEEER	737.344	0.72997	2	1.86245e-23	6152400	0.61
B8NIL3-91	B8NIL3	91	K	Ribosomal protein	AFLA_068000	102.73	100.73	HHGIDAMSTEDLK(1)K	425.2	0.34137	3	1.64333e-10	457300000	0.41
B8NIL3-106	B8NIL3	106	K	Ribosomal protein	AFLA_068000	159	144.29	K(1)YDAFLASDGLIK	514.268	-1.4606	2	3.63497e-35	846280000	0.32
B8NIN2-302	B8NIN2	302	K	CORD and CS domain protein	AFLA_068190	103.91	44.612	SDDK(1)WSGER	590.249	-0.072473	2	9.00206e-06	84374000	0.67
B8NIP0-135	B8NIP0	135	K	Similar to An08g03600 OS=Aspergillus kawachii (strain NBRC 4308) GN=AKAW_07548 PE=4 SV=1	AFLA_068270	72.23	67.897	YK(1)DLENR	519.249	-0.13948	2	0.00586483	3800200000	0.47
B8NIP0-154	B8NIP0	154	K	Similar to An08g03600 OS=Aspergillus kawachii (strain NBRC 4308) GN=AKAW_07548 PE=4 SV=1	AFLA_068270	120.92	86.539	FNIESGK(1)PVVEYR	819.412	0.49679	2	3.41637e-12	92900000	0.53
B8NIP7-504	B8NIP7	504	K	Cell wall biogenesis protein phosphatase Ssd1, putative	AFLA_068340	74.841	65.224	IVWFK(1)PTDK	617.329	0.27758	3	0.000668604	127870000	0.39
B8NIQ0-247	B8NIQ0	247	K	Heat shock protein/chaperonin HSP78, putative	AFLA_068370	59.155	54.023	LIEK(1)DVALAR	614.351	0.7138	2	0.00262848	31077000	0.57
B8NIQ0-278	B8NIQ0	278	K	Heat shock protein/chaperonin HSP78, putative	AFLA_068370	120.65	52.725	NK(1)YEVHHGVR	335.419	1.3641	4	1.20442e-10	75811000	0.61
B8NIQ5-132	B8NIQ5	132	K	60S ribosomal protein L6	AFLA_068420	85.355	85.355	K(1)TEEAFFK	550.269	-0.44392	2	0.00051005	290380000	0.64
B8NIQ9-33	B8NIQ9	33	K	Phosphoglycerate kinase	AFLA_069370	113.25	113.25	VDFNVPLDADK(1)K	487.58	-0.10823	2	2.11817e-08	1043800000	0.56
B8NIQ9-79	B8NIQ9	79	K	Phosphoglycerate kinase	AFLA_069370	124.38	105.03	YSLK(1)PVATELEK	493.264	0.033998	2	1.39571e-12	4189500000	0.64
B8NIQ9-246	B8NIQ9	246	K	Phosphoglycerate kinase	AFLA_069370	50.473	50.473	K(1)TLENVK	466.258	0.0018163	2	0.0249437	11517000	0.82
B8NIQ9-325	B8NIQ9	325	K	Phosphoglycerate kinase	AFLA_069370	86.833	68.485	SVELYK(1)K	483.761	-0.28313	3	0.00139237	389600000	0.85
B8NIR3-415	B8NIR3	415	K	RNase L inhibitor of the ABC superfamily, putative	AFLA_069410	53.567	45.307	LNISMK(1)PQK	579.813	0.18495	2	0.00916634	38051000	0.62
B8NIR4-1378	B8NIR4	1378	K	Chromodomain helicase (Chd1), putative	AFLA_069420	71.141	71.141	LFFK(1)PIR	510.797	-1.2721	2	0.00622335	21683000	0.51
B8NIT1-151	B8NIT1	151	K	Adenosylhomocysteinase	AFLA_069590	137.52	137.52	YPEQLK(1)DCYGLSEETTTGVHHLYK	742.847	0.097801	4	3.64483e-45	386560000	0.49
B8NIT1-191	B8NIT1	191	K	Adenosylhomocysteinase	AFLA_069590	74.611	74.611	SK(1)FDNLYGCR	680.304	0.44019	2	0.000961422	253760000	1.17
B8NIT1-207	B8NIT1	207	K	Adenosylhomocysteinase	AFLA_069590	51.276	51.276	ESLIDGIK(1)R	565.806	0.096033	2	0.00880787	56897000	0.96
B8NIT1-325	B8NIT1	325	K	Adenosylhomocysteinase	AFLA_069590	108.01	108.01	SVQNIK(1)PQVDR	692.365	0.38453	2	7.38626e-07	242390000	0.67
B8NIT1-385	B8NIT1	385	K	Adenosylhomocysteinase	AFLA_069590	66.27	66.27	AEDAEFGK(1)K	547.754	0.37503	3	0.000538471	639530000	0.75
B8NIV0-121	B8NIV0	121	K	Kynurenine formamidase	AFLA_069780	43.808	43.808	K(1)YGFEER	514.738	0.0067083	2	0.0360146	62993000	0.92
B8NIW4-78	B8NIW4	78	K	Obg-like ATPase 1	AFLA_069920	112.74	112.74	VIVPDDRFDWLCEHYK(1)PK	605.045	2.0297	4	1.11863e-16	462730000	0.47
B8NIW4-154	B8NIW4	154	K	Obg-like ATPase 1	AFLA_069920	102.4	98.156	VK(1)DIEFVEK	603.816	-1.0836	2	1.68378e-05	218840000	0.52
B8NIW4-204	B8NIW4	204	K	Obg-like ATPase 1	AFLA_069920	69.825	69.825	K(1)ADWGPK	451.224	1.8118	2	0.00509768	47379000	0.73
B8NIY2-70	B8NIY2	70	K	Importin beta-4 subunit, putative	AFLA_070100	142.1	131.36	HWVSVQASQK(1)PQIR	588.644	1.2906	3	1.57558e-27	95169000	0.64
B8NJ01-57	B8NJ01	57	K	Indoleamine 2,3-dioxygenase family protein	AFLA_071180	108.14	105.79	LPDAFK(1)PLESLLER	864.464	1.1818	2	8.65767e-11	188930000	0.6
B8NJ06-269	B8NJ06	269	K	AIF-like mitochondrial oxidoreductase (Nfrl), putative	AFLA_071230	69.864	69.864	YK(1)GDITIISR	633.34	-0.99988	2	0.000753945	53244000	0.51
B8NJ15-22	B8NJ15	22	K	40S ribosomal protein S24	AFLA_071320	73.881	73.881	K(1)QMVVDVLHPNR	512.605	-0.59815	3	4.41589e-05	67949000	0.74
B8NJ15-38	B8NJ15	38	K	40S ribosomal protein S24	AFLA_071320	80.014	80.014	ANVSK(1)DELR	566.286	0.27939	2	0.000633812	289480000	0.38
B8NJ15-85	B8NJ15	85	K	40S ribosomal protein S24	AFLA_071320	111.04	63.565	K(1)FEPHYR	359.51	-2.5322	2	6.04162e-05	601020000	0.47
B8NJ18-195	B8NJ18	195	K	UDP-N-acetylglucosamine pyrophosphorylase	AFLA_071350	85.554	60.157	K(1)PTEEFFEQHK	507.24	-0.84888	3	0.000221328	149260000	0.64
B8NJ18-211	B8NJ18	211	K	UDP-N-acetylglucosamine pyrophosphorylase	AFLA_071350	77.058	77.058	YFGLDK(1)K	485.748	2.0203	2	0.00327393	118940000	0.51
B8NJ18-448	B8NJ18	448	K	UDP-N-acetylglucosamine pyrophosphorylase	AFLA_071350	177.1	110.31	GTGEDDPDTSK(1)R	689.292	0.18932	2	4.22477e-52	42190000	0.42
B8NJ33-140	B8NJ33	140	K	Translation initiation inhibitor, putative	AFLA_071500	91.626	91.626	FFTHK(1)PAR	368.526	0.63073	3	0.000178671	204080000	0.57
B8NJL5-50	B8NJL5	50	K	Elongation factor Tu	AFLA_067360	55.437	55.437	SK(1)PHVNIGTIGHVDHGK	380	1.438	5	7.18694e-05	17243000	2.76
B8NJL5-306	B8NJL5	306	K	Elongation factor Tu	AFLA_067360	121.6	63.816	VTDIETFK(1)K	590.808	1.4321	3	8.02994e-09	491550000	0.4
B8NJM4-52	B8NJM4	52	K	Glycine cleavage system H protein	AFLA_067450	124.29	124.29	K(1)YTESHEWIELAADGK	659.646	1.1956	3	9.79733e-17	102060000	0.52
B8NJM4-167	B8NJM4	167	K	Glycine cleavage system H protein	AFLA_067450	93.098	93.098	AYK(1)ETLGDE	563.251	-0.37542	2	0.000138575	228200000	0.82
B8NJP3-272	B8NJP3	272	K	Ribosomal RNA processing protein, putative	AFLA_068530	60.398	58.699	ADSPYK(1)PVR	566.785	1.4194	2	0.00421182	75925000	0.59
B8NJP9-418	B8NJP9	418	K	MAP kinase kinase kinase SskB, putative	AFLA_068590	54.539	41.399	IMK(1)EDGLK	517.265	1.4964	2	0.0133792	29878000	0.58
B8NJU1-260	B8NJU1	260	K	S-adenosylmethionine synthase	AFLA_069010	131.33	131.33	K(1)IIVDTYGGWGAHGGGAFSGK	726.692	0.38485	3	2.78241e-31	23919000	0.47
B8NJU1-384	B8NJU1	384	K	S-adenosylmethionine synthase	AFLA_069010	72.898	72.898	NGHFTNQEFSWEK(1)PK	650.299	-0.091312	3	9.94825e-09	25849000	0.61
B8NJV2-71	B8NJV2	71	K	GTP binding protein, putative	AFLA_069120	49.3	49.3	LK(1)AEEQER	551.772	-1.074	2	0.0212856	4986700	0.58
B8NJV8-26	B8NJV8	26	K	60S ribosomal protein L35	AFLA_069180	152.16	138.01	QLEELK(1)QELSQLR	571.972	-1.7416	2	2.19567e-34	353090000	0.42
B8NJV8-78	B8NJV8	78	K	60S ribosomal protein L35	AFLA_069180	54.486	54.486	K(1)YLPLDLRPK	448.262	1.2116	3	0.00486565	487500000	0.57
B8NK50-173	B8NK50	173	K	UTP-glucose-1-phosphate uridylyltransferase Ugp1, putative	AFLA_070990	160.99	104.26	K(1)YQGHNVDILTFNQSR	674.001	-0.050454	3	2.79493e-48	879700000	0.48
B8NK50-431	B8NK50	431	K	UTP-glucose-1-phosphate uridylyltransferase Ugp1, putative	AFLA_070990	43.769	43.769	LGSDFK(1)K	447.732	0.80754	2	0.0360741	88960000	0.37
B8NK51-1222	B8NK51	1222	K	Membrane bound C2 domain protein (Vp115), putative	AFLA_071000	78.342	78.342	MLFK(1)PTYVMR	693.351	-3.3348	2	0.00112447	140990000
B8NK52-66	B8NK52	66	K	Heat shock protein (Sti1), putative	AFLA_071010	51.286	51.286	ATEIK(1)PDWSK	637.817	-0.89151	2	0.00741	41470000
B8NK58-136	B8NK58	136	K	DUF1716 domain protein	AFLA_071070	71.221	71.221	GK(1)YENDPQK	589.77	-0.90177	2	0.000620911	7328500	0.69
B8NKF3-404	B8NKF3	404	K	Ubiquitin C-terminal hydrolase, putative	AFLA_091190	74.255	73.435	QK(1)LDHQRDEEK	382.186	-1.2726	4	0.00047936	25252000	0.66
B8NKG5-29	B8NKG5	29	K	Eukaryotic translation initiation factor eIF-1A subunit, putative	AFLA_091310	126.77	126.77	ELVFK(1)EEGQEYAQVVK	666.002	1.2455	3	2.60246e-21	115520000	0.47
B8NKG5-56	B8NKG5	56	K	Eukaryotic translation initiation factor eIF-1A subunit, putative	AFLA_091310	75.739	75.739	LEALCFDGEK(1)R	719.338	-1.7534	2	0.000563395	62681000	0.49
B8NKG5-88	B8NKG5	88	K	Eukaryotic translation initiation factor eIF-1A subunit, putative	AFLA_091310	83.692	83.692	DYQDEK(1)GDVLLK	761.867	0.34328	2	0.000121019	15511000	0.31
B8NKH6-416	B8NKH6	416	K	ATP dependent RNA helicase (Sub2), putative	AFLA_091420	76.064	76.064	VLK(1)DIEK	472.769	0.4493	2	0.00460242	266160000	0.55
B8NKJ4-116	B8NKJ4	116	K	Nascent polypeptide-associated complex subunit beta	AFLA_091600	53.878	53.878	LQATLK(1)K	451.271	1.5404	2	0.0191678	24666000
B8NKJ4-133	B8NKJ4	133	K	Nascent polypeptide-associated complex subunit beta	AFLA_091600	156.7	74.123	MNVQPIQAIEEVNMFK(1)EDGNVIHFGAPK	651.922	-1.768	5	2.10134e-63	940380000	0.45
B8NKK3-554	B8NKK3	554	K	Isocitrate lyase	AFLA_091690	124.62	109.1	EK(1)ELGVEVLTHQK	537.286	0.63321	3	3.627e-13	151560000	1.04
B8NKK6-34	B8NKK6	34	K		AFLA_091720	81.526	81.526	GGEEHK(1)GGEEHEEQR	452.692	3.1818	4	7.21953e-09	2715700	0.79
B8NKK9-102	B8NKK9	102	K	Thioredoxin-like fold OS=Penicillium roqueforti (strain FM164) GN=PROQFM164_S01g001173 PE=4 SV=1	AFLA_091750	50.703	50.703	DAEDALK(1)K	330.498	1.1346	3	0.00672254	15472000	1.6
B8NKN3-129	B8NKN3	129	K	Peptidyl-prolyl cis-trans isomerase	AFLA_091990	142.45	100.11	SIYGEK(1)FPDENFK	837.388	-0.15062	2	4.74403e-25	511810000	0.34
B8NKN3-206	B8NKN3	206	K	Peptidyl-prolyl cis-trans isomerase	AFLA_091990	65.593	65.593	SNVK(1)PTIVDCGEL	766.369	-0.76733	2	4.73315e-05	599060000	0.73
B8NKP2-113	B8NKP2	113	K	Small nuclear ribonucleoprotein, putative	AFLA_092960	64.121	64.121	EGGEDELEAHK(1)R	490.555	2.305	3	6.56419e-05	5362800	0.73
B8NKR2-129	B8NKR2	129	K	Rab small monomeric GTPase Rab7, putative	AFLA_093160	63.216	63.216	IDVEESK(1)R	538.267	-0.67641	2	0.00414827	46053000	0.49
B8NKR8-72	B8NKR8	72	K	Ran-specific GTPase-activating protein 1, putative	AFLA_093220	111.7	111.7	K(1)EEPEDNNDEPSGSSK	621.257	-0.55391	3	7.7269e-13	27689000	0.63
B8NKS4-320	B8NKS4	320	K	Disulfide isomerase (TigA), putative	AFLA_093280	68.355	68.355	EYADK(1)EFAR	614.778	0.2768	2	0.00058495	74764000	0.68
B8NKS4-338	B8NKS4	338	K	Disulfide isomerase (TigA), putative	AFLA_093280	53.491	41.014	GGSAPEK(1)VDDLISR	515.258	1.1169	3	0.000589726	45112000	0.6
B8NKS8-39	B8NKS8	39	K	Pseudouridine synthase	AFLA_093320	89.805	89.805	LFK(1)PWLETER	709.869	2.4265	2	0.000396828	23600000	0.4
B8NKX6-84	B8NKX6	84	K	Small nuclear ribonucleoprotein SmD2, putative	AFLA_093800	64.711	64.711	EMWTEK(1)PK	574.768	0.36666	2	0.00247894	94118000	0.66
B8NL13-248	B8NL13	248	K	Hsp70 chaperone Hsp88	AFLA_095970	105.79	105.79	NFDLALTEHFAEEFK(1)EK	723.344	-0.064429	3	9.62317e-16	23491000	0.48
B8NL13-329	B8NL13	329	K	Hsp70 chaperone Hsp88	AFLA_095970	70.094	70.094	LK(1)PEDIDSIEMVGGCTR	673.984	-2.009	3	1.1152e-10	79149000	0.82
B8NL13-437	B8NL13	437	K	Hsp70 chaperone Hsp88	AFLA_095970	75.197	75.197	K(1)QPFDLEAR	602.304	0.25574	2	0.000515596	66306000	0.77
B8NL13-605	B8NL13	605	K	Hsp70 chaperone Hsp88	AFLA_095970	93.649	93.649	FLEDEAK(1)K	540.266	-1.6137	2	0.000298136	114520000	0.28
B8NL13-674	B8NL13	674	K	Hsp70 chaperone Hsp88	AFLA_095970	62.546	62.546	AEEEAK(1)R	466.72	-3.2017	2	0.00984865	2696600	0.53
B8NL20-38	B8NL20	38	K	Probable FAD-dependent monooxygenase kojA OS=Aspergillus oryzae (strain ATCC 42149 / RIB 40) GN=kojA PE=1 SV=1	AFLA_096040	176.1	68.458	VSLFEQK(1)PDIFQGVSGNFGIR	813.417	-1.5885	3	4.93009e-69	500230000	0.2
B8NL20-302	B8NL20	302	K	Probable FAD-dependent monooxygenase kojA OS=Aspergillus oryzae (strain ATCC 42149 / RIB 40) GN=kojA PE=1 SV=1	AFLA_096040	72.492	55.531	IK(1)PHCER	347.171	-0.48072	3	0.00227341	65325000	0.2
B8NL21-50	B8NL21	50	K	Protein RDR1, putative	AFLA_096050	77.185	77.185	YEYQCTFK(1)PHPR	575.928	-0.12824	3	5.66188e-05	28255000	0.67
B8NL80-956	B8NL80	956	K	Fatty acid synthase beta subunit, putative	AFLA_089160	109.71	99.136	WIDESLK(1)K	559.79	1.0468	2	2.90372e-05	211070000	0.46
B8NL80-1285	B8NL80	1285	K	Fatty acid synthase beta subunit, putative	AFLA_089160	53.775	47.574	IK(1)EFYYR	559.779	1.3907	2	0.0252591	177270000	0.62
B8NL80-1359	B8NL80	1359	K	Fatty acid synthase beta subunit, putative	AFLA_089160	77.318	47.097	AITK(1)PIFPR	571.832	-2.1536	2	8.37998e-05	306980000
B8NL80-2075	B8NL80	2075	K	Fatty acid synthase beta subunit, putative	AFLA_089160	154.31	154.31	IANILANWEK(1)YEEESENVSR	832.063	-0.66047	3	2.09249e-46	206570000	0.58
B8NL81-626	B8NL81	626	K	Fatty acid synthase alpha subunit FasA	AFLA_089170	89.301	89.301	KKTEHGWEYNK(1)K	330.368	-0.16742	5	2.25054e-05	70632000	0.48
B8NL81-1116	B8NL81	1116	K	Fatty acid synthase alpha subunit FasA	AFLA_089170	98.582	87.476	ETAEEFK(1)R	555.259	0.27416	2	0.000177064	1309300000	0.46
B8NL81-1806	B8NL81	1806	K	Fatty acid synthase alpha subunit FasA	AFLA_089170	151.35	151.35	GAGAPLK(1)DIEITNDATGAPVVNLHGAAAEAAR	1057.54	0.068623	3	1.91568e-73	132220000	1.11
B8NL85-276	B8NL85	276	K	Pyruvate dehydrogenase E1 beta subunit PdbA, putative	AFLA_089210	68.413	68.413	EK(1)YGVDAEVINLR	803.41	2.4788	2	1.95439e-05	12052000	0.83
B8NL85-290	B8NL85	290	K	Pyruvate dehydrogenase E1 beta subunit PdbA, putative	AFLA_089210	136.81	136.81	SVK(1)PLDVETIVQSLK	585.996	1.6491	3	1.49095e-21	251640000	0.73
B8NL87-225	B8NL87	225	K	Mitochondrial enoyl reductase, putative	AFLA_089230	71.176	71.176	FK(1)DIPVEEIK	659.35	-0.7665	2	0.000811287	87223000	0.61
B8NLA6-111	B8NLA6	111	K	U2 auxiliary factor small subunit, putative	AFLA_090330	107.06	107.06	FK(1)YEEDAQK	629.285	0.54628	2	6.32643e-06	414900000	0.31
B8NLF1-42	B8NLF1	42	K	Elongation factor 1 alpha	AFLA_090780	42.287	42.287	TIEK(1)FEK	332.175	-2.8692	3	0.0197057	4862300	0.9
B8NLF1-85	B8NLF1	85	K	Elongation factor 1 alpha	AFLA_090780	116.06	116.06	FQTSK(1)YEVTVIDAPGHR	683.341	-0.18842	3	3.5117e-19	279190000	0.61
B8NLF1-178	B8NLF1	178	K	Elongation factor 1 alpha	AFLA_090780	90.15	82.279	ETSNFIK(1)K	533.774	0.10368	3	0.000270105	703190000	0.29
B8NLF1-179	B8NLF1	179	K	Elongation factor 1 alpha	AFLA_090780	47.743	47.743	K(1)VGYNPK	302.496	1.8065	3	0.0135442	32324000	0.33
B8NLF1-407	B8NLF1	407	K	Elongation factor 1 alpha	AFLA_090780	181.34	155.49	MIPSK(1)PMCVESFTDFPPLGR	809.046	-2.4025	3	4.86222e-69	965430000	0.91
B8NLF1-442	B8NLF1	442	K	Elongation factor 1 alpha	AFLA_090780	69.345	69.345	SVEK(1)NTGGSGK	582.281	-0.023551	2	0.0006085	13617000	0.52
B8NLG5-49	B8NLG5	49	K	Aspergillus niger contig An12c0290, genomic contig OS=Aspergillus niger (strain CBS 513.88 / FGSC A1513) GN=An12g08720 PE=4 SV=1	AFLA_090920	49.933	49.933	FK(1)HPVDR	333.507	0.92188	3	0.0132854	8148500
B8NLH6-189	B8NLH6	189	K	MICOS complex subunit mic19 OS=Aspergillus lentulus GN=ALT_1144 PE=4 SV=1	AFLA_091030	108.06	108.06	RPLDCWQEVDAFK(1)R	640.64	-0.51117	3	8.63684e-11	102890000	0.5
B8NLJ4-542	B8NLJ4	542	K	Inosine-5'-monophosphate dehydrogenase	AFLA_092100	150.69	46.356	SASAMAEGNVHGLHSFDK(1)K	526.246	-1.0572	4	4.9718e-46	346170000	0.41
B8NLJ7-203	B8NLJ7	203	K	Phenylalanyl-tRNA synthetase beta chain cytoplasmic	AFLA_092130	87.184	87.184	TAQLK(1)PYNFK	655.343	0.52506	2	0.000606847	138990000	0.56
B8NLL7-329	B8NLL7	329	K	Mitochondrial translocase complex component (Tim50), putative	AFLA_092330	60.398	60.398	YK(1)DGEYIK	558.266	3.7536	2	0.0074039	18533000	0.65
B8NLM9-68	B8NLM9	68	K	14-3-3 family protein ArtA, putative	AFLA_092450	98.105	80.17	IVTSIEQK(1)EESK	497.591	0.42858	3	7.4425e-06	87928000	0.73
B8NLM9-72	B8NLM9	72	K	14-3-3 family protein ArtA, putative	AFLA_092450	97.203	97.203	EESK(1)GNESQVTLIK	554.612	-1.5071	3	3.48567e-09	50034000
B8NLM9-87	B8NLM9	87	K	14-3-3 family protein ArtA, putative	AFLA_092450	107.06	96.113	QK(1)IESELAK	573.306	0.58305	2	6.32643e-06	298820000	0.51
B8NLM9-124	B8NLM9	124	K	14-3-3 family protein ArtA, putative	AFLA_092450	121.31	121.31	MK(1)GDYHR	341.484	-1.438	2	3.75132e-07	4153400000	0.51
B8NLM9-141	B8NLM9	141	K	14-3-3 family protein ArtA, putative	AFLA_092450	87.447	87.447	K(1)GAADASLEAYK	662.325	0.40092	2	6.4263e-05	20884000	0.64
B8NLQ7-35	B8NLQ7	35	K	26S proteasome regulatory subunit Mts4, putative	AFLA_092730	40.278	40.278	K(0.043)SPTDEK(0.957)PQADGK	500.911	0.28056	3	0.030497	6332900	0.41
B8NLQ7-896	B8NLQ7	896	K	26S proteasome regulatory subunit Mts4, putative	AFLA_092730	50.354	50.354	K(1)NPNWEGEQSTA	730.818	0.71613	2	0.00541692	16911000	0.59
B8NLR0-228	B8NLR0	228	K	Hydroxymethylbilane synthase, putative	AFLA_092760	48.423	48.423	K(1)DDQVMR	496.229	0.1963	2	0.0284199	25099000
B8NLS4-216	B8NLS4	216	K	Oxidative stress protein Svf1, putative	AFLA_092900	88.561	88.561	AMFIHGLQGMK(1)PHHAAAR	415.411	-0.28358	5	6.11013e-14	379640000	0.66
B8NLT9-148	B8NLT9	148	K	50S ribosomal protein L4	AFLA_093950	50.354	50.354	K(1)GGGVAHGPHPR	318.167	0.037132	4	0.00242135	3248600
B8NLV6-5	B8NLV6	5	K	Low affinity iron permease OS=Aspergillus flavus (strain ATCC MYA-384 / AF70) GN=P034_03476932 PE=4 SV=1	AFLA_094120	91.626	81.297	HYK(1)PTFR	350.179	-0.29045	3	0.00127241	974690000	0.4
B8NM07-139	B8NM07	139	K	Triosephosphate isomerase	AFLA_094630	92.939	92.939	EADK(1)TIEVVTK	666.848	0.12105	2	0.000210259	17286000	0.47
B8NM07-193	B8NM07	193	K	Triosephosphate isomerase	AFLA_094630	132.79	56.121	K(1)WLADAISPEASENTR	944.458	-3.9151	3	2.22646e-21	159980000	0.42
B8NM07-240	B8NM07	240	K	Triosephosphate isomerase	AFLA_094630	132.83	72.167	DVDGFLVGGASLK(1)PAFVDIINAR	825.436	1.9893	4	4.35035e-38	122390000	0.8
B8NM11-114	B8NM11	114	K	Mitochondrial ribosomal protein L43, putative	AFLA_094670	57.788	57.788	TK(0.232)K(0.768)PVTSINESVR	520.286	0.35502	3	0.000124107	26230000	0.48
B8NM56-140	B8NM56	140	K	Bestrophin RFP-TM chloride channel OS=Aspergillus parasiticus (strain ATCC 56775 / NRRL 5862 / SRRC 143 / SU-1) GN=P875_00075818 PE=4 SV=1	AFLA_094880	57.175	57.175	QDEK(1)EDIER	631.281	0.035761	2	0.00568083	4143400	0.66
B8NMA8-53	B8NMA8	53	K	Polysaccharide lyase OS=Aspergillus flavus (strain ATCC MYA-384 / AF70) GN=P034_00090678 PE=4 SV=1	AFLA_095400	116.51	116.51	LDENTK(1)DLYIK	726.367	-2.3285	2	9.02972e-11	35416000	0.77
B8NMC5-92	B8NMC5	92	K	RNA annealing protein Yra1, putative	AFLA_095570	47.443	47.443	SAGPVK(1)R	407.725	-1.4571	2	0.0300822	4737300	0.6
B8NMC7-96	B8NMC7	96	K	Hsp90 binding co-chaperone (Sba1), putative	AFLA_095590	52.391	52.391	ELK(1)QEYWPR	674.83	1.1097	2	0.0103658	19304000	0.43
B8NMM6-102	B8NMM6	102	K	Oxidoreductase 2-nitropropane dioxygenase family, putative	AFLA_126390	151.98	151.98	FK(1)PCAAWLFAPK	512.595	-2.241	2	1.06099e-31	240630000	0.35
B8NMM6-247	B8NMM6	247	K	Oxidoreductase 2-nitropropane dioxygenase family, putative	AFLA_126390	125.73	125.73	SFDELK(1)VEHDQALK	586.956	-0.63104	3	2.88108e-16	150630000	0.74
B8NMV8-138	B8NMV8	138	K	Pathogenesis associated protein Cap20, putative	AFLA_127210	158.25	158.25	SHVFDTYGSEYK(1)K	554.254	-0.62367	3	5.38107e-35	275960000	0.65
B8NN64-139	B8NN64	139	K	4-carboxymuconolactone decarboxylase, putative	AFLA_124980	80.014	74.53	GEYK(1)RPEETGL	689.828	-0.82786	2	0.00533378	96348000	0.3
B8NNF9-140	B8NNF9	140	K	VHS domain protein	AFLA_127700	93.667	67.704	YK(1)EDLGHIR	410.875	-0.2204	3	5.1592e-05	45161000	0.6
B8NNG4-257	B8NNG4	257	K	T-complex protein 1, eta subunit, putative	AFLA_127750	63.415	61.577	SEK(1)DNAEVR	574.265	-0.51819	2	0.00283652	6474800	0.73
B8NNG9-47	B8NNG9	47	K	40S ribosomal protein S26	AFLA_127800	82.241	69.176	GHTK(1)PVR	298.831	-1.029	3	0.00202128	55232000	1.06
B8NNI7-114	B8NNI7	114	K	Ubiquinol-cytochrome C reductase UQCRXQCR9 like OS=Aspergillus flavus (strain ATCC MYA-384 / AF70) GN=P034_00903849 PE=4 SV=1	AFLA_127980	144.89	144.89	HQYMVK(1)DEEDDE	827.315	-0.11506	2	1.66101e-24	366220000	0.38
B8NNR5-51	B8NNR5	51	K	Mitochondrial F1F0 ATP synthase subunit F (Atp17), putative	AFLA_129660	76.759	76.759	GSAPEVK(1)PTGLIGR	741.402	-0.19152	2	4.36772e-08	297160000	0.47
B8NNS2-114	B8NNS2	114	K	mRNA decapping hydrolase, putative	AFLA_129730	49.418	49.418	K(1)YSDQVLR	554.785	2.584	2	0.00917998	50871000	0.48
B8NNT0-109	B8NNT0	109	K	Cytoplasmic asparaginyl-tRNA synthetase, putative	AFLA_129810	87.476	87.476	LVLEEAK(1)K	515.295	-0.46612	2	0.000455058	15994000	0.51
B8NNT0-227	B8NNT0	227	K	Cytoplasmic asparaginyl-tRNA synthetase, putative	AFLA_129810	41.242	41.242	AAGDK(1)EAITTR	616.809	0.53591	2	0.0263895	6654200	0.91
B8NP37-405	B8NP37	405	K	FK506-binding protein	AFLA_128200	58.815	41.025	VFDANK(1)K	461.237	0.5275	2	0.012661	152280000	0.38
B8NP75-66	B8NP75	66	K	NADH-ubiquinone oxidoreductase 304 kDa subunit	AFLA_128580	141.54	96.059	APIVNPADK(1)YQDK	779.891	0.62113	3	5.40334e-25	420440000	0.42
B8NP97-180	B8NP97	180	K	Proteasome subunit alpha type	AFLA_128800	101.53	101.53	QDYK(1)EDCDLK	707.296	-0.8208	2	3.39711e-05	164810000	0.8
B8NPB9-168	B8NPB9	168	K	Rho GTPase ModA, putative	AFLA_129910	108.71	108.71	LK(1)DVFDEAIVAALEPAPK	676.03	0.87629	3	2.34057e-16	22608000	0.73
B8NPC4-328	B8NPC4	328	K	Dolichyl-diphosphooligosaccharide--protein glycosyltransferase subunit 1	AFLA_129960	60.436	60.436	YRPGKPPK(1)R	300.423	0.71467	4	0.00148366	16388000	0.45
B8NPF9-115	B8NPF9	115	K	Protein disulfide-isomerase	AFLA_130310	77.185	73.435	GLDAVK(1)PYQGAR	687.854	0.0773	2	0.000123482	126330000	0.58
B8NPH4-15	B8NPH4	15	K	ATP-dependent RNA helicase, putative	AFLA_130460	68.262	68.262	DLHNEGGDENK(1)PR	527.569	0.49256	3	8.05954e-06	2091900	1.23
B8NPH5-257	B8NPH5	257	K	Quinone oxidoreductase, putative	AFLA_130470	95.642	95.642	SRDEDYQK(1)K	423.53	-0.14033	3	0.000103821	41155000	0.12
B8NPM2-588	B8NPM2	588	K	Tripeptidyl peptidase A	AFLA_000860	125.31	125.31	LK(1)DLVLSL	500.8	-0.91891	2	1.54196e-08	197090000	2
B8NPV3-28	B8NPV3	28	K	60S ribosomal protein L37a	AFLA_002560	166.34	69.786	K(1)MEVSQHAR	401.193	-0.42736	2	5.34575e-36	60639000	0.64
B8NPW4-221	B8NPW4	221	K	Curved DNA-binding protein (42 kDa protein)	AFLA_002670	89.679	89.679	NEIEAEK(1)K	530.761	0.31174	2	0.000397965	127180000	0.34
B8NPW4-289	B8NPW4	289	K	Curved DNA-binding protein (42 kDa protein)	AFLA_002670	48.284	48.284	QTLSEIVK(1)K	382.552	0.63639	3	0.00510359	23600000
B8NPW4-367	B8NPW4	367	K	Curved DNA-binding protein (42 kDa protein)	AFLA_002670	116.55	116.55	K(1)IEDEEILK	608.819	0.075765	2	1.72922e-08	268940000	0.58
B8NQ65-220	B8NQ65	220	K	Vacuolar ATP synthase catalytic subunit A, putative	AFLA_004560	115.33	93.336	K(1)WDFTPGQYK	685.325	0.33325	2	4.68511e-10	296300000	0.3
B8NQ65-680	B8NQ65	680	K	Vacuolar ATP synthase catalytic subunit A, putative	AFLA_004560	106.19	106.19	FEVPENQQEVSEK(1)YEK	694.988	0.5475	3	2.59253e-12	33246000	0.69
B8NQ72-66	B8NQ72	66	K	Farnesyl-pyrophosphate synthetase	AFLA_004630	148.38	42.123	GLSCPDTGLALLEK(1)PLTEEQFK	637.323	-0.93532	3	8.08885e-46	276720000	0.71
B8NQ72-284	B8NQ72	284	K	Farnesyl-pyrophosphate synthetase	AFLA_004630	55.314	55.314	K(1)DDALEAK	495.243	1.4076	2	0.00935005	75379000	1.05
B8NQ74-31	B8NQ74	31	K	Thiamine biosynthesis protein (Nmt1), putative	AFLA_004650	112.13	112.13	GYFK(1)EEGLK	585.788	-1.197	2	2.01083e-06	275640000	0.4
B8NQ74-334	B8NQ74	334	K	Thiamine biosynthesis protein (Nmt1), putative	AFLA_004650	60.691	60.691	EVACEGGFK(1)R	626.785	1.6351	2	0.00176495	41228000	0.67
B8NQ82-343	B8NQ82	343	K	Ribokinase	AFLA_004730	106.14	106.14	AGQDLTSEEK(1)PVR	765.376	0.39247	2	5.01135e-08	65612000	0.47
B8NQA1-606	B8NQA1	606	K	Phosphoribosylformylglycinamidine synthase	AFLA_004920	66.056	50.194	GGGTSEEEK(1)R	575.255	0.9445	2	0.000898881	3913200	0.64
B8NQA4-124	B8NQA4	124	K	Cytochrome c oxidase subunit Va, putative	AFLA_004950	133.81	91.549	AK(1)VETQDQYK	437.214	-2.3014	3	4.71748e-15	192790000	0.92
B8NQF0-126	B8NQF0	126	K	Nucleoside diphosphate kinase	AFLA_006300	167.61	167.61	NVCHGSDSVENAK(1)K	548.914	-0.51521	3	1.92615e-47	476370000	0.26
B8NQF0-134	B8NQF0	134	K	Nucleoside diphosphate kinase	AFLA_006300	160.46	114.24	EIALWFK(1)PEELQK	865.954	-2.4984	4	6.60924e-36	11957000000	0.44
B8NQF7-541	B8NQF7	541	K	Glutamyl-tRNA synthetase	AFLA_006370	91.658	91.658	K(1)YIDPVAPR	579.811	-0.21254	2	0.000120549	81174000	0.58
B8NQF7-555	B8NQF7	555	K	Glutamyl-tRNA synthetase	AFLA_006370	58.981	58.981	HTALLK(1)K	304.183	1.2795	3	0.00574107	8335600	0.67
B8NQG2-272	B8NQG2	272	K	Cdc48-dependent protein degradation adaptor protein (Shp1), putative	AFLA_006420	59.013	57.267	YK(1)PFAGPGQR	610.807	-0.065109	2	0.00265845	132050000	0.49
B8NQG4-400	B8NQG4	400	K	Mitochondrial export translocase Oxa1, putative	AFLA_006440	115.24	82.651	K(1)NADGSLAEPAR	664.826	0.40897	2	1.8135e-11	15815000	0.4
B8NQG4-434	B8NQG4	434	K	Mitochondrial export translocase Oxa1, putative	AFLA_006440	71.451	71.451	RKEEEDWK(1)R	344.67	-0.33649	4	0.000220707	27391000	0.37
B8NQI6-225	B8NQI6	225	K	DUF1665 domain protein	AFLA_006680	110.38	110.38	GEAGAVAEEEK(1)R	673.315	-2.7723	2	7.15024e-08	5706600	0.54
B8NQJ6-50	B8NQJ6	50	K	Ribosome biogenesis protein nop10, putative	AFLA_006780	74.849	65.627	FSPDDK(1)YSR	607.77	0.58528	2	0.000668702	311560000	0.42
B8NQL4-177	B8NQL4	177	K	Molecular chaperone and allergen Mod-E/Hsp90/Hsp1	AFLA_006960	174.87	161.24	MILHLK(1)DEQTDYLNESR	735.688	-0.6624	3	3.34934e-63	764270000	0.51
B8NQL4-195	B8NQL4	195	K	Molecular chaperone and allergen Mod-E/Hsp90/Hsp1	AFLA_006960	52.172	52.172	K(1)HSEFISYPIYLHVLK	519.281	-0.29898	4	0.00031057	248680000	0.59
B8NQL4-214	B8NQL4	214	K	Molecular chaperone and allergen Mod-E/Hsp90/Hsp1	AFLA_006960	177.58	93.478	ETEK(1)EVPDEEEETK	896.386	0.83441	3	4.37598e-59	939760000	0.31
B8NQL4-244	B8NQL4	244	K	Molecular chaperone and allergen Mod-E/Hsp90/Hsp1	AFLA_006960	156.14	122.33	IEEVDEEEEK(1)K	492.891	0.54886	2	3.82085e-31	291130000	0.79
B8NQL4-245	B8NQL4	245	K	Molecular chaperone and allergen Mod-E/Hsp90/Hsp1	AFLA_006960	159.52	159.52	IEEVDEEEEK(0.074)K(0.926)EK	578.604	0.71654	3	6.84221e-35	108290000	0.67
B8NQL4-266	B8NQL4	266	K	Molecular chaperone and allergen Mod-E/Hsp90/Hsp1	AFLA_006960	75.696	75.696	TK(1)PIWTR	501.274	0.94807	2	0.00472376	191540000	0.61
B8NQL4-529	B8NQL4	529	K	Molecular chaperone and allergen Mod-E/Hsp90/Hsp1	AFLA_006960	125.67	125.5	DFELEESEEEK(1)AER	613.93	-0.23243	2	8.88473e-16	139150000	0.61
B8NQL4-537	B8NQL4	537	K	Molecular chaperone and allergen Mod-E/Hsp90/Hsp1	AFLA_006960	98.942	98.942	EK(0.034)EEK(0.966)EFEGLAK	512.919	1.1239	3	1.54669e-05	175800000	0.4
B8NQL4-553	B8NQL4	553	K	Molecular chaperone and allergen Mod-E/Hsp90/Hsp1	AFLA_006960	51.762	51.762	NILGDK(1)VEK	372.536	-0.96924	3	0.00433018	53200000	0.6
B8NQL4-620	B8NQL4	620	K	Molecular chaperone and allergen Mod-E/Hsp90/Hsp1	AFLA_006960	123.95	92.19	K(1)VEADGESDR	603.268	0.47871	2	1.91548e-11	168530000	0.75
B8NQL8-220	B8NQL8	220	K	Ubiquinol-cytochrome C reductase complex core protein 2, putative	AFLA_007000	65.224	58.433	NAVDALK(1)K	479.764	0.16234	3	0.00140324	604000000	0.35
B8NQL8-233	B8NQL8	233	K	Ubiquinol-cytochrome C reductase complex core protein 2, putative	AFLA_007000	162.68	105.25	VAAGEVASEDIK(1)K	472.912	0.48665	3	4.06704e-45	1118800000	0.37
B8NQL9-247	B8NQL9	247	K	Mitochondrial DNA replication protein (Yhm2), putative	AFLA_007010	41.876	41.876	K(1)DDPNRPK	357.181	-0.67542	3	0.0365772	9620400	0.64
B8NQU3-306	B8NQU3	306	K	Cell division control protein Cdc48	AFLA_002370	48.981	48.981	K(1)AFEEAEK	526.251	1.1026	2	0.0166694	46813000	0.78
B8NQU3-505	B8NQU3	505	K	Cell division control protein Cdc48	AFLA_002370	85.554	85.554	WEDIGGLEEVK(1)R	765.875	0.18873	3	3.57767e-10	109730000	0.52
B8NQW4-6	B8NQW4	6	K	60S ribosomal protein L32	AFLA_003480	60.788	60.788	K(1)HVPIVK	307.524	-0.080639	3	0.00511741	229530000	0.96
B8NQW4-62	B8NQW4	62	K	60S ribosomal protein L32	AFLA_003480	93.424	93.424	SNIPMPSIGYGSNK(1)K	564.947	0.51226	3	2.62825e-09	84014000	0.61
B8NQX0-111	B8NQX0	111	K	DnaJ domain protein (Mas5), putative	AFLA_003540	98.337	98.337	RSPNEEQK(1)YEVK	536.262	-0.21592	3	1.77703e-05	30938000	0.31
B8NQZ4-292	B8NQZ4	292	K	Choline/ethanolamine kinase, putative	AFLA_003780	83.948	82.287	K(1)YTEEEKR	394.859	-0.62115	3	0.000759211	135640000	0.69
B8NQZ7-377	B8NQZ7	377	K	Endonuclease/exonuclease/phosphatase family protein	AFLA_003810	120.55	120.55	LCQDK(1)YDDHTR	517.556	0.21755	3	2.03798e-11	121860000	0.78
B8NR05-237	B8NR05	237	K	Proteasome subunit alpha type	AFLA_003890	131.35	62.088	SIETEK(1)QEEAAK	731.849	1.2321	3	2.97624e-17	8390000	0.69
B8NR20-120	B8NR20	120	K	Actin interacting protein 2	AFLA_004040	63.565	48.787	LVLK(1)PQNK	520.311	0.30068	3	0.00517096	31152000	0.66
B8NRA2-334	B8NRA2	334	K	Transcriptional regulator Cwf13/SkiP, putative	AFLA_005770	66.299	66.299	AQK(1)EEHLR	370.856	0.62071	3	0.00127616	4707600
B8NRA6-62	B8NRA6	62	K	Septin	AFLA_005810	60.682	60.682	NYADHK(1)R	335.158	1.3897	3	0.005154	5742100	0.7
B8NRA6-155	B8NRA6	155	K	Septin	AFLA_005810	107.82	107.82	PTGHTLK(1)PLDIEVMK	593.65	1.3169	3	1.8349e-11	72225000	0.87
B8NRA6-267	B8NRA6	267	K	Septin	AFLA_005810	136.49	136.49	QYAWGVAEVENEDHCDFK(1)K	809.018	-1.175	3	2.58721e-31	41596000	0.43
B8NRA6-317	B8NRA6	317	K	Septin	AFLA_005810	125.74	107.06	FK(1)EEEESLR	633.796	-0.21026	2	6.00271e-10	331590000	0.5
B8NRD5-376	B8NRD5	376	K	Citrate synthase	AFLA_007020	90.706	90.706	K(1)LPDDQMFNLVSQVYK	675.671	2.3594	3	3.87687e-10	51217000
B8NRE7-123	B8NRE7	123	K	Aminopeptidase, putative	AFLA_007140	77.894	77.894	YK(1)PVAKPSPDTPR	519.275	1.5927	3	2.64767e-05	246980000	0.43
B8NRE7-127	B8NRE7	127	K	Aminopeptidase, putative	AFLA_007140	58.116	58.116	YK(0.049)PVAK(0.951)PSPDTPR	519.275	0.75014	3	0.000120851	205540000	0.44
B8NRH4-177	B8NRH4	177	K	BAR domain protein	AFLA_048790	122.64	122.64	AK(1)YEEANDDVYR	786.844	1.2938	2	7.37846e-12	27174000	0.55
B8NRH6-149	B8NRH6	149	K	60S ribosomal protein L8, putative	AFLA_048810	57.047	57.047	IK(1)LPSGAK	305.183	-0.05778	3	0.00484702	0
B8NRH9-92	B8NRH9	92	K	Adenosine kinase, putative	AFLA_048840	93.649	82.645	DK(1)YADILK	533.277	2.0529	3	0.000153169	663640000	1.06
B8NRH9-143	B8NRH9	143	K	Adenosine kinase, putative	AFLA_048840	106.57	106.57	SMCTHLAAANEYK(1)LEHLK	554.767	1.4423	4	3.16274e-16	85979000	0.8
B8NRH9-345	B8NRH9	345	K	Adenosine kinase, putative	AFLA_048840	57.859	57.859	K(1)AYTPTNR	525.764	-0.24504	2	0.00704069	58707000	0.71
B8NRJ7-146	B8NRJ7	146	K	Acyl-CoA dehydrogenase family protein	AFLA_049020	80.706	80.706	SDPTNK(1)DPYR	646.791	0.037934	2	0.0011261	137610000	0.52
B8NRN4-291	B8NRN4	291	K	Malate synthase	AFLA_049390	91.549	81.017	K(1)HPNFVLPDR	441.567	-1.4286	3	9.29069e-05	130710000	0.91
B8NRQ0-279	B8NRQ0	279	K	Myosin heavy chain, clone, putative	AFLA_050410	94.465	68.355	HK(1)IEEEEEQR	476.22	0.0070705	3	7.76833e-05	15583000	0.76
B8NRQ0-398	B8NRQ0	398	K	Myosin heavy chain, clone, putative	AFLA_050410	55.467	55.467	K(1)IDEEEERER	478.223	0.22848	3	0.00411723	9691200
B8NRR9-382	B8NRR9	382	K	Betaine-aldehyde dehydrogenase, putative	AFLA_050600	90.581	90.581	LMK(1)EEVFGPVVAINTFK	674.692	-1.9346	3	1.35343e-13	80918000	0.45
B8NRS6-566	B8NRS6	566	K	CAIB/BAIF family enzyme	AFLA_050670	45.081	40.352	EVEEDHK(1)K	371.84	-0.66787	2	0.00980481	247860000	0.5
B8NRS8-59	B8NRS8	59	K	Mitochondrial ADP,ATP carrier protein (Ant), putative	AFLA_050690	115.57	43.419	K(1)YNGIMDCFR	702.308	-4.3525	2	4.57647e-10	826300000	0.43
B8NRS8-111	B8NRS8	111	K	Mitochondrial ADP,ATP carrier protein (Ant), putative	AFLA_050690	87.323	77.282	SMFAYK(1)K	487.736	-1.401	2	0.0025317	66147000	0.49
B8NRT1-443	B8NRT1	443	K	Ribosome biogenesis protein Kri1	AFLA_050720	88.029	58.194	K(1)HQGHFR	337.17	2.4547	2	0.00115818	11809000	0.48
B8NRT9-80	B8NRT9	80	K	40S ribosomal protein S12	AFLA_050800	191.35	117.18	QAHMCVLNEGCEEEAYK(1)K	771.326	0.77944	4	1.23451e-77	823220000	0.58
B8NRV1-283	B8NRV1	283	K	Protein phosphotase 2a 65kd regulatory subunit	AFLA_050930	47.815	47.815	LLK(1)DTEAEVR	637.335	1.1222	2	0.0100956	34654000
B8NRV3-81	B8NRV3	81	K	40S ribosomal protein S3, putative	AFLA_050950	94.09	84.753	FK(1)FPENSVSLYAAK	567.623	-1.4897	3	5.34517e-09	102780000	0.6
B8NRY0-68	B8NRY0	68	K	NADH-ubiquinone oxidoreductase kD subunit OS=Aspergillus nomius NRRL 13137 GN=ANOM_006475 PE=4 SV=1	AFLA_051220	107.57	47.603	K(1)AEAAHPR	327.17	-0.50657	2	1.9251e-05	15275000	0.74
B8NS24-295	B8NS24	295	K	Threonyl-tRNA synthetase, putative	AFLA_052550	68.016	54.982	FLEEAEK(1)R	561.277	0.67515	2	0.00155677	46285000	0.55
B8NS24-384	B8NS24	384	K	Threonyl-tRNA synthetase, putative	AFLA_052550	80.361	80.361	EWALK(1)PMNCPGHFVLFGHR	599.791	-1.4122	4	5.7863e-18	117780000	0.85
B8NS30-448	B8NS30	448	K	Succinyl-CoA:3-ketoacid-coenzyme A transferase	AFLA_052610	73.951	73.951	VVVTMEHTDK(1)K	462.903	-0.48175	3	0.00022366	42813000	0.87
B8NS55-30	B8NS55	30	K	Chaperone/heat shock protein Hsp12, putative	AFLA_052860	66.004	57.434	VK(1)EGATDIGDR	630.807	-1.0753	2	0.000732029	55257000	0.99
B8NS71-212	B8NS71	212	K	Hscarg dehydrogenase, putative	AFLA_053030	192.65	142.91	FIGAILAEPDK(1)YEGK	584.301	1.4118	2	2.37222e-73	499260000	0.07
B8NS71-253	B8NS71	253	K	Hscarg dehydrogenase, putative	AFLA_053030	90.15	90.15	QVHPEEFK(1)K	621.312	0.57373	3	7.83676e-05	588450000	0.26
B8NSB2-131	B8NSB2	131	K	Isoflavone reductase family protein	AFLA_054340	112.08	112.08	YSPASAQEK(1)PHQQK	566.941	-0.79848	3	1.28117e-11	49689000	0.42
B8NSD4-151	B8NSD4	151	K	40S ribosomal protein S1	rps1	57.281	46.426	RRPNQIK(1)K	285.672	0.1788	4	0.00339633	39775000	0.58
B8NSD4-249	B8NSD4	249	K	40S ribosomal protein S1	rps1	83.438	83.438	EFK(1)EQVLESV	654.322	4.0366	2	0.000907156	20728000	0.55
B8NSD9-48	B8NSD9	48	K	D-3-phosphoglycerate dehydrogenase	AFLA_048020	107.11	98.898	HLK(1)PFATEDIK	466.914	0.057004	3	3.30853e-07	327560000	0.47
B8NSE2-263	B8NSE2	263	K	Nucleosome assembly protein Nap1, putative	AFLA_048050	48.467	48.467	IDWK(0.993)DDK(0.007)DLTVR	535.27	1.2262	3	0.00890814	86853000	0.61
B8NSG9-492	B8NSG9	492	K	RNA polymerase II transcription elongation factor (Ctr9), putative	AFLA_048320	69.721	60.255	QSPTDEGPK(1)R	607.786	-0.045687	2	0.000572572	4350100	0.44
B8NSH4-343	B8NSH4	343	K	Glycyl-tRNA synthetase	AFLA_048370	138.05	138.05	FEEMK(1)DIELSLLSR	905.451	0.5702	2	6.3473e-27	45766000	0.4
B8NSH8-155	B8NSH8	155	K	BAR adaptor protein RVS161, putative	AFLA_048410	69.598	69.598	LVEK(1)PDK	464.753	0.45141	2	0.00673137	9420400
B8NSJ0-55	B8NSJ0	55	K	E3 ubiquitin ligase complex SCF subunit sconC	sconC	91.549	91.549	K(1)VIEWCTHHK	360.179	-0.33177	4	9.06799e-05	45842000
B8NSP9-54	B8NSP9	54	K	Ribosomal protein L16a	AFLA_050000	73.665	73.665	LK(1)YHAYLR	388.545	-0.16847	3	0.00053442	26829000	1.01
B8NSP9-116	B8NSP9	116	K	Ribosomal protein L16a	AFLA_050000	66.267	66.267	VFEGVPPPYDK(1)K	738.374	2.5111	3	4.94249e-05	139560000	0.68
B8NSP9-136	B8NSP9	136	K	Ribosomal protein L16a	AFLA_050000	106.36	106.36	K(1)YCTVGR	492.234	1.4205	2	0.000311145	1419200000	0.36
B8NSS6-234	B8NSS6	234	K	Conserved lysine-rich protein, putative	AFLA_050270	60.55	60.55	LTKPAVVEPVK(1)K	470.285	0.076983	3	7.36099e-07	0
B8NSU3-648	B8NSU3	648	K	Similar to An01g08080 OS=Aspergillus kawachii (strain NBRC 4308) GN=AKAW_00020 PE=4 SV=1	AFLA_051360	125.74	125.74	ALFTIFK(1)PLLFR	783.458	-2.773	3	2.16962e-13	88184000	1.36
B8NSU4-113	B8NSU4	113	K	Phosphoribosyl-aminoimidazole carboxylase	AFLA_051370	57.347	57.347	K(1)YGIPMAEHR	434.548	-0.057327	3	0.00105549	128190000	0.65
B8NSV9-133	B8NSV9	133	K	Aspergillus niger contig An01c0290, genomic contig OS=Aspergillus niger (strain CBS 513.88 / FGSC A1513) GN=An01g08440 PE=4 SV=1	AFLA_051520	63.076	63.076	TDDEDVK(1)K	525.235	-0.13257	2	0.00422413	38439000	0.95
B8NSW1-153	B8NSW1	153	K	Calnexin	AFLA_051540	75.692	75.692	LLQENK(1)K	486.772	-0.46014	2	0.00361827	42400000	0.43
B8NSW1-447	B8NSW1	447	K	Calnexin	AFLA_051540	44.807	44.807	HPVEVAEEEASK(1)PK	550.605	1.1231	3	0.00279057	19524000	0.62
B8NSW1-472	B8NSW1	472	K	Calnexin	AFLA_051540	120.87	120.87	EK(1)VDHFVGLAK	448.238	-1.9213	2	4.87393e-11	382550000	0.65
B8NSW1-524	B8NSW1	524	K	Calnexin	AFLA_051540	68.536	68.536	ASSPAPAPVK(1)K	576.817	0.40791	2	0.00044252	37919000	0.56
B8NSW2-67	B8NSW2	67	K	Methylthioribulose-1-phosphate dehydratase	mde1	149.73	149.73	ELMK(1)PENIFVLQFPTPK	711.043	-0.35491	3	3.63298e-40	95138000	1.04
B8NSY4-224	B8NSY4	224	K	Thioredoxin reductase	AFLA_051770	202.52	195.13	FNTVATQVLGDEK(1)PMGLMTHLR	853.43	0.39911	3	2.6947e-103	171220000	0.49
B8NT00-239	B8NT00	239	K	Glutamine synthetase	AFLA_051930	43.77	43.77	ISFDPK(1)PIK	572.816	-2.4402	2	0.022643	23561000	0.64
B8NT05-271	B8NT05	271	K	G-protein complex beta subunit CpcB	AFLA_051980	129.37	74.611	VDELK(1)PEYIEK	488.249	0.64577	3	1.38173e-16	3691600000	0.48
B8NT07-145	B8NT07	145	K	COPII-coated vesicle membrane protein, putative	AFLA_052000	76.228	76.228	LK(1)PLETDLR	592.83	-1.1087	2	0.000686874	314090000	0.68
B8NT33-426	B8NT33	426	K	FAD-NADP-binding OS=Aspergillus flavus (strain ATCC MYA-384 / AF70) GN=P034_00714641 PE=4 SV=1	AFLA_053160	50.957	50.957	GLLK(1)PHPAGGVAVDFDSLR	683.697	1.5023	3	0.000221211	66254000	0.73
B8NTD5-231	B8NTD5	231	K	SspA OS=Aspergillus flavus GN=sspA PE=4 SV=1	AFLA_097750	46.462	46.462	K(1)HVFYVDR	388.533	1.7525	3	0.00544937	0
B8NTF3-217	B8NTF3	217	K	Sorbitol/xylitol dehydrogenase, putative	AFLA_097930	61.444	61.444	K(1)YGATHTYQMSAEK	577.595	-1.8605	3	1.06662e-05	4215700	0.69
B8NTF4-109	B8NTF4	109	K	AhpC/TSA family thioredoxin peroxidase, putative	AFLA_097940	50.978	50.978	LK(1)GEFDQR	546.77	2.6164	2	0.0187544	39449000	0.62
B8NTG9-79	B8NTG9	79	K	BAR adaptor protein RVS167, putative	AFLA_098090	89.231	89.231	AMTELYK(1)PISGR	733.371	-1.4134	2	6.62997e-05	86636000	0.6
B8NTR8-638	B8NTR8	638	K	Succinate dehydrogenase [ubiquinone] flavoprotein subunit, mitochondrial	AFLA_099990	47.187	42.336	ECK(1)PVPPFK	601.3	0.56015	2	0.0156705	157750000	1.05
B8NTT0-95	B8NTT0	95	K	Plasma membrane ATPase	AFLA_100110	82.651	82.651	LICDYTK(1)PEMFETYK	679.978	-1.7289	3	6.90455e-09	16876000
B8NTT0-117	B8NTT0	117	K	Plasma membrane ATPase	AFLA_100110	188.44	188.44	EK(1)DDEEDDTGIEAR	861.353	0.66652	2	1.24376e-72	15250000	0.92
B8NTT1-62	B8NTT1	62	K	Plasma membrane ATPase OS=Aspergillus oryzae (strain 3.042) GN=Ao3042_02242 PE=3 SV=1	AFLA_100120	98.3	98.3	K(1)SDGVEEGFVCPDEWLETDLR	861.051	3.4762	3	5.25934e-21	11534000	0.64
B8NTY7-103	B8NTY7	103	K	Alpha/beta hydrolase fold OS=Aspergillus parasiticus (strain ATCC 56775 / NRRL 5862 / SRRC 143 / SU-1) GN=P875_00108908 PE=4 SV=1	AFLA_101580	44.318	44.318	TTLPDLIK(1)K	564.829	-1.1743	2	0.0159609	39726000
B8NU30-394	B8NU30	394	K	Class V chitinase, putative	AFLA_102010	57.225	57.225	FK(1)DIVDAEK	582.793	1.9444	2	0.00565773	17269000
B8NU81-139	B8NU81	139	K	Pc13g06880 protein OS=Penicillium rubens (strain ATCC 28089 / DSM 1075 / NRRL 1951 / Wisconsin 54-1255) GN=Pc13g06880 PE=4 SV=1	AFLA_097530	66.073	66.073	AK(1)DEHMR	329.484	1.0111	3	0.0036941	4026500	0.37
B8NU93-129	B8NU93	129	K	Nitrilase, putative	AFLA_098550	90.696	44.719	IK(1)PTHVER	540.296	-0.056654	2	0.000485258	92563000	1.56
B8NUA2-42	B8NUA2	42	K	Isoflavone reductase family protein	AFLA_098640	62.055	52.527	SVQK(1)PAIVSLQDR	770.92	-0.072265	3	8.2921e-05	128160000	0.67
B8NUC3-288	B8NUC3	288	K	CipC-like antibiotic response protein OS=Aspergillus oryzae (strain 3.042) GN=Ao3042_07459 PE=4 SV=1	AFLA_098850	103.26	50.194	K(1)QAEENAQR	587.278	-0.145	2	7.31971e-06	3594700	0.57
B8NUD9-29	B8NUD9	29	K	Transaldolase	AFLA_099010	202.39	202.39	YK(1)PQDATTNPSLILAASK	673.353	-0.81129	2	1.20287e-91	3555100000	0.52
B8NUD9-70	B8NUD9	70	K	Transaldolase	AFLA_099010	87.275	77.221	QHGSNVDEK(1)VDATLDR	628.629	-0.1839	3	5.83217e-10	145770000	0.55
B8NUD9-84	B8NUD9	84	K	Transaldolase	AFLA_099010	109.71	109.71	LLVEFGK(1)K	517.3	-1.7081	2	2.90372e-05	83666000
B8NUD9-277	B8NUD9	277	K	Transaldolase	AFLA_099010	124.48	124.48	K(1)TYINDEALFR	735.367	-0.23301	3	1.09592e-11	1124500000	0.42
B8NUE0-231	B8NUE0	231	K	Autophagic serine protease Alp2	AFLA_099020	80.165	80.165	K(1)ANIYAVK	503.782	-1.2795	2	0.000644563	334390000	0.52
B8NUE2-614	B8NUE2	614	K	ABC bile acid transporter, putative	AFLA_099040	234.77	178.51	GQYK(1)DDPQSDTTDAFR	972.416	0.43057	2	3.51363e-137	77563000	0.19
B8NUF9-269	B8NUF9	269	K	Genomic scaffold, ProqFM164S02 OS=Penicillium roqueforti (strain FM164) GN=PROQFM164_S02g000919 PE=4 SV=1	AFLA_099210	113.25	94.717	FQDK(1)DSEVADK	691.31	0.50828	2	1.38401e-07	71757000	0.68
B8NUG0-346	B8NUG0	346	K	Haemolysin E OS=Penicillium roqueforti (strain FM164) GN=PROQFM164_S02g000918 PE=4 SV=1	AFLA_099220	120.06	120.06	LIK(1)DEEASK	566.79	0.0012833	2	1.41733e-08	200020000	0.54
B8NUL4-223	B8NUL4	223	K	ATP sulphurylase	AFLA_100670	108.72	92.19	K(1)NHGATHFIVGR	359.94	-0.50502	3	4.60837e-08	73040000	1.06
B8NUL5-286	B8NUL5	286	K		AFLA_100680	46.844	46.844	AVPWLVGLK(1)PAK	460.275	-0.3118	3	0.00421701	34069000
B8NUP1-46	B8NUP1	46	K	Ribosomal protein L37	AFLA_100940	59.35	55.112	K(1)YNWSEK	527.746	-0.081454	2	0.012258	2986000000	0.28
B8NUP1-68	B8NUP1	68	K	Ribosomal protein L37	AFLA_100940	83.753	40.067	HLK(1)EVHRR	294.416	0.34733	4	0.00130792	4327600	0.79
B8NUQ7-142	B8NUQ7	142	K	RRM domain protein	AFLA_101100	103.13	103.13	EADCEDELK(1)DVTFSEHK	717.972	-0.60157	3	1.25667e-15	74542000	0.52
B8NUR3-65	B8NUR3	65	K	40S ribosomal protein S9	AFLA_101160	118.87	68.536	ELLTLDEK(1)DPK	467.577	2.5738	3	6.78554e-11	393890000	0.69
B8NUU5-274	B8NUU5	274	K	Lipase class 3 OS=Aspergillus flavus (strain ATCC MYA-384 / AF70) GN=P034_00011741 PE=4 SV=1	AFLA_102390	157.47	157.47	AVDSNEEAIIADDK(1)YFNR	724.003	-0.28416	3	3.81281e-41	119960000	0.67
B8NUZ1-182	B8NUZ1	182	K	Rho GTPase activator (Rgd1), putative	AFLA_102850	55.66	55.66	AK(1)YESLAEQYDR	786.862	0.81498	2	0.0015629	33408000
B8NV05-246	B8NV05	246	K	Ubiquinone biosynthesis protein coq4, mitochondrial	coq4	66.393	66.393	ILEK(1)DVDELR	665.348	1.0574	2	0.00110279	47918000	0.69
B8NV11-67	B8NV11	67	K	Str. FM013 OS=Penicillium camemberti FM 013 GN=PCAMFM013_S004g000106 PE=4 SV=1	AFLA_103050	49.967	43.592	K(1)PTSVTSESNVR	702.852	-0.70566	2	0.00572455	27219000	0.62
B8NV28-521	B8NV28	521	K	Cytoskeleton assembly control protein Sla2, putative	AFLA_103220	54.584	54.584	SK(1)YEALAK	505.264	-0.18578	2	0.0133126	140710000
B8NV35-13	B8NV35	13	K	Histone H1	AFLA_103290	42.629	42.629	K(1)TASTHASYR	407.867	0.25907	3	0.00747831	741880	0.61
B8NV35-45	B8NV35	45	K	Histone H1	AFLA_103290	116.73	101.28	K(1)YVLANNK	525.285	0.41632	3	1.62485e-07	641030000	0.35
B8NV82-47	B8NV82	47	K	60S ribosomal protein L27a, putative	AFLA_103770	94.09	86.944	TNLDK(1)YHPGYFGK	547.263	-0.95969	3	3.22105e-06	323550000	0.38
B8NV82-70	B8NV82	70	K	60S ribosomal protein L27a, putative	AFLA_103770	88.768	88.768	TNQQFWK(1)PVINLDK	610.984	-0.37735	3	8.9072e-09	253220000	0.47
B8NV88-177	B8NV88	177	K	OTU-like cysteine protease, putative	AFLA_103830	61.962	61.962	K(1)PDDYCR	527.219	-1.401	2	0.0102888	43487000	0.61
B8NVA1-250	B8NVA1	250	K	Mitochondrial tricarboxylate transporter (Ctp), putative	AFLA_103960	67.299	67.299	IFK(1)DEGLFTFWSGAVPR	690.683	-2.3555	3	1.19641e-07	22571000	0.75
B8NVA6-197	B8NVA6	197	K	Dihydrolipoamide succinyltransferase, putative	AFLA_104010	103.88	103.88	DSEK(1)PAASEPGSSK	497.227	-0.78388	3	5.70032e-11	15419000	0.56
B8NVA6-276	B8NVA6	276	K	Dihydrolipoamide succinyltransferase, putative	AFLA_104010	96.342	67.704	LYK(1)DDVLK	547.292	-1.1873	2	9.47917e-05	2702200000	0.44
B8NVA6-451	B8NVA6	451	K	Dihydrolipoamide succinyltransferase, putative	AFLA_104010	79.148	51.436	VK(1)EYIEDPR	624.809	0.59099	3	0.000623934	192980000	0.77
B8NVA7-80	B8NVA7	80	K	LYR family protein OS=Aspergillus nomius NRRL 13137 GN=ANOM_003015 PE=3 SV=1	AFLA_104020	75.088	67.252	APTAPGGNK(1)YER	680.828	-0.73444	3	4.70916e-05	452470000	0.51
B8NVA8-38	B8NVA8	38	K	Histone H2A	AFLA_104030	94.006	44.721	K(1)GNYAQR	468.73	-0.22391	2	0.00204851	103870000	0.7
B8NVA9-49	B8NVA9	49	K	Histone H2B	AFLA_104040	136.7	136.7	K(1)ETYSSYIYK	691.33	0.15873	2	2.01757e-15	185630000	0.56
B8NVA9-100	B8NVA9	100	K	Histone H2B	AFLA_104040	86.086	48.174	LAAYNK(1)K	454.248	0.26002	3	0.00253658	2309400000	0.47
B8NVQ0-7	B8NVQ0	7	K	Cupin domain protein OS=Aspergillus nomius NRRL 13137 GN=ANOM_000410 PE=4 SV=1	AFLA_117370	146.79	111.31	GSLPEK(1)DFPQVHR	551.274	-0.21539	3	5.06767e-26	1095200000	0.83
B8NVQ0-20	B8NVQ0	20	K	Cupin domain protein OS=Aspergillus nomius NRRL 13137 GN=ANOM_000410 PE=4 SV=1	AFLA_117370	143.46	143.46	FITTHK(1)EDGTPTFETK	651.314	0.6045	3	7.39247e-29	2796400000	0.22
B8NVU0-475	B8NVU0	475	K	DnaJ domain protein	AFLA_117770	57.175	57.175	SK(1)HEHVEETTA	456.541	1.2088	3	0.000525257	2820400	0.69
B8NVU1-139	B8NVU1	139	K	Farnesyl-diphosphate farnesyltransferase, putative	AFLA_117780	86.866	58.981	NMK(1)PAYR	490.237	-0.39663	2	0.00330838	139300000	0.51
B8NVU1-257	B8NVU1	257	K	Farnesyl-diphosphate farnesyltransferase, putative	AFLA_117780	83.692	83.692	YVTEFEDLFK(1)PENR	629.632	-2.1691	3	1.26761e-08	34397000	0.63
B8NW03-251	B8NW03	251	K	NRDE protein OS=Aspergillus flavus (strain ATCC MYA-384 / AF70) GN=P034_00021968 PE=4 SV=1	AFLA_119310	50.354	50.354	DEAESANQDK(1)R	681.792	0.94292	2	0.00498679	1882700	1.67
B8NW05-94	B8NW05	94	K	Glutathione-S-transferase theta, GST, putative	AFLA_119330	121.68	101.89	GSK(1)EDEEVNR	631.778	-0.78973	2	2.47217e-10	15883000	0.66
B8NW05-124	B8NW05	124	K	Glutathione-S-transferase theta, GST, putative	AFLA_119330	69.878	69.878	RFDLDAK(1)DDIPFAR	593.628	0.74984	3	5.23484e-08	33000000	0.71
B8NW31-135	B8NW31	135	K	Cytochrome b-c1 complex subunit Rieske, mitochondrial	AFLA_119590	56.122	50.966	GK(1)PVFIR	458.766	-0.45723	2	0.0200605	199700000	0.42
B8NW40-283	B8NW40	283	K	Thiosulfate sulfurtransferase, putative	AFLA_117870	117.93	107.65	IFEEK(1)EIDDSK	726.841	-2.2613	2	7.67498e-11	73041000	0.36
B8NW52-39	B8NW52	39	K	Ribosomal protein S5	AFLA_117990	53.448	53.448	QEEK(1)EWQPVTK	501.244	0.02761	3	0.00159389	78461000	0.46
B8NW52-83	B8NW52	83	K	Ribosomal protein S5	AFLA_117990	76.064	75.109	LK(1)DEVMK	481.747	-0.99666	3	0.0019344	715340000	0.65
B8NWB3-53	B8NWB3	53	K		AFLA_118600	132.9	97.631	K(1)YPCDSSDITGR	749.828	-0.48772	2	1.70573e-17	128680000	4.31
B8NWC7-133	B8NWC7	133	K	Cofilin	AFLA_119640	100.28	63.639	NALNISNSIHADDK(1)SEIEWK	795.384	-2.5496	3	1.12878e-20	119630000	0.48
B8NWC9-471	B8NWC9	471	K	ATP synthase subunit beta	AFLA_119660	137.46	137.46	LVDLK(1)DTIR	586.83	0.58535	2	8.24328e-15	601300000	0.36
B8NWD4-70	B8NWD4	70	K	Hydroxymethylglutaryl-CoA synthase, putative	AFLA_119710	60.91	60.91	K(1)YSIDPK	475.745	-0.26166	2	0.0110817	55747000	0.49
B8NWD4-447	B8NWD4	447	K	Hydroxymethylglutaryl-CoA synthase, putative	AFLA_119710	63.816	63.816	K(1)YELKPYA	556.287	1.0144	2	0.0330969	20657000	0.51
B8NWF0-61	B8NWF0	61	K	Succinate dehydrogenase [ubiquinone] iron-sulfur subunit, mitochondrial	AFLA_119870	117.93	57.225	WNPDQPTEK(1)PK	720.344	2.595	3	7.67498e-11	267000000	0.46
B8NWF0-160	B8NWF0	160	K	Succinate dehydrogenase [ubiquinone] iron-sulfur subunit, mitochondrial	AFLA_119870	42.864	40.502	SIK(1)PYLQR	552.806	-0.93363	2	0.0342756	108540000
B8NWF0-168	B8NWF0	168	K	Succinate dehydrogenase [ubiquinone] iron-sulfur subunit, mitochondrial	AFLA_119870	71.879	71.879	ETK(1)TEDGLEYR	720.828	-1.8127	2	0.00065463	51093000	0.33
B8NWI9-67	B8NWI9	67	K	Nitroreductase family protein, putative	AFLA_120260	140.24	140.24	VVLLLK(1)EEHQK	479.277	-0.53485	2	8.78859e-24	1619400000	0.27
B8NWI9-100	B8NWI9	100	K	Nitroreductase family protein, putative	AFLA_120260	134.75	134.75	EAFENHTK(1)PK	434.21	0.181	2	8.9274e-15	1599200000	0.16
B8NWI9-203	B8NWI9	203	K	Nitroreductase family protein, putative	AFLA_120260	155.87	145.2	LDAQLVFGAPTSEPGEK(1)EFAPLENR	939.131	4.4609	3	1.75549e-62	138740000	0.4
B8NWM6-279	B8NWM6	279	K	Formate dehydrogenase	AFLA_120630	93.478	93.478	MK(1)PGSWLVNTAR	730.372	-1.051	2	3.67818e-05	90448000	1.11
B8NWS2-12	B8NWS2	12	K	Glycosyl hydrolase family 76 OS=Aspergillus parasiticus (strain ATCC 56775 / NRRL 5862 / SRRC 143 / SU-1) GN=P875_00117406 PE=4 SV=1	AFLA_121090	89.43	89.43	AK(1)PDEESISK	602.291	-0.49251	2	0.000426829	70965000	0.78
B8NWS2-104	B8NWS2	104	K	Glycosyl hydrolase family 76 OS=Aspergillus parasiticus (strain ATCC 56775 / NRRL 5862 / SRRC 143 / SU-1) GN=P875_00117406 PE=4 SV=1	AFLA_121090	80.905	68.972	RFEELVPEGEEK(1)K	563.949	0.41473	3	1.96979e-05	158870000	0.64
B8NWU5-83	B8NWU5	83	K	Nitroreductase family protein OS=Aspergillus parasiticus (strain ATCC 56775 / NRRL 5862 / SRRC 143 / SU-1) GN=P875_00117427 PE=4 SV=1	AFLA_121320	63.565	63.565	FK(1)PTGAK	424.729	1.5902	2	0.0118581	34604000	0.39
B8NX51-548	B8NX51	548	K	Carboxylic ester hydrolase	AFLA_122390	63.419	53.968	LLK(1)DDFR	503.764	2.1081	2	0.012002	180320000	1.84
B8NX52-593	B8NX52	593	K	Glucoamylase	AFLA_122400	131.69	66.267	K(1)YTVPSTCGVK	670.332	0.98639	3	7.56263e-17	783970000	2.75
B8NX76-96	B8NX76	96	K	Vacuolar protein sorting/targeting protein 10	vps10	59.35	59.35	QHPYDNK(1)K	377.181	-0.62603	3	0.00400828	1176300
B8NX76-771	B8NX76	771	K	Vacuolar protein sorting/targeting protein 10	vps10	78.501	78.501	GHTFK(1)PFQAPAPPTQDR	665.662	-0.63675	3	1.59486e-11	90718000	0.72
B8NX84-202	B8NX84	202	K	Actin binding protein, putative	AFLA_122720	68.243	68.243	TDGISSNATPAAPQK(1)PLQK	675.348	1.0489	3	5.30114e-09	24505000	0.82
B8NX84-291	B8NX84	291	K	Actin binding protein, putative	AFLA_122720	91.307	91.307	EAGEMK(1)DDRPEPVK	425.95	0.81749	4	1.1209e-08	136070000	1.45
B8NXA7-111	B8NXA7	111	K	Aegerolysin OS=Aspergillus parasiticus (strain ATCC 56775 / NRRL 5862 / SRRC 143 / SU-1) GN=P875_00116966 PE=4 SV=1	AFLA_115930	129.01	92.264	RENLVEMLDESDK(1)YR	666.314	-0.061043	3	3.53685e-20	474440000	0.96
B8NXC6-368	B8NXC6	368	K	O-methyltransferase, putative	AFLA_007450	72.705	72.705	WILHDWSDK(1)YCVR	626.626	1.676	3	8.99013e-06	35308000	0.67
B8NXE5-528	B8NXE5	528	K	Aspergillus niger contig An09c0100, genomic contig OS=Aspergillus niger (strain CBS 513.88 / FGSC A1513) GN=An09g03750 PE=4 SV=1	AFLA_007640	60.861	60.861	TEQK(1)PGTIGFQFR	804.904	-0.2786	2	9.49362e-05	20116000	1.4
B8NXF1-26	B8NXF1	26	K		AFLA_007700	91.307	91.307	IK(1)EIQEAGDVR	679.352	-0.10119	2	0.000249082	384300000	0.67
B8NXF1-147	B8NXF1	147	K		AFLA_007700	131.17	126.12	EVEVEK(1)EWTK	688.833	-0.73005	2	2.05187e-14	286590000	0.4
B8NXF7-172	B8NXF7	172	K	Flavin-binding monooxygenase-like protein	AFLA_007760	56.569	56.569	WIINDDEEK(1)YGR	819.376	-1.3377	2	0.000619121	12523000
B8NXG5-250	B8NXG5	250	K	Cysteine desulfurylase, putative	AFLA_007840	53.775	53.775	LK(1)PLIIAR	512.332	-0.55999	2	0.0145331	57110000	1.23
B8NXH1-69	B8NXH1	69	K	5-oxo-L-prolinase, putative	AFLA_007900	53.968	53.968	GQPLK(1)LDR	513.783	-0.00022368	2	0.0142418	42771000	0.79
B8NXK5-24	B8NXK5	24	K	Calcium sensor (NCS-1), putative	AFLA_008240	58.604	58.604	ATHFDK(1)K	316.159	0.57075	3	0.00587112	87675000	0.37
B8NXL2-202	B8NXL2	202	K	Acetyl-CoA-acetyltransferase, putative	AFLA_008310	189.34	189.34	K(1)YEISREDQDEYAIQSYQR	841.054	-0.52405	3	8.28585e-82	89727000	0.33
B8NXL2-266	B8NXL2	266	K	Acetyl-CoA-acetyltransferase, putative	AFLA_008310	78.516	66.299	TLK(1)PAFLR	523.306	0.23017	2	0.000962801	152170000	0.61
B8NXM7-221	B8NXM7	221	K	Pc22g01460 protein OS=Penicillium rubens (strain ATCC 28089 / DSM 1075 / NRRL 1951 / Wisconsin 54-1255) GN=Pc22g01460 PE=4 SV=1	AFLA_008460	46.796	44.847	VK(1)RPDEGVSR	414.886	-2.8951	3	0.0107329	20124000	0.74
B8NXR4-308	B8NXR4	308	K	DNA topoisomerase 2	AFLA_008840	70.942	70.942	VTFK(1)PDYAK	584.798	0.32742	2	0.000617226	61603000	0.55
B8NXR9-490	B8NXR9	490	K	Glutamate decarboxylase	AFLA_008890	68.657	67.334	SK(1)HNHPHYK	312.653	0.23013	4	0.000227403	18987000	0.65
B8NXR9-497	B8NXR9	497	K	Glutamate decarboxylase	AFLA_008890	135.02	135.02	HNHPHYK(1)GETHSLQGK	657.314	-0.10321	5	5.12102e-22	26394000	0.3
B8NXS9-124	B8NXS9	124	K	Carboxypeptidase Y homolog A	cpyA	81.632	68.283	K(1)ADPSALGIDPNVK	508.935	-0.0080542	3	1.26632e-08	77800000	0.79
B8NXS9-380	B8NXS9	380	K	Carboxypeptidase Y homolog A	cpyA	135.1	119.87	SK(1)CEDESNLCYK	544.889	-0.050871	2	4.58912e-18	192360000	0.54
B8NXS9-434	B8NXS9	434	K	Carboxypeptidase Y homolog A	cpyA	122.78	108.58	NFLFHGDWMK(1)PYHR	491.728	0.72255	3	3.55377e-15	1421100000	0.77
B8NXS9-498	B8NXS9	498	K	Carboxypeptidase Y homolog A	cpyA	60.255	60.255	IEQNEHTGK(1)K	428.546	-0.046056	3	0.000840509	20593000	0.94
B8NXT0-49	B8NXT0	49	K	Ribosomal protein S13p/S18e	AFLA_009000	56.043	56.043	K(1)ADVDLNK	501.759	-1.094	2	0.00850789	153010000	0.77
B8NXT0-56	B8NXT0	56	K	Ribosomal protein S13p/S18e	AFLA_009000	62.466	62.466	KADVDLNK(1)R	386.875	2.3401	3	0.00322377	197680000	0.51
B8NXU1-140	B8NXU1	140	K	Reticulon-like protein	AFLA_009110	95.531	95.531	K(1)YYTIPK	506.771	-0.59861	2	0.00177433	241920000	0.54
B8NYC1-19	B8NYC1	19	K	FKBP-type peptidyl-prolyl isomerase, putative	AFLA_010910	136.94	92.112	K(1)NETVAMHYR	455.547	-0.25466	2	1.41554e-15	362200000	0.48
B8NYC3-163	B8NYC3	163	K	Glutathione S-transferase family protein, putative	AFLA_010930	43.492	43.492	VLK(1)PQAAQGR	584.328	-0.14526	2	0.01833	31787000
B8NYC3-226	B8NYC3	226	K	Glutathione S-transferase family protein, putative	AFLA_010930	40.154	40.154	IK(1)EYLASDR	597.804	-1.6395	2	0.0345293	39479000	0.69
B8NYI3-107	B8NYI3	107	K	AsorizinA OS=Aspergillus oryzae (strain ATCC 42149 / RIB 40) GN=oeiA PE=4 SV=1	AFLA_011530	82.287	82.287	VEPVVPVK(1)K	547.826	-0.003456	2	0.000471222	80373000	2.06
B8NYK7-860	B8NYK7	860	K	Herpes virus major outer envelope glycoprotein BLLF1 OS=Aspergillus flavus (strain ATCC MYA-384 / AF70) GN=P034_02976582 PE=4 SV=1	AFLA_011770	71.976	71.976	EAQEAHEK(1)ECER	539.227	0.64105	3	4.54537e-05	6303600	0.44
B8NYL2-91	B8NYL2	91	K	Translocation protein (Sec66), putative	AFLA_011820	71.379	71.379	RAEEDIK(1)R	372.86	0.24874	3	0.00152327	54515000	0.69
B8NYP6-276	B8NYP6	276	K	Acetyl-CoA acetyltransferase, putative	AFLA_012160	44.318	44.318	ELNLK(1)PVAK	371.217	0.1773	3	0.0082	28238000	1.13
B8NYQ1-131	B8NYQ1	131	K	Hsp70 chaperone (HscA), putative	AFLA_012200	93.096	82.417	MK(1)EVAETK	345.839	-1.0384	2	0.000407053	2130400000	0.59
B8NYQ1-246	B8NYQ1	246	K	Hsp70 chaperone (HscA), putative	AFLA_012200	208.46	208.46	ATAGDTHLGGQDFDTNLLEHFK(1)K	523.853	-0.028571	5	9.97651e-119	3178800000	0.37
B8NYQ1-334	B8NYQ1	334	K	Hsp70 chaperone (HscA), putative	AFLA_012200	137.17	81.992	SK(1)VDEIVLVGGSTR	780.417	-3.0355	3	3.66213e-21	923100000	0.72
B8NYQ1-539	B8NYQ1	539	K	Hsp70 chaperone (HscA), putative	AFLA_012200	65.056	55.064	SSDEAFTK(1)K	556.759	-0.75123	3	0.00159961	195190000	0.25
B8NYT7-178	B8NYT7	178	K	Histidinol-phosphatase	AFLA_114490	59.35	59.35	LK(1)SDDPER	530.251	-1.7244	2	0.00814283	12358000	0.63
B8NYZ9-135	B8NYZ9	135	K	60S ribosomal protein L13	AFLA_115110	135.47	124.25	K(1)LDSSAEEVSAAK	717.852	1.3706	2	2.70619e-18	44533000	0.47
B8NYZ9-182	B8NYZ9	182	K	60S ribosomal protein L13	AFLA_115110	73.386	73.386	NLTAEEAVTEIK(1)R	525.274	1.5538	3	8.19819e-06	59109000	0.63
B8NYZ9-188	B8NYZ9	188	K	60S ribosomal protein L13	AFLA_115110	105.58	105.58	RDDLPK(1)GEEAAYR	540.594	-0.17474	3	5.27296e-08	38130000	0.59
B8NYZ9-217	B8NYZ9	217	K	60S ribosomal protein L13	AFLA_115110	127.17	127.17	AK(1)AEEESAAK	567.27	2.6151	3	3.34603e-14	66156000	0.83
B8NZ05-314	B8NZ05	314	K	Succinate-CoA ligase subunit beta	AFLA_115170	51.276	51.276	QK(1)EVFSWR	590.293	-0.02865	2	0.0183038	63128000	0.72
B8NZ08-127	B8NZ08	127	K	Xanthine-guanine phosphoribosyl transferase Xpt1, putative	AFLA_115200	131.32	127.71	ELQK(1)DVEQAQK	708.354	-0.17474	2	1.05022e-16	41293000	0.37
P41747-28	P41747	28	K	Alcohol dehydrogenase 1	adh1	79.652	79.652	QIPVPK(1)PGPDEILVK	577.329	-2.7153	3	6.00112e-14	0
P41747-253	P41747	253	K	Alcohol dehydrogenase 1	adh1	170.1	170.1	AATPEGLGAHAVILLAVAEK(1)PFQQAAEYVR	805.93	1.0244	3	1.58137e-83	403260000	0.91
Q9P900-25	Q9P900	25	K	Demethylsterigmatocystin 6-O-methyltransferase	omtB	57.177	52.786	TDDVGK(1)R	445.714	-1.5673	2	0.0138953	10988000	0.58
Q9P900-241	Q9P900	241	K	Demethylsterigmatocystin 6-O-methyltransferase	omtB	60.019	60.019	AK(1)FPNLPGR	550.298	0.71977	2	0.00438443	73511000	0.58

## Sheet: 02
ID	Protein accession	Position	Amino acid	Protein names	Gene names	Score	Score for localization	localization score	Modification sites probabilities	m/z	Mass error [ppm]	Charge	PEP	Intensity	High2/Low2 Ratio
B8MVY2-82	B8MVY2	82	K	Phospho-2-dehydro-3-deoxyheptonate aldolase	AFLA_073290	58.981	58.917		LK(1)ELAGK	429.75	-0.23963	2	0.00919682	140330000
B8MVY2-102	B8MVY2	102	K	Phospho-2-dehydro-3-deoxyheptonate aldolase	AFLA_073290	58.917	58.917		AYLEK(1)PR	488.759	-0.31643	2	0.00922504	187090000	0.72
B8MVY8-43	B8MVY8	43	K	Protein kinase C substrate, putative	AFLA_073350	101.8	101.8		FYK(1)DTDTFTCISHPAIK	715.338	1.1117	3	2.60932e-15	32757000	0.73
B8MVZ9-303	B8MVZ9	303	K	Cyclopropane-fatty-acyl-phospholipid synthase, putative	AFLA_073460	79.492	79.492		K(1)AGIEDSQSR	595.786	-0.45343	2	0.000582696	24177000	0.44
B8MVZ9-329	B8MVZ9	329	K	Cyclopropane-fatty-acyl-phospholipid synthase, putative	AFLA_073460	64.207	79.492		VDGGYK(1)K	433.716	1.9736	2	0.00449005	25480000	0.46
B8MW01-21	B8MW01	21	K	Tropomyosin, putative	AFLA_073480	115.68	72.801		LEADEAHEK(1)TEELK	581.276	0.24147	3	6.60409e-16	976160000	0.31
B8MW01-59	B8MW01	59	K	Tropomyosin, putative	AFLA_073480	118.21	72.801		NQLLEGEVEK(1)LETALK	638.674	-0.42632	3	4.77748e-18	139420000	0.32
B8MW01-122	B8MW01	122	K	Tropomyosin, putative	AFLA_073480	41.704	41.704		K(1)VQALESSR	559.296	0.14087	2	0.0123445	23713000
B8MW01-136	B8MW01	136	K	Tropomyosin, putative	AFLA_073480	92.932	72.801		VQALESSRDEWESK(1)YEEMAK	629.538	0.93766	3	7.88053e-21	810240000	0.35
B8MW01-143	B8MW01	143	K	Tropomyosin, putative	AFLA_073480	89.355	72.801		K(1)YAELQK	490.258	-0.18977	3	0.00110006	1228600000	0.43
B8MW17-448	B8MW17	448	K	C6 transcription factor, putative	AFLA_073640	40.352	40.352		DIDRK(1)LPCK	622.819	-1.35	2	0.0250556	54880000	0.66
B8MW23-1102	B8MW23	1102	K	Autophagy protein Apg6 OS=Aspergillus parasiticus (strain ATCC 56775 / NRRL 5862 / SRRC 143 / SU-1) GN=P875_00086856 PE=4 SV=1	AFLA_073700	55.261	55.261		K(1)TDEDQEHQER	505.55	-0.47591	3	0.000970445	3020000	0.58
B8MW24-136	B8MW24	136	K	Mitochondrial ribosomal protein DAP3, putative	AFLA_073710	66.27	43.858		AVEAFK(1)PK	330.515	2.0347	3	0.00220431	96860000	0.52
B8MW29-277	B8MW29	277	K	DNA mismatch repair protein Msh3	AFLA_073760	48.174	43		LHVHVK(1)R	330.194	-1.9268	3	0.0148222	640030000	1.06
B8MW52-195	B8MW52	195	K	Proteasome subunit beta type	AFLA_073990	65.467	65.467		EAIK(1)WDGSSGGVIR	787.894	3.2653	2	6.81541e-05	29970000	0.52
B8MW92-160	B8MW92	160	K	Cell wall integrity signaling protein Lsp1/Pil1, putative	AFLA_087820	117.89	116.37		YK(1)DPNSPR	538.754	-0.35525	2	1.37647e-07	118410000	0.32
B8MWA0-15	B8MWA0	15	K	Pyruvate kinase	AFLA_087900	67.507	67.507		MK(1)LEWHSK	386.859	0.46247	3	0.00107032	262840000	0.47
B8MWA0-113	B8MWA0	113	K	Pyruvate kinase	AFLA_087900	153.82	153.82		TGNTTDDK(1)DIPIKEGHELNITTDEK	721.848	-0.068404	4	2.57464e-66	125270000	0.44
B8MWA0-462	B8MWA0	462	K	Pyruvate kinase	AFLA_087900	150.05	153.82		GVWPFLFPENK(1)PDFNVK	712.026	-1.1722	4	1.59793e-44	1078000000	0.3
B8MWG7-79	B8MWG7	79	K	Pc16g02070 protein OS=Penicillium rubens (strain ATCC 28089 / DSM 1075 / NRRL 1951 / Wisconsin 54-1255) GN=Pc16g02070 PE=4 SV=1	AFLA_088570	111.22	54.982		LNTSPSSIEDK(1)DILK	587.304	0.40037	3	5.86751e-13	204610000	0.9
B8MWG7-92	B8MWG7	92	K	Pc16g02070 protein OS=Penicillium rubens (strain ATCC 28089 / DSM 1075 / NRRL 1951 / Wisconsin 54-1255) GN=Pc16g02070 PE=4 SV=1	AFLA_088570	64.711	54.982		LHLVNPPVK(1)K	415.584	-0.76321	3	0.000870625	308260000	0.7
B8MWQ4-592	B8MWQ4	592	K	Mitochondrial carrier protein, putative	AFLA_075120	75.819	75.819		TILK(1)EEGFK	582.811	-0.73469	2	0.000697869	34201000	0.53
B8MWS8-422	B8MWS8	422	K	Golgi matrix protein, putative	AFLA_088780	72.2	49.489		GK(1)PEDNVDR	565.26	0.94286	2	0.000898704	4710900	0.62
B8MWT1-280	B8MWT1	280	K	Glycerol-3-phosphate dehydrogenase, mitochondrial	AFLA_088810	40.331	40.331		VK(1)DIIPGK	485.284	-2.9612	2	0.0306677	14208000	0.46
B8MX20-474	B8MX20	474	K	Septin AspB	AFLA_076070	77.894	87.123		LK(1)QSEDELYAR	726.354	-0.58221	2	0.000900771	17693000	0.56
B8MX20-488	B8MX20	488	K	Septin AspB	AFLA_076070	87.123	87.123		EMK(1)DQLER	574.766	-1.0188	2	0.000372778	81096000	0.55
B8MX61-4	B8MX61	4	K	Glutathione S-transferase, putative	AFLA_076480	91.622	91.622		SLK(1)PIILHGHSAGPNPWK	524.284	-1.7574	4	2.42301e-14	66465000	0.49
B8MX61-86	B8MX61	86	K	Glutathione S-transferase, putative	AFLA_076480	102.29	102.29		K(1)FSFEAGTPEYFHAK	620.293	-0.64865	3	2.53332e-11	226220000	0.44
B8MX61-127	B8MX61	127	K	Glutathione S-transferase, putative	AFLA_076480	69.65	102.29		YHPEK(1)VESAR	439.214	-0.90471	3	0.00100052	12622000
B8MX73-69	B8MX73	69	K	Translation elongation factor eEF-3, putative	AFLA_076600	71.501	61.962		LAEDLK(1)K	458.753	-2.0593	2	0.00277311	465670000	1.04
B8MX73-374	B8MX73	374	K	Translation elongation factor eEF-3, putative	AFLA_076600	61.962	61.962		FDEQVK(1)K	497.248	0.31635	2	0.00502518	410770000	0.53
B8MX73-806	B8MX73	806	K	Translation elongation factor eEF-3, putative	AFLA_076600	139.86	61.962		IVTDEDEK(1)AMDK	747.337	1.6284	2	2.02452e-24	73488000	0.24
B8MX73-1037	B8MX73	1037	K	Translation elongation factor eEF-3, putative	AFLA_076600	112.3	61.962		K(1)LTSSEQR	524.767	-0.37475	2	6.2201e-06	46737000	0.52
B8MX81-475	B8MX81	475	K	Acetyltransferase component of pyruvate dehydrogenase complex	AFLA_076680	79.659	79.659		K(1)VVENPLELLL	683.895	3.0028	2	0.00052171	58082000	0.62
B8MX82-92	B8MX82	92	K	Dihydrolipoamide acetyltransferase component of pyruvate dehydrogenase OS=Aspergillus nomius NRRL 13137 GN=ANOM_005065 PE=4 SV=1	AFLA_076690	164.11	164.11		IEQEESEENK(1)K	731.831	-0.027046	2	2.26392e-40	99885000	0.61
B8MX84-403	B8MX84	403	K	Malate dehydrogenase, NAD-dependent	AFLA_076710	136.7	136.7		LLEACLGDLK(1)K	453.911	0.18332	2	2.21223e-19	149290000	0.32
B8MX84-408	B8MX84	408	K	Malate dehydrogenase, NAD-dependent	AFLA_076710	113.22	136.7		NIQK(1)GIDFVK	631.343	-0.12267	2	9.89768e-09	19017000
B8MX90-317	B8MX90	317	K	Fructose-2,6-bisphosphatase	AFLA_076770	83.783	43.185		DEDK(1)YNYR	601.752	-0.17167	2	0.000354215	119170000	0.5
B8MXA1-131	B8MXA1	131	K	Acyl-CoA desaturase	AFLA_076880	110.8	110.8		YTDTEK(1)DPYSVR	787.354	0.88288	2	2.38824e-09	38563000	0.59
B8MXA2-310	B8MXA2	310	K	Metallopeptidase MepB	AFLA_076890	62.546	62.546		K(1)NDIEAR	473.235	-0.29011	2	0.00497286	157520000	0.86
B8MXL2-214	B8MXL2	214	K	Zinc-binding oxidoreductase ToxD, putative	AFLA_077990	97.565	97.565		K(1)YTNNNLK	547.777	0.93596	2	0.000135332	25974000	0.23
B8MXQ1-49	B8MXQ1	49	K	Acetyl-coA hydrolase Ach1, putative	AFLA_078380	110.44	110.44		K(1)VPTALADHVEK	469.921	0.17482	3	1.33833e-09	50792000
B8MXQ1-335	B8MXQ1	335	K	Acetyl-coA hydrolase Ach1, putative	AFLA_078380	50.04	93.649		FSPDGFK(1)R	527.254	-0.45954	2	0.00819632	258240000	0.55
B8MXQ1-493	B8MXQ1	493	K	Acetyl-coA hydrolase Ach1, putative	AFLA_078380	93.649	93.649		AEYECLK(1)K	570.766	1.0504	2	0.000210147	79678000	0.76
B8MXR5-121	B8MXR5	121	K	Mitochondrial ATPase subunit ATP4, putative	AFLA_078520	83.998	83.998		HK(1)DILNAAR	379.872	-0.86852	3	0.000209338	56950000	0.59
B8MXS8-135	B8MXS8	135	K	ATP synthase subunit alpha	AFLA_078650	75.109	84.605		EGETVK(1)R	459.73	-0.17314	2	0.00216075	87753000	0.76
B8MXS8-243	B8MXS8	243	K	ATP synthase subunit alpha	AFLA_078650	148.18	84.605		WNNTSDESK(1)K	654.789	0.66592	2	1.77015e-21	438040000	0.26
B8MXS8-430	B8MXS8	430	K	ATP synthase subunit alpha	AFLA_078650	84.605	84.605		AMK(1)QVAGSLK	566.805	0.46336	2	0.000517835	32122000	0.52
B8MXS8-544	B8MXS8	544	K	ATP synthase subunit alpha	AFLA_078650	125.22	125.22		ETEASLK(1)EIIQSFNK	612.979	-2.9077	3	1.75872e-18	18158000	0.51
B8MXX8-45	B8MXX8	45	K	Valyl-tRNA synthetase	AFLA_079150	57.59	79.875		TEK(1)ELER	502.748	1.7897	2	0.00981565	20944000	0.4
B8MXX8-112	B8MXX8	112	K	Valyl-tRNA synthetase	AFLA_079150	92.265	79.875		DLFK(1)PEFGSDGK	720.338	0.62686	2	4.28169e-06	380120000	0.52
B8MXX8-463	B8MXX8	463	K	Valyl-tRNA synthetase	AFLA_079150	58.98	58.98		SNDVIEPILK(1)PQWWMK	695.356	-3.5128	3	1.04217e-05	73278000
B8MY10-691	B8MY10	691	K	Pre-mRNA splicing helicase, putative	AFLA_079470	60.255	53.034		K(1)GEQTGEPVR	600.796	1.7521	2	0.00117542	5246700	0.83
B8MY11-307	B8MY11	307	K	Oligopeptidase family protein	AFLA_079480	67.214	67.214		EDGYESDK(1)NR	656.768	-1.3037	2	0.00168251	6720700	0.76
B8MY49-443	B8MY49	443	K	Lipase/serine esterase, putative	AFLA_079860	74.173	74.173		K(1)YPVYIHNHR	357.436	0.46616	4	0.000590715	53079000	0.5
B8MY65-91	B8MY65	91	K	ATP synthase subunit gamma	AFLA_080020	77.062	#N/A		AETKPLEDK(1)K	420.222	1.1605	3	0.00152852	296750000	0.92
B8MY77-86	B8MY77	86	K	60S ribosomal protein L12	AFLA_080140	45.368	45.368		ALK(1)EPPRDR	394.547	-0.56048	3	0.0137681	138530000	0.45
B8MYA2-96	B8MYA2	96	K	6-phosphogluconolactonase, putative	AFLA_080390	87.184	87.184		LLK(1)DELLSK	579.834	2.6371	2	0.000211855	32082000
B8MYF2-710	B8MYF2	710	K	Aspartyl-tRNA synthetase, cytoplasmic	AFLA_080900	121.44	121.44		YK(1)PIWLLCSPQVEAILGEK	782.08	-0.98312	3	1.18279e-27	30507000	0.5
B8MYK0-167	B8MYK0	167	K	Cytochrome C1/Cyt1, putative	AFLA_081380	116.04	88.385		LSDYIPAPYK(1)NEEAAR	646.314	-0.39365	2	9.67075e-18	271130000	0.56
B8MYK2-207	B8MYK2	207	K	Secretion pathway protein Sls2/Rcy1, putative	AFLA_081410	42.802	42.802		K(1)YTDPQHQAR	448.549	-1.9016	3	0.00697629	4838400	0.94
B8MYK4-149	B8MYK4	149	K	Eukaryotic translation initiation factor 3 subunit B	PRT1	95.197	56.548		IDEEYKPPTVEPFK(1)EK	683.674	0.73505	3	2.15377e-10	154600000	0.51
B8MYK4-688	B8MYK4	688	K	Eukaryotic translation initiation factor 3 subunit B	PRT1	117.09	56.548		EK(1)ELMAEEK	603.782	0.29375	3	1.97956e-08	208090000	0.57
B8MYL7-187	B8MYL7	187	K	Presequence translocase-associated motor subunit Pam17, putative	AFLA_081560	93.178	93.178		EK(1)EFYDR	543.741	0.88378	2	0.00197621	173030000	0.42
B8MYT1-142	B8MYT1	142	K	AAA family ATPase, putative	AFLA_082200	58.32	58.32		RVEFK(1)PPFMPFVHR	472.499	-0.83304	4	0.000168379	35036000	0.56
B8MYU1-69	B8MYU1	69	K	mRNA splicing factor (Prp18), putative	AFLA_082300	40.015	40.015		K(1)LDEEEAER	609.778	-2.9152	2	0.0152727	7039800	0.79
B8MYW2-84	B8MYW2	84	K	TCTP family protein	AFLA_082510	85.676	149.33		LEK(1)DEYK(1)K	626.801	0.83141	2	0.00223044	1622500000	0.51
B8MYW2-88	B8MYW2	88	K	TCTP family protein	AFLA_082510	85.533	149.33		LEK(1)DEYK(1)K	626.801	0.83141	2	0.000405605	6296400000	0.33
B8MYW2-106	B8MYW2	106	K	TCTP family protein	AFLA_082510	61.161	149.33		K(1)APEETIK	339.182	-0.16592	2	0.00287033	168770000	0.46
B8MYW2-113	B8MYW2	113	K	TCTP family protein	AFLA_082510	92.856	65.179		KAPEETIK(1)EFK	473.917	0.71823	3	4.46426e-05	1618500000	0.44
B8MYW2-116	B8MYW2	116	K	TCTP family protein	AFLA_082510	109.6	65.179		EFK(1)ENAQTALK	460.233	-0.51944	3	1.42929e-08	591760000	0.31
B8MYW2-124	B8MYW2	124	K	TCTP family protein	AFLA_082510	149.33	149.33		ENAQTALK(1)R	565.794	0.09985	2	6.49587e-26	267250000	0.33
B8MYW2-172	B8MYW2	172	K	TCTP family protein	AFLA_082510	75.213	149.33		HGLEEYK(1)V	537.759	-0.23143	2	0.000484214	2180100000	0.63
B8MYY0-721	B8MYY0	721	K	Pseudouridine synthase TruD/Pus7, putative	AFLA_082690	51.979	51.979		VLAYK(1)PDFGGR	661.841	1.6394	2	0.0036444	69325000	0.63
B8MZ17-213	B8MZ17	213	K	Heme/steroid binding domain protein, putative	AFLA_083060	60.91	48.423		K(1)YFEVGK	485.748	-0.94106	2	0.00544839	58959000
B8MZ48-305	B8MZ48	305	K	Glutathione oxidoreductase Glr1, putative	AFLA_083370	89.029	89.029		K(1)FDPMIQK	553.781	-1.1104	2	0.000250494	293150000	0.61
B8MZ48-498	B8MZ48	498	K	Glutathione oxidoreductase Glr1, putative	AFLA_083370	55.064	89.029		K(0.164)K(0.836)NPTEFK	364.529	0.83911	2	0.0113134	295470000	0.53
B8MZ49-411	B8MZ49	411	K	MAP kinase kinase (Pbs2), putative	AFLA_083380	111.63	103.43		TLK(1)DDHNIIHR	366.192	-0.75586	4	4.95212e-09	72014000	1.22
B8MZ60-193	B8MZ60	193	K	Sterol delta 5,6-desaturase, putative	AFLA_083490	40.268	40.268		HLHK(1)PHHK	284.155	-0.11614	3	0.0197165	1198800
B8MZA0-210	B8MZA0	210	K	Oxidoreductase, zinc-binding dehydrogenase family, putative	AFLA_083890	92.098	#N/A		ELNFDGGFNYK(0.963)NEK(0.037)PADALAR	823.728	-0.27035	3	2.40306e-20	48448000	0.3
B8MZA3-384	B8MZA3	384	K	Adenylosuccinate synthetase	AFLA_083920	81.625	56.936		K(1)YEDLPDNAR	660.807	-1.681	2	0.000481068	1194800000	0.69
B8MZE3-209	B8MZE3	209	K	Mitochondrial phosphate carrier protein (Mir1), putative	AFLA_084330	102.5	96.707		GFDK(1)ETLSDGAK	684.32	-0.87756	2	8.22941e-08	147460000	0.35
B8MZF6-483	B8MZF6	483	K	Heat shock protein Hsp98/Hsp104/ClpA, putative	AFLA_084460	56.916	56.916		EK(1)YESEK	506.727	0.79082	2	0.0101154	25284000	0.79
B8MZF6-500	B8MZF6	500	K	Heat shock protein Hsp98/Hsp104/ClpA, putative	AFLA_084460	43.635	56.916		IK(1)LDSLK	458.771	-1.503	2	0.0403617	25957000	0.57
B8MZG9-84	B8MZG9	84	K	Hsp70 family chaperone Lhs1/Orp150, putative	AFLA_084590	84.169	76.073		ESAAVAFK(1)PTR	638.83	-0.45743	2	0.000498991	66180000	0.75
B8MZH2-73	B8MZH2	73	K	40S ribosomal protein S5, putative	AFLA_084620	81.335	81.335		K(1)AQCPIIER	607.814	-0.32373	2	0.000277107	24513000	0.71
B8MZH2-203	B8MZH2	203	K	40S ribosomal protein S5, putative	AFLA_084620	76.1	81.335		K(0.168)K(0.832)DELER	509.264	0.042047	2	0.00339872	65906000	0.69
B8MZH6-15	B8MZH6	15	K	2-isopropylmalate synthase	AFLA_084660	99.815	65.278		FK(1)PLHLPDR	408.224	-1.6287	2	2.25525e-05	725680000	0.64
B8MZI3-52	B8MZI3	52	K	Protein translocation complex component (Npl1), putative	AFLA_084730	143.67	107.98		SDYK(1)PEHGDLIEAQK	610.623	-0.52422	3	2.23224e-31	185520000	0.33
B8MZI5-187	B8MZI5	187	K	Probable Xaa-Pro aminopeptidase AFLA_084750	AFLA_084750	72.531	72.531		VIK(1)DEYELR	632.825	0.41684	2	0.00088035	22648000	0.8
B8MZN8-30	B8MZN8	30	K	Pre-rRNA processing nucleolar protein Sik1, putative	AFLA_085280	67.136	63.29		LK(1)EVQEGVNDLSK	520.27	0.36529	3	9.02555e-05	92292000	0.64
B8MZN8-504	B8MZN8	504	K	Pre-rRNA processing nucleolar protein Sik1, putative	AFLA_085280	63.29	63.29		KSDVGEGESEK(1)K	464.888	-0.66722	3	0.00114812	23423000	0.52
B8MZQ0-236	B8MZQ0	236	K	Phosphoglycerate mutase, 2,3-bisphosphoglycerate-independent	AFLA_085400	53.964	#N/A		YEK(1)DETDEFLKPIIVGGEER	617.552	2.1611	4	1.53876e-05	96114000	0.53
B8MZQ0-244	B8MZQ0	244	K	Phosphoglycerate mutase, 2,3-bisphosphoglycerate-independent	AFLA_085400	88.182	86.898		YEKDETDEFLK(1)PIIVGGEER	617.552	0.9208	3	9.3838e-16	323240000	0.45
B8MZQ0-286	B8MZQ0	286	K	Phosphoglycerate mutase, 2,3-bisphosphoglycerate-independent	AFLA_085400	49.3	86.898		SPK(1)PDFPYPK	425.88	1.1755	3	0.000284917	15275000	0.68
B8MZQ0-329	B8MZQ0	329	K	Phosphoglycerate mutase, 2,3-bisphosphoglycerate-independent	AFLA_085400	130.27	86.898		K(1)DVQQCHVAETEK	557.926	-0.19366	3	8.83102e-21	100060000	0.92
B8MZQ0-438	B8MZQ0	438	K	Phosphoglycerate mutase, 2,3-bisphosphoglycerate-independent	AFLA_085400	86.898	86.898		AIGVIYEACK(1)K	451.236	1.379	3	0.000160433	25413000	0.8
B8MZQ2-410	B8MZQ2	410	K	Serine hydroxymethyltransferase	AFLA_085420	63.534	49.16		GMGEEDFK(1)R	584.751	-0.72493	2	0.00138714	1020800000	0.48
B8MZV8-78	B8MZV8	78	K	Regulatory protein SUAPRGA1	AFLA_085980	81.017	66.19		LEDELK(1)HEK	414.207	0.53634	3	0.000278507	315720000	0.61
B8MZY1-374	B8MZY1	374	K	Epoxide hydrolase, putative	AFLA_086210	50.194	50.194		GGHFAALEK(1)PK	418.887	0.19346	3	0.0029281	57808000	0.57
B8MZY8-90	B8MZY8	90	K	NADH-ubiquinone oxidoreductase subunit GRIM-19, putative	AFLA_086280	120.87	83.045		EK(1)ELLGSESK	610.306	2.1648	3	1.42774e-10	720390000	0.44
B8MZZ0-330	B8MZZ0	330	K	Vacuolar import and degRadation protein, putative	AFLA_086300	91.701	91.701		FK(1)DQETEER	641.283	-2.4914	2	1.28654e-19	0
B8N000-97	B8N000	97	K	Isocitrate dehydrogenase [NADP]	AFLA_086400	80.361	72.433		VK(1)NPVVELDGDEMTR	901.435	-0.31139	2	2.33213e-08	24613000	0.61
B8N000-216	B8N000	216	K	Isocitrate dehydrogenase [NADP]	AFLA_086400	109	79.804		LVPGWTK(1)PIIIGR	775.459	3.036	3	9.23954e-10	53073000	0.4
B8N000-312	B8N000	312	K	Isocitrate dehydrogenase [NADP]	AFLA_086400	136.83	79.804		FK(1)DIFQEIYESTYK	637.64	-0.19877	3	1.03113e-23	238200000	0.32
B8N001-847	B8N001	847	K	C1 tetrahydrofolate synthase, putative	AFLA_086410	69.984	65.777		K(1)HIENAR	323.17	-0.2244	3	0.00234173	4091100	0.9
B8N003-47	B8N003	47	K	Coactivator bridging factor 1 (Mbf1), putative	AFLA_086430	95.417	69.03		K(1)YATGNAASK	555.775	0.071529	2	1.60901e-05	12651000	1.13
B8N008-104	B8N008	104	K	Translational initiation factor 2 beta	AFLA_086480	69.03	69.03		K(1)VDAGDFEAK	590.28	3.0482	2	0.00105039	23615000
B8N008-270	B8N008	270	K	Translational initiation factor 2 beta	AFLA_086480	80.905	70.089		SPDTELNK(1)GENR	730.337	-1.2817	3	0.000134474	54584000	0.56
B8N022-155	B8N022	155	K	Glucose-6-phosphate 1-dehydrogenase	AFLA_086620	107.79	99.815		IIVEK(1)PFGK	565.826	0.20587	2	4.25627e-06	469000000	0.42
B8N022-222	B8N022	222	K	Glucose-6-phosphate 1-dehydrogenase	AFLA_086620	108.71	108.71		HHIDNVQITFK(1)EPFGTEGR	582.037	1.4029	4	2.73021e-23	194550000	0.68
B8N022-300	B8N022	300	K	Glucose-6-phosphate 1-dehydrogenase	AFLA_086620	41.164	99.815		SLDGSK(1)PAYK	583.29	0.5215	2	0.0188068	57410000	0.54
B8N022-304	B8N022	304	K	Glucose-6-phosphate 1-dehydrogenase	AFLA_086620	157.85	157.85		SLDGSKPAYK(1)EDETVPQDSR	774.696	-0.59575	3	1.74591e-50	795560000	0.37
B8N031-117	B8N031	117	K	Inorganic diphosphatase, putative	AFLA_086710	65.879	65.879		K(1)IGQANTLEHR	456.241	-0.5974	3	0.000710364	20390000	1.3
B8N031-324	B8N031	324	K	Inorganic diphosphatase, putative	AFLA_086710	85.744	85.744		K(1)YALEVIR	546.308	-2.3471	2	0.000238568	786230000	0.46
B8N044-1072	B8N044	1072	K	Structural maintenance of chromosomes protein	AFLA_086840	62.088	62.088		STEK(1)DFDESR	657.278	-1.1638	2	0.00176826	19839000	1.16
B8N054-56	B8N054	56	K	Eukaryotic translation initiation factor 4, putative	AFLA_086940	94.262	94.262		AIK(1)PIIK	441.787	0.43182	2	0.00179142	533510000	0.87
B8N054-229	B8N054	229	K	Eukaryotic translation initiation factor 4, putative	AFLA_086940	110.98	94.262		K(1)QELTLEGIK	629.848	0.1387	2	2.23966e-08	82308000	0.59
B8N054-275	B8N054	275	K	Eukaryotic translation initiation factor 4, putative	AFLA_086940	82.417	94.262		K(1)VDWLTDK	552.782	0.29767	2	0.000226486	588640000	0.57
B8N071-59	B8N071	59	K	Polymerase (RNA) II (DNA directed) polypeptide D	AFLA_087110	122.39	122.39		K(1)YEEPENLTK	675.825	0.36497	2	6.3229e-11	129160000	0.48
B8N0A7-62	B8N0A7	62	K	FKBP-type peptidyl-prolyl isomerase, putative	AFLA_087480	190.55	172.6		GTLQSDGSEFDSSYK(1)R	938.913	0.20165	2	1.39063e-76	128160000	0.55
B8N0D5-60	B8N0D5	60	K	40S ribosomal protein S11	AFLA_087760	181.66	181.66		TAIEGTYIDK(1)K	446.898	-0.16183	2	6.80847e-52	598900000	0.49
B8N0K5-280	B8N0K5	280	K	ATP-dependent 6-phosphofructokinase	AFLA_024480	62.005	62.005		IK(1)DILTNR	536.803	-0.56549	2	0.00403159	256230000	0.5
B8N0K5-524	B8N0K5	524	K	ATP-dependent 6-phosphofructokinase	AFLA_024480	62.659	62.659		EK(1)YPAFK	328.168	-0.90076	3	0.00483329	40253000	0.55
B8N0Q1-31	B8N0Q1	31	K	C6 transcription factor, putative	AFLA_025860	57.708	57.708		LFQQHDGK(1)R	410.207	0.28121	3	0.00170689	33869000	0.61
B8N0Q6-383	B8N0Q6	383	K	DUF1682 domain protein OS=Aspergillus clavatus (strain ATCC 1007 / CBS 513.65 / DSM 816 / NCTC 3887 / NRRL 1) GN=ACLA_049170 PE=4 SV=1	AFLA_025910	142.83	127.02		RADEEEK(1)AEER	487.887	-0.063358	2	1.4217e-23	118210000	0.61
B8N0R4-148	B8N0R4	148	K	Clathrin light chain	AFLA_025990	72.325	67.704		RAEISEEK(1)K	397.207	0.18291	3	0.00128837	52504000	0.3
B8N0R7-22	B8N0R7	22	K	Calmodulin	AFLA_026020	133.86	133.86		EAFSLFDK(1)DGDGQITTK	657.978	-1.2639	3	8.97362e-28	99637000	0.59
B8N0R7-76	B8N0R7	76	K	Calmodulin	AFLA_026020	80.96	133.86		K(0.91)MK(0.09)DTDSEEEIR	527.575	-0.075876	3	0.000193301	73431000	0.41
B8N0R7-78	B8N0R7	78	K	Calmodulin	AFLA_026020	157.22	133.86		MK(1)DTDSEEEIREAFK	643.291	-0.031802	3	1.66173e-31	1089800000	0.56
B8N0S9-57	B8N0S9	57	K	Alpha-amylase	AFLA_026140	92.039	59.248		K(1)YCGGTWQGIIDK	542.592	0.33174	3	7.03894e-07	167460000	0.93
B8N0S9-410	B8N0S9	410	K	Alpha-amylase	AFLA_026140	142.54	59.248		NWPIYK(1)DDTTIAMR	608.626	0.013381	3	4.13775e-30	489800000	1.06
B8N0V8-176	B8N0V8	176	K	RNA polymerase II elongation factor ell1 OS=Aspergillus udagawae GN=AUD_2476 PE=4 SV=1	AFLA_026430	61.962	57.177		K(1)YGAENR	469.222	-0.17164	2	0.00514259	9197700	0.63
B8N0W2-121	B8N0W2	121	K	Aspartate aminotransferase	AFLA_026470	68.525	78.342		DSPAIK(1)EDR	565.77	-0.030886	2	0.00110265	172920000	0.53
B8N0W2-177	B8N0W2	177	K	Aspartate aminotransferase	AFLA_026470	78.342	78.342		DSGLEVEK(1)YR	648.309	1.7058	2	0.000970486	56513000	0.61
B8N0W2-359	B8N0W2	359	K	Aspartate aminotransferase	AFLA_026470	80.245	78.342		K(1)NLEELGSK	559.29	0.79125	2	0.000302969	49307000	0.78
B8N0W9-390	B8N0W9	390	K	Sphinganine-1-phosphate aldolase BST1, putative	AFLA_026540	70.363	70.363		ELDK(1)AEER	545.257	-1.7495	2	0.00118878	8818200	0.7
B8N0Z8-103	B8N0Z8	103	K	Glycerol dehydrogenase (GldB), putative	AFLA_027730	78.708	65.16		VWNHLHRPEDVQWSVDNSLK(1)R	679.59	0.22728	4	1.18984e-13	228700000	0.78
B8N106-379	B8N106	379	K	Alkaline protease 1	alp1	73.233	73.233		IK(1)ELATK	451.763	-0.33989	2	0.00379418	421370000	2.54
B8N170-710	B8N170	710	K	Glutamate carboxypeptidase, putative	AFLA_028450	55.676	55.676		VVNDK(1)YK	483.251	-0.84819	2	0.0124845	196760000	0.47
B8N174-153	B8N174	153	K	HMG box protein, putative	AFLA_029390	106.58	66.004		WAEMPEEEK(1)EHWK	610.266	0.21932	3	8.70453e-10	199050000	0.52
B8N174-253	B8N174	253	K	HMG box protein, putative	AFLA_029390	42.843	42.843		DVASPADTK(1)K	566.28	-0.61784	2	0.00894772	5660300	0.83
B8N174-271	B8N174	271	K	HMG box protein, putative	AFLA_029390	66.393	42.843		K(1)VQEETPASTR	673.333	-0.24388	2	0.000791497	7917600	0.81
B8N179-116	B8N179	116	K	NADH-cytochrome b5 reductase	AFLA_029440	80.688	41.242		FK(1)PVGAEK	488.261	0.11208	2	0.00033702	1429000000	0.47
B8N179-205	B8N179	205	K	NADH-cytochrome b5 reductase	AFLA_029440	97.734	41.242		QIFK(1)NPDDK	602.796	0.95783	2	3.35592e-05	175320000	0.34
B8N179-317	B8N179	317	K	NADH-cytochrome b5 reductase	AFLA_029440	41.242	41.242		ELGYNK(1)DQVYK	728.851	-1.1331	2	0.0209469	41470000	0.41
B8N180-225	B8N180	225	K	Ribosomal L18ae protein family	AFLA_029450	76.221	76.221		DLK(1)FPLPHR	408.224	-0.20484	3	0.000431859	63509000	0.67
B8N184-54	B8N184	54	K	Mitochondrial intermembrane space translocase subunit Tim10, putative	AFLA_029490	54.237	54.237		EGDLNK(1)GESVCLDR	846.381	0.42421	2	0.00103971	9419100	0.56
B8N1A5-75	B8N1A5	75	K	Metallopeptidase family M24 OS=Aspergillus flavus (strain ATCC MYA-384 / AF70) GN=P034_03086662 PE=4 SV=1	AFLA_029700	62.203	57.525		SGPNTLK(1)PFAENPPDR	920.447	-0.47263	2	1.08148e-05	32800000	0.67
B8N1A5-119	B8N1A5	119	K	Metallopeptidase family M24 OS=Aspergillus flavus (strain ATCC MYA-384 / AF70) GN=P034_03086662 PE=4 SV=1	AFLA_029700	46.352	46.352		TFVLGDDPHK(1)K	452.898	1.9636	3	0.0033305	83662000	0.53
B8N1C0-75	B8N1C0	75	K	Cysteine-rich secreted protein	AFLA_029850	199.15	79.474		TCAAPGTVPTLTGDK(1)K	572.954	-0.17523	3	1.27424e-90	989810000	3.98
B8N1C0-76	B8N1C0	76	K	Cysteine-rich secreted protein	AFLA_029850	99.815	79.474		K(1)YFSCCLK	603.27	1.1324	3	9.23564e-05	127780000	2.67
B8N1C0-254	B8N1C0	254	K	Cysteine-rich secreted protein	AFLA_029850	77.062	59.418		TK(1)DFAAAGK	504.753	1.9129	2	5.12846e-09	84346000	1.77
B8N1D8-722	B8N1D8	722	K	Eukaryotic translation initiation factor 3 subunit A	TIF32	139.38	90.142		EK(1)NELNDR	559.26	-0.45204	2	1.44938e-17	48055000	0.47
B8N1D8-833	B8N1D8	833	K	Eukaryotic translation initiation factor 3 subunit A	TIF32	66.568	90.142		IK(1)EVQDR	494.259	0.24532	2	0.00582175	144860000	0.52
B8N1D8-861	B8N1D8	861	K	Eukaryotic translation initiation factor 3 subunit A	TIF32	80.231	90.142		IK(1)REEEER	396.867	0.25378	2	0.00037277	73155000	0.36
B8N1D8-891	B8N1D8	891	K	Eukaryotic translation initiation factor 3 subunit A	TIF32	53.124	53.124		K(0.223)K(0.777)LDEIALK	386.564	0.24588	3	0.000280034	0
B8N1F3-37	B8N1F3	37	K	Protein mitochondrial targeting protein (Mas1), putative	AFLA_030180	116.58	116.58		YHPDK(1)NANNPDAAEK	595.268	0.87335	3	4.26847e-17	24241000	0.53
B8N1J9-409	B8N1J9	409	K	NAD binding Rossmann fold oxidoreductase, putative	AFLA_030640	97.904	97.904		RPVEIVTEGDK(1)WELK	633.667	-2.0482	3	1.00239e-09	49892000	0.94
B8N1K6-207	B8N1K6	207	K	Phosphoglucomutase PgmA	AFLA_030710	45.829	45.829		EFLNTHK(1)DFK	460.226	1.3484	3	0.00400408	46919000	0.72
B8N1K6-359	B8N1K6	359	K	Phosphoglucomutase PgmA	AFLA_030710	144.65	98.898		FFCNLFDNK(1)K	478.224	3.1723	2	1.42908e-20	142570000	0.49
B8N1M4-13	B8N1M4	13	K	Saccharopine dehydrogenase [NAD(+), L-lysine-forming]	AFLA_030890	49.489	49.489		AETK(1)PAEAR	536.767	0.86941	2	0.00737107	4760700	0.96
B8N1M4-232	B8N1M4	232	K	Saccharopine dehydrogenase [NAD(+), L-lysine-forming]	AFLA_030890	82.287	49.489		WDIEETK(1)K	574.777	-0.5969	2	0.000226015	317770000	0.41
B8N1M8-12	B8N1M8	12	K	Fructose-bisphosphate aldolase, class II	AFLA_030930	60.631	147.12		K(1)TGVIVGDDVLR	686.378	2.1047	2	0.000696985	60986000	1.01
B8N1M8-117	B8N1M8	117	K	Fructose-bisphosphate aldolase, class II	AFLA_030930	83.894	147.12		K(1)LLPWLDGLLDEDER	956.489	0.96115	2	1.06028e-08	24118000	0.48
B8N1M8-245	B8N1M8	245	K	Fructose-bisphosphate aldolase, class II	AFLA_030930	95.909	147.12		LHPELLK(1)K	359.882	-1.5929	2	0.000129016	1630400000	0.32
B8N1M8-246	B8N1M8	246	K	Fructose-bisphosphate aldolase, class II	AFLA_030930	131.04	147.12		K(1)HQAYVK	325.175	0.42655	2	1.26432e-11	646730000	0.78
B8N1M8-261	B8N1M8	261	K	Fructose-bisphosphate aldolase, class II	AFLA_030930	48.376	48.376		DK(1)PVFFVFHGGSGSSK	599.293	0.22472	3	0.000368752	90308000
B8N1M8-275	B8N1M8	275	K	Fructose-bisphosphate aldolase, class II	AFLA_030930	101.6	101.6		DKPVFFVFHGGSGSSK(1)EEYK	782.374	-0.18462	4	3.89395e-21	1623500000	0.44
B8N1M8-279	B8N1M8	279	K	Fructose-bisphosphate aldolase, class II	AFLA_030930	168.5	147.12		EEYK(1)EAISYGVVK	538.935	0.69129	2	6.84375e-46	1506500000	0.49
B8N1M8-329	B8N1M8	329	K	Fructose-bisphosphate aldolase, class II	AFLA_030930	128.38	48.376		DYLMTAVGNPEGEDK(0.007)PNK(0.993)K	736.016	0.22054	3	8.19268e-33	127070000	0.79
B8N1P3-30	B8N1P3	30	K	FHA domain protein SNIP1, putative	AFLA_031080	115.24	100.73		K(1)YDDEYESSSR	739.8	-0.7291	2	4.68734e-13	38835000	0.43
B8N1R9-72	B8N1R9	72	K	Meiotic sister chromatid recombination protein Ish1/Msc1, putative	AFLA_032230	133.24	133.24		VQK(1)PLGQAADQATDQWHQAK	774.049	1.3461	3	9.30747e-34	38637000	0.84
B8N1S5-141	B8N1S5	141	K	Conserved serine-rich protein	AFLA_032290	88.495	85.355		K(1)HNEEMEHR	328.145	0.19202	3	8.29413e-05	7387800	1.08
B8N1T0-597	B8N1T0	597	K	Vacuolar protein sorting-associated protein 35	AFLA_032340	76.927	76.927		K(1)AYADGNER	562.254	-0.078197	2	0.000415825	9763600	0.48
B8N1U7-482	B8N1U7	482	K	Galactokinase	AFLA_032510	110.39	104.43		ALK(1)EEYYLK	628.824	1.2811	2	2.51579e-06	100320000	0.42
B8N1U7-489	B8N1U7	489	K	Galactokinase	AFLA_032510	98.898	104.43		K(1)FPDISEEK	596.79	4.4466	2	1.79037e-05	49750000	0.56
B8N1X1-577	B8N1X1	577	K	Electron transfer flavoprotein-ubiquinone oxidoreductase, mitochondrial	AFLA_032750	41.956	41.956		YK(1)GVENR	483.238	-1.173	2	0.0424071	0
B8N1Y3-181	B8N1Y3	181	K	cAMP-dependent protein kinase regulatory subunit	AFLA_032870	96.756	96.756		TVVDALVEK(1)PIPAK	527.303	-1.9026	3	1.1548e-08	172230000	0.45
B8N204-149	B8N204	149	K	Cytosolic large ribosomal subunit protein L7A	AFLA_033980	97.273	110.08		YGLNHVVGLVENK(1)K	557.302	0.3045	3	8.31888e-09	169400000	0.74
B8N204-195	B8N204	195	K	Cytosolic large ribosomal subunit protein L7A	AFLA_033980	60.436	110.08		LGTVVHK(1)K	327.862	-1.0837	3	0.00237475	39567000	0.71
B8N204-228	B8N204	228	K	Cytosolic large ribosomal subunit protein L7A	AFLA_033980	138.89	110.08		EGYTDK(1)YEESR	492.876	0.29968	3	1.66035e-23	2036300000	0.67
B8N211-36	B8N211	36	K	Aconitate hydratase, mitochondrial	AFLA_034050	72.29	138.55		K(1)VEMSNVEK	582.284	-0.70281	2	0.000583954	14851000	1.15
B8N211-153	B8N211	153	K	Aconitate hydratase, mitochondrial	AFLA_034050	125.73	125.73		ANEINK(1)EVYDFLASATAK	695.344	0.1068	3	1.19302e-27	110040000	0.47
B8N211-370	B8N211	370	K	Aconitate hydratase, mitochondrial	AFLA_034050	87.184	138.55		FK(1)EAVEANK	379.193	-0.46777	2	2.00101e-13	140670000	0.75
B8N211-377	B8N211	377	K	Aconitate hydratase, mitochondrial	AFLA_034050	138.55	138.55		EAVEANK(1)WPEELK	548.27	-0.19438	2	2.60911e-28	645340000	0.71
B8N211-705	B8N211	705	K	Aconitate hydratase, mitochondrial	AFLA_034050	62.546	125.73		IHETNLK(1)K	361.533	0.22409	3	0.0019184	268570000	0.36
B8N225-373	B8N225	373	K	NADH-ubiquinone oxidoreductase 39 kDa subunit, putative	AFLA_034190	83.438	83.438		K(1)YLHVLDDQ	615.804	-3.1093	2	0.000227265	331790000	0.54
B8N230-126	B8N230	126	K	Dienelactone hydrolase family protein	AFLA_034240	47.349	47.349		EELGAK(1)R	451.733	-0.073751	2	0.0203935	6425000
B8N230-196	B8N230	196	K	Dienelactone hydrolase family protein	AFLA_034240	122.52	105.52		HESEETLK(1)K	400.863	0.64741	3	3.61455e-09	359820000	0.56
B8N234-33	B8N234	33	K	40S ribosomal protein S29, putative	AFLA_034280	107.29	42.835		K(1)YGMNICR	571.26	-0.26977	2	2.30419e-05	781040000	0.47
B8N240-58	B8N240	58	K	40S ribosomal protein S10b	AFLA_034340	83.948	83.948		K(1)IHEYLFR	402.549	0.21722	3	0.000179304	89712000	0.7
B8N248-526	B8N248	526	K	Leucyl-tRNA synthetase	AFLA_034420	69.979	69.979		GTMCVGEYK(1)GEPVSAAK	628.622	-0.021604	3	1.64497e-08	43364000	0.8
B8N248-993	B8N248	993	K	Leucyl-tRNA synthetase	AFLA_034420	93.667	72.928		K(1)YPSWQEK	583.28	0.14989	2	0.000209805	400500000	0.39
B8N2D2-281	B8N2D2	281	K	T-complex protein 1, epsilon subunit, putative	AFLA_036170	46.001	46.001		K(1)LQDYEREK	654.825	-2.3168	2	0.0102511	294810000	0.58
B8N2E2-116	B8N2E2	116	K	Lysine--tRNA ligase	AFLA_036270	85.469	85.469		DYDHLGK(1)GDQLPDK	567.597	0.4268	3	1.99234e-07	49397000	0.53
B8N2F2-567	B8N2F2	567	K	Phosphoenolpyruvate carboxykinase AcuF	AFLA_036370	103.77	103.77		NSWTASTSFK(1)DEVNK	605.279	-1.0019	3	1.3447e-12	59863000	1.33
B8N2H2-158	B8N2H2	158	K	Proteasome regulatory particle subunit Rpt4, putative	AFLA_037470	99.069	99.069		EVIELPLK(1)NPELFHR	645.351	-0.77116	3	3.34353e-10	16041000
B8N2H3-95	B8N2H3	95	K	Enolase/allergen Asp F 22	AFLA_037480	83.206	184.01		VDEFLK(1)K	489.761	1.7153	2	1.26256e-07	350620000	0.58
B8N2H3-259	B8N2H3	259	K	Enolase/allergen Asp F 22	AFLA_037480	129.88	43.208		K(1)YDLDFK(1)NPDSDSSK	653.622	-2.2623	3	4.55584e-23	11659000000	0.45
B8N2H3-265	B8N2H3	265	K	Enolase/allergen Asp F 22	AFLA_037480	191.78	184.01		YDLDFK(1)NPDSDSSK	577.585	1.5325	2	8.80118e-71	2393900000	0.39
B8N2H5-89	B8N2H5	89	K	14-3-3 protein sigma, gamma, zeta, beta/alpha, putative	AFLA_037500	93.345	82.452		QK(1)IETELEK	609.317	-0.48719	2	5.67685e-05	156020000	0.46
B8N2H5-126	B8N2H5	126	K	14-3-3 protein sigma, gamma, zeta, beta/alpha, putative	AFLA_037500	87.181	82.452		MK(1)GDYHR	341.484	-1.4587	2	0.00139042	3538700000	0.59
B8N2H5-141	B8N2H5	141	K	14-3-3 protein sigma, gamma, zeta, beta/alpha, putative	AFLA_037500	70.089	82.452		YLAEFASGNK(1)R	678.333	-2.7821	2	0.000884149	42173000	0.58
B8N2H5-143	B8N2H5	143	K	14-3-3 protein sigma, gamma, zeta, beta/alpha, putative	AFLA_037500	103.97	103.97		K(1)VAATAAHEAYK	453.902	0.10655	3	3.69722e-09	51548000	0.52
B8N2K0-1234	B8N2K0	1234	K	Proteasome component (Ecm29), putative	AFLA_037750	47.302	47.302		YMEEIFLK(1)AFK	380.444	-1.1014	4	0.00384627	63941000	0.34
B8N2K9-191	B8N2K9	191	K	Proteasome subunit beta type	AFLA_037840	54.281	54.281		RLFPEEK(1)PLEEISK	605.656	-0.057326	3	0.00148207	45380000
B8N2M1-46	B8N2M1	46	K	Glucosamine-fructose-6-phosphate aminotransferase	AFLA_037960	109.83	113.76		GYDSAGLAIDGDK(1)K	755.357	-2.3815	2	1.17953e-11	97155000	0.54
B8N2M1-70	B8N2M1	70	K	Glucosamine-fructose-6-phosphate aminotransferase	AFLA_037960	113.76	113.76		ELIDECK(1)PDLTK	520.92	0.90817	2	2.51436e-10	235820000	0.7
B8N2M1-193	B8N2M1	193	K	Glucosamine-fructose-6-phosphate aminotransferase	AFLA_037960	46.955	113.76		K(1)GSPLVIGVR	563.335	2.194	2	0.00379408	59418000	0.63
B8N2M1-308	B8N2M1	308	K	Glucosamine-fructose-6-phosphate aminotransferase	AFLA_037960	59.77	113.76		LTK(1)DDGTSNVR	653.318	-0.50832	2	0.00125338	28779000	1.1
B8N2M1-530	B8N2M1	530	K	Glucosamine-fructose-6-phosphate aminotransferase	AFLA_037960	48.948	48.948		VSEQFK(1)EILK	440.906	1.4175	3	0.00319485	5055400
B8N2Y6-259	B8N2Y6	259	K	Glyceraldehyde-3-phosphate dehydrogenase	AFLA_025100	143.28	143.28		AVTYEDIK(1)K	389.536	-0.75848	3	5.76048e-19	20220000000	0.68
B8N370-149	B8N370	149	K	40S ribosomal protein S6	AFLA_026830	60.788	60.788		FFGLDK(1)K	477.75	2.5862	3	0.00423752	8157200	0.44
B8N390-121	B8N390	121	K	NADH-ubiquinone oxidoreductase, subunit F, putative	AFLA_027030	58.815	48.423		DWDK(1)DPRPR	428.87	-0.35433	3	0.00927052	296630000	0.82
B8N394-86	B8N394	86	K	Acetyl-coenzyme A synthetase	AFLA_027070	95.531	95.531		DLDEYK(1)K	505.737	-1.3703	2	0.0010292	366220000	0.35
B8N394-148	B8N394	148	K	Acetyl-coenzyme A synthetase	AFLA_027070	51.346	51.346		HALK(1)NPDK	341.514	0.96138	3	0.00723589	28647000	0.52
B8N394-250	B8N394	250	K	Acetyl-coenzyme A synthetase	AFLA_027070	53.08	95.531		VVITTDEGK(1)R	609.322	-0.50812	2	0.00216994	37100000	0.44
B8N3A7-811	B8N3A7	811	K	Xanthine dehydrogenase HxA, putative	AFLA_027200	76.221	76.221		AVEEYNK(1)K	540.764	0.37946	2	0.000423365	49575000	0.47
B8N3B6-348	B8N3B6	348	K	Proteasome activator subunit 4, putative	AFLA_027290	76.943	69.275		K(1)HPVAHHIAR	317.177	1.7634	4	0.000501548	17682000	0.96
B8N3C1-253	B8N3C1	253	K	Aha1 domain family	AFLA_027340	93.345	72.2		LEK(1)PTQIVQK	642.364	-1.4632	3	3.16727e-05	144870000	0.55
B8N3D7-66	B8N3D7	66	K	Mannose-1-phosphate guanylyltransferase	AFLA_027500	113.93	77.732		K(1)YEEQYNVK	650.806	0.2882	3	9.54706e-08	546860000	0.46
B8N3D7-125	B8N3D7	125	K	Mannose-1-phosphate guanylyltransferase	AFLA_027500	77.732	77.732		ELAEFHK(1)K	367.857	0.17742	3	0.000256734	117250000	0.58
B8N3D7-163	B8N3D7	163	K	Mannose-1-phosphate guanylyltransferase	AFLA_027500	128.68	128.68		FVEK(1)PVEFVGNR	760.891	-1.3319	2	1.06225e-18	1426000000	0.88
B8N3E1-84	B8N3E1	84	K	Aspergillus niger contig An04c0160, genomic contig OS=Aspergillus niger (strain CBS 513.88 / FGSC A1513) GN=An04g04940 PE=4 SV=1	AFLA_027540	85.355	85.355		EK(1)EEAEAR	531.241	-0.64642	2	0.000362949	8597700	0.8
B8N3E1-92	B8N3E1	92	K	Aspergillus niger contig An04c0160, genomic contig OS=Aspergillus niger (strain CBS 513.88 / FGSC A1513) GN=An04g04940 PE=4 SV=1	AFLA_027540	133.75	85.355		K(1)AELGEEDSE	603.754	0.24253	2	8.83182e-15	61413000	0.79
B8N3G3-1032	B8N3G3	1032	K	Mitochondrial translation initiation factor IF-2, putative	AFLA_028660	156.81	52.716		QLEEK(1)DTLYSK	727.356	-0.4218	2	1.90398e-31	82710000	0.21
B8N3G3-1067	B8N3G3	1067	K	Mitochondrial translation initiation factor IF-2, putative	AFLA_028660	63.565	52.716		LK(1)PVFDIP	514.787	-2.2101	2	0.00336315	146500000	0.63
B8N3H7-72	B8N3H7	72	K	Eukaryotic translation initiation factor 5A	AFLA_028800	120.9	120.9		K(1)LEDLSPSTHNMDVPVVK	703.689	0.90945	3	4.17953e-22	34041000	0.51
B8N3H7-114	B8N3H7	114	K	Eukaryotic translation initiation factor 5A	AFLA_028800	65.179	64.121		DDGDTK(1)DDVK	604.252	-1.0909	2	0.00171655	36623000	2.16
B8N3H7-118	B8N3H7	118	K	Eukaryotic translation initiation factor 5A	AFLA_028800	117.55	64.121		DDVK(1)VPDSDVGTR	751.852	-1.5289	2	5.17557e-27	202270000	0.8
B8N3I8-308	B8N3I8	308	K	Polyadenylate-binding protein	AFLA_028910	68.657	47.844		K(1)HEREEELR	332.167	-0.13228	2	0.000827835	43127000	0.86
B8N3M3-12	B8N3M3	12	K	Ribosomal protein L15	AFLA_029260	74.92	52.49		YVEEIQK(1)K	568.795	1.3861	2	0.000501874	54084000	0.33
B8N3P1-167	B8N3P1	167	K	Aspartic endopeptidase Pep2	AFLA_031250	153.36	153.36		VK(1)DQLFAEATSEPGLAFAFGR	785.394	0.13949	3	7.46484e-51	127240000	0.85
B8N3P1-310	B8N3P1	310	K	Aspartic endopeptidase Pep2	AFLA_031250	144.18	83.54		K(1)GFTGQYSVDCDK(1)R	930.907	1.0514	2	4.34609e-30	450400000	0.49
B8N3P1-322	B8N3P1	322	K	Aspartic endopeptidase Pep2	AFLA_031250	162.37	83.54		K(1)GFTGQYSVDCDK(1)R	930.907	1.0514	2	1.35099e-45	1118000000	0.74
B8N3P2-81	B8N3P2	81	K	Proteasome regulatory particle subunit Rpt3, putative	AFLA_031260	68.224	64.42		AQEEIK(1)R	487.251	0.24737	2	0.00332939	108130000	0.48
B8N3P5-66	B8N3P5	66	K	Eukaryotic translation initiation factor 3 subunit E	INT6	51.113	51.113		AK(1)YELLK	482.771	-1.7673	2	0.0227463	98991000
B8N3Q5-33	B8N3Q5	33	K	Ubiquitin (UbiC), putative	AFLA_031390	80.632	80.632		IQDK(1)EGIPPDQQR	812.402	-1.5248	2	2.37406e-05	28355000	0.61
B8N3Q5-83	B8N3Q5	83	K	Ubiquitin (UbiC), putative	AFLA_031390	91.318	80.632		K(1)VYTTPK	468.755	1.9911	2	0.00149844	39926000	0.64
B8N3Q5-107	B8N3Q5	107	K	Ubiquitin (UbiC), putative	AFLA_031390	108.7	73.233		YYK(1)VDGDGK	572.761	1.8023	3	3.64763e-06	187290000	0.47
B8N3S3-12	B8N3S3	12	K	Pyruvate decarboxylase PdcA, putative	AFLA_031570	98.942	98.942		K(1)PIDVAEYLFR	725.882	-4.0052	2	7.62108e-06	643460000	0.8
B8N3S3-222	B8N3S3	222	K	Pyruvate decarboxylase PdcA, putative	AFLA_031570	66.708	98.942		K(1)PVILVDACAIR	727.905	-1.3764	2	0.000290928	125020000	0.74
B8N3U4-83	B8N3U4	83	K	Telomere and ribosome associated protein Stm1, putative	AFLA_031780	104.44	104.44		EK(1)PTDER	487.725	0.034818	2	0.000308624	146960000	1.45
B8N3U4-126	B8N3U4	126	K	Telomere and ribosome associated protein Stm1, putative	AFLA_031780	213.03	104.44		VNQGWGGQSGEK(1)ELDDER	701.979	0.048903	2	1.00562e-113	239360000	0.5
B8N3U4-199	B8N3U4	199	K	Telomere and ribosome associated protein Stm1, putative	AFLA_031780	90.412	69.456		EFK(1)REEDENYIK	567.265	0.33082	3	2.36489e-05	532030000	0.53
B8N3U7-314	B8N3U7	314	K	Zinc knuckle splicing factor Zfm1	AFLA_031810	71.451	71.451		K(1)YDCPEQR	598.256	-1.0175	2	0.000711126	49583000	0.62
B8N3U8-31	B8N3U8	31	K	Glutathione S-transferase GstA	AFLA_031820	101.53	93.909		ISIALEELGLPYK(1)VEK	634.687	-2.7334	3	1.42021e-11	179840000	0.24
B8N3V1-548	B8N3V1	548	K	Clustered mitochondria protein homolog	CLU1	91.867	91.867		K(1)YVLDLYR	585.314	-2.0944	2	0.000220453	135480000	0.68
B8N3W2-59	B8N3W2	59	K	40S ribosomal protein S7e	AFLA_031960	106.6	106.6		EVEVGHGK(1)K	361.521	-1.1337	3	2.55075e-06	21965000	0.39
B8N3W2-165	B8N3W2	165	K	40S ribosomal protein S7e	AFLA_031960	63.426	63.426		VILDEK(1)ER	551.293	1.0941	2	0.00342253	83023000	0.37
B8N3W9-29	B8N3W9	29	K	Hydroxymethylglutaryl-CoA synthase Erg13, putative	AFLA_032030	75.743	75.743		QCVEQTELEK(1)FDGVSEGK	728.332	3.1726	3	2.50946e-09	76753000	0.86
B8N3W9-70	B8N3W9	70	K	Hydroxymethylglutaryl-CoA synthase Erg13, putative	AFLA_032030	64.265	64.265		K(1)YNVDPK	482.243	-1.7956	2	0.00447341	562550000	0.47
B8N3Y7-65	B8N3Y7	65	K	Phosphatidylinositol transporter, putative	AFLA_033100	99.815	46.033		K(1)FDVANAK	496.756	1.7053	2	9.23564e-05	68924000	0.59
B8N3Y9-207	B8N3Y9	207	K	BAP31 domain protein, putative	AFLA_033120	57.59	41.448		TDDDTK(1)K	461.704	1.4601	2	0.00641361	9200700	3.83
B8N426-96	B8N426	96	K	Nitrilase	AFLA_033490	50.473	50.473		K(1)LPVAEGK	471.269	-0.03025	2	0.00793111	18008000
B8N439-84	B8N439	84	K	RNA binding protein, putative	AFLA_033620	159.69	159.69		GILETEFGTSNEDECIK(1)K	724	-1.295	3	1.65115e-46	484050000	0.69
B8N442-34	B8N442	34	K	GTP-binding nuclear protein	AFLA_033650	93.649	93.649		HLTGEFEK(1)K	396.868	-0.16127	3	2.78512e-05	639150000	0.43
B8N442-139	B8N442	139	K	GTP-binding nuclear protein	AFLA_033650	131.69	131.69		K(1)NLQYYDISAK	721.862	1.317	2	3.17659e-18	8997400	0.65
B8N442-156	B8N442	156	K	GTP-binding nuclear protein	AFLA_033650	229.39	131.69		SNYNFEK(1)PFLWIAR	942.968	-2.1311	2	7.80798e-138	1630900000	1.24
B8N446-68	B8N446	68	K	60S ribosomal protein L31e	AFLA_033690	80.165	61.962		IDPALNK(1)K	499.779	0.0021466	3	0.000218312	1001900000	0.27
B8N446-69	B8N446	69	K	60S ribosomal protein L31e	AFLA_033690	77.662	77.662		K(1)VWEAGVK	508.774	1.4721	2	0.000336449	62865000	0.53
B8N4A9-198	B8N4A9	198	K	Pc12g10300 protein OS=Penicillium rubens (strain ATCC 28089 / DSM 1075 / NRRL 1951 / Wisconsin 54-1255) GN=Pc12g10300 PE=4 SV=1	AFLA_035220	61.962	61.962		ETEEFK(1)R	519.741	0.67737	2	0.00514259	36719000	1.32
B8N4B0-341	B8N4B0	341	K	Nuclear pore complex subunit Nup159, putative	AFLA_035230	66.073	44.395		DYK(1)PHLK	334.175	0.38446	3	0.00386228	94605000	0.47
B8N4C0-403	B8N4C0	403	K	Translation release factor eRF3, putative	AFLA_035330	41.476	41.476		K(1)GEYETGFEK	644.291	2.1775	2	0.0116677	12321000	0.55
B8N4C0-451	B8N4C0	451	K	Translation release factor eRF3, putative	AFLA_035330	85.676	41.476		YK(1)ECTVK	514.242	1.0523	2	0.00223044	145230000	0.49
B8N4D8-838	B8N4D8	838	K	RNA binding effector protein Scp160, putative	AFLA_035510	64.734	60.436		TIDIDK(1)K	466.75	1.7501	2	0.00433696	75549000	0.51
B8N4E9-122	B8N4E9	122	K	Hsp70 chaperone BiP/Kar2, putative	AFLA_035620	63.624	59.418		K(1)YDDK(1)DVTK	656.301	0.40111	2	1.17913e-05	1701100000	0.51
B8N4E9-126	B8N4E9	126	K	Hsp70 chaperone BiP/Kar2, putative	AFLA_035620	59.418	59.418		K(1)YDDK(1)DVTK	656.301	0.40111	2	1.17913e-05	0
B8N4E9-359	B8N4E9	359	K	Hsp70 chaperone BiP/Kar2, putative	AFLA_035620	98.105	79.201		TLK(1)PVEQVLK	627.869	0.82489	3	1.54834e-05	437200000	0.72
B8N4G1-348	B8N4G1	348	K	PH domain protein	AFLA_036640	86.592	86.592		YLHEFK(1)DDDDFRR	464.712	-0.35272	4	8.41051e-06	320570000	0.6
B8N4H9-364	B8N4H9	364	K	RNP domain protein	AFLA_036830	62.573	62.573		VK(1)HDGIR	308.835	1.5096	3	0.00485769	1030000	0.76
B8N4I0-224	B8N4I0	224	K	6-phosphogluconate dehydrogenase, decarboxylating	AFLA_036840	93.342	93.342		GVGMPVNEIAEVFDK(1)WNK	711.682	-1.4955	3	9.42006e-15	34234000	0.38
B8N4I0-296	B8N4I0	296	K	6-phosphogluconate dehydrogenase, decarboxylating	AFLA_036840	66.056	66.056		CLSALK(1)DER	596.287	-1.0218	2	5.05674e-06	0
B8N4I0-459	B8N4I0	459	K	6-phosphogluconate dehydrogenase, decarboxylating	AFLA_036840	97.767	93.342		VK(1)PEHANETYPEGK	566.937	-0.4102	3	9.56313e-09	116940000	1.23
B8N4M7-137	B8N4M7	137	K	Rho GTPase Rho1	AFLA_037320	197.49	45.618		TSQK(1)PVTAEQGEEVRK	629.653	-1.4752	3	1.7746e-89	323650000	0.56
B8N4P4-1146	B8N4P4	1146	K	DNA-directed RNA polymerase subunit	AFLA_017530	112.83	52.725		K(1)YEDGNPDK	583.254	-0.1925	3	5.73527e-07	41745000	0.69
B8N4P5-402	B8N4P5	402	K	U4/U6 small nuclear ribonucleoprotein, putative	AFLA_017540	86.014	86.014		NK(1)HEEANEER	452.532	-0.0079414	3	0.000265014	2850200	0.84
B8N4Q2-43	B8N4Q2	43	K	Histone H3	AFLA_017610	103.26	77.662		YK(1)PGTVALR	552.806	0.18165	2	7.29116e-06	4125500000	0.6
B8N4R0-740	B8N4R0	740	K	5'->3' exoribonculease Dhp1	AFLA_017690	68.836	50.46		K(1)YPLLSDDER	668.325	3.6318	2	0.000165887	59151000	0.46
B8N4R2-262	B8N4R2	262	K	Isoleucyl-tRNA synthetase, cytoplasmic	AFLA_017710	68.224	68.224		TLYK(1)DPK	482.753	0.36104	2	0.00509544	45154000	0.48
B8N4T2-241	B8N4T2	241	K	Transketolase	AFLA_017910	50.703	50.703		DK(1)PSVIR	457.751	-0.020117	2	0.0236678	18089000	0.64
B8N4T2-324	B8N4T2	324	K	Transketolase	AFLA_017910	142.67	50.703		YASEYK(1)DEHADLTR	599.936	0.018291	2	2.58633e-30	3888500000	0.48
B8N4T2-350	B8N4T2	350	K	Transketolase	AFLA_017910	159.02	77.746		SLPTYK(1)PTDSAVASR	846.926	0.079661	3	1.44957e-41	618120000	0.34
B8N4T2-599	B8N4T2	599	K	Transketolase	AFLA_017910	162.59	77.746		VVSVPCFEVFDAQDK(1)DYK	749.349	3.5856	3	3.14577e-56	100260000	0.48
B8N4V5-112	B8N4V5	112	K	Mannose-6-phosphate isomerase	AFLA_018140	61.344	61.344		ALSIQAHPNK(1)K	436.242	0.76531	3	0.000652795	21390000	1.28
B8N4X5-24	B8N4X5	24	K	G-protein complex alpha subunit GpaA/FadA	AFLA_018340	107.09	86.911		NEEIENQLK(1)R	686.839	0.094727	2	4.99639e-08	80704000	0.34
B8N4Y8-1305	B8N4Y8	1305	K	Cation-transporting ATPase	AFLA_020260	55.902	55.902		RPDQLK(1)R	338.189	-0.7646	3	0.017303	15871000	0.55
B8N4Z0-11	B8N4Z0	11	K	Glycolipid transfer protein HET-C2, putative	AFLA_020280	68.016	68.016		TWFDGLK(1)R	561.783	-0.40498	2	0.000951596	127020000	0.5
B8N4Z0-89	B8N4Z0	89	K	Glycolipid transfer protein HET-C2, putative	AFLA_020280	104.9	79.885		K(1)HTASEGLLWLVR	537.295	-2.5704	3	8.40272e-10	107430000	0.81
B8N4Z7-137	B8N4Z7	137	K	Translation initiation factor 2 alpha subunit, putative	AFLA_020350	115.57	115.57		K(1)YGHSHDAFK	323.153	-0.18497	3	1.53028e-10	438290000	0.49
B8N507-187	B8N507	187	K	Nucleolar protein nop5	AFLA_020450	55.755	55.755		VK(1)EWYGWHFPELAK	630.646	-2.6853	3	0.000354725	45624000	0.54
B8N507-431	B8N507	431	K	Nucleolar protein nop5	AFLA_020450	59.645	59.645		K(1)FELNEAR	553.777	0.033189	2	0.00329466	42977000	0.62
B8N546-132	B8N546	132	K	Ubiquitin conjugating enzyme (UbcB), putative	AFLA_020840	74.962	74.962		IAEQYK(1)NDR	618.796	0.14552	2	0.000745472	78582000	0.49
B8N592-388	B8N592	388	K	Mitochondrial cytochrome b2, putative	AFLA_022200	56.404	56.404		K(1)YCPEVFDR	657.295	-0.70819	2	0.00244907	36413000	0.7
B8N5B0-185	B8N5B0	185	K	Molecular chaperone Hsp70	AFLA_022380	124.29	110.74		IINEPTAAAIAYGLDK(1)K	630.007	2.9564	3	3.0803e-22	119020000	0.91
B8N5B0-244	B8N5B0	244	K	Molecular chaperone Hsp70	AFLA_022380	100.92	110.74		LVNHFVNEFK(1)R	501.597	0.46284	3	2.73105e-06	926710000	0.7
B8N5B0-354	B8N5B0	354	K	Molecular chaperone Hsp70	AFLA_022380	99.439	110.74		LVSDFFNK(1)EPNK	513.256	0.7733	3	1.30955e-06	92114000	0.49
B8N5B0-421	B8N5B0	421	K	Molecular chaperone Hsp70	AFLA_022380	104.05	110.74		RNTTIPTK(1)K	386.887	0.51065	3	3.3965e-05	1522200000	0.41
B8N5B0-449	B8N5B0	449	K	Molecular chaperone Hsp70	AFLA_022380	78.342	69.721		TK(1)DNNLLGK	551.791	0.34346	2	0.000557903	79016000	0.62
B8N5B0-524	B8N5B0	524	K	Molecular chaperone Hsp70	AFLA_022380	148.62	110.74		YK(1)AEDEAEASR	684.799	1.0479	3	6.73437e-31	2263500000	0.48
B8N5B0-563	B8N5B0	563	K	Molecular chaperone Hsp70	AFLA_022380	112.71	69.721		LTISDSDK(1)EK	618.304	0.72792	2	9.88785e-09	738690000	0.51
B8N5B0-585	B8N5B0	585	K	Molecular chaperone Hsp70	AFLA_022380	60.735	60.735		VDEIIGWLDSNQTATK(1)EEYESQQK	728.592	-0.77128	4	2.2909e-10	309600000	0.39
B8N5B0-636	B8N5B0	636	K	Molecular chaperone Hsp70	AFLA_022380	74.537	69.721		TADEVEEK(1)PEELD	802.347	-0.58513	2	4.28808e-05	110640000	0.92
B8N5B2-6	B8N5B2	6	K	Autophagy-related protein	AFLA_022400	65.241	65.241		FK(1)DEHPFEK	426.2	0.99172	2	7.16114e-06	495940000	0.36
B8N5B2-46	B8N5B2	46	K	Autophagy-related protein	AFLA_022400	100.88	61.78		SDIATIDK(1)K	545.785	1.2196	3	1.10617e-05	104730000	0.58
B8N5B3-218	B8N5B3	218	K	Coproporphyrinogen III oxidase, putative	AFLA_022410	136.81	136.81		TEASAEEK(1)NPGEDK(1)ER	663.956	1.8511	3	1.70787e-25	876570000	0.5
B8N5B3-224	B8N5B3	224	K	Coproporphyrinogen III oxidase, putative	AFLA_022410	136.81	136.81		TEASAEEK(1)NPGEDK(1)ER	663.956	1.8511	3	1.70787e-25	49210000	0.86
B8N5B3-228	B8N5B3	228	K	Coproporphyrinogen III oxidase, putative	AFLA_022410	118.28	118.28		EK(1)ELMDVLR	616.813	-0.76834	2	1.70299e-08	1800600000	0.62
B8N5B9-65	B8N5B9	65	K	Adenylate kinase	ADK1	77.505	72.207		DK(1)YCVCHLATGDMLR	652.287	-0.19949	3	5.51854e-07	771230000	0.59
B8N5B9-188	B8N5B9	188	K	Adenylate kinase	ADK1	42.802	65.179		VFNPPK(1)QEMK	659.329	-3.5183	2	0.0138173	36344000	0.77
B8N5B9-192	B8N5B9	192	K	Adenylate kinase	ADK1	226.67	72.207		QEMK(1)DDITGEPLIQR	936.954	0.32957	3	9.81789e-124	1202800000	0.49
B8N5B9-212	B8N5B9	212	K	Adenylate kinase	ADK1	65.179	65.179		SDDNAETLK(1)K	610.786	-1.5887	2	0.0011216	9612100	0.6
B8N5I0-106	B8N5I0	106	K	Steroid monooxygenase, putative	AFLA_013230	74.464	74.464		K(1)YFDHVDK	384.517	1.984	3	0.000409032	580060000	0.31
B8N5I4-31	B8N5I4	31	K	Tautomerase enzyme OS=Aspergillus parasiticus (strain ATCC 56775 / NRRL 5862 / SRRC 143 / SU-1) GN=P875_00022142 PE=4 SV=1	AFLA_013270	68.224	68.224		K(1)HFHAPER	374.521	-0.50094	3	0.000699905	15445000	0.51
B8N5U3-156	B8N5U3	156	K	Serine/threonine-protein phosphatase	AFLA_014360	101.9	101.65		K(1)YGNANVWK	590.293	1.1462	2	7.54424e-06	110240000	0.33
B8N651-181	B8N651	181	K	NAD(P)H-dependent FMN reductase LOT6, putative	AFLA_016350	41.724	41.724		SWEADGK(1)K	510.735	-0.21847	2	0.0107265	0
B8N656-137	B8N656	137	K	Glutathione S-transferase, putative	AFLA_016400	83.226	73.082		K(1)GLGETDEAR	588.281	0.45141	2	0.000404406	12447000	0.84
B8N684-142	B8N684	142	K	Cytoskeletal adaptor protein SagA	AFLA_018480	95.98	91.28		SK(1)YEEIYNANR	743.844	-1.9459	2	2.10262e-05	73132000	0.37
B8N691-253	B8N691	253	K	Glycogen phosphorylase GlpV/Gph1, putative	AFLA_018550	107.21	62.969		K(1)YQDDNGK	534.236	-0.34234	3	2.3343e-05	28557000	0.57
B8N6A6-43	B8N6A6	43	K	60S ribosomal protein L5, putative	AFLA_018700	79.116	82.261		NK(1)YNAPK	467.735	0.91308	2	0.00226612	58357000	0.87
B8N6A6-84	B8N6A6	84	K	60S ribosomal protein L5, putative	AFLA_018700	74.698	84.743		VFASAYAHELK(1)R	497.925	-0.6266	3	0.000107528	169990000	0.67
B8N6A6-256	B8N6A6	256	K	60S ribosomal protein L5, putative	AFLA_018700	75.764	84.743		EDPFK(0.879)K(0.121)DEDEGSK	541.906	-0.27453	3	5.60365e-05	523950000	0.75
B8N6A6-264	B8N6A6	264	K	60S ribosomal protein L5, putative	AFLA_018700	88.561	88.561		EDPFKKDEDEGSK(1)K	438.705	0.64112	4	8.27639e-08	1145500000	0.37
B8N6A6-271	B8N6A6	271	K	60S ribosomal protein L5, putative	AFLA_018700	82.261	82.261		EEWK(1)AESK	553.754	1.8481	2	0.000345757	14159000	0.57
B8N6A6-281	B8N6A6	281	K	60S ribosomal protein L5, putative	AFLA_018700	84.743	84.743		K(1)LTHAER	318.838	-0.080276	3	0.00111804	58730000	0.75
B8N6G7-198	B8N6G7	198	K	T-complex protein 1, alpha subunit, putative	AFLA_014800	60.398	60.398		NEVK(1)YPVK	538.785	-0.036879	2	0.00471997	37200000
B8N6I0-318	B8N6I0	318	K	Cofactor for methionyl-and glutamyl-tRNA synthetase, putative	AFLA_014930	114.31	110.97		KIVAVCNLK(1)PVTMR	576.988	1.2079	3	1.69918e-15	196620000	0.49
B8N6J3-236	B8N6J3	236	K	Phytanoyl-CoA dioxygenase family protein	AFLA_015060	83.182	56.205		GK(1)AEGGEETR	567.257	-0.96399	2	0.000622113	5906700	0.81
B8N6L0-416	B8N6L0	416	K	Poly(A)+ RNA transport protein (UbaA), putative	AFLA_015230	57.175	42.843		SEESCK(1)PLGTR	682.312	-0.87795	2	0.00118812	40997000	0.59
B8N6L0-757	B8N6L0	757	K	Poly(A)+ RNA transport protein (UbaA), putative	AFLA_015230	42.843	42.843		NPGADK(1)EYYR	656.794	0.033687	2	0.013694	6254000	0.46
B8N6L0-829	B8N6L0	829	K	Poly(A)+ RNA transport protein (UbaA), putative	AFLA_015230	98.627	98.627		LNPVEFEK(1)DDDTNHHIDFITAASNLR	778.622	1.0854	4	1.66317e-32	287120000	0.77
B8N6P5-67	B8N6P5	67	K	Sorbitol/xylulose reductase Sou1-like, putative	AFLA_015580	87.639	87.639		NAEELK(1)K	466.24	0.18651	2	0.00147944	583610000	0.59
B8N6T0-361	B8N6T0	361	K	Tubulin alpha chain	AFLA_016830	93.556	93.556		LGINYQK(1)PVR	644.356	0.55748	2	3.09567e-05	389800000	0.62
B8N6U3-369	B8N6U3	369	K	Acetylglutamate kinase, putative	AFLA_016960	65.465	65.465		LK(1)DVLIR	478.792	-0.55085	2	0.00631209	230260000	0.57
B8N6U3-636	B8N6U3	636	K	Acetylglutamate kinase, putative	AFLA_016960	40.994	#N/A		KLQGYDK(1)R	369.865	-0.72319	3	0.0416342	18998000	0.58
B8N6U6-158	B8N6U6	158	K	Fibrillarin	AFLA_016990	109.04	109.04		LAAGVLGGLDDIYMK(1)PGSK	502.013	4.0041	3	2.59883e-23	40490000	0.39
B8N6U8-438	B8N6U8	438	K	Mitochondrial processing peptidase beta subunit, putative	AFLA_017010	237.06	66.068		TIGQISEK(1)DVMDFANRR	694.009	-2.4241	3	2.8838e-144	862100000	0.48
B8N6W0-214	B8N6W0	214	K	Nuclear segregation protein (Bfr1), putative	AFLA_017130	107.79	107.79		EIK(1)DTYYK	580.28	0.51817	2	3.27261e-05	250290000	0.38
B8N6W0-406	B8N6W0	406	K	Nuclear segregation protein (Bfr1), putative	AFLA_017130	60.436	107.79		TEENIK(1)K	481.245	0.31939	2	0.00558614	40145000	0.96
B8N6W9-46	B8N6W9	46	K	Pyridoxal-dependent decarboxylase domain protein	AFLA_017220	63.216	63.216		YK(1)FDGDQR	564.751	-1.14	2	0.00351267	260580000	1.01
B8N6W9-559	B8N6W9	559	K	Pyridoxal-dependent decarboxylase domain protein	AFLA_017220	71.601	71.601		LPSEWK(1)DPFNEHAIEK	680.662	2.2202	3	2.95152e-07	87087000	1.16
B8N732-351	B8N732	351	K	Phosphoketolase, putative	AFLA_019650	94.122	94.122		SYK(1)PEELFDK	678.322	-3.0203	2	2.90316e-05	36520000	0.39
B8N743-269	B8N743	269	K	Palmitoyl-protein thioesterase	AFLA_019760	66.351	66.351		K(1)LDEEGR	473.727	0.07113	2	0.00386692	15194000	1.42
B8N749-580	B8N749	580	K	DNA helicase	AFLA_019820	44.767	44.767		K(1)YILYAR	513.785	0.095134	2	0.0243322	11644000
B8N752-143	B8N752	143	K	Prolyl oligopeptidase family protein OS=Aspergillus flavus (strain ATCC MYA-384 / AF70) GN=P034_00430154 PE=4 SV=1	AFLA_019850	76.035	54.774		AHEELK(1)R	328.17	-0.03609	3	0.00154827	6655300	0.9
B8N7E8-154	B8N7E8	154	K	Aminotransferase, class V, putative	AFLA_021700	117.65	117.65		IITITHVDTSTGVLSDIK(1)R	723.73	0.053186	3	1.785e-27	70170000	0.75
B8N7F1-114	B8N7F1	114	K	Ribosomal protein S23 (S12)	AFLA_021730	42.718	42.718		AK(1)GDIPGVR	506.775	-0.70546	2	0.0162036	103590000	0.67
B8N7S0-105	B8N7S0	105	K	Similar to An03g03570 OS=Aspergillus luchuensis GN=RIB2604_04300140 PE=4 SV=1	AFLA_105130	166.6	159.26		K(1)YQGPETANHLWERPELK	574.789	1.3387	4	2.04843e-56	415190000	0.36
B8N829-507	B8N829	507	K	Carboxylesterase, putative	AFLA_106230	76.326	76.326		LVSEPYK(1)GESHR	501.248	-0.064467	3	0.000122927	46530000
B8N841-77	B8N841	77	K	ATP citrate lyase subunit (Acl), putatibe	AFLA_106350	114.86	76.228		FVAK(1)PDQLIK	629.856	-1.794	3	3.24615e-10	362530000	0.71
B8N877-71	B8N877	71	K	Similar to An11g00890 OS=Aspergillus luchuensis GN=RIB2604_01501030 PE=4 SV=1	AFLA_106710	85.909	46.543		K(1)PHGGHGDHHEAVK(1)ETEK	439.405	0.49011	5	1.36512e-07	70143000	0.49
B8N877-84	B8N877	84	K	Similar to An11g00890 OS=Aspergillus luchuensis GN=RIB2604_01501030 PE=4 SV=1	AFLA_106710	130.01	46.543		K(1)PHGGHGDHHEAVK(1)ETEK	439.405	0.49011	5	8.78128e-28	22434000	0.45
B8N877-89	B8N877	89	K	Similar to An11g00890 OS=Aspergillus luchuensis GN=RIB2604_01501030 PE=4 SV=1	AFLA_106710	58.712	52.754		K(1)EEQAPAGESEPQPDRDAEQK	813.702	-0.21464	4	1.08864e-08	11812000	0.64
B8N894-243	B8N894	243	K	Aldehyde reductase (AKR1), putative	AFLA_106880	70.908	70.908		AVAEEAGK(1)R	515.762	-0.035049	2	0.000634069	25842000	0.52
B8N8D5-386	B8N8D5	386	K	Noc1p protein, putative	AFLA_107290	82.85	82.85		ELDQK(1)DDEIR	680.815	-0.74405	2	7.52668e-15	0
B8N8D6-108	B8N8D6	108	K	3-hydroxyanthranilate 3,4-dioxygenase	BNA1	79.346	52.008		FK(1)DTVGVVMEQPR	803.401	2.3718	3	2.68342e-05	75300000	0.69
B8N8E4-193	B8N8E4	193	K	PWWP domain protein	AFLA_107380	67.881	64.82		EDYAEGGK(1)R	562.746	0.63977	2	0.000773945	7953900	0.47
B8N8L6-59	B8N8L6	59	K	Argininosuccinate synthase	AFLA_108100	63.076	63.076		K(1)MVIEDLR	552.292	-2.3638	2	0.00233453	79262000	0.78
B8N8P6-193	B8N8P6	193	K	Dipeptidase	AFLA_108410	124.78	124.78		K(1)ADPHWHGVSEAGK	405.446	0.059367	3	4.27703e-17	190730000	0.24
B8N8Q9-232	B8N8Q9	232	K	NADPH dehydrogenase afvA	afvA	96.371	40.373		TDK(1)YGGSFENR	687.302	-0.64297	2	1.97912e-05	46925000	0.23
B8N8T4-407	B8N8T4	407	K	Aldehyde dehydrogenase AldA, putative	AFLA_108790	84.479	65.179		FK(1)DEEEAIK	604.788	-0.72005	2	0.000310013	77861000	0.63
B8N8U3-51	B8N8U3	51	K	Mitochondrial import receptor subunit (Tom20), putative	AFLA_108880	130.47	123.02		AVK(1)EEAEAQGAQER	539.257	0.97301	2	2.75562e-22	30620000	0.69
B8N8V0-1383	B8N8V0	1383	K	Bifunctional pyrimidine biosynthesis protein (PyrABCN), putative	AFLA_108960	77.662	67.704		DK(1)YEAYLK	565.274	-1.3684	2	0.000514915	550150000	0.67
B8N8Y9-520	B8N8Y9	520	K	NADPH--cytochrome P450 reductase	CPRA	111.79	111.79		NK(1)YDGIHVPVHVR	409.217	-0.44559	4	2.63773e-10	275280000	0.54
B8N940-125	B8N940	125	K	Translation elongation factor eEF-1B gamma subunit, putative	AFLA_109860	207.52	79.089		K(1)YTAEELEEHLAK	415.957	0.47314	4	5.2247e-99	6427100000	0.17
B8N940-156	B8N940	156	K	Translation elongation factor eEF-1B gamma subunit, putative	AFLA_109860	77.662	153.75		K(1)WLATEEK	552.782	-0.48802	2	0.000336449	212210000	0.32
B8N940-190	B8N940	190	K	Translation elongation factor eEF-1B gamma subunit, putative	AFLA_109860	156	153.75		AK(1)YPNVVAWYER	798.396	-1.9937	2	3.22256e-32	758050000	0.21
B8N980-316	B8N980	316	K	Flavin-binding monooxygenase-like protein	AFLA_110260	98.156	88.338		QK(1)EDGTVETR	631.797	1.858	2	1.53085e-05	31167000	0.67
B8N9A0-434	B8N9A0	434	K	mRNA splicing protein (Prp39), putative	AFLA_110460	54.784	54.784		IK(1)GSAEEAR	530.767	-0.20044	2	0.00459714	7586600	0.72
B8N9B4-469	B8N9B4	469	K	Aminopeptidase	AFLA_110600	69.721	58.511		SSHPIEVPVK(1)R	450.245	0.12144	3	0.000616841	71360000	0.68
B8N9C3-88	B8N9C3	88	K	Peroxidase	AFLA_110690	123.75	153.03		NFVPTK(1)EDYQK	734.851	-0.13801	2	1.27737e-13	674770000	0.26
B8N9C3-204	B8N9C3	204	K	Peroxidase	AFLA_110690	68.168	81.09		QDK(1)DVAACTPDGR	511.56	1.3218	3	4.10078e-05	16855000
B8N9C3-220	B8N9C3	220	K	Peroxidase	AFLA_110690	110.08	55.261		LPDASK(1)DHQHVR	376.439	-0.00023832	4	1.83644e-09	56082000	0.47
B8N9C3-286	B8N9C3	286	K	Peroxidase	AFLA_110690	125.82	81.09		K(1)WNGPAQFTDK	696.333	-3.693	3	6.11697e-18	152610000	0.19
B8N9C3-351	B8N9C3	351	K	Peroxidase	AFLA_110690	153.03	153.03		LLELGVPFESK(1)PEDR	610.316	3.5785	2	9.91026e-41	80982000	0.49
B8N9D5-71	B8N9D5	71	K	Possible apospory-associated protein c	AFLA_110810	73.841	73.841		AHLDGSK(1)PIR	398.547	-0.40084	3	0.000817232	7924500	0.75
B8N9G2-44	B8N9G2	44	K	AT DNA binding protein (Thy28), putative	AFLA_111080	179.14	179.14		K(1)YPEGSGPKPSPGPK	407.21	1.1137	4	2.99907e-63	347870000	0.69
B8N9G4-206	B8N9G4	206	K	Mitochondrial peroxiredoxin Prx1, putative	AFLA_111100	153.39	148.57		LWIK(1)DIDEVTGSK	535.279	3.087	2	1.01791e-36	36046000	0.36
B8N9G4-262	B8N9G4	262	K	Mitochondrial peroxiredoxin Prx1, putative	AFLA_111100	107.21	107.21		SVFIIDPNK(1)K	630.845	0.72865	3	3.79673e-08	665960000	0.55
B8N9H5-724	B8N9H5	724	K	26S proteasome regulatory subunit Rpn2, putative	AFLA_111210	90.37	81.296		K(1)YQSVPR	489.256	-0.053535	2	0.0014082	174880000	0.31
B8N9I7-384	B8N9I7	384	K	Aspartyl-tRNA synthetase, putative	AFLA_111330	103.73	103.73		ALHSAAVSSGFK(1)PAPTGFDFR	755.043	3.9988	3	9.7861e-24	56559000	0.88
B8N9K7-207	B8N9K7	207	K	Zinc-containing alcohol dehydrogenase, putative	AFLA_111530	68.972	68.972		LK(1)ELGADHVINYK	533.951	-0.72351	3	3.92827e-05	260430000	0.93
B8N9M0-124	B8N9M0	124	K	Respiratory supercomplex factor 1, mitochondrial	rcf1	43.442	#N/A		DK(0.106)EDK(0.894)DWR	397.847	0.91423	3	0.031767	21736000
B8N9N0-44	B8N9N0	44	K	MICOS complex subunit MIC60	AFLA_111760	50.354	45.829		TSDK(1)NAEEPR	623.781	-0.47978	2	0.00442738	4069400	1.05
B8N9N5-87	B8N9N5	87	K	CobW domain protein	AFLA_111810	63.673	44.349		EEVK(1)PDR	486.735	-0.29973	2	0.00710945	8419300	0.61
B8N9R2-56	B8N9R2	56	K	Small nuclear ribonucleoprotein SmB, putative	AFLA_112080	101.75	101.75		SKPAAGPANAPLVESEEK(1)R	684.352	0.526	3	1.09715e-20	65417000	0.39
B8N9R3-90	B8N9R3	90	K	60S ribosomal protein L11	AFLA_112090	66.351	63.419		VK(1)EYELR	518.769	-1.5819	2	0.000133343	168150000	0.63
B8N9R6-84	B8N9R6	84	K	Pyruvate carboxylase	AFLA_112120	112.5	100.88		QK(1)ADEAYMIGHR	512.237	0.8105	3	7.42313e-10	191470000	0.69
B8N9R6-749	B8N9R6	749	K	Pyruvate carboxylase	AFLA_112120	100.88	100.88		IVAMK(1)PHILGIK	473.951	-0.57383	3	1.61563e-25	0
B8N9R6-1033	B8N9R6	1033	K	Pyruvate carboxylase	AFLA_112120	75.109	73.248		VFEDYK(1)K	514.75	-0.055268	2	0.00216075	1189200000	0.45
B8N9R7-515	B8N9R7	515	K	Clathrin heavy chain	AFLA_112130	63.488	63.488		GSLNK(1)YESVELVRPVLQQNR	810.431	0.91362	3	1.41739e-08	288070000	0.4
B8N9R7-661	B8N9R7	661	K	Clathrin heavy chain	AFLA_112130	78.964	78.964		DNK(1)PEHGHLQTR	383.687	0.57092	4	0.000100148	5357600	0.75
B8N9R9-86	B8N9R9	86	K	Phosphoribosylaminoimidazolecarboxamide formyltransferase/IMP	AFLA_112150	156.6	105.65		DIESDEK(1)DLADQK	803.36	-0.65922	3	8.24173e-37	230120000	0.56
B8N9S2-435	B8N9S2	435	K	ATP dependent RNA helicase (Dbp1), putative	AFLA_112180	62.466	62.466		VEYVEDHDK(1)R	463.881	-0.044063	3	0.000889587	33070000
B8N9S3-49	B8N9S3	49	K	Peptidyl-prolyl cis-trans isomerase	AFLA_112190	111.95	95.352		FK(1)DENFK	514.24	-0.18848	3	6.95522e-05	464730000	0.63
B8N9T0-370	B8N9T0	370	K	CaaX prenyl protease Ste24	AFLA_112260	74.841	74.841		AEDDEK(1)PVK	565.764	2.0096	2	0.000752162	4835800	1.5
B8N9T1-153	B8N9T1	153	K	Translation initiation factor EF-2 gamma subunit, putative	AFLA_112270	54.343	54.343		SEK(1)EIDPPCER	730.322	0.41193	2	0.00240408	24894000	0.3
B8N9U3-88	B8N9U3	88	K	60S ribosomal protein L36	AFLA_112390	87.696	87.696		K(1)VEDMQR	503.237	0.2867	2	0.00139857	266040000	0.45
B8N9V1-20	B8N9V1	20	K	Cobalamin-independent methionine synthase MetH/D	AFLA_112470	58.04	78.616		K(1)ATEAYWGEK	641.801	3.2564	2	0.00119963	48623000	0.78
B8N9V1-103	B8N9V1	103	K	Cobalamin-independent methionine synthase MetH/D	AFLA_112470	79.146	78.616		GLQK(1)PAK	421.243	-1.0021	2	0.00225846	117450000	1.12
B8N9V1-131	B8N9V1	131	K	Cobalamin-independent methionine synthase MetH/D	AFLA_112470	122.49	122.49		WFDSNYHYVK(1)PTLQDNQTFK	877.743	0.58234	4	5.0708e-28	54857000	0.51
B8N9V1-232	B8N9V1	232	K	Cobalamin-independent methionine synthase MetH/D	AFLA_112470	83.204	40.496		DAFK(1)PAYEK	584.78	-0.31742	3	0.000557903	3816100000	0.66
B8N9V1-480	B8N9V1	480	K	Cobalamin-independent methionine synthase MetH/D	AFLA_112470	175.48	40.496		FIEK(1)EIEDVVK	724.88	2.4921	3	5.82852e-51	154570000	0.49
B8N9V4-28	B8N9V4	28	K	ER associated DnaJ chaperone (Hlj1), putative	AFLA_112500	49.57	49.57		K(1)YTPDQK	490.24	0.90355	2	0.0171306	9462200	0.67
B8N9W8-234	B8N9W8	234	K	Mitochondrial acetolactate synthase small subunit, putative	AFLA_112640	112.84	80.96		HK(1)HEHLDAITR	364.938	0.13361	3	2.52129e-09	62435000	1.78
B8NA08-181	B8NA08	181	K	Outer mitochondrial membrane protein porin	AFLA_113040	86.911	86.911		VNLHFK(1)QPNLHAR	419.227	0.70352	4	6.59391e-06	22372000	0.79
B8NA09-17	B8NA09	17	K	Asparagine synthetase Asn2, putative	AFLA_113050	62.573	62.573		FK(1)PTALR	466.764	-0.65308	2	0.0075989	416740000	0.71
B8NA36-124	B8NA36	124	K	Glutamate dehydrogenase	AFLA_113320	61.765	61.765		GK(1)SDNEIRR	392.199	0.47113	3	0.0036189	58444000	0.27
B8NA36-281	B8NA36	281	K	Glutamate dehydrogenase	AFLA_113320	48.711	61.765		K(1)QISEIASTEAFASK	570.625	0.096973	3	0.00081916	15415000	0.72
B8NAC0-216	B8NAC0	216	K	NADH-cytochrome b5 reductase	AFLA_039650	90.906	80.688		EELEEYK(1)K	584.274	-0.68232	2	0.000220211	54203000	0.89
B8NAG7-304	B8NAG7	304	K	Flavohemoprotein	AFLA_040120	99.7	93.649		K(1)IHYIHGAR	299.415	-0.57691	3	1.16928e-05	280170000	0.6
B8NAG7-329	B8NAG7	329	K	Flavohemoprotein	AFLA_040120	136.24	136.24		DVDSLAEK(1)YPNLHATFFETHPAAEEK	612.691	0.72747	4	2.107e-50	613590000	0.14
B8NAG7-367	B8NAG7	367	K	Flavohemoprotein	AFLA_040120	103.21	93.649		SK(1)DLFLDDPK	426.547	-0.552	3	7.57579e-08	716250000	0.79
B8NAG7-405	B8NAG7	405	K	Flavohemoprotein	AFLA_040120	104.24	104.24		IK(1)LELFGTGGVPA	701.385	1.6489	2	1.78375e-09	20073000	0.65
B8NAL4-79	B8NAL4	79	K	Glyceraldehyde-3-phosphate dehydrogenase	AFLA_042390	112.5	112.5		FYAEK(1)DPANIPWK	420.458	-2.7993	3	1.85758e-10	1337500000	0.41
B8NAL4-191	B8NAL4	191	K	Glyceraldehyde-3-phosphate dehydrogenase	AFLA_042390	58.815	112.5		LVDAPSK(1)K	479.266	0.2535	3	0.00272544	1085000000	0.48
B8NAN3-120	B8NAN3	120	K	Short chain alcohol dehydrogenase, putative	AFLA_042580	79.116	79.116		AITPLK(1)R	449.771	0.64185	2	0.0014807	323220000	1.53
B8NAP6-106	B8NAP6	106	K	RibosomalL22 OS=Aspergillus parasiticus (strain ATCC 56775 / NRRL 5862 / SRRC 143 / SU-1) GN=P875_00042618 PE=3 SV=1	AFLA_042710	75.533	75.533		K(1)QEAEPTEEEEVQTGVEHR	775.687	0.53574	3	9.71948e-13	8974500	0.89
B8NAT6-350	B8NAT6	350	K	Dihydrolipoyl dehydrogenase	AFLA_043110	89.369	84.244		TK(1)VPHIR	317.519	1.1253	3	0.0014101	23424000	0.81
B8NAU0-27	B8NAU0	27	K	40S ribosomal protein S10a	AFLA_043150	55.064	55.064		K(1)VASLEK	437.748	0.51547	2	0.00905724	114490000
B8NAU0-78	B8NAU0	78	K	40S ribosomal protein S10a	AFLA_043150	99.815	55.064		TWDK(1)YEMR	614.769	-0.4577	2	0.000141346	3135600000	0.52
B8NAW4-273	B8NAW4	273	K	Hsp70 chaperone (BiP), putative	AFLA_043390	70.942	70.942		LK(1)LEGEAAR	543.793	-0.055158	2	0.000968566	50873000	0.65
B8NAW4-516	B8NAW4	516	K	Hsp70 chaperone (BiP), putative	AFLA_043390	83.182	83.182		TEK(1)PIAELAVK	433.578	-2.2892	3	0.000360862	236130000	0.65
B8NAY6-286	B8NAY6	286	K	Enoyl-CoA hydratase/isomerase family protein	AFLA_043610	53.751	53.751		K(0.181)K(0.819)PEWSNE	559.262	-0.34694	2	0.0100999	40079000	2.12
B8NB18-583	B8NB18	583	K	MFS phosphate transporter, putative	AFLA_043930	68.224	68.224		QK(1)VEEYR	526.256	2.8456	2	0.00509544	43126000	0.5
B8NB20-443	B8NB20	443	K	Serine/threonine protein kinase (YPK1), putative	AFLA_043950	67.207	67.207		LDMK(1)DEDR	561.243	-1.5189	2	0.00180315	36405000	0.86
B8NB20-562	B8NB20	562	K	Serine/threonine protein kinase (YPK1), putative	AFLA_043950	58.817	58.817		K(1)YEPSFRPNVVDAR	593.3	-1.7488	3	0.000306343	116500000	0.65
B8NB42-62	B8NB42	62	K	40S ribosomal protein S11	AFLA_044170	88.329	63.462		VK(1)ADRDESSPYAAMLAAQDVAAR	845.743	-1.2939	3	2.66338e-21	26004000	0.63
B8NB48-318	B8NB48	318	K	Eukaryotic translation initiation factor 3 subunit L	AFLA_044230	167.67	167.67		EK(1)YGEQLHR	420.539	-0.17051	3	8.16611e-36	152760000	0.52
B8NB78-80	B8NB78	80	K	40S ribosomal protein S15, putative	AFLA_044530	109.83	109.83		QEAKPNEK(1)PDLVK	532.614	-0.53145	3	1.11592e-09	1958700000	0.42
B8NB80-893	B8NB80	893	K	Carbamoyl-phosphate synthase, large subunit	AFLA_044550	72.928	72.928		VK(1)EIAEK	458.753	-1.0177	2	0.00387342	34439000	0.65
B8NB84-86	B8NB84	86	K	Nonsense-mediated mRNA decay protein (Nmd5), putative	AFLA_044590	40.767	40.767		TPIPEGEK(1)PGFR	714.362	-0.12747	2	0.0282607	18063000	0.57
B8NB87-165	B8NB87	165	K	Mitochondrial Hsp70 chaperone (Ssc70), putative	AFLA_044620	99.055	58.024		MK(1)ETAENYLSKPVK	579.962	0.4285	3	1.5892e-08	291770000	0.9
B8NB87-281	B8NB87	281	K	Mitochondrial Hsp70 chaperone (Ssc70), putative	AFLA_044620	96.668	48.602		HIVQEFK(1)K	564.806	0.76877	2	3.06111e-19	377700000	0.48
B8NB87-457	B8NB87	457	K	Mitochondrial Hsp70 chaperone (Ssc70), putative	AFLA_044620	104.05	58.024		NTTIPTK(1)K	501.777	-0.69711	3	3.3965e-05	1507100000	0.42
B8NB87-563	B8NB87	563	K	Mitochondrial Hsp70 chaperone (Ssc70), putative	AFLA_044620	58.981	48.602		YGAQDK(1)ER	533.744	1.4868	2	0.00532708	24964000	0.31
B8NB87-566	B8NB87	566	K	Mitochondrial Hsp70 chaperone (Ssc70), putative	AFLA_044620	69.65	48.602		K(1)AAIEAANR	522.278	-1.334	2	0.000679682	134070000	0.52
B8NB87-587	B8NB87	587	K	Mitochondrial Hsp70 chaperone (Ssc70), putative	AFLA_044620	53.751	48.602		ALK(1)EFEDR	554.269	0.010726	2	0.00906246	400620000
B8NB87-595	B8NB87	595	K	Mitochondrial Hsp70 chaperone (Ssc70), putative	AFLA_044620	96.067	48.602		LDK(1)AEAEQIR	636.825	0.8182	2	2.24134e-05	439100000	0.47
B8NB87-666	B8NB87	666	K	Mitochondrial Hsp70 chaperone (Ssc70), putative	AFLA_044620	62.617	58.024		ANAEQQQSQSGEANQGENK(1)A	730.316	0.30229	3	5.87594e-09	20842000	0.76
B8NB96-203	B8NB96	203	K	Eukaryotic translation initiation factor 3 subunit G	TIF35	68.676	68.676		FEK(1)DDLATLR	654.328	0.14193	2	0.00163181	240910000	0.44
B8NBA7-35	B8NBA7	35	K	Glucose-6-phosphate isomerase	AFLA_044820	82.417	68.846		EAFEK(1)DPQR	610.283	0.74895	3	0.000384862	639770000	1.25
B8NBA7-232	B8NBA7	232	K	Glucose-6-phosphate isomerase	AFLA_044820	121.99	72.928		K(1)WFLETAK	561.795	2.4828	2	7.63439e-20	742650000	0.73
B8NBE2-204	B8NBE2	204	K	Alpha/beta hydrolase, putative	AFLA_045170	115.91	57.149		EVYK(1)GDEGRK	427.542	2.6963	3	2.25356e-08	548420000	0.49
B8NBF8-602	B8NBF8	602	K	Eukaryotic translation initiation factor subunit eIF-4F, putative	AFLA_045330	147.96	49.448		QK(1)IEQDEAEAR	708.834	-0.95748	2	1.02368e-24	41545000	0.36
B8NBF8-625	B8NBF8	625	K	Eukaryotic translation initiation factor subunit eIF-4F, putative	AFLA_045330	107.11	49.448		QK(1)EEEEAAR	595.27	-0.21716	2	4.70769e-06	6863700	0.53
B8NBF8-634	B8NBF8	634	K	Eukaryotic translation initiation factor subunit eIF-4F, putative	AFLA_045330	92.611	78.69		K(0.191)K(0.809)QEEETAR	406.87	0.12153	3	8.76236e-05	18018000	0.63
B8NBF8-899	B8NBF8	899	K	Eukaryotic translation initiation factor subunit eIF-4F, putative	AFLA_045330	49.448	49.448		EK(1)PSVDWDAR	651.802	-0.99717	2	0.00479491	14605000	0.64
B8NBF8-1160	B8NBF8	1160	K	Eukaryotic translation initiation factor subunit eIF-4F, putative	AFLA_045330	78.69	78.69		MLESMSPEIK(1)DENIR	631.297	-0.8414	3	2.56067e-07	23467000	0.8
B8NBK0-98	B8NBK0	98	K	Antigenic mitochondrial protein HSP60, putative	AFLA_045750	103.11	98.654		AVQLQDK(1)FENLGAR	844.934	-0.34164	2	2.97179e-11	123020000	0.61
B8NBK0-250	B8NBK0	250	K	Antigenic mitochondrial protein HSP60, putative	AFLA_045750	160.79	150.26		VEFEK(1)PLILLSEK	548.975	-2.8886	3	2.4246e-45	5965700000	0.35
B8NBK0-396	B8NBK0	396	K	Antigenic mitochondrial protein HSP60, putative	AFLA_045750	159	150.26		GVMADPTTSEYEK(1)EK	595.601	1.0779	3	9.37679e-42	326150000	0.43
B8NBL1-69	B8NBL1	69	K	NADH-ubiquinone dehydrogenase 24 kDa subunit, putative	AFLA_045860	83.783	83.783		LIDEILK(1)R	550.322	-2.1754	2	0.000231447	23384000	0.37
B8NBM2-366	B8NBM2	366	K	Vacuolar transporter chaperone (Vtc4), putative	AFLA_045970	63.565	63.565		QLK(1)PVTR	471.274	0.6832	2	0.00715744	46349000	0.4
B8NBM4-624	B8NBM4	624	K	DNA ligase	AFLA_045990	70.908	70.908		K(1)YPDVLAK	517.282	0.59847	2	0.000743838	33945000
B8NBM6-245	B8NBM6	245	K	Eukaryotic translation initiation factor 5, putative	AFLA_046010	49.418	49.418		ELPDDLK(1)R	543.277	1.8595	2	0.00213241	0
B8NBR1-990	B8NBR1	990	K	Acetyl-CoA carboxylase, putative	AFLA_046360	93.374	58.917		HFK(1)PILQK	370.882	-0.19185	4	0.000226329	1131500000	0.43
B8NBR1-1322	B8NBR1	1322	K	Acetyl-CoA carboxylase, putative	AFLA_046360	75.387	61.161		IK(1)PVFTENR	602.322	1.8764	2	0.000721853	273630000	0.51
B8NBR1-1690	B8NBR1	1690	K	Acetyl-CoA carboxylase, putative	AFLA_046360	71.614	61.161		EK(1)FDASK	462.719	-0.93311	2	0.00421487	95425000	0.6
B8NBU8-338	B8NBU8	338	K	Unnamed protein product OS=Aspergillus luchuensis GN=RIB2604_03303100 PE=4 SV=1	AFLA_046730	103.13	103.13		FQQVLQHANK(1)DPEFER	696.004	-0.87585	3	1.95119e-13	130750000	1.04
B8NBU8-379	B8NBU8	379	K	Unnamed protein product OS=Aspergillus luchuensis GN=RIB2604_03303100 PE=4 SV=1	AFLA_046730	70.942	70.942		K(1)VDTESNLR	581.291	-1.0082	2	6.93557e-09	0
B8NBU9-597	B8NBU9	597	K	Malic enzyme	AFLA_046740	46.844	46.844		AAQEDK(1)VDR	566.267	-2.1319	2	0.00179907	0
B8NBV7-64	B8NBV7	64	K	Tubulin-specific chaperone Rbl2, putative	AFLA_046820	82.287	76.221		LALEETK(1)K	516.285	0.23855	2	0.000226015	143190000	0.39
B8NBW0-97	B8NBW0	97	K	60S ribosomal protein L44	AFLA_046850	85.716	67.334		HFELGGDK(1)K	377.521	0.23467	2	0.000133867	882380000	0.59
B8NBX2-142	B8NBX2	142	K	Ribosomal protein L19	AFLA_046970	64.64	49.448		K(1)LVSDGLIIR	607.361	0.94696	2	0.0011275	82030000	0.66
B8NBX2-152	B8NBX2	152	K	Ribosomal protein L19	AFLA_046970	82.645	48.091		K(1)PVTMHSR	352.515	-0.16468	3	4.11339e-09	31430000	0.59
B8NBX2-255	B8NBX2	255	K	Ribosomal protein L19	AFLA_046970	53.211	49.448		VLK(1)EEMDAK	589.784	0.090584	2	0.00542104	306540000	0.59
B8NC10-259	B8NC10	259	K	Probable Xaa-Pro aminopeptidase pepP	pepP	84.759	84.759		K(1)NNILIDAGGEYR	781.894	1.1834	2	9.80535e-06	7619200	0.72
B8NCE9-123	B8NCE9	123	K	Pre-RNA splicing factor Slt11, putative	AFLA_041240	101.05	101.05		EYYAQEHEK(1)EIEEGR	670.629	-1.3759	3	1.48216e-10	19038000	0.59
B8NCF1-121	B8NCF1	121	K	Ribosome associated DnaJ chaperone Zuotin, putative	AFLA_041260	63.534	63.534		ATPEQIK(1)R	521.78	-0.54624	2	0.00220624	111860000	0.34
B8NCF1-182	B8NCF1	182	K	Ribosome associated DnaJ chaperone Zuotin, putative	AFLA_041260	74.812	56.719		RQFDSVDEAADVEPPTK(1)K	711.343	0.66174	3	6.50704e-09	62436000	0.67
B8NCF1-271	B8NCF1	271	K	Ribosome associated DnaJ chaperone Zuotin, putative	AFLA_041260	96.948	63.534		K(1)VEDTAR	459.73	1.2963	2	0.00087134	17865000	0.77
B8NCF1-280	B8NCF1	280	K	Ribosome associated DnaJ chaperone Zuotin, putative	AFLA_041260	82.109	63.534		K(1)LVDDCAAQDER	760.338	-0.14113	2	7.80962e-05	23911000	0.48
B8NCF1-429	B8NCF1	429	K	Ribosome associated DnaJ chaperone Zuotin, putative	AFLA_041260	89.171	63.534		NVYAEESK(1)R	598.283	-0.81094	2	9.13172e-05	51149000	0.46
B8NCT6-109	B8NCT6	109	K	60S ribosomal protein L7	AFLA_041710	60.972	60.972		K(1)ILQLLR	492.316	-0.86564	2	0.00543046	39471000	0.6
B8NCU9-685	B8NCU9	685	K	Glycine dehydrogenase	AFLA_041840	123.95	89.624		K(1)YLEAQGESK	626.806	3.4793	3	3.24647e-11	73068000	0.66
B8NCU9-927	B8NCU9	927	K	Glycine dehydrogenase	AFLA_041840	117.08	89.624		FK(1)ETCGVEAIDIAK	560.943	-1.0049	3	1.04635e-47	184520000	0.68
B8NCX4-175	B8NCX4	175	K	Fasciclin domain family protein	AFLA_042090	73.499	42.336		IPHHDDHK(1)PPK	284.945	-0.22769	5	0.000728802	154550000	0.89
B8NCX9-232	B8NCX9	232	K	Elongation factor 1-alpha, putative	AFLA_042140	82.287	76.1		ETSDFIK(1)K	534.266	-0.6711	2	0.000226015	74750000	0.5
B8ND05-142	B8ND05	142	K	60S ribosomal protein L28	AFLA_054760	56.548	51.193		DTPPQK(1)PR	519.764	0.12604	2	0.00530659	67179000	1.18
B8ND10-66	B8ND10	66	K	Transcriptional repressor TupA/RocA, putative	AFLA_054810	78.903	78.903		MK(1)QDYEAEIR	691.816	-1.2079	2	0.0009321	40712000	0.8
B8ND12-32	B8ND12	32	K	snRNA cap binding complex subunit (Gcr3), putative	AFLA_054830	115.57	115.57		K(1)YEEPLVAK	588.811	-0.78202	2	1.52437e-08	123870000	0.45
B8ND12-278	B8ND12	278	K	snRNA cap binding complex subunit (Gcr3), putative	AFLA_054830	42.947	42.947		DNEEEQK(1)PLDSGAK	553.916	2.2324	3	0.00619428	11187000
B8ND17-38	B8ND17	38	K	Ubiquitin-related modifier 1	URM1	45.081	44.349		NVMK(1)DER	496.229	0.53761	2	0.0363714	35769000	0.51
B8ND35-185	B8ND35	185	K	Formate dehydrogenase	AFLA_055060	63.419	132.14		LK(1)PFDCK	504.247	-1.1304	2	0.0072225	360060000	0.88
B8ND35-343	B8ND35	343	K	Formate dehydrogenase	AFLA_055060	132.14	132.14		HDYK(1)NEDLIVR	501.248	0.40943	2	4.45362e-18	702280000	1.13
B8ND65-148	B8ND65	148	K	Nascent polypeptide-associated complex (NAC) subunit, putative	AFLA_056260	115.56	115.56		K(1)EEEEDDGEPVDESGLEAK	735.645	0.56328	3	2.25543e-27	37425000	0.84
B8ND74-208	B8ND74	208	K	2-methylcitrate dehydratase, putative	AFLA_056350	105.65	105.65		VK(1)EVLEAMIK	630.349	-2.2289	2	9.2083e-08	50782000	0.78
B8NDA6-425	B8NDA6	425	K	4-aminobutyrate transaminase GatA	AFLA_056670	137.62	82.202		LAEK(1)YPEHLQNLR	570.965	-0.14908	3	2.84999e-28	1212400000	0.33
B8NDA9-458	B8NDA9	458	K	DUF89 domain protein	AFLA_056700	71.379	56.81		K(1)WAWSGK	481.74	1.704	2	0.00279377	68262000	0.57
B8NDK6-138	B8NDK6	138	K	Complex I intermediate-associated protein 30 CIA30 OS=Aspergillus flavus (strain ATCC MYA-384 / AF70) GN=P034_00071163 PE=4 SV=1	AFLA_059450	58.433	50.034		WADFK(1)PTYR	428.54	0.28078	2	0.00206107	517990000	0.91
B8NDK6-144	B8NDK6	144	K	Complex I intermediate-associated protein 30 CIA30 OS=Aspergillus flavus (strain ATCC MYA-384 / AF70) GN=P034_00071163 PE=4 SV=1	AFLA_059450	72.042	50.034		GK(1)EQVDAR	501.746	-0.10551	2	0.00103378	7977200	2.22
B8NDM0-532	B8NDM0	532	K	Amine oxidase	AFLA_059590	153.39	153.39		TNPISQK(1)PVAYK	723.385	-0.41861	2	5.30731e-32	126610000	1.15
B8NDP7-142	B8NDP7	142	K	Alpha/beta hydrolase domain containing protein 1,3, putative	AFLA_055380	44.511	44.511		K(1)YTQPSGLPER	688.346	1.1867	2	0.00626816	10581000	0.62
B8NDQ4-92	B8NDQ4	92	K	Translation elongation factor eEF-1 subunit gamma, putative	AFLA_055450	96.82	80.102		TK(1)QDYASILR	647.836	-0.05985	2	1.9854e-05	148150000	0.68
B8NDQ4-181	B8NDQ4	181	K	Translation elongation factor eEF-1 subunit gamma, putative	AFLA_055450	80.102	80.102		AFATVLDK(1)K	364.869	0.34656	2	0.000306363	849200000	0.42
B8NDQ4-230	B8NDQ4	230	K	Translation elongation factor eEF-1 subunit gamma, putative	AFLA_055450	99.413	54.281		K(1)EAAPAAAAEPKPEGEQK	481.243	-1.2466	3	8.52211e-15	25851000	0.66
B8NDQ4-241	B8NDQ4	241	K	Translation elongation factor eEF-1 subunit gamma, putative	AFLA_055450	68.481	54.281		EAAPAAAAEPK(1)PEGEQK	598.623	1.1691	3	1.89953e-08	166310000	0.55
B8NDQ4-258	B8NDQ4	258	K	Translation elongation factor eEF-1 subunit gamma, putative	AFLA_055450	137.73	137.73		HPLEALGK(1)PDFILDDLKR	545.045	-0.4169	4	3.18117e-35	206870000	0.56
B8NDQ4-300	B8NDQ4	300	K	Translation elongation factor eEF-1 subunit gamma, putative	AFLA_055450	70.089	80.102		VDYK(1)YNDELK	693.825	-0.21209	2	0.00153509	17066000	0.33
B8NDQ4-327	B8NDQ4	327	K	Translation elongation factor eEF-1 subunit gamma, putative	AFLA_055450	73.688	54.281		K(1)YLFGAQSVYGTNYNCVIR	785.048	2.2371	3	1.40626e-12	31749000	0.62
B8NDQ4-356	B8NDQ4	356	K	Translation elongation factor eEF-1 subunit gamma, putative	AFLA_055450	165.13	54.281		GQEFK(1)PAFDVAPDWESYDFVK	1288.09	-2.0213	3	6.8691e-62	760300000	0.37
B8NDQ4-377	B8NDQ4	377	K	Translation elongation factor eEF-1 subunit gamma, putative	AFLA_055450	69.276	54.281		LDPSK(1)EEDRK	439.549	0.65118	3	0.00106101	368400000	0.62
B8NDQ4-382	B8NDQ4	382	K	Translation elongation factor eEF-1 subunit gamma, putative	AFLA_055450	105.79	54.281		K(1)YVDDMWAWDVPVTVDGK	742.014	-4.2972	3	1.56019e-17	629270000	0.42
B8NDQ5-276	B8NDQ5	276	K	37S ribosomal protein S9	AFLA_055460	42.785	42.785		ALLVHEPGLK(1)PVLR	547.994	0.67582	3	0.00645955	35222000
B8NDV5-45	B8NDV5	45	K	U4/U6.U5 tri-snRNP-associated protein, putative	AFLA_055960	77.062	44.847		RETNLK(1)DDGR	435.213	-0.64215	3	0.000830189	25165000	0.66
B8NDX1-232	B8NDX1	232	K	GTPase activating protein (Gyp7), putative	AFLA_056120	85.161	77.072		K(1)YVEVQR	511.269	0.6247	2	0.0014516	90332000	0.3
B8NDY4-86	B8NDY4	86	K	Ribosomal protein L14	AFLA_056250	82.645	70.908		AAGTGPVK(1)K	464.759	-1.117	2	0.000246058	366050000	0.63
B8NE06-184	B8NE06	184	K	Ubiquitin conjugating enzyme (UbcA), putative	AFLA_057370	84.352	84.352		SREEQEK(1)EDLAK	521.25	-0.23661	3	0.000132418	65509000	0.38
B8NE10-49	B8NE10	49	K	NAD binding Rossmann fold oxidoreductase, putative	AFLA_057410	124.29	124.29		TPKPDDDAEK(1)DHPGIK	466.475	-0.96804	4	9.97539e-19	157530000	0.59
B8NE15-407	B8NE15	407	K	Chaperone binding protein, putative	AFLA_057460	99.688	99.688		K(1)NNHAEAVR	380.192	-1.1353	3	1.17267e-05	16702000	0.57
B8NE43-264	B8NE43	264	K	Aldehyde dehydrogenase, putative	AFLA_057740	47.334	98.997		TAASTNLK(1)R	531.283	0.26661	2	0.00555389	12853000	0.35
B8NE43-324	B8NE43	324	K	Aldehyde dehydrogenase, putative	AFLA_057740	98.997	98.997		FLEAYK(1)K	499.763	0.92097	2	0.000643105	90113000	0.41
B8NEA6-17	B8NEA6	17	K	Ribosomal protein L26	AFLA_060150	64.121	64.121		K(1)AHFNAGSGER	425.202	0.7693	3	0.000685799	52624000	0.52
B8NEA6-52	B8NEA6	52	K	Ribosomal protein L26	AFLA_060150	110.08	105.46		K(1)DDEVTIVR	587.801	0.42027	2	1.77968e-06	195780000	0.6
B8NEA6-113	B8NEA6	113	K	Ribosomal protein L26	AFLA_060150	87.284	64.121		LHLDK(1)DR	332.842	0.84668	3	0.0014435	246600000	0.46
B8NEC1-340	B8NEC1	340	K	Ketol-acid reductoisomerase, mitochondrial	AFLA_060300	97.256	97.256		FK(0.001)DNLK(0.999)PLFNELYDSVR	733.376	-0.077523	3	3.77117e-14	298660000	0.46
B8NEF6-227	B8NEF6	227	K	Glutaminyl-tRNA synthetase	AFLA_060650	63.727	47.037		DGK(1)YEPQTAFLR	762.87	-0.51813	2	0.000750076	51309000	0.55
B8NEG5-117	B8NEG5	117	K	SsDNA binding protein, putative	AFLA_061630	79.07	40.058		DWEDSEGK(1)K	398.503	0.23531	3	0.000338126	43223000	0.46
B8NEI1-204	B8NEI1	204	K	Centromere-binding protein 1, cbp-1, putative	AFLA_061790	72.891	72.891		AIEYICQLHDEK(1)K	582.95	-0.58676	3	2.44233e-05	22810000	0.56
B8NEI6-172	B8NEI6	172	K	Probable Xaa-Pro aminopeptidase P	ampp	70.056	64.841		SLSETLK(1)K	503.277	1.4417	2	5.03982e-08	0
B8NEJ0-275	B8NEJ0	275	K	Pyridoxine biosynthesis protein	AFLA_061880	133.16	115.12		AIVQAVTHYK(1)DPK	523.947	-0.53433	3	6.43216e-21	316790000	1.03
B8NEL2-114	B8NEL2	114	K	HAD superfamily hydrolase, putative	AFLA_062100	61.167	59.294		K(1)YHLAVVSSSALR	510.947	0.13787	3	0.000296333	143790000	0.72
B8NEM2-351	B8NEM2	351	K	Eukaryotic mitochondrial regulator protein OS=Aspergillus parasiticus (strain ATCC 56775 / NRRL 5862 / SRRC 143 / SU-1) GN=P875_00033814 PE=4 SV=1	AFLA_062200	82.417	82.417		FK(1)DVVVSK	511.282	-2.093	2	0.000346624	182570000	0.45
B8NEW7-345	B8NEW7	345	K	S-(hydroxymethyl)glutathione dehydrogenase	AFLA_058310	153.59	153.59		TQLPGLVDDYLNNELK(1)VDEFITHR	733.12	0.74356	3	4.77883e-58	223820000	0.52
B8NEY4-79	B8NEY4	79	K	1,3-beta-glucanosyltransferase	AFLA_058480	104.3	96.334		FK(1)DLGLNTIR	638.848	-1.6682	2	1.06751e-07	808080000	1.13
B8NEZ2-162	B8NEZ2	162	K	Actin polymerization protein Bzz1, putative	AFLA_058560	52.527	52.527		GK(1)YDGVCQEVEGK	523.568	-0.20174	3	0.00224995	21659000
B8NEZ3-340	B8NEZ3	340	K	ATP dependent RNA helicase (Dbp5), putative	AFLA_058570	48.028	48.028		ASAAEIEK(1)R	537.775	-1.7249	2	0.00531655	11541000	0.65
B8NEZ4-337	B8NEZ4	337	K	GTP cyclohydrolase II, putative	AFLA_058580	93.766	93.766		GGDTADK(1)YFTR	665.799	-0.91842	2	2.80263e-05	99535000	0.41
B8NF67-159	B8NF67	159	K	Mono-and diacylglycerol lipase, putative	AFLA_061110	62.287	62.287		TLDELK(1)PEHSDYK	558.933	0.58554	3	0.000321724	106890000	0.93
B8NFD4-234	B8NFD4	234	K	ZIP Zinc transporter, putative	AFLA_062680	46.494	46.494		EQAVADPSPEK(1)EINPSVK	680.004	1.2045	3	0.000139263	13524000	0.56
B8NFE6-122	B8NFE6	122	K	Aldo-keto reductase, putative	AFLA_062800	72.705	68.277		K(1)HIFDSIDASLK	491.924	4.476	3	0.000120312	140890000	1.07
B8NFH8-550	B8NFH8	550	K	Isoamyl alcohol oxidase, putative	AFLA_063120	57.281	55.604		NK(1)YDPNR	503.733	-0.084935	2	0.00995295	25506000	1.3
B8NFJ8-103	B8NFJ8	103	K	Tetratricopeptide repeat OS=Aspergillus parasiticus (strain ATCC 56775 / NRRL 5862 / SRRC 143 / SU-1) GN=P875_00033702 PE=4 SV=1	AFLA_063320	42.19	42.19		QK(1)ETLLK	480.274	-0.35952	2	0.041536	0
B8NFM7-828	B8NFM7	828	K	Actin cortical patch assembly protein Pan1, putative	AFLA_131280	101.66	79.148		EK(1)NDAMTR	532.737	0.58407	2	8.7281e-05	39415000	0.44
B8NFM7-1079	B8NFM7	1079	K	Actin cortical patch assembly protein Pan1, putative	AFLA_131280	54.066	54.066		K(1)REEEFQR	407.867	0.15491	3	0.0126658	4739300	0.49
B8NFQ6-83	B8NFQ6	83	K	60S ribosomal protein L24b	AFLA_133350	93.598	83.623		NAPVK(1)YDR	531.764	1.0934	2	0.000323116	64209000	0.41
B8NFS0-369	B8NFS0	369	K	Aspartyl-tRNA synthetase Dps1, putative	AFLA_133490	95.094	91.961		YK(1)DQIAVIQK	435.906	0.29084	2	2.5725e-05	50671000	0.65
B8NFS9-48	B8NFS9	48	K	Casein kinase I, putative	AFLA_133580	57.175	57.175		AK(1)HPQLEYEAR	481.241	-0.11547	3	0.00075952	16422000	0.92
B8NFW5-22	B8NFW5	22	K	Ribose 5-phosphate isomerase RpiB OS=Aspergillus oryzae (strain 3.042) GN=Ao3042_05664 PE=4 SV=1	AFLA_133940	87.647	87.647		IVMACDEAGQPYK(1)ETLK	684.992	0.28205	3	5.29401e-12	39409000	0.94
B8NFW7-286	B8NFW7	286	K	Dihydroorotate reductase PyrE, putative	AFLA_133960	64.827	64.827		VTPDADIEAIK(1)R	714.372	-0.981	2	0.000416606	41879000	0.58
B8NFX0-57	B8NFX0	57	K	Secretory pathway gdp dissociation inhibitor	AFLA_133990	49.333	49.333		K(1)YGNVRPGEEPWK	553.942	0.27314	3	0.00796895	168450000	0.57
B8NFY6-165	B8NFY6	165	K	Eukaryotic translation initiation factor 3 subunit D	AFLA_131470	60.478	60.478		DYDK(1)PQR	511.233	-0.97872	2	0.000605661	15515000	0.48
B8NFZ1-556	B8NFZ1	556	K	Arsenite resistance protein Ars2, putative	AFLA_131520	57.047	57.047		K(1)CPGGHLR	342.171	0.1847	3	0.00310776	3316300	0.76
B8NG13-181	B8NG13	181	K	Aromatic ring-opening dioxygenase LigB subunit, putative	AFLA_131740	80.037	75.229		EK(1)YPNVGSR	575.28	1.1124	2	0.000471209	118540000	0.36
B8NG53-342	B8NG53	342	K	Pantoate--beta-alanine ligase	AFLA_132140	70.728	50.116		LIDNLIFK(1)PR	664.882	-0.55433	2	0.00149137	33392000	0.51
B8NG70-6	B8NG70	6	K	3-isopropylmalate dehydratase	AFLA_134090	45.335	45.335		MPAADK(1)K	292.809	-4.4837	2	0.0230297	929600000	0.36
B8NGA2-11	B8NGA2	11	K	MFS monosaccharide transporter, putative	AFLA_134420	108.71	94.632		LK(1)PQADHEHQEHSDTPTPVR	606.29	0.65696	3	1.58951e-23	42026000	0.63
B8NGC2-104	B8NGC2	104	K	Mitochondrial DnaJ chaperone (Mdj1), putative	AFLA_134620	74.301	74.301		K(1)YHPDTNK	368.177	-0.37642	3	0.000416652	63839000	0.41
B8NGD1-596	B8NGD1	596	K	Pre-rRNA processing protein Rrp12, putative	AFLA_134710	93.371	93.371		QAEK(1)GDEDEEEEEAADNK	712.617	1.0994	3	1.08221e-14	4378600	0.66
B8NGD4-341	B8NGD4	341	K	60S ribosomal protein L3	AFLA_134740	54.259	54.259		K(1)TLYPQTSR	597.312	-0.16331	2	0.00318337	76669000	0.49
B8NGE8-386	B8NGE8	386	K	Histone acetyltransferase type b catalytic subunit, putative	AFLA_134880	98.898	98.898		K(1)YNATDPNER	654.297	0.16022	2	8.35369e-06	21858000	0.57
B8NGH4-150	B8NGH4	150	K	Pyrimidine 5'-nucleotidase, putative	AFLA_136010	46.001	46.001		ILK(1)PDPQLR	590.34	-0.085942	2	0.00919813	33283000	0.56
B8NGH7-577	B8NGH7	577	K	Chitin synthase, putative	AFLA_136040	59.68	59.68		K(1)YDSHPYYDDEGR	582.241	0.047531	3	0.00035243	11140000	0.93
B8NGL0-228	B8NGL0	228	K	Alcohol dehydrogenase, putative	AFLA_136370	103.76	103.76		GGVNYK(1)EEAWEK	503.9	-0.88573	2	7.47726e-09	117990000	0.42
B8NGL9-41	B8NGL9	41	K	DRAP deaminase, putative	AFLA_136460	66.708	66.708		K(0.006)EGDYK(0.994)TEDDR	485.879	-0.97587	3	0.00182482	51839000	0.46
B8NGN0-3	B8NGN0	3	K	Cytochrome c	AFLA_136570	78.326	51.317		GK(1)DAGFAPGDSAK	660.807	-2.6753	2	3.02399e-05	124910000	0.31
B8NGN0-95	B8NGN0	95	K	Cytochrome c	AFLA_136570	105.39	44.767		MAFGGLK(1)K	476.252	0.83416	3	2.27544e-05	347160000	0.29
B8NGN3-89	B8NGN3	89	K	GrpE protein homolog	AFLA_136600	72.2	64.73		EK(1)EVVDLK	530.282	-0.86006	2	0.00101913	168950000	0.52
B8NGN7-153	B8NGN7	153	K	Translation elongation factor EF-2 subunit, putative	AFLA_136640	83.948	83.948		IK(1)PVLIINK	379.913	-0.37908	3	2.05421e-13	0
B8NGN7-268	B8NGN7	268	K	Translation elongation factor EF-2 subunit, putative	AFLA_136640	72.29	97.798		STDADGK(1)PLER	644.804	-0.26109	2	0.0011864	143110000	0.5
B8NGN7-293	B8NGN7	293	K	Translation elongation factor EF-2 subunit, putative	AFLA_136640	83.045	97.798		IIDAVTNNK(1)R	622.336	-1.0556	2	0.00041306	133040000	0.46
B8NGN7-313	B8NGN7	313	K	Translation elongation factor EF-2 subunit, putative	AFLA_136640	119.39	83.948		LTSEEK(1)EYEGK	706.825	-0.5182	3	4.30009e-13	810230000	0.45
B8NGN7-428	B8NGN7	428	K	Translation elongation factor EF-2 subunit, putative	AFLA_136640	72.2	83.948		IQGPNYTPGK(1)K	434.894	-0.20613	3	0.000621414	113640000	0.58
B8NGN7-429	B8NGN7	429	K	Translation elongation factor EF-2 subunit, putative	AFLA_136640	87.476	97.798		K(1)EDLFIK	496.769	3.5338	2	0.0014776	164070000
B8NGN7-435	B8NGN7	435	K	Translation elongation factor EF-2 subunit, putative	AFLA_136640	97.798	97.798		EDLFIK(1)K	496.769	0.59348	2	0.000776607	863530000	0.49
B8NGN7-638	B8NGN7	638	K	Translation elongation factor EF-2 subunit, putative	AFLA_136640	194.77	83.948		K(1)IWTFGPDTTGANLLVDQTK	577.048	3.2694	3	6.03502e-105	104740000	0.31
B8NGN7-848	B8NGN7	848	K	Translation elongation factor EF-2 subunit, putative	AFLA_136640	54.276	97.798		EVVPGYENYYDK(1)L	563.595	0.95042	2	0.00158566	61446000	0.66
B8NGS7-328	B8NGS7	328	K	GMP synthase	AFLA_137950	118.21	96.673		K(1)IEDAAAHSETAGK	509.914	-0.61181	3	3.88483e-16	68025000	0.5
B8NH13-230	B8NH13	230	K	Molybdopterin binding domain protein	AFLA_132370	96.604	96.604		LLEHLK(1)PTLLPR	510.64	1.9358	3	2.4718e-06	48576000	0.68
B8NH38-154	B8NH38	154	K	Rho-gdp dissociation inhibitor	AFLA_132620	102.65	102.65		K(1)FQEEEAPSGFIAR	854.912	-1.4328	2	3.1645e-11	57154000	0.66
B8NH55-67	B8NH55	67	K	37S ribosomal protein S5	AFLA_132790	90.827	90.827		HFK(1)PYTEEEK	469.886	0.1253	3	3.95359e-05	176300000	0.86
B8NH91-181	B8NH91	181	K	Catechol dioxygenase, putative	AFLA_133150	68.847	68.847		FK(1)TDEEGR	541.243	-0.077115	2	0.0013287	31376000	0.85
B8NHB6-55	B8NHB6	55	K		AFLA_135210	86.882	70.552		DQIK(1)DVLR	543.793	1.6565	2	0.000371434	972250000	1.94
B8NHB6-79	B8NHB6	79	K		AFLA_135210	77.894	70.552		K(1)GTSDELGFER	669.812	-0.91229	2	0.000588569	110710000	1.7
B8NHC9-335	B8NHC9	335	K	Acetylornithine aminotransferase	AFLA_135340	66.617	66.617		K(1)YPNVISEIR	659.854	1.5616	2	0.00110589	36260000	0.84
B8NHE8-18	B8NHE8	18	K	Mannosyl oligosaccharide glucosidase OS=Aspergillus parasiticus (strain ATCC 56775 / NRRL 5862 / SRRC 143 / SU-1) GN=P875_00053310 PE=4 SV=1	AFLA_135530	48.561	48.561		LK(1)EDRDR	344.509	0.48494	3	0.0411531	9356700	0.29
B8NHG2-217	B8NHG2	217	K	Translocation protein Sec62, putative	AFLA_135670	62.088	52.79		VDPHAGHNHAK(1)PK	377.69	-0.51396	4	0.000326829	9729300	0.45
B8NHH4-90	B8NHH4	90	K	Vesicular-fusion protein sec17	AFLA_135790	70.363	54.094		K(1)SDPEDAAR	544.746	0.50079	2	0.000653857	14419000	0.58
B8NHQ0-32	B8NHQ0	32	K	Histone H4	AFLA_137440	124.07	124.07		DNIQGITK(1)PAIR	713.388	2.0551	3	2.47636e-14	278890000	0.56
B8NI10-175	B8NI10	175	K	Beta-cyclopiazonate dehydrogenase	cpaO	105.02	105.02		ITEPVPEDLIIPFADFVK(1)K	757.743	2.6293	3	3.68202e-23	13408000	0.79
B8NI10-253	B8NI10	253	K	Beta-cyclopiazonate dehydrogenase	cpaO	98.156	80.318		SK(1)DGVEVTVR	595.307	-0.96137	2	1.53085e-05	214820000	1.5
B8NI24-221	B8NI24	221	K	O-methyltransferase, putative	AFLA_064290	88.021	88.021		TVENVGK(1)DDR	616.791	-0.71433	2	0.00026752	10731000	0.6
B8NID1-259	B8NID1	259	K	RNA-binding La domain protein	AFLA_066270	48.998	48.998		AFLALAPK(1)PQWK	490.61	2.8795	3	0.00510718	27570000	0.39
B8NID1-336	B8NID1	336	K	RNA-binding La domain protein	AFLA_066270	57.177	57.177		EESK(1)EPR	487.725	-1.1135	2	0.00999898	1159200	1.1
B8NIH3-89	B8NIH3	89	K	Nuclear and cytoplasmic polyadenylated RNA-binding protein pub1	AFLA_067600	89.752	64.265		AAPEPNK(1)R	491.751	-1.061	2	0.00025312	14927000	0.66
B8NIH7-273	B8NIH7	273	K	Alternative NADH-dehydrogenase	AFLA_067640	83.182	78.342		DQTEDEIK(1)R	617.283	0.74865	2	0.00023332	96294000	0.31
B8NIH7-359	B8NIH7	359	K	Alternative NADH-dehydrogenase	AFLA_067640	121.44	121.44		NVTDK(1)YIEAEVTKPDGTK	703.351	4.3622	4	5.53648e-22	328280000	0.38
B8NIJ2-402	B8NIJ2	402	K	Acetoacetyl-CoA synthase	AFLA_067790	84.297	84.297		K(1)HPHRPVTLQTLR	421.492	1.2936	4	1.20807e-05	3753200	0.75
B8NIJ3-251	B8NIJ3	251	K	Mitochondrial processing peptidase alpha subunit, putative	AFLA_067800	75.692	75.692		AVVDK(1)YR	475.751	1.0432	2	0.00315551	30827000	0.55
B8NIK7-140	B8NIK7	140	K	Similar to An08g03970 OS=Aspergillus niger GN=ABL_04339 PE=4 SV=1	AFLA_067940	85.522	85.522		AEEK(1)PVQTPK	613.817	0.53954	2	0.000450667	7576400	0.83
B8NIK7-299	B8NIK7	299	K	Similar to An08g03970 OS=Aspergillus niger GN=ABL_04339 PE=4 SV=1	AFLA_067940	90.412	85.522		K(1)QQVQEAEEER	737.344	1.1979	2	5.51609e-05	6372500	0.65
B8NIL3-91	B8NIL3	91	K	Ribosomal protein	AFLA_068000	115.57	115.57		HHGIDAMSTEDLK(1)K	425.2	-0.20105	3	5.27244e-16	568490000	0.43
B8NIL3-106	B8NIL3	106	K	Ribosomal protein	AFLA_068000	154.69	115.57		K(1)YDAFLASDGLIK	514.268	-1.5378	3	8.37209e-37	1159700000	0.32
B8NIN2-302	B8NIN2	302	K	CORD and CS domain protein	AFLA_068190	108.31	108.31		SDDK(1)WSGER	590.249	0.36944	2	3.90481e-06	72763000	0.46
B8NIP0-135	B8NIP0	135	K	Similar to An08g03600 OS=Aspergillus kawachii (strain NBRC 4308) GN=AKAW_07548 PE=4 SV=1	AFLA_068270	62.582	60.91		YK(1)DLENR	519.249	0.22148	2	0.00759474	4137400000	0.53
B8NIP0-154	B8NIP0	154	K	Similar to An08g03600 OS=Aspergillus kawachii (strain NBRC 4308) GN=AKAW_07548 PE=4 SV=1	AFLA_068270	96.247	71.529		FNIESGK(1)PVVEYR	819.412	-1.1513	3	8.40521e-07	106810000	0.56
B8NIP7-504	B8NIP7	504	K	Cell wall biogenesis protein phosphatase Ssd1, putative	AFLA_068340	74.841	74.841		IVWFK(1)PTDK	617.329	1.3902	2	0.000752162	101990000
B8NIQ0-247	B8NIQ0	247	K	Heat shock protein/chaperonin HSP78, putative	AFLA_068370	56.551	56.551		LIEK(1)DVALAR	614.351	1.3416	2	0.00191261	29836000	0.53
B8NIQ0-278	B8NIQ0	278	K	Heat shock protein/chaperonin HSP78, putative	AFLA_068370	113.03	56.551		NK(1)YEVHHGVR	335.419	0.069951	2	7.70248e-09	86283000	0.65
B8NIQ5-132	B8NIQ5	132	K	60S ribosomal protein L6	AFLA_068420	74.841	74.841		K(1)TEEAFFK	550.269	-1.5504	2	0.000506627	194240000	0.58
B8NIQ9-33	B8NIQ9	33	K	Phosphoglycerate kinase	AFLA_069370	119.62	69.383		VDFNVPLDADK(1)K	487.58	-1.7701	3	6.35361e-14	709870000	0.56
B8NIQ9-79	B8NIQ9	79	K	Phosphoglycerate kinase	AFLA_069370	155.86	48.423		YSLK(1)PVATELEK	493.264	-1.5774	2	2.13527e-32	3602800000	0.66
B8NIQ9-246	B8NIQ9	246	K	Phosphoglycerate kinase	AFLA_069370	48.423	48.423		K(1)TLENVK	466.258	0.29317	2	0.0188149	7630600	0.73
B8NIQ9-325	B8NIQ9	325	K	Phosphoglycerate kinase	AFLA_069370	95.531	69.383		SVELYK(1)K	483.761	0.64282	3	0.0010292	302040000	0.77
B8NIR4-1378	B8NIR4	1378	K	Chromodomain helicase (Chd1), putative	AFLA_069420	73.039	61.561		LFFK(1)PIR	510.797	-3.3175	2	0.00384468	29591000	0.52
B8NIT1-151	B8NIT1	151	K	Adenosylhomocysteinase	AFLA_069590	55.846	55.846		YPEQLK(1)DCYGLSEETTTGVHHLYK	742.847	0.20346	4	8.90636e-07	263400000	0.6
B8NIT1-191	B8NIT1	191	K	Adenosylhomocysteinase	AFLA_069590	95.094	95.094		SK(1)FDNLYGCR	680.304	-0.49354	2	2.5725e-05	209850000	1
B8NIT1-325	B8NIT1	325	K	Adenosylhomocysteinase	AFLA_069590	82.069	95.094		SVQNIK(1)PQVDR	692.365	0.11361	2	0.000638433	145840000	0.6
B8NIT1-385	B8NIT1	385	K	Adenosylhomocysteinase	AFLA_069590	86.898	68.016		AEDAEFGK(1)K	547.754	0.79804	3	0.000145214	472020000	0.79
B8NIV0-121	B8NIV0	121	K	Kynurenine formamidase	AFLA_069780	42.396	42.396		K(1)YGFEER	514.738	0.35296	2	0.0286053	60843000	1.03
B8NIW4-78	B8NIW4	78	K	Obg-like ATPase 1	AFLA_069920	117.65	117.65		VIVPDDRFDWLCEHYK(1)PK	605.045	1.304	4	1.0579e-21	792550000	0.5
B8NIW4-154	B8NIW4	154	K	Obg-like ATPase 1	AFLA_069920	98.156	74.841		VK(1)DIEFVEK	603.816	0.17344	3	3.13245e-05	189020000	0.56
B8NIW4-204	B8NIW4	204	K	Obg-like ATPase 1	AFLA_069920	60.91	60.91		K(1)ADWGPK	451.224	0.90305	2	0.00544839	49248000	0.67
B8NIY2-70	B8NIY2	70	K	Importin beta-4 subunit, putative	AFLA_070100	122.45	98.592		HWVSVQASQK(1)PQIR	588.644	-0.26989	3	2.09432e-16	97074000	0.65
B8NJ01-57	B8NJ01	57	K	Indoleamine 2,3-dioxygenase family protein	AFLA_071180	101.52	90.348		LPDAFK(1)PLESLLER	864.464	2.4543	2	3.4197e-09	200830000	0.6
B8NJ02-114	B8NJ02	114	K	Vacuolar ATP synthase subunit G, putative	AFLA_071190	106.32	44.863		SEAQK(1)EIEEYR	741.341	0.6386	2	2.46877e-08	41590000	0.43
B8NJ02-140	B8NJ02	140	K	Vacuolar ATP synthase subunit G, putative	AFLA_071190	44.863	44.863		K(1)AEEDANK	502.73	0.85167	2	0.00378231	0
B8NJ06-269	B8NJ06	269	K	AIF-like mitochondrial oxidoreductase (Nfrl), putative	AFLA_071230	64.121	64.121		YK(1)GDITIISR	633.34	-1.2037	2	0.00173425	81684000	0.52
B8NJ15-22	B8NJ15	22	K	40S ribosomal protein S24	AFLA_071320	93.623	80.318		K(1)QMVVDVLHPNR	512.605	-1.4046	3	2.91764e-06	89387000	0.81
B8NJ15-38	B8NJ15	38	K	40S ribosomal protein S24	AFLA_071320	86.344	86.344		ANVSK(1)DELR	566.286	-1.4759	2	0.000242334	236190000	0.41
B8NJ15-84	B8NJ15	84	K	40S ribosomal protein S24	AFLA_071320	127.18	80.318		STGFALVYDSQEALK(1)K	619.647	-1.0331	3	3.88117e-24	64980000
B8NJ15-85	B8NJ15	85	K	40S ribosomal protein S24	AFLA_071320	101.28	86.344		K(1)FEPHYR	359.51	-0.46489	2	0.000300037	648300000	0.5
B8NJ18-211	B8NJ18	211	K	UDP-N-acetylglucosamine pyrophosphorylase	AFLA_071350	54.157	114.72		YFGLDK(1)K	485.748	2.3773	2	0.0103894	273550000	0.58
B8NJ18-448	B8NJ18	448	K	UDP-N-acetylglucosamine pyrophosphorylase	AFLA_071350	114.72	114.72		GTGEDDPDTSK(1)R	689.292	0.05197	2	1.15597e-13	37171000	0.34
B8NJ33-140	B8NJ33	140	K	Translation initiation inhibitor, putative	AFLA_071500	94.662	94.662		FFTHK(1)PAR	368.526	-0.49262	3	0.000186655	281370000	0.56
B8NJL5-50	B8NJL5	50	K	Elongation factor Tu	AFLA_067360	43.37	43.37		SK(1)PHVNIGTIGHVDHGK	380	-1.3311	5	0.00214687	20483000
B8NJL5-306	B8NJL5	306	K	Elongation factor Tu	AFLA_067360	55.461	49.418		VTDIETFK(1)K	590.808	2.4429	3	0.000120073	125030000
B8NJL6-65	B8NJL6	65	K	Translation initiation factor IF3, putative	AFLA_067370	48.284	48.284		QVK(1)DEEIR	558.78	0.19115	2	0.0141918	5099800	0.63
B8NJM4-52	B8NJM4	52	K	Glycine cleavage system H protein	AFLA_067450	153.72	143.67		K(1)YTESHEWIELAADGK	659.646	0.48932	3	6.16661e-42	242110000	0.53
B8NJM4-167	B8NJM4	167	K	Glycine cleavage system H protein	AFLA_067450	113.62	108.57		AYK(1)ETLGDE	563.251	-2.0135	2	3.49861e-07	365530000	0.9
B8NJP3-272	B8NJP3	272	K	Ribosomal RNA processing protein, putative	AFLA_068530	62.463	62.463		ADSPYK(1)PVR	566.785	-1.0403	2	0.00235411	39871000	0.63
B8NJP6-81	B8NJP6	81	K	Mago nashi domain protein	AFLA_068560	59.673	59.673		ESEIMK(0.991)EDDSK(0.009)WPQK	488.225	-0.22002	4	7.33347e-05	44941000	0.99
B8NJU1-191	B8NJU1	191	K	S-adenosylmethionine synthase	AFLA_069010	86.213	86.213		TQVTIEYAHDNGAVK(1)PLR	704.696	-0.081731	3	2.81046e-12	50395000	0.64
B8NJV8-15	B8NJV8	15	K	60S ribosomal protein L35	AFLA_069180	66.568	66.568		NK(1)DDLTK	467.23	1.1364	2	0.00582175	24227000	1.1
B8NJV8-26	B8NJV8	26	K	60S ribosomal protein L35	AFLA_069180	119.63	57.785		QLEELK(1)QELSQLR	571.972	3.2063	3	2.53369e-14	92005000	0.44
B8NJV8-78	B8NJV8	78	K	60S ribosomal protein L35	AFLA_069180	57.785	57.785		K(1)YLPLDLRPK	448.262	0.26824	3	0.00265861	406210000	0.41
B8NK50-173	B8NK50	173	K	UTP-glucose-1-phosphate uridylyltransferase Ugp1, putative	AFLA_070990	125.39	99.511		K(1)YQGHNVDILTFNQSR	674.001	-0.19822	3	1.0287e-19	884760000	0.48
B8NK50-431	B8NK50	431	K	UTP-glucose-1-phosphate uridylyltransferase Ugp1, putative	AFLA_070990	49.423	49.423		LGSDFK(1)K	447.732	1.3147	2	0.0173462	92935000	0.38
B8NK51-1222	B8NK51	1222	K	Membrane bound C2 domain protein (Vp115), putative	AFLA_071000	110.08	72.289		MLFK(1)PTYVMR	693.351	-2.7992	2	4.40464e-08	73863000
B8NK58-136	B8NK58	136	K	DUF1716 domain protein	AFLA_071070	99.283	99.283		GK(1)YENDPQK	589.77	0.12187	2	2.53683e-05	9096600	0.68
B8NKC6-176	B8NKC6	176	K	ATP-grasp domain protein OS=Aspergillus flavus (strain ATCC MYA-384 / AF70) GN=P034_01013016 PE=4 SV=1	AFLA_090010	63.864	63.864		GK(1)EDLESGR	545.754	1.3097	2	0.00205174	4909500	0.38
B8NKF3-404	B8NKF3	404	K	Ubiquitin C-terminal hydrolase, putative	AFLA_091190	59.155	44.564		QK(1)LDHQRDEEK	382.186	-1.8749	4	0.000935582	35157000	0.66
B8NKG5-29	B8NKG5	29	K	Eukaryotic translation initiation factor eIF-1A subunit, putative	AFLA_091310	159.34	122.33		ELVFK(1)EEGQEYAQVVK	666.002	4.4888	3	8.61259e-43	189250000	0.52
B8NKG5-56	B8NKG5	56	K	Eukaryotic translation initiation factor eIF-1A subunit, putative	AFLA_091310	85.522	61.235		LEALCFDGEK(1)R	719.338	-2.984	2	0.000267347	64873000	0.43
B8NKH6-416	B8NKH6	416	K	ATP dependent RNA helicase (Sub2), putative	AFLA_091420	76.064	58.433		VLK(1)DIEK	472.769	1.769	2	0.00305887	280250000	0.55
B8NKJ4-116	B8NKJ4	116	K	Nascent polypeptide-associated complex subunit beta	AFLA_091600	56.81	56.81		LQATLK(1)K	451.271	1.1619	2	0.00664016	20696000
B8NKJ4-133	B8NKJ4	133	K	Nascent polypeptide-associated complex subunit beta	AFLA_091600	158.67	132.28		MNVQPIQAIEEVNMFK(1)EDGNVIHFGAPK	651.922	-0.68737	3	6.86693e-68	198910000	0.57
B8NKK3-554	B8NKK3	554	K	Isocitrate lyase	AFLA_091690	87.083	82.578		EK(1)ELGVEVLTHQK	537.286	-1.3582	3	6.45009e-06	123070000	1
B8NKK6-34	B8NKK6	34	K		AFLA_091720	114.27	109.79		GGEEHK(1)GGEEHEEQR	452.692	-0.42301	4	5.2866e-17	7318000	1.02
B8NKK9-102	B8NKK9	102	K	Thioredoxin-like fold OS=Penicillium roqueforti (strain FM164) GN=PROQFM164_S01g001173 PE=4 SV=1	AFLA_091750	53.775	53.775		DAEDALK(1)K	330.498	0.77677	2	0.00590693	38362000	1.89
B8NKM2-322	B8NKM2	322	K	Septin AspA, putative	AFLA_091880	59.35	56.81		LK(1)EEQLR	508.275	-1.5938	2	0.00903264	176090000	0.56
B8NKN3-129	B8NKN3	129	K	Peptidyl-prolyl cis-trans isomerase	AFLA_091990	141.85	132.08		SIYGEK(1)FPDENFK	837.388	2.2492	2	1.74814e-28	686430000	0.4
B8NKN3-206	B8NKN3	206	K	Peptidyl-prolyl cis-trans isomerase	AFLA_091990	80.905	132.08		SNVK(1)PTIVDCGEL	766.369	-2.0419	2	2.31625e-05	724600000	0.64
B8NKP5-291	B8NKP5	291	K	Protein kinase C	AFLA_092990	138.31	138.31		QK(0.159)K(0.841)EEVHEMQGHK	342.368	-0.6981	5	1.30776e-28	20046000	0.36
B8NKR2-129	B8NKR2	129	K	Rab small monomeric GTPase Rab7, putative	AFLA_093160	71.614	71.614		IDVEESK(1)R	538.267	-1.4463	2	0.0007013	35065000	0.47
B8NKR8-72	B8NKR8	72	K	Ran-specific GTPase-activating protein 1, putative	AFLA_093220	146.2	112.34		K(1)EEPEDNNDEPSGSSK	621.257	-1.8404	3	1.16389e-32	58024000	0.49
B8NKS4-320	B8NKS4	320	K	Disulfide isomerase (TigA), putative	AFLA_093280	79.659	79.659		EYADK(1)EFAR	614.778	0.90752	2	0.000484932	69528000	0.58
B8NKS4-338	B8NKS4	338	K	Disulfide isomerase (TigA), putative	AFLA_093280	49.988	49.988		GGSAPEK(1)VDDLISR	515.258	0.090631	3	0.00153248	38479000
B8NKU0-56	B8NKU0	56	K	Integral membrane protein (Ptm1), putative	AFLA_093440	99.344	99.344		TVSDDADEK(1)ETICDEK	652.274	-0.83793	3	4.21766e-11	21471000	0.66
B8NKX6-84	B8NKX6	84	K	Small nuclear ribonucleoprotein SmD2, putative	AFLA_093800	55.064	54.157		EMWTEK(1)PK	574.768	-1.4239	3	0.00554973	56776000	0.67
B8NL13-329	B8NL13	329	K	Hsp70 chaperone Hsp88	AFLA_095970	102.89	102.89		LK(1)PEDIDSIEMVGGCTR	673.984	-0.95459	3	7.06401e-17	116850000	0.95
B8NL13-437	B8NL13	437	K	Hsp70 chaperone Hsp88	AFLA_095970	106.62	63.565		K(1)QPFDLEAR	602.304	1.0944	2	3.29269e-06	85479000	0.71
B8NL13-605	B8NL13	605	K	Hsp70 chaperone Hsp88	AFLA_095970	109.71	63.565		FLEDEAK(1)K	540.266	-1.2604	2	1.49031e-05	195490000	0.25
B8NL13-674	B8NL13	674	K	Hsp70 chaperone Hsp88	AFLA_095970	63.565	63.565		AEEEAK(1)R	466.72	-0.5664	2	0.00467672	2402800	0.47
B8NL20-38	B8NL20	38	K	Probable FAD-dependent monooxygenase kojA OS=Aspergillus oryzae (strain ATCC 42149 / RIB 40) GN=kojA PE=1 SV=1	AFLA_096040	141.83	141.83		VSLFEQK(1)PDIFQGVSGNFGIR	813.417	-1.9311	3	2.11312e-41	304190000	0.18
B8NL20-302	B8NL20	302	K	Probable FAD-dependent monooxygenase kojA OS=Aspergillus oryzae (strain ATCC 42149 / RIB 40) GN=kojA PE=1 SV=1	AFLA_096040	64.42	49.833		IK(1)PHCER	347.171	-2.0194	2	0.00539541	35290000	0.15
B8NL21-50	B8NL21	50	K	Protein RDR1, putative	AFLA_096050	91.093	91.093		YEYQCTFK(1)PHPR	575.928	-0.28478	3	5.05311e-06	28901000	0.59
B8NL78-655	B8NL78	655	K	Zinc finger protein, cchc domain containing protein, putative	AFLA_089140	43.808	43.808		K(1)DSAAQR	438.215	-1.8025	2	0.0260608	1126400	1.49
B8NL79-388	B8NL79	388	K	Transcription initiation factor IIF subunit alpha, putative	AFLA_089150	47.657	47.657		IK(1)QDQLK	486.772	0.3893	2	0.0305181	8986600	0.65
B8NL80-956	B8NL80	956	K	Fatty acid synthase beta subunit, putative	AFLA_089160	109.71	70.552		WIDESLK(1)K	559.79	3.8064	2	1.49031e-05	159220000	0.56
B8NL80-1285	B8NL80	1285	K	Fatty acid synthase beta subunit, putative	AFLA_089160	58.596	70.552		IK(1)EFYYR	559.779	-1.7475	2	0.00936794	192720000	0.55
B8NL80-1359	B8NL80	1359	K	Fatty acid synthase beta subunit, putative	AFLA_089160	84.498	70.552		AITK(1)PIFPR	571.832	-0.85571	2	1.89334e-13	192020000	0.52
B8NL80-2075	B8NL80	2075	K	Fatty acid synthase beta subunit, putative	AFLA_089160	142.88	142.88		IANILANWEK(1)YEEESENVSR	832.063	0.74299	3	5.64283e-41	132120000	0.62
B8NL81-626	B8NL81	626	K	Fatty acid synthase alpha subunit FasA	AFLA_089170	71.558	46.334		KTEHGWEYNK(1)K	507.244	0.7429	3	0.000169687	35198000	0.5
B8NL81-1116	B8NL81	1116	K	Fatty acid synthase alpha subunit FasA	AFLA_089170	101.25	46.334		ETAEEFK(1)R	555.259	0.56645	3	6.48945e-05	1227900000	0.5
B8NL81-1806	B8NL81	1806	K	Fatty acid synthase alpha subunit FasA	AFLA_089170	143.79	46.334		GAGAPLK(1)DIEITNDATGAPVVNLHGAAAEAAR	1057.54	0.41646	3	4.07909e-69	64812000	1.04
B8NL85-290	B8NL85	290	K	Pyruvate dehydrogenase E1 beta subunit PdbA, putative	AFLA_089210	144.29	144.29		SVK(1)PLDVETIVQSLK	585.996	-1.8011	3	1.95052e-31	261470000	0.67
B8NLA6-111	B8NLA6	111	K	U2 auxiliary factor small subunit, putative	AFLA_090330	107.06	107.06		FK(1)YEEDAQK	629.285	2.0823	2	4.74673e-06	312730000	0.3
B8NLB3-46	B8NLB3	46	K	Short-chain dehydrogenase/reductase, putative	AFLA_090400	48.794	48.794		LK(1)EQYNK	511.761	-2.0315	2	0.0211474	0
B8NLF1-85	B8NLF1	85	K	Elongation factor 1 alpha	AFLA_090780	125.98	71.692		FQTSK(1)YEVTVIDAPGHR	683.341	1.0782	3	3.09694e-27	294190000	0.62
B8NLF1-178	B8NLF1	178	K	Elongation factor 1 alpha	AFLA_090780	80.438	71.692		ETSNFIK(1)K	533.774	-0.076335	3	0.000169457	839510000	0.25
B8NLF1-179	B8NLF1	179	K	Elongation factor 1 alpha	AFLA_090780	73.616	72.138		K(1)VGYNPK	302.496	1.9967	2	0.00241413	405890000	0.34
B8NLF1-407	B8NLF1	407	K	Elongation factor 1 alpha	AFLA_090780	180.86	71.692		MIPSK(1)PMCVESFTDFPPLGR	809.046	-3.0102	3	1.36333e-74	829710000	0.81
B8NLF1-442	B8NLF1	442	K	Elongation factor 1 alpha	AFLA_090780	71.558	72.138		SVEK(1)NTGGSGK	582.281	-1.0736	2	0.00126804	4351000	0.48
B8NLH6-189	B8NLH6	189	K	MICOS complex subunit mic19 OS=Aspergillus lentulus GN=ALT_1144 PE=4 SV=1	AFLA_091030	104.94	104.94		RPLDCWQEVDAFK(1)R	640.64	0.10913	3	5.59837e-11	311290000	0.58
B8NLJ4-465	B8NLJ4	465	K	Inosine-5'-monophosphate dehydrogenase	AFLA_092100	57.047	57.047		YFSEK(1)DR	522.735	-2.0574	2	0.0100568	19809000	0.71
B8NLJ4-542	B8NLJ4	542	K	Inosine-5'-monophosphate dehydrogenase	AFLA_092100	153.06	116.73		SASAMAEGNVHGLHSFDK(1)K	526.246	-1.4797	4	3.12111e-50	447150000	0.46
B8NLJ7-203	B8NLJ7	203	K	Phenylalanyl-tRNA synthetase beta chain cytoplasmic	AFLA_092130	94.767	94.767		TAQLK(1)PYNFK	655.343	1.8049	2	2.68357e-05	103200000	0.6
B8NLM9-68	B8NLM9	68	K	14-3-3 family protein ArtA, putative	AFLA_092450	75.739	75.739		IVTSIEQK(1)EESK	497.591	-0.67755	3	0.000127691	47430000	0.89
B8NLM9-87	B8NLM9	87	K	14-3-3 family protein ArtA, putative	AFLA_092450	118.28	113.69		QK(1)IESELAK	573.306	-0.20997	2	1.70299e-08	293400000	0.51
B8NLP8-446	B8NLP8	446	K	Alkaline phosphatase	AFLA_092640	48.981	48.981		K(1)FVHELLEK	414.896	-1.425	3	0.00385598	36881000
B8NLQ7-896	B8NLQ7	896	K	26S proteasome regulatory subunit Mts4, putative	AFLA_092730	71.085	71.085		K(1)NPNWEGEQSTA	730.818	-1.362	2	0.000169151	11970000	0.66
B8NLR0-228	B8NLR0	228	K	Hydroxymethylbilane synthase, putative	AFLA_092760	57.59	57.59		K(1)DDQVMR	496.229	0.53761	2	0.00641361	35769000
B8NLS4-216	B8NLS4	216	K	Oxidative stress protein Svf1, putative	AFLA_092900	88.561	82.529		AMFIHGLQGMK(1)PHHAAAR	415.411	-0.6775	5	1.16102e-12	268480000	0.66
B8NLV6-5	B8NLV6	5	K	Low affinity iron permease OS=Aspergillus flavus (strain ATCC MYA-384 / AF70) GN=P034_03476932 PE=4 SV=1	AFLA_094120	104.45	66.606		HYK(1)PTFR	350.179	0.024426	3	0.000197072	1032600000	0.42
B8NLV6-500	B8NLV6	500	K	Low affinity iron permease OS=Aspergillus flavus (strain ATCC MYA-384 / AF70) GN=P034_03476932 PE=4 SV=1	AFLA_094120	66.606	66.606		EYLAVRPESADLAEK(1)GDN	692.996	2.6341	3	1.59943e-07	45185000
B8NLW5-176	B8NLW5	176	K	Chorismate mutase	AFLA_094210	44.349	44.349		FQK(1)EPER	517.251	-0.54836	2	0.0383912	5012800
B8NM07-139	B8NM07	139	K	Triosephosphate isomerase	AFLA_094630	105.03	73.927		EADK(1)TIEVVTK	666.848	-1.2878	2	2.87942e-08	49310000	0.46
B8NM07-193	B8NM07	193	K	Triosephosphate isomerase	AFLA_094630	145.69	73.927		K(1)WLADAISPEASENTR	944.458	-0.24635	2	1.83512e-32	199600000	0.53
B8NM07-240	B8NM07	240	K	Triosephosphate isomerase	AFLA_094630	129.85	129.85		DVDGFLVGGASLK(1)PAFVDIINAR	825.436	2.5435	3	8.94197e-41	67780000	0.78
B8NM11-114	B8NM11	114	K	Mitochondrial ribosomal protein L43, putative	AFLA_094670	68.033	68.033		TK(0.162)K(0.838)PVTSINESVR	520.286	0.42847	3	0.000107152	17377000	0.45
B8NMA8-53	B8NMA8	53	K	Polysaccharide lyase OS=Aspergillus flavus (strain ATCC MYA-384 / AF70) GN=P034_00090678 PE=4 SV=1	AFLA_095400	109.44	109.44		LDENTK(1)DLYIK	726.367	-1.5424	2	1.47926e-08	36549000	0.75
B8NMC7-96	B8NMC7	96	K	Hsp90 binding co-chaperone (Sba1), putative	AFLA_095590	40.039	40.039		ELK(1)QEYWPR	674.83	0.13834	2	0.0233102	29472000
B8NMM6-102	B8NMM6	102	K	Oxidoreductase 2-nitropropane dioxygenase family, putative	AFLA_126390	134.98	134.98		FK(1)PCAAWLFAPK	512.595	-1.02	2	2.65139e-19	94368000	0.35
B8NMM6-247	B8NMM6	247	K	Oxidoreductase 2-nitropropane dioxygenase family, putative	AFLA_126390	107.74	107.74		SFDELK(1)VEHDQALK	586.956	-0.10332	3	1.72141e-11	112310000	0.84
B8NMV8-138	B8NMV8	138	K	Pathogenesis associated protein Cap20, putative	AFLA_127210	148.62	131.79		SHVFDTYGSEYK(1)K	554.254	0.73652	3	1.38145e-36	206760000	0.66
B8NN64-139	B8NN64	139	K	4-carboxymuconolactone decarboxylase, putative	AFLA_124980	46.069	45.603		GEYK(1)RPEETGL	689.828	0.54851	2	0.00751709	93614000	0.38
B8NNF9-140	B8NNF9	140	K	VHS domain protein	AFLA_127700	99.53	52.725		YK(1)EDLGHIR	410.875	-0.1585	3	1.53791e-05	75042000	0.59
B8NNG9-47	B8NNG9	47	K	40S ribosomal protein S26	AFLA_127800	80.462	64.757		GHTK(1)PVR	298.831	-0.9396	3	0.00136856	34026000	0.97
B8NNI7-114	B8NNI7	114	K	Ubiquinol-cytochrome C reductase UQCRXQCR9 like OS=Aspergillus flavus (strain ATCC MYA-384 / AF70) GN=P034_00903849 PE=4 SV=1	AFLA_127980	117.21	117.21		HQYMVK(1)DEEDDE	827.315	0.73013	2	1.36428e-13	345200000	0.34
B8NNR5-51	B8NNR5	51	K	Mitochondrial F1F0 ATP synthase subunit F (Atp17), putative	AFLA_129660	115.04	115.04		GSAPEVK(1)PTGLIGR	741.402	0.16357	2	1.10031e-15	360100000	0.45
B8NNT0-109	B8NNT0	109	K	Cytoplasmic asparaginyl-tRNA synthetase, putative	AFLA_129810	78.149	59.796		LVLEEAK(1)K	515.295	0.31394	2	0.000307107	14726000
B8NNT0-227	B8NNT0	227	K	Cytoplasmic asparaginyl-tRNA synthetase, putative	AFLA_129810	63.091	59.796		AAGDK(1)EAITTR	616.809	1.251	2	0.00125401	13550000	0.63
B8NP37-405	B8NP37	405	K	FK506-binding protein	AFLA_128200	52.786	47.082		VFDANK(1)K	461.237	0.49179	2	0.0124047	138280000	0.42
B8NP75-66	B8NP75	66	K	NADH-ubiquinone oxidoreductase 304 kDa subunit	AFLA_128580	136.83	96.745		APIVNPADK(1)YQDK	779.891	0.25463	3	6.35301e-22	674260000	0.38
B8NP97-180	B8NP97	180	K	Proteasome subunit alpha type	AFLA_128800	91.62	91.62		QDYK(1)EDCDLK	707.296	-0.42561	2	3.75396e-05	128520000	0.85
B8NPB9-168	B8NPB9	168	K	Rho GTPase ModA, putative	AFLA_129910	93.371	93.371		LK(1)DVFDEAIVAALEPAPK	676.03	3.1268	3	1.08221e-14	21022000	0.68
B8NPC4-328	B8NPC4	328	K	Dolichyl-diphosphooligosaccharide--protein glycosyltransferase subunit 1	AFLA_129960	58.981	#N/A		YRPGKPPK(1)R	300.423	0.45853	4	0.00159796	13967000	0.46
B8NPF9-115	B8NPF9	115	K	Protein disulfide-isomerase	AFLA_130310	87.713	87.713		GLDAVK(1)PYQGAR	687.854	-0.16052	2	4.98953e-05	114540000	0.63
B8NPG9-101	B8NPG9	101	K	Autophagy ubiquitin-activating enzyme ApgG, putative	AFLA_130410	65.246	65.246		AYK(1)DPTK	461.729	0.70588	2	0.00640957	6518100	0.59
B8NPH5-257	B8NPH5	257	K	Quinone oxidoreductase, putative	AFLA_130470	62.463	62.463		SRDEDYQK(1)K	423.53	0.044269	3	0.00340102	50001000	0.13
B8NPM2-588	B8NPM2	588	K	Tripeptidyl peptidase A	AFLA_000860	114.28	101.43		LK(1)DLVLSL	500.8	0.85598	2	2.02151e-07	200400000	1.95
B8NPV3-28	B8NPV3	28	K	60S ribosomal protein L37a	AFLA_002560	134.51	42.976		K(1)MEVSQHAR	401.193	-0.48256	2	3.32613e-13	59197000	0.61
B8NPW3-60	B8NPW3	60	K	Aspergillus niger contig An12c0380, genomic contig OS=Aspergillus niger (strain CBS 513.88 / FGSC A1513) GN=An12g10670 PE=4 SV=1	AFLA_002660	51.03	51.03		IDSLFPEPAK(1)ATK(1)LK(1)R	705.372	-1.0204	3	0.000191182	178710000	0.06
B8NPW3-63	B8NPW3	63	K	Aspergillus niger contig An12c0380, genomic contig OS=Aspergillus niger (strain CBS 513.88 / FGSC A1513) GN=An12g10670 PE=4 SV=1	AFLA_002660	51.03	51.03		IDSLFPEPAK(1)ATK(1)LK(1)R	705.372	-1.0204	3	0.000191182	178710000	0.06
B8NPW3-65	B8NPW3	65	K	Aspergillus niger contig An12c0380, genomic contig OS=Aspergillus niger (strain CBS 513.88 / FGSC A1513) GN=An12g10670 PE=4 SV=1	AFLA_002660	51.03	51.03		IDSLFPEPAK(1)ATK(1)LK(1)R	705.372	-1.0204	3	0.000191182	178710000	0.06
B8NPW4-221	B8NPW4	221	K	Curved DNA-binding protein (42 kDa protein)	AFLA_002670	82.417	111.86		NEIEAEK(1)K	530.761	0.70987	2	0.000226486	136350000	0.29
B8NPW4-289	B8NPW4	289	K	Curved DNA-binding protein (42 kDa protein)	AFLA_002670	59.265	58.63		QTLSEIVK(1)K	382.552	-0.22667	3	0.00160645	43300000	0.57
B8NPW4-367	B8NPW4	367	K	Curved DNA-binding protein (42 kDa protein)	AFLA_002670	139.86	111.86		K(1)IEDEEILK	608.819	-0.086336	2	1.22996e-18	251360000	0.58
B8NQ65-220	B8NQ65	220	K	Vacuolar ATP synthase catalytic subunit A, putative	AFLA_004560	91.961	91.961		K(1)WDFTPGQYK	685.325	1.9031	2	2.37709e-05	180960000	0.33
B8NQ65-680	B8NQ65	680	K	Vacuolar ATP synthase catalytic subunit A, putative	AFLA_004560	98.508	98.508		FEVPENQQEVSEK(1)YEK	694.988	0.99833	3	5.28892e-11	41422000	0.69
B8NQ72-66	B8NQ72	66	K	Farnesyl-pyrophosphate synthetase	AFLA_004630	99.343	99.343		GLSCPDTGLALLEK(1)PLTEEQFK	637.323	1.0161	4	5.90823e-26	42955000	0.68
B8NQ72-330	B8NQ72	330	K	Farnesyl-pyrophosphate synthetase	AFLA_004630	85.554	45.433		IAAVDESGGLK(1)K	429.898	1.3938	3	5.01293e-05	74635000	0.62
B8NQ74-31	B8NQ74	31	K	Thiamine biosynthesis protein (Nmt1), putative	AFLA_004650	112.13	63.216		GYFK(1)EEGLK	585.788	-1.3592	3	1.34926e-06	276830000	0.43
B8NQ74-334	B8NQ74	334	K	Thiamine biosynthesis protein (Nmt1), putative	AFLA_004650	66.663	66.663		EVACEGGFK(1)R	626.785	2.8841	2	0.00110538	22325000	0.62
B8NQ82-343	B8NQ82	343	K	Ribokinase	AFLA_004730	72.891	63.181		AGQDLTSEEK(1)PVR	765.376	0.76093	3	3.09232e-05	47606000	0.46
B8NQA1-606	B8NQA1	606	K	Phosphoribosylformylglycinamidine synthase	AFLA_004920	42.718	42.718		GGGTSEEEK(1)R	575.255	0.81646	2	0.00919691	2104700	0.56
B8NQA4-68	B8NQA4	68	K	Cytochrome c oxidase subunit Va, putative	AFLA_004950	174.78	73.499		FEK(1)EFDGVQDVFELQR	695.997	2.9347	3	7.38072e-64	61113000	0.35
B8NQA4-124	B8NQA4	124	K	Cytochrome c oxidase subunit Va, putative	AFLA_004950	73.499	73.499		AK(1)VETQDQYK	437.214	-3.2423	3	0.000832175	163120000	1.05
B8NQB9-18	B8NQB9	18	K	Aspergillus niger contig An14c0040, genomic contig OS=Aspergillus niger (strain CBS 513.88 / FGSC A1513) GN=An14g01170 PE=4 SV=1	AFLA_005110	45.28	45.28		VSQNSSRQAK(1)PFR	802.911	0.7303	2	0.0089705	606220000	0.36
B8NQE8-306	B8NQE8	306	K	Methylenetetrahydrofolate reductase	AFLA_006280	41.56	41.56		LEEVK(0.998)HDDDSVK(0.002)R	418.206	0.11032	4	0.0151121	9868800
B8NQF0-126	B8NQF0	126	K	Nucleoside diphosphate kinase	AFLA_006300	166.9	109.44		NVCHGSDSVENAK(1)K	548.914	-0.19579	4	1.12126e-47	476670000	0.39
B8NQF0-134	B8NQF0	134	K	Nucleoside diphosphate kinase	AFLA_006300	178.68	157.2		EIALWFK(1)PEELQK	865.954	-4.2856	2	2.56716e-56	6942800000	0.43
B8NQF1-416	B8NQF1	416	K	Alpha glucosidase II, alpha subunit, putative	AFLA_006310	58.98	58.98		WNYVTDEDVK(1)DVDR	927.413	1.1608	2	0.000208511	7910700	0.8
B8NQF7-541	B8NQF7	541	K	Glutamyl-tRNA synthetase	AFLA_006370	101.38	101.38		K(1)YIDPVAPR	579.811	0.13112	2	9.32526e-06	85129000	0.5
B8NQF7-555	B8NQF7	555	K	Glutamyl-tRNA synthetase	AFLA_006370	51.787	51.787		HTALLK(1)K	304.183	1.5896	3	0.0107191	8574200
B8NQF8-255	B8NQF8	255	K	Mitochondrial large ribosomal subunit protein L1, putative	AFLA_006380	51.872	51.872		ATLEQIK(1)K	515.793	0.16663	2	0.00707317	15620000
B8NQG2-272	B8NQG2	272	K	Cdc48-dependent protein degradation adaptor protein (Shp1), putative	AFLA_006420	68.557	68.557		YK(1)PFAGPGQR	610.807	1.3071	2	0.0016399	111420000	0.57
B8NQG4-400	B8NQG4	400	K	Mitochondrial export translocase Oxa1, putative	AFLA_006440	97.273	97.273		K(1)NADGSLAEPAR	664.826	0.23314	2	2.24636e-06	16096000	0.4
B8NQI6-225	B8NQI6	225	K	DUF1665 domain protein	AFLA_006680	116.24	67.952		GEAGAVAEEEK(1)R	673.315	-1.9022	2	9.94616e-14	10982000	0.61
B8NQJ6-50	B8NQJ6	50	K	Ribosome biogenesis protein nop10, putative	AFLA_006780	90.149	90.149		FSPDDK(1)YSR	607.77	0.42439	2	0.00010428	313100000	0.43
B8NQL4-177	B8NQL4	177	K	Molecular chaperone and allergen Mod-E/Hsp90/Hsp1	AFLA_006960	159.81	117.2		MILHLK(1)DEQTDYLNESR	735.688	0.066957	3	3.69234e-46	605830000	0.54
B8NQL4-214	B8NQL4	214	K	Molecular chaperone and allergen Mod-E/Hsp90/Hsp1	AFLA_006960	166.04	117.2		ETEK(1)EVPDEEEETKEEEGDEK	870.031	-0.72446	3	2.63831e-47	880570000	0.26
B8NQL4-244	B8NQL4	244	K	Molecular chaperone and allergen Mod-E/Hsp90/Hsp1	AFLA_006960	136.38	117.2		IEEVDEEEEK(1)K	492.891	1.1799	3	4.11168e-19	77204000	0.84
B8NQL4-245	B8NQL4	245	K	Molecular chaperone and allergen Mod-E/Hsp90/Hsp1	AFLA_006960	122.64	117.2		IEEVDEEEEK(0.163)K(0.837)EK	578.604	-1.9852	3	1.81271e-14	253130000	0.62
B8NQL4-256	B8NQL4	256	K	Molecular chaperone and allergen Mod-E/Hsp90/Hsp1	AFLA_006960	96.464	96.464		ESK(1)IEEEELNK	724.344	-0.10945	2	1.94968e-05	12964000	0.51
B8NQL4-266	B8NQL4	266	K	Molecular chaperone and allergen Mod-E/Hsp90/Hsp1	AFLA_006960	68.625	96.464		TK(1)PIWTR	501.274	0.70399	2	0.00499114	426090000	0.64
B8NQL4-529	B8NQL4	529	K	Molecular chaperone and allergen Mod-E/Hsp90/Hsp1	AFLA_006960	125.67	117.2		DFELEESEEEK(1)AER	613.93	0.25046	3	7.44092e-22	74213000	0.71
B8NQL4-553	B8NQL4	553	K	Molecular chaperone and allergen Mod-E/Hsp90/Hsp1	AFLA_006960	43.77	117.2		NILGDK(1)VEK	372.536	1.5864	3	0.00857355	44417000	0.56
B8NQL4-620	B8NQL4	620	K	Molecular chaperone and allergen Mod-E/Hsp90/Hsp1	AFLA_006960	114.72	96.464		K(1)VEADGESDR	603.268	0.57895	2	2.14905e-10	160390000	0.82
B8NQL8-220	B8NQL8	220	K	Ubiquinol-cytochrome C reductase complex core protein 2, putative	AFLA_007000	68.016	56.258		NAVDALK(1)K	479.764	0.41803	3	0.000735308	590100000	0.36
B8NQL8-233	B8NQL8	233	K	Ubiquinol-cytochrome C reductase complex core protein 2, putative	AFLA_007000	150.11	150.11		VAAGEVASEDIK(1)K	472.912	-0.40905	2	1.55379e-36	1147600000	0.33
B8NQL9-247	B8NQL9	247	K	Mitochondrial DNA replication protein (Yhm2), putative	AFLA_007010	48.794	48.794		K(1)DDPNRPK	357.181	-0.46835	3	0.0198115	7028000	0.6
B8NQU3-505	B8NQU3	505	K	Cell division control protein Cdc48	AFLA_002370	106.47	106.47		WEDIGGLEEVK(1)R	765.875	0.042182	2	3.60805e-09	266060000	0.56
B8NQW4-6	B8NQW4	6	K	60S ribosomal protein L32	AFLA_003480	60.788	60.788		K(1)HVPIVK	307.524	-0.36049	3	0.00423752	197660000	0.97
B8NQW4-62	B8NQW4	62	K	60S ribosomal protein L32	AFLA_003480	89.466	60.788		SNIPMPSIGYGSNK(1)K	564.947	1.6957	3	2.54446e-09	71623000	0.6
B8NQX0-111	B8NQX0	111	K	DnaJ domain protein (Mas5), putative	AFLA_003540	73.219	73.219		RSPNEEQK(1)YEVK	536.262	0.083695	3	0.000334831	20824000	0.29
B8NQZ4-292	B8NQZ4	292	K	Choline/ethanolamine kinase, putative	AFLA_003780	76.064	76.064		K(1)YTEEEK	513.735	0.57557	2	0.00141813	149140000	0.61
B8NQZ7-377	B8NQZ7	377	K	Endonuclease/exonuclease/phosphatase family protein	AFLA_003810	101.71	85.522		LCQDK(1)YDDHTR	517.556	0.39217	2	1.85987e-06	117730000	1.02
B8NR05-237	B8NR05	237	K	Proteasome subunit alpha type	AFLA_003890	118.51	118.51		SIETEK(1)QEEAAK	731.849	0.58845	2	1.15275e-13	12120000	0.68
B8NR98-357	B8NR98	357	K	60S ribosomal protein L4, putative	AFLA_005730	65.234	65.234		GVESEK(1)PEAPSK	453.221	0.86509	3	0.000380992	40175000	0.8
B8NRA6-62	B8NRA6	62	K	Septin	AFLA_005810	60.682	57.177		NYADHK(1)R	335.158	-0.098729	3	0.00426133	4285200	0.74
B8NRA6-155	B8NRA6	155	K	Septin	AFLA_005810	112.96	57.177		PTGHTLK(1)PLDIEVMK	593.65	2.0211	3	1.48411e-13	88681000	0.82
B8NRA6-267	B8NRA6	267	K	Septin	AFLA_005810	114.9	57.177		QYAWGVAEVENEDHCDFK(1)K	809.018	-1.8686	3	2.40386e-27	65236000	0.41
B8NRA6-317	B8NRA6	317	K	Septin	AFLA_005810	110.84	110.84		FK(1)EEEESLR	633.796	-0.43838	2	2.21401e-06	206820000	0.44
B8NRB0-398	B8NRB0	398	K	5'-3' exoribonuclease 1	AFLA_005850	50.353	50.353		K(1)YVLNRPEK	416.231	-0.20669	3	0.0099948	67667000	0.28
B8NRC2-763	B8NRC2	763	K	Ubiquitin C-terminal hydrolase, putative	AFLA_005970	56.548	45.829		HNMIDVMK(1)PK	438.218	2.8101	3	0.00122343	58459000	0.59
B8NRD5-376	B8NRD5	376	K	Citrate synthase	AFLA_007020	72.433	72.433		K(1)LPDDQMFNLVSQVYK	675.671	-1.7387	3	2.09203e-07	14161000
B8NRD7-138	B8NRD7	138	K	Homocysteine synthase CysD	AFLA_007040	152.01	152.01		FVQGDK(1)PEDIGAAIDDR	973.461	0.17448	2	2.00909e-44	16600000	0.54
B8NRE5-128	B8NRE5	128	K	Secretion related GTPase SrgB/Ypt1	AFLA_007120	58.596	58.596		SDMEDK(1)K	476.7	0.47903	2	0.00612107	2929000
B8NRE7-123	B8NRE7	123	K	Aminopeptidase, putative	AFLA_007140	63.727	63.727		YK(1)PVAKPSPDTPR	519.275	0.39164	3	0.000571804	544450000	0.44
B8NRH1-21	B8NRH1	21	K	Protein YOP1	AFLA_048760	62.69	62.69		ELSK(1)YPVLNNLER	837.939	-2.6427	2	0.000473224	28786000
B8NRH4-177	B8NRH4	177	K	BAR domain protein	AFLA_048790	137.8	137.8		AK(1)YEEANDDVYR	786.844	0.4746	2	2.50425e-24	32257000	0.56
B8NRH6-149	B8NRH6	149	K	60S ribosomal protein L8, putative	AFLA_048810	40.386	40.386		IK(1)LPSGAK	305.183	-0.7348	2	0.0305136	65730000	0.54
B8NRH9-92	B8NRH9	92	K	Adenosine kinase, putative	AFLA_048840	83.862	82.645		DK(1)YADILK	533.277	2.4028	3	0.000222395	684580000	1.08
B8NRH9-143	B8NRH9	143	K	Adenosine kinase, putative	AFLA_048840	105.79	105.79		SMCTHLAAANEYK(1)LEHLK	554.767	1.4843	4	1.94903e-17	51625000	0.62
B8NRH9-345	B8NRH9	345	K	Adenosine kinase, putative	AFLA_048840	50.805	50.805		K(1)AYTPTNR	525.764	-0.054075	2	0.00772778	26529000	0.74
B8NRJ7-146	B8NRJ7	146	K	Acyl-CoA dehydrogenase family protein	AFLA_049020	93.561	92.409		SDPTNK(1)DPYR	646.791	-0.25645	2	3.0939e-05	122920000	0.51
B8NRM5-843	B8NRM5	843	K	mRNA-nucleus export ATPase (Elf1), putative	AFLA_049300	51.286	51.286		AQLEK(1)PVDLK	620.843	2.6228	2	0.000373398	0
B8NRN4-291	B8NRN4	291	K	Malate synthase	AFLA_049390	81.017	81.017		K(1)HPNFVLPDR	441.567	-0.74566	3	0.000394235	184040000	0.84
B8NRQ0-279	B8NRQ0	279	K	Myosin heavy chain, clone, putative	AFLA_050410	101.39	79.659		HK(1)IEEEEEQR	476.22	-0.063246	3	2.7477e-06	12021000	0.72
B8NRQ0-398	B8NRQ0	398	K	Myosin heavy chain, clone, putative	AFLA_050410	65.842	79.659		K(1)IDEEEERER	478.223	-0.99971	3	0.00246391	20210000	0.59
B8NRR9-382	B8NRR9	382	K	Betaine-aldehyde dehydrogenase, putative	AFLA_050600	110.77	110.77		LMK(1)EEVFGPVVAINTFK	674.692	-2.3573	3	2.10286e-17	66385000	0.4
B8NRS6-566	B8NRS6	566	K	CAIB/BAIF family enzyme	AFLA_050670	45.081	45.081		EVEEDHK(1)K	371.84	-0.68558	3	0.00879274	174850000	0.56
B8NRS8-59	B8NRS8	59	K	Mitochondrial ADP,ATP carrier protein (Ant), putative	AFLA_050690	97.452	50.194		K(1)YNGIMDCFR	702.308	-3.1951	2	1.15686e-05	704410000	0.42
B8NRS8-111	B8NRS8	111	K	Mitochondrial ADP,ATP carrier protein (Ant), putative	AFLA_050690	89.142	50.194		SMFAYK(1)K	487.736	-2.114	2	0.00149631	67075000	0.53
B8NRT1-443	B8NRT1	443	K	Ribosome biogenesis protein Kri1	AFLA_050720	94.262	58.604		K(1)HQGHFR	337.17	3.3166	2	0.000904478	10562000	0.56
B8NRT9-80	B8NRT9	80	K	40S ribosomal protein S12	AFLA_050800	178.06	92.439		QAHMCVLNEGCEEEAYK(1)K	771.326	-1.0008	4	1.3462e-69	990010000	0.7
B8NRT9-120	B8NRT9	120	K	40S ribosomal protein S12	AFLA_050800	88.163	88.163		K(1)VVNCSCVVVK	696.355	-0.81798	2	0.000152755	63316000	0.6
B8NRV1-283	B8NRV1	283	K	Protein phosphotase 2a 65kd regulatory subunit	AFLA_050930	58.754	58.754		LLK(1)DTEAEVR	637.335	3.0871	2	0.00182403	59095000	0.49
B8NRV3-81	B8NRV3	81	K	40S ribosomal protein S3, putative	AFLA_050950	94.781	88.282		FK(1)FPENSVSLYAAK	567.623	-3.8428	3	1.54263e-08	58742000	0.59
B8NRY0-68	B8NRY0	68	K	NADH-ubiquinone oxidoreductase kD subunit OS=Aspergillus nomius NRRL 13137 GN=ANOM_006475 PE=4 SV=1	AFLA_051220	133.23	120.15		K(1)AEAAHPR	327.17	-0.78841	3	3.79486e-12	22952000	0.67
B8NS24-295	B8NS24	295	K	Threonyl-tRNA synthetase, putative	AFLA_052550	60.828	51.949		FLEEAEK(1)R	561.277	1.5321	2	0.00296353	42514000	0.5
B8NS24-384	B8NS24	384	K	Threonyl-tRNA synthetase, putative	AFLA_052550	94.569	94.569		EWALK(1)PMNCPGHFVLFGHR	599.791	0.25239	4	4.36726e-20	176010000	0.86
B8NS30-448	B8NS30	448	K	Succinyl-CoA:3-ketoacid-coenzyme A transferase	AFLA_052610	69.721	61.344		VVVTMEHTDK(1)K	462.903	-0.83819	3	0.000652795	63792000	0.85
B8NS55-14	B8NS55	14	K	Chaperone/heat shock protein Hsp12, putative	AFLA_052860	68.277	44.511		AK(1)EELTPDSAK	644.817	-0.55633	2	0.00145815	16234000	1.58
B8NS55-30	B8NS55	30	K	Chaperone/heat shock protein Hsp12, putative	AFLA_052860	70.889	44.511		VK(1)EGATDIGDR	630.807	-0.83822	2	0.00130682	53288000	0.96
B8NS71-212	B8NS71	212	K	Hscarg dehydrogenase, putative	AFLA_053030	126.09	126.09		FIGAILAEPDK(1)YEGK	584.301	3.4031	3	3.9893e-23	458220000	0.08
B8NS71-253	B8NS71	253	K	Hscarg dehydrogenase, putative	AFLA_053030	88.495	126.09		QVHPEEFK(1)K	621.312	0.40639	3	8.29413e-05	610860000	0.38
B8NSB2-131	B8NSB2	131	K	Isoflavone reductase family protein	AFLA_054340	109	109		YSPASAQEK(1)PHQQK	566.941	-1.0092	3	1.38039e-11	29416000	0.48
B8NSD4-151	B8NSD4	151	K	40S ribosomal protein S1	rps1	65.252	65.252		RRPNQIK(1)K	285.672	-0.019038	4	0.00135846	47127000	0.68
B8NSD9-48	B8NSD9	48	K	D-3-phosphoglycerate dehydrogenase	AFLA_048020	119.27	119.27		HLK(1)PFATEDIK	466.914	-0.84293	3	2.79834e-13	349440000	0.48
B8NSE2-263	B8NSE2	263	K	Nucleosome assembly protein Nap1, putative	AFLA_048050	55.724	55.724		IDWK(0.999)DDK(0.001)DLTVR	535.27	-0.054656	3	0.00330018	69618000
B8NSF1-112	B8NSF1	112	K	60S ribosomal protein L23	AFLA_048140	74.611	72.34		K(1)LYDVDTVK	590.808	-1.2144	2	0.000499815	42100000
B8NSG9-492	B8NSG9	492	K	RNA polymerase II transcription elongation factor (Ctr9), putative	AFLA_048320	53.237	53.237		QSPTDEGPK(1)R	607.786	0.25301	2	0.00212824	3659100	0.45
B8NSH4-343	B8NSH4	343	K	Glycyl-tRNA synthetase	AFLA_048370	156.57	156.57		FEEMK(1)DIELSLLSR	905.451	0.43701	2	1.77677e-38	57546000	0.39
B8NSP8-427	B8NSP8	427	K	AMP-binding domain protein, putative	AFLA_049990	63.694	63.694		GYYK(1)DPDATR	643.288	-0.55323	2	0.00174139	17891000	0.42
B8NSP9-54	B8NSP9	54	K	Ribosomal protein L16a	AFLA_050000	91.516	91.516		LK(1)YHAYLR	388.545	-0.26521	3	0.000245457	50798000	1.11
B8NSP9-116	B8NSP9	116	K	Ribosomal protein L16a	AFLA_050000	113.24	91.516		VFEGVPPPYDK(1)K	738.374	2.3409	3	4.08634e-10	151890000	0.64
B8NSP9-136	B8NSP9	136	K	Ribosomal protein L16a	AFLA_050000	120.46	95.909		K(1)YCTVGR	492.234	0.77712	2	2.55072e-07	1452100000	0.43
B8NSQ4-78	B8NSQ4	78	K	AP-1 adaptor complex subunit gamma, putative	AFLA_050050	70.889	70.889		K(1)VPDLQEHFLEK	528.275	-1.3204	3	0.000131962	13201000
B8NSU3-483	B8NSU3	483	K	Similar to An01g08080 OS=Aspergillus kawachii (strain NBRC 4308) GN=AKAW_00020 PE=4 SV=1	AFLA_051360	65.423	65.423		DSSGNVSFK(1)PHLLTDLR	662.669	-1.7988	3	3.03775e-07	27188000	0.72
B8NSU3-648	B8NSU3	648	K	Similar to An01g08080 OS=Aspergillus kawachii (strain NBRC 4308) GN=AKAW_00020 PE=4 SV=1	AFLA_051360	187.85	187.85		ALFTIFK(1)PLLFR	783.458	-2.5091	2	9.95061e-65	44206000	1.61
B8NSU4-113	B8NSU4	113	K	Phosphoribosyl-aminoimidazole carboxylase	AFLA_051370	58.592	58.592		K(1)YGIPMAEHR	434.548	0.19479	3	0.000922307	128300000	0.61
B8NSV9-133	B8NSV9	133	K	Aspergillus niger contig An01c0290, genomic contig OS=Aspergillus niger (strain CBS 513.88 / FGSC A1513) GN=An01g08440 PE=4 SV=1	AFLA_051520	54.982	54.982		TDDEDVK(1)K	525.235	0.031576	2	0.00516708	18507000	1.21
B8NSW1-153	B8NSW1	153	K	Calnexin	AFLA_051540	75.738	58.132		LLQENK(1)K	486.772	-0.48848	2	0.002054	90944000	0.55
B8NSW1-472	B8NSW1	472	K	Calnexin	AFLA_051540	110.38	58.132		EK(1)VDHFVGLAK	448.238	-1.235	2	1.18193e-08	313320000	0.66
B8NSW1-524	B8NSW1	524	K	Calnexin	AFLA_051540	86.014	58.132		ASSPAPAPVK(1)K	576.817	0.34995	2	0.000245972	38612000	0.66
B8NSW2-67	B8NSW2	67	K	Methylthioribulose-1-phosphate dehydratase	mde1	120.63	120.63		ELMK(1)PENIFVLQFPTPK	711.043	1.7113	3	1.4849e-21	36337000	0.97
B8NSY4-224	B8NSY4	224	K	Thioredoxin reductase	AFLA_051770	175.86	175.86		FNTVATQVLGDEK(1)PMGLMTHLR	853.43	0.73776	3	4.8512e-81	378180000	0.46
B8NT00-239	B8NT00	239	K	Glutamine synthetase	AFLA_051930	44.318	44.318		ISFDPK(1)PIK	572.816	-1.6652	2	0.0119583	21388000
B8NT05-271	B8NT05	271	K	G-protein complex beta subunit CpcB	AFLA_051980	121.99	112.44		VDELK(1)PEYIEK	488.249	0.041771	2	2.21362e-14	4210400000	0.47
B8NT07-145	B8NT07	145	K	COPII-coated vesicle membrane protein, putative	AFLA_052000	67.704	67.704		LK(1)PLETDLR	592.83	-0.016808	2	0.00122262	252380000	0.62
B8NTD5-231	B8NTD5	231	K	SspA OS=Aspergillus flavus GN=sspA PE=4 SV=1	AFLA_097750	59.368	45.368		K(1)HVFYVDR	388.533	0.79914	3	0.00260575	40891000	0.81
B8NTG9-79	B8NTG9	79	K	BAR adaptor protein RVS167, putative	AFLA_098090	79.875	79.875		AMTELYK(1)PISGR	733.371	-1.3017	2	0.000147273	66512000	0.61
B8NTR9-24	B8NTR9	24	K	Proteasome regulatory particle subunit Rpt1, putative	AFLA_100000	49.448	49.448		NFADDEEPEK(1)K	474.54	-0.7928	3	0.00251036	37056000
B8NTT0-95	B8NTT0	95	K	Plasma membrane ATPase	AFLA_100110	94.09	94.09		LICDYTK(1)PEMFETYK	679.978	-4.1284	3	8.01062e-10	88775000
B8NTT0-117	B8NTT0	117	K	Plasma membrane ATPase	AFLA_100110	164.41	164.41		EK(1)DDEEDDTGIEAR	861.353	-0.33708	2	3.41914e-47	234310000	0.81
B8NTY7-103	B8NTY7	103	K	Alpha/beta hydrolase fold OS=Aspergillus parasiticus (strain ATCC 56775 / NRRL 5862 / SRRC 143 / SU-1) GN=P875_00108908 PE=4 SV=1	AFLA_101580	68.657	68.657		TTLPDLIK(1)K	564.829	-2.0543	2	0.000715705	21571000	0.38
B8NU30-394	B8NU30	394	K	Class V chitinase, putative	AFLA_102010	94.767	74.611		FK(1)DIVDAEK	582.793	0.18654	2	4.92477e-05	39979000	1.24
B8NU81-139	B8NU81	139	K	Pc13g06880 protein OS=Penicillium rubens (strain ATCC 28089 / DSM 1075 / NRRL 1951 / Wisconsin 54-1255) GN=Pc13g06880 PE=4 SV=1	AFLA_097530	66.073	52.716		AK(1)DEHMR	329.484	-0.058158	3	0.00386228	4461800	0.44
B8NU93-129	B8NU93	129	K	Nitrilase, putative	AFLA_098550	65.224	58.699		IK(1)PTHVER	540.296	-0.15385	2	0.00169554	62131000	1.48
B8NUA2-42	B8NUA2	42	K	Isoflavone reductase family protein	AFLA_098640	73.296	52.527		SVQK(1)PAIVSLQDR	770.92	-0.93089	3	4.70226e-05	57283000	0.67
B8NUC3-288	B8NUC3	288	K	CipC-like antibiotic response protein OS=Aspergillus oryzae (strain 3.042) GN=Ao3042_07459 PE=4 SV=1	AFLA_098850	55.806	42.718		K(1)QAEENAQR	587.278	0.20649	2	0.00265382	3655900	0.64
B8NUC3-317	B8NUC3	317	K	CipC-like antibiotic response protein OS=Aspergillus oryzae (strain 3.042) GN=Ao3042_07459 PE=4 SV=1	AFLA_098850	97.271	40.689		GQNAPHFNPNEHK(1)PHPSFER	610.785	-0.95347	4	1.34647e-20	117540000	1.15
B8NUD9-29	B8NUD9	29	K	Transaldolase	AFLA_099010	184.6	106.54		YK(1)PQDATTNPSLILAASK	673.353	-0.76062	2	2.31471e-83	2925000000	0.5
B8NUD9-70	B8NUD9	70	K	Transaldolase	AFLA_099010	124.69	124.69		QHGSNVDEK(1)VDATLDR	628.629	0.57876	3	5.84056e-19	102940000	0.56
B8NUD9-84	B8NUD9	84	K	Transaldolase	AFLA_099010	122.52	106.54		LLVEFGK(1)K	517.3	-2.3758	2	3.58997e-08	80400000	0.28
B8NUD9-277	B8NUD9	277	K	Transaldolase	AFLA_099010	106.54	106.54		K(1)TYINDEALFR	735.367	-1.9532	2	1.56755e-08	766410000	0.42
B8NUE0-231	B8NUE0	231	K	Autophagic serine protease Alp2	AFLA_099020	77.732	62.582		K(1)ANIYAVK	503.782	-0.58359	2	0.000332252	285120000	0.59
B8NUE2-614	B8NUE2	614	K	ABC bile acid transporter, putative	AFLA_099040	216.71	216.71		GQYK(1)DDPQSDTTDAFR	972.416	0.87917	2	4.33772e-107	59015000	0.17
B8NUF7-47	B8NUF7	47	K		AFLA_099190	99.973	90.827		K(1)DPDNETLR	594.281	1.2829	2	1.41895e-05	13289000	0.65
B8NUF9-269	B8NUF9	269	K	Genomic scaffold, ProqFM164S02 OS=Penicillium roqueforti (strain FM164) GN=PROQFM164_S02g000919 PE=4 SV=1	AFLA_099210	103.76	103.76		FQDK(1)DSEVADK	691.31	0.33797	2	3.28151e-08	68319000	0.62
B8NUG0-346	B8NUG0	346	K	Haemolysin E OS=Penicillium roqueforti (strain FM164) GN=PROQFM164_S02g000918 PE=4 SV=1	AFLA_099220	105.46	105.46		LIK(1)DEEASK	566.79	-0.49262	2	5.8147e-06	194450000	0.55
B8NUG3-186	B8NUG3	186	K	3-methylcrotonyl-CoA carboxylase subunit alpha (MccA), putative	AFLA_099250	55.37	55.37		IK(1)YPVLIK	537.334	-1.2356	2	0.0075436	34615000
B8NUL4-223	B8NUL4	223	K	ATP sulphurylase	AFLA_100670	120.55	120.55		K(1)NHGATHFIVGR	359.94	-1.1632	3	4.14087e-14	41445000	1.25
B8NUL7-217	B8NUL7	217	K	Phosphoserine phosphatase	AFLA_100700	58.782	58.782		K(1)HESIWR	352.514	-0.46518	3	0.000399299	0
B8NUP1-46	B8NUP1	46	K	Ribosomal protein L37	AFLA_100940	71.692	71.692		K(1)YNWSEK	527.746	-0.033256	2	0.00274072	3175300000	0.33
B8NUP1-68	B8NUP1	68	K	Ribosomal protein L37	AFLA_100940	101.64	45.68		HLK(1)EVHRR	294.416	2.175	4	0.000340751	9449400	0.83
B8NUQ7-142	B8NUQ7	142	K	RRM domain protein	AFLA_101100	78.95	78.95		EADCEDELK(1)DVTFSEHK	717.972	-0.039496	3	1.20978e-09	94567000	0.55
B8NUR2-107	B8NUR2	107	K	60S ribosomal protein L21, putative	AFLA_101150	49.715	49.715		SREDFIK(1)R	384.2	1.3977	3	0.0185633	21984000	0.39
B8NUR3-65	B8NUR3	65	K	40S ribosomal protein S9	AFLA_101160	114.24	101.89		ELLTLDEK(1)DPK	467.577	-0.56783	2	7.86759e-13	372490000	0.67
B8NUR3-92	B8NUR3	92	K	40S ribosomal protein S9	AFLA_101160	73.435	101.89		MK(1)LDYVLALR	661.363	2.742	2	0.00130618	9691300
B8NUU5-274	B8NUU5	274	K	Lipase class 3 OS=Aspergillus flavus (strain ATCC MYA-384 / AF70) GN=P034_00011741 PE=4 SV=1	AFLA_102390	114.96	114.96		AVDSNEEAIIADDK(1)YFNR	724.003	0.4285	3	1.19831e-21	29897000	0.82
B8NUZ1-182	B8NUZ1	182	K	Rho GTPase activator (Rgd1), putative	AFLA_102850	71.531	71.531		AK(1)YESLAEQYDR	786.862	-0.59565	2	0.000253199	40642000	0.34
B8NV05-246	B8NV05	246	K	Ubiquinone biosynthesis protein coq4, mitochondrial	coq4	59.198	46.88		ILEK(1)DVDELR	665.348	-0.40765	2	0.00181659	54908000	0.68
B8NV28-521	B8NV28	521	K	Cytoskeleton assembly control protein Sla2, putative	AFLA_103220	64.73	64.73		SK(1)YEALAK	505.264	-0.36287	2	0.00286421	170560000	0.53
B8NV35-13	B8NV35	13	K	Histone H1	AFLA_103290	43.897	43.897		K(1)TASTHASYR	407.867	0.15481	3	0.00529401	865640
B8NV35-45	B8NV35	45	K	Histone H1	AFLA_103290	116.73	43.897		K(1)YVLANNK	525.285	0.63725	3	1.03536e-07	535080000	0.38
B8NV82-47	B8NV82	47	K	60S ribosomal protein L27a, putative	AFLA_103770	71.879	71.879		TNLDK(1)YHPGYFGK	547.263	-1.0051	3	3.30831e-05	349400000	0.4
B8NV82-70	B8NV82	70	K	60S ribosomal protein L27a, putative	AFLA_103770	139.49	139.49		TNQQFWK(1)PVINLDK	610.984	-2.1003	2	6.23457e-30	735430000	0.42
B8NV88-177	B8NV88	177	K	OTU-like cysteine protease, putative	AFLA_103830	62.88	62.88		K(1)PDDYCR	527.219	-0.89985	2	0.00487579	23851000	0.56
B8NVA6-197	B8NVA6	197	K	Dihydrolipoamide succinyltransferase, putative	AFLA_104010	124.16	114.64		DSEK(1)PAASEPGSSK	497.227	0.25778	3	9.50421e-17	27084000	0.57
B8NVA6-276	B8NVA6	276	K	Dihydrolipoamide succinyltransferase, putative	AFLA_104010	99.815	99.815		LYK(1)DDVLK	547.292	-0.46623	2	0.000141346	2709700000	0.44
B8NVA6-281	B8NVA6	281	K	Dihydrolipoamide succinyltransferase, putative	AFLA_104010	42.802	114.64		LYK(0.002)DDVLK(0.998)K	407.896	-1.0527	3	0.0230848	42600000	0.37
B8NVA6-451	B8NVA6	451	K	Dihydrolipoamide succinyltransferase, putative	AFLA_104010	63.073	99.815		VK(1)EYIEDPR	624.809	0.14761	2	0.00222235	156250000	0.74
B8NVA7-80	B8NVA7	80	K	LYR family protein OS=Aspergillus nomius NRRL 13137 GN=ANOM_003015 PE=3 SV=1	AFLA_104020	96.135	85.522		APTAPGGNK(1)YER	680.828	-0.22166	3	4.16757e-06	401970000	0.54
B8NVA8-38	B8NVA8	38	K	Histone H2A	AFLA_104030	78.178	40.103		K(1)GNYAQR	468.73	0.27494	2	0.00163986	92200000	0.78
B8NVA9-49	B8NVA9	49	K	Histone H2B	AFLA_104040	114.72	108.72		K(1)ETYSSYIYK	691.33	-0.71057	2	2.14905e-10	206170000	0.58
B8NVA9-100	B8NVA9	100	K	Histone H2B	AFLA_104040	86.866	43.461		LAAYNK(1)K	454.248	0.72024	3	0.00147075	2549000000	0.41
B8NVA9-101	B8NVA9	101	K	Histone H2B	AFLA_104040	58.426	108.72		K(1)STISSR	439.733	0.78475	2	0.00617052	2272200	0.81
B8NVQ0-7	B8NVQ0	7	K	Cupin domain protein OS=Aspergillus nomius NRRL 13137 GN=ANOM_000410 PE=4 SV=1	AFLA_117370	113.99	102.08		GSLPEK(1)DFPQVHR	551.274	-0.75756	3	9.95348e-12	957240000	0.98
B8NVQ0-20	B8NVQ0	20	K	Cupin domain protein OS=Aspergillus nomius NRRL 13137 GN=ANOM_000410 PE=4 SV=1	AFLA_117370	102.08	102.08		FITTHK(1)EDGTPTFETK	651.314	3.0478	3	7.06652e-12	1972900000	0.25
B8NVU1-139	B8NVU1	139	K	Farnesyl-diphosphate farnesyltransferase, putative	AFLA_117780	76.847	76.847		NMK(1)PAYR	490.237	-0.33375	2	0.00285563	223870000	0.55
B8NW02-522	B8NW02	522	K	Phosphofructokinase, putative	AFLA_119290	41.892	41.892		K(1)QYLAFR	513.274	-1.0525	2	0.0295139	22811000	0.55
B8NW03-251	B8NW03	251	K	NRDE protein OS=Aspergillus flavus (strain ATCC MYA-384 / AF70) GN=P034_00021968 PE=4 SV=1	AFLA_119310	64.64	64.64		DEAESANQDK(1)R	681.792	0.5097	2	0.000898964	2598200	1.55
B8NW05-90	B8NW05	90	K	Glutathione-S-transferase theta, GST, putative	AFLA_119330	88.155	54.898		YDTAHDVSYK(1)K	476.221	2.3958	3	0.000118289	41260000	0.54
B8NW05-91	B8NW05	91	K	Glutathione-S-transferase theta, GST, putative	AFLA_119330	51.726	54.898		K(0.815)GSK(0.185)EDEEVNR	464.22	0.22132	3	0.00545666	15454000	0.53
B8NW05-94	B8NW05	94	K	Glutathione-S-transferase theta, GST, putative	AFLA_119330	122.18	122.18		GSK(1)EDEEVNR	631.778	-0.11202	2	1.03253e-10	18553000	0.61
B8NW05-124	B8NW05	124	K	Glutathione-S-transferase theta, GST, putative	AFLA_119330	54.898	54.898		RFDLDAK(1)DDIPFAR	593.628	0.92919	3	0.00119721	46046000
B8NW18-232	B8NW18	232	K	UDP-glucose 4-epimerase	AFLA_119460	103.76	103.76		QEPPAELLEQLK(1)K	541.626	-2.143	3	9.44712e-10	35158000	0.88
B8NW31-135	B8NW31	135	K	Cytochrome b-c1 complex subunit Rieske, mitochondrial	AFLA_119590	62.714	62.714		GK(1)PVFIR	458.766	-0.8086	2	0.00753591	215650000	0.46
B8NW40-283	B8NW40	283	K	Thiosulfate sulfurtransferase, putative	AFLA_117870	117.7	94.688		IFEEK(1)EIDDSK	726.841	-1.0222	2	5.46591e-13	69465000	0.36
B8NW52-39	B8NW52	39	K	Ribosomal protein S5	AFLA_117990	71.176	71.176		QEEK(1)EWQPVTK	501.244	-0.38478	3	0.000824761	126960000	0.39
B8NW52-83	B8NW52	83	K	Ribosomal protein S5	AFLA_117990	76.679	76.679		LK(1)DEVMK	481.747	-1.0376	2	0.00271308	702840000	0.7
B8NWB3-53	B8NWB3	53	K		AFLA_118600	103.97	103.97		K(1)YPCDSSDITGR	749.828	-0.1775	2	4.78475e-09	89933000	3.08
B8NWC7-133	B8NWC7	133	K	Cofilin	AFLA_119640	87.356	47.75		NALNISNSIHADDK(1)SEIEWK	795.384	-2.1402	3	5.31428e-16	145830000	0.66
B8NWC8-90	B8NWC8	90	K	Cytochrome c oxidase subunit V	AFLA_119650	42.242	42.242		MK(1)VDWHQMTLQEK	591.948	0.76901	3	0.0113578	76253000
B8NWC9-471	B8NWC9	471	K	ATP synthase subunit beta	AFLA_119660	117.02	117.02		LVDLK(1)DTIR	586.83	0.51168	2	1.99558e-08	830570000	0.37
B8NWD4-70	B8NWD4	70	K	Hydroxymethylglutaryl-CoA synthase, putative	AFLA_119710	60.91	56.81		K(1)YSIDPK	475.745	-0.30588	2	0.00544839	115920000	0.48
B8NWD4-447	B8NWD4	447	K	Hydroxymethylglutaryl-CoA synthase, putative	AFLA_119710	55.064	56.81		K(1)YELKPYA	556.287	1.0328	2	0.00872735	24422000
B8NWF0-61	B8NWF0	61	K	Succinate dehydrogenase [ubiquinone] iron-sulfur subunit, mitochondrial	AFLA_119870	128.54	61.657		WNPDQPTEK(1)PK	720.344	-0.59778	2	7.70749e-18	168690000	0.43
B8NWF0-86	B8NWF0	86	K	Succinate dehydrogenase [ubiquinone] iron-sulfur subunit, mitochondrial	AFLA_119870	115.37	61.657		IK(1)NEMDPTLTFR	782.887	1.761	2	1.66306e-13	63547000	0.5
B8NWF0-160	B8NWF0	160	K	Succinate dehydrogenase [ubiquinone] iron-sulfur subunit, mitochondrial	AFLA_119870	46.335	115.37		SIK(1)PYLQR	552.806	-1.9083	2	0.01602	57953000	0.74
B8NWF0-168	B8NWF0	168	K	Succinate dehydrogenase [ubiquinone] iron-sulfur subunit, mitochondrial	AFLA_119870	75.483	46.335		ETK(1)TEDGLEYR	720.828	0.18498	2	0.00104051	56184000	0.34
B8NWI9-67	B8NWI9	67	K	Nitroreductase family protein, putative	AFLA_120260	148.18	115.33		VVLLLK(1)EEHQK	479.277	-0.907	2	6.42563e-25	1255500000	0.26
B8NWI9-100	B8NWI9	100	K	Nitroreductase family protein, putative	AFLA_120260	165.63	115.33		EAFENHTK(1)PK	434.21	-0.11113	2	3.86191e-37	2511800000	0.25
B8NWI9-203	B8NWI9	203	K	Nitroreductase family protein, putative	AFLA_120260	107.65	107.65		LDAQLVFGAPTSEPGEK(1)EFAPLENR	939.131	3.0533	3	1.29594e-38	35137000	0.6
B8NWK8-128	B8NWK8	128	K	Porphyromonas-type peptidyl-arginine deiminase superfamily	AFLA_120450	78.513	78.513		K(1)DDIGDHYR	406.851	0.41758	3	0.000276893	13392000	0.57
B8NWM6-279	B8NWM6	279	K	Formate dehydrogenase	AFLA_120630	80.371	68.277		MK(1)PGSWLVNTAR	730.372	-2.7141	2	2.00172e-12	86036000	1.09
B8NWS2-12	B8NWS2	12	K	Glycosyl hydrolase family 76 OS=Aspergillus parasiticus (strain ATCC 56775 / NRRL 5862 / SRRC 143 / SU-1) GN=P875_00117406 PE=4 SV=1	AFLA_121090	71.806	71.806		AK(1)PDEESISK	602.291	0.069416	2	0.00141763	51442000	0.79
B8NWS2-104	B8NWS2	104	K	Glycosyl hydrolase family 76 OS=Aspergillus parasiticus (strain ATCC 56775 / NRRL 5862 / SRRC 143 / SU-1) GN=P875_00117406 PE=4 SV=1	AFLA_121090	86.498	84.753		RFEELVPEGEEK(1)K	563.949	-0.36547	3	1.63659e-05	188080000	0.69
B8NWU6-135	B8NWU6	135	K	Methyltransferase LaeA-like, putative	AFLA_121330	60.161	60.161		GELHAAPIK(1)NPAR	491.932	-0.037564	3	0.000423221	11698000	0.85
B8NX51-548	B8NX51	548	K	Carboxylic ester hydrolase	AFLA_122390	63.419	57.177		LLK(1)DDFR	503.764	1.2474	2	0.0072225	177330000	1.82
B8NX52-593	B8NX52	593	K	Glucoamylase	AFLA_122400	131.69	124.12		K(1)YTVPSTCGVK	670.332	0.67717	2	3.17659e-18	609000000	2.85
B8NX76-96	B8NX76	96	K	Vacuolar protein sorting/targeting protein 10	vps10	57.59	92.264		QHPYDNK(1)K	377.181	0.46838	3	9.41604e-05	1958300	0.62
B8NX76-771	B8NX76	771	K	Vacuolar protein sorting/targeting protein 10	vps10	92.264	92.264		GHTFK(1)PFQAPAPPTQDR	665.662	0.10281	3	3.21465e-14	155540000	0.73
B8NX84-291	B8NX84	291	K	Actin binding protein, putative	AFLA_122720	101.61	66.215		EAGEMK(1)DDRPEPVK	425.95	0.58964	3	2.38672e-09	77397000	1.23
B8NXA7-111	B8NXA7	111	K	Aegerolysin OS=Aspergillus parasiticus (strain ATCC 56775 / NRRL 5862 / SRRC 143 / SU-1) GN=P875_00116966 PE=4 SV=1	AFLA_115930	146.3	107.78		RENLVEMLDESDK(1)YR	666.314	0.76756	3	1.55508e-30	436070000	0.81
B8NXC6-368	B8NXC6	368	K	O-methyltransferase, putative	AFLA_007450	134.01	134.01		WILHDWSDK(1)YCVR	626.626	3.5309	3	5.02999e-21	54295000	0.49
B8NXE5-528	B8NXE5	528	K	Aspergillus niger contig An09c0100, genomic contig OS=Aspergillus niger (strain CBS 513.88 / FGSC A1513) GN=An09g03750 PE=4 SV=1	AFLA_007640	58.32	58.32		TEQK(1)PGTIGFQFR	804.904	-0.043807	2	0.000799542	17404000	1.36
B8NXE5-693	B8NXE5	693	K	Aspergillus niger contig An09c0100, genomic contig OS=Aspergillus niger (strain CBS 513.88 / FGSC A1513) GN=An09g03750 PE=4 SV=1	AFLA_007640	104.53	104.53		DIEDGEEVSVQLFDK(1)HDHEINLATR	753.107	0.31635	4	1.89736e-38	43324000	0.93
B8NXF1-26	B8NXF1	26	K		AFLA_007700	108.32	108.56		IK(1)EIQEAGDVR	679.352	-0.11227	2	1.83401e-08	357930000	0.66
B8NXF1-147	B8NXF1	147	K		AFLA_007700	127.17	108.56		EVEVEK(1)EWTK	688.833	-0.92276	2	4.02947e-14	221010000	0.45
B8NXG5-250	B8NXG5	250	K	Cysteine desulfurylase, putative	AFLA_007840	47.574	47.574		LK(1)PLIIAR	512.332	-0.44729	2	0.0148576	29941000	1.25
B8NXK5-24	B8NXK5	24	K	Calcium sensor (NCS-1), putative	AFLA_008240	69.176	69.176		ATHFDK(1)K	316.159	0.62775	3	0.00244779	77208000	0.4
B8NXL2-202	B8NXL2	202	K	Acetyl-CoA-acetyltransferase, putative	AFLA_008310	119.37	119.37		K(1)YEISREDQDEYAIQSYQR	841.054	-0.58718	3	4.00621e-27	167950000	0.34
B8NXL2-266	B8NXL2	266	K	Acetyl-CoA-acetyltransferase, putative	AFLA_008310	93.178	88.177		TLK(1)PAFLR	523.306	-0.30102	2	0.000335385	195320000	0.73
B8NXR4-308	B8NXR4	308	K	DNA topoisomerase 2	AFLA_008840	70.942	70.942		VTFK(1)PDYAK	584.798	-0.25829	2	0.000968566	68387000	0.48
B8NXR9-490	B8NXR9	490	K	Glutamate decarboxylase	AFLA_008890	101.65	101.65		SK(1)HNHPHYK	312.653	-0.18225	4	8.11631e-06	12699000	0.61
B8NXR9-497	B8NXR9	497	K	Glutamate decarboxylase	AFLA_008890	143.93	143.93		HNHPHYK(1)GETHSLQGK	657.314	-1.2482	5	2.27767e-32	37082000	0.34
B8NXS9-124	B8NXS9	124	K	Carboxypeptidase Y homolog A	cpyA	74.853	72.2		K(1)ADPSALGIDPNVK	508.935	0.032869	3	2.22481e-06	38599000	0.96
B8NXS9-380	B8NXS9	380	K	Carboxypeptidase Y homolog A	cpyA	136.53	107.35		SK(1)CEDESNLCYK	544.889	-0.26611	2	4.38743e-20	166470000	0.55
B8NXS9-434	B8NXS9	434	K	Carboxypeptidase Y homolog A	cpyA	128.76	74.853		NFLFHGDWMK(1)PYHR	491.728	0.0082361	3	3.46687e-22	1633600000	0.75
B8NXS9-498	B8NXS9	498	K	Carboxypeptidase Y homolog A	cpyA	76.927	128.76		IEQNEHTGK(1)K	428.546	0.24759	3	0.000538852	16292000	0.88
B8NXT0-49	B8NXT0	49	K	Ribosomal protein S13p/S18e	AFLA_009000	46.844	46.844		K(1)ADVDLNK	501.759	-0.41683	2	0.0101559	178090000	0.8
B8NXT0-56	B8NXT0	56	K	Ribosomal protein S13p/S18e	AFLA_009000	48.981	48.981		KADVDLNK(1)R	386.875	1.272	3	0.0110336	279270000	0.51
B8NXU1-140	B8NXU1	140	K	Reticulon-like protein	AFLA_009110	95.531	95.531		K(1)YYTIPK	506.771	-0.43869	2	0.0010292	262050000	0.51
B8NXX3-73	B8NXX3	73	K	Fatty acid desaturase OS=Aspergillus oryzae (strain 3.042) GN=Ao3042_10364 PE=3 SV=1	AFLA_009430	66.004	66.004		VVEVGQK(1)PEWK	699.867	1.0273	2	0.00141011	10450000	0.62
B8NYC1-19	B8NYC1	19	K	FKBP-type peptidyl-prolyl isomerase, putative	AFLA_010910	127.87	127.87		K(1)NETVAMHYR	455.547	-0.040994	2	2.32987e-14	522810000	0.48
B8NYC3-226	B8NYC3	226	K	Glutathione S-transferase family protein, putative	AFLA_010930	40.727	40.727		IK(1)EYLASDR	597.804	-1.6663	2	0.0214847	20158000	0.66
B8NYI3-107	B8NYI3	107	K	AsorizinA OS=Aspergillus oryzae (strain ATCC 42149 / RIB 40) GN=oeiA PE=4 SV=1	AFLA_011530	83.948	83.948		VEPVVPVK(1)K	547.826	0.16247	2	0.000215169	60572000	2.04
B8NYK7-860	B8NYK7	860	K	Herpes virus major outer envelope glycoprotein BLLF1 OS=Aspergillus flavus (strain ATCC MYA-384 / AF70) GN=P034_02976582 PE=4 SV=1	AFLA_011770	94.09	89.46		EAQEAHEK(1)ECER	539.227	-1.0042	3	3.5027e-06	9197200	0.37
B8NYL2-91	B8NYL2	91	K	Translocation protein (Sec66), putative	AFLA_011820	85.676	66.92		RAEEDIK(1)R	372.86	-0.099568	2	0.000526936	100770000	0.67
B8NYP6-276	B8NYP6	276	K	Acetyl-CoA acetyltransferase, putative	AFLA_012160	49.448	44.318		ELNLK(1)PVAK	371.217	-0.73039	3	0.000143438	47394000	1.09
B8NYQ1-87	B8NYQ1	87	K	Hsp70 chaperone (HscA), putative	AFLA_012200	67.207	194.75		RYDDPIVK(1)K	411.887	-0.086611	3	0.00192148	37495000
B8NYQ1-131	B8NYQ1	131	K	Hsp70 chaperone (HscA), putative	AFLA_012200	104.22	56.432		MK(1)EVAETK	345.839	0.1945	3	5.10867e-05	2248900000	0.56
B8NYQ1-246	B8NYQ1	246	K	Hsp70 chaperone (HscA), putative	AFLA_012200	196.18	67.207		ATAGDTHLGGQDFDTNLLEHFK(1)K	523.853	1.714	3	4.44474e-112	2085100000	0.32
B8NYQ1-334	B8NYQ1	334	K	Hsp70 chaperone (HscA), putative	AFLA_012200	156	50.305		SK(1)VDEIVLVGGSTR	780.417	-2.2304	3	2.06799e-38	642030000	0.69
B8NYQ1-539	B8NYQ1	539	K	Hsp70 chaperone (HscA), putative	AFLA_012200	64.374	64.374		SSDEAFTK(1)K	556.759	-1.2541	2	0.00126864	228840000	0.3
B8NYT7-178	B8NYT7	178	K	Histidinol-phosphatase	AFLA_114490	65.224	65.224		LK(1)SDDPER	530.251	-1.9637	2	0.00265233	13549000	0.71
B8NYZ9-88	B8NYZ9	88	K	60S ribosomal protein L13	AFLA_115110	53.946	53.946		K(1)LASTIGIAVDHR	494.275	0.059919	3	0.00132924	31043000
B8NYZ9-135	B8NYZ9	135	K	60S ribosomal protein L13	AFLA_115110	144.29	73.415		K(1)LDSSAEEVSAAK	717.852	0.47935	2	7.27064e-29	54120000	0.47
B8NYZ9-182	B8NYZ9	182	K	60S ribosomal protein L13	AFLA_115110	92.151	96.435		NLTAEEAVTEIK(1)R	525.274	-2.4616	2	6.96429e-07	41483000	0.62
B8NYZ9-188	B8NYZ9	188	K	60S ribosomal protein L13	AFLA_115110	73.415	96.435		DDLPK(1)GEEAAYR	732.336	2.9087	2	0.000229273	17975000	0.51
B8NYZ9-217	B8NYZ9	217	K	60S ribosomal protein L13	AFLA_115110	127.17	52.172		AK(1)AEEESAAK	567.27	0.51172	2	4.02947e-14	44279000	0.86
B8NZ05-314	B8NZ05	314	K	Succinate-CoA ligase subunit beta	AFLA_115170	66.056	66.056		QK(1)EVFSWR	590.293	0.48764	2	0.00229619	69625000	0.87
B8NZ08-127	B8NZ08	127	K	Xanthine-guanine phosphoribosyl transferase Xpt1, putative	AFLA_115200	117.93	117.93		ELQK(1)DVEQAQK	708.354	0.82839	2	5.30752e-13	16488000	0.31
B8NZ18-424	B8NZ18	424	K	Mitochondrial outer membrane protein (Sam50), putative	AFLA_115300	52.482	52.482		VGAEK(1)PLR	485.272	-0.10658	2	0.0102532	134250000	0.52
B8NZ39-511	B8NZ39	511	K	AAA family ATPase, putative	AFLA_115510	51.252	51.252		AVERPLK(1)HPER	358.698	-2.9662	4	0.00304247	6856600
P41747-28	P41747	28	K	Alcohol dehydrogenase 1	adh1	69.431	163.09		QIPVPK(1)PGPDEILVK	577.329	3.0375	3	1.31084e-15	0
P41747-253	P41747	253	K	Alcohol dehydrogenase 1	adh1	163.09	69.431		AATPEGLGAHAVILLAVAEK(1)PFQQAAEYVR	805.93	2.06	3	5.26524e-88	243910000	0.99
Q9P900-25	Q9P900	25	K	Demethylsterigmatocystin 6-O-methyltransferase	omtB	61.962	76.221		TDDVGK(1)R	445.714	-0.03168	2	0.00514259	9030100	0.68
Q9P900-241	Q9P900	241	K	Demethylsterigmatocystin 6-O-methyltransferase	omtB	76.221	49.933		AK(1)FPNLPGR	550.298	1.0031	2	0.000675557	84236000	0.61

## Sheet: 03
ID	Protein accession	Position	Amino acid	Protein names	Gene names	Score	localization score	m/z	Modification sites probabilities	Mass error [ppm]	Charge	PEP	Intensity	High3/Low3 Ratio
B8MVY2-82	B8MVY2	82	K	Phospho-2-dehydro-3-deoxyheptonate aldolase	AFLA_073290	47.869	46.016	429.75	LK(1)ELAGK	-1.6323	2	0.0215455	74107000
B8MVY2-102	B8MVY2	102	K	Phospho-2-dehydro-3-deoxyheptonate aldolase	AFLA_073290	52.403	46.016	488.759	AYLEK(1)PR	-0.87411	2	0.0158926	151730000	0.64
B8MVZ9-303	B8MVZ9	303	K	Cyclopropane-fatty-acyl-phospholipid synthase, putative	AFLA_073460	63.473	63.473	595.786	K(1)AGIEDSQSR	-0.36996	2	0.00117593	12553000	0.47
B8MVZ9-329	B8MVZ9	329	K	Cyclopropane-fatty-acyl-phospholipid synthase, putative	AFLA_073460	62.88	63.473	433.716	VDGGYK(1)K	1.4571	2	0.00707322	12883000	0.39
B8MW01-21	B8MW01	21	K	Tropomyosin, putative	AFLA_073480	114.64	54.094	581.276	LEADEAHEK(1)TEELK	-0.21584	3	3.87869e-19	1071800000	0.29
B8MW01-59	B8MW01	59	K	Tropomyosin, putative	AFLA_073480	108.63	54.094	638.674	NQLLEGEVEK(1)LETALK	-1.5663	3	9.23858e-18	115130000	0.33
B8MW01-122	B8MW01	122	K	Tropomyosin, putative	AFLA_073480	54.094	76.817	559.296	K(1)VQALESSR	0.48375	2	0.000619126	0
B8MW01-136	B8MW01	136	K	Tropomyosin, putative	AFLA_073480	112.02	54.094	629.538	VQALESSRDEWESK(1)YEEMAK	-2.48	3	1.32923e-11	293020000	0.44
B8MW01-143	B8MW01	143	K	Tropomyosin, putative	AFLA_073480	104.45	54.094	490.258	K(1)YAELQK	-0.52279	3	6.8123e-07	68583000	0.4
B8MW23-1102	B8MW23	1102	K	Autophagy protein Apg6 OS=Aspergillus parasiticus (strain ATCC 56775 / NRRL 5862 / SRRC 143 / SU-1) GN=P875_00086856 PE=4 SV=1	AFLA_073700	102.97	89.355	505.55	K(1)TDEDQEHQER	-0.44164	3	6.20747e-09	3759200	0.57
B8MW29-277	B8MW29	277	K	DNA mismatch repair protein Msh3	AFLA_073760	43	43	330.194	LHVHVK(1)R	-1.5335	3	0.0201329	162810000	1.08
B8MW52-195	B8MW52	195	K	Proteasome subunit beta type	AFLA_073990	61.186	61.186	787.894	EAIK(1)WDGSSGGVIR	2.0347	2	0.000232709	26589000	0.56
B8MW58-437	B8MW58	437	K	LYAR-type C2HC zinc finger OS=Aspergillus parasiticus (strain ATCC 56775 / NRRL 5862 / SRRC 143 / SU-1) GN=P875_00086852 PE=4 SV=1	AFLA_074050	52.372	66.27	496.725	ADHEQRGEDEK(1)DLWR	0.16179	3	0.00239422	45613000
B8MW88-33	B8MW88	33	K		AFLA_087780	60.398	60.398	588.785	LDTEEDVK(1)K	-0.037173	2	0.0015286	58434000	0.47
B8MW92-160	B8MW92	160	K	Cell wall integrity signaling protein Lsp1/Pil1, putative	AFLA_087820	103.19	65.467	538.754	YK(1)DPNSPR	-0.22262	2	3.05112e-07	99457000	0.35
B8MWA0-15	B8MWA0	15	K	Pyruvate kinase	AFLA_087900	74.464	117.89	386.859	MK(1)LEWHSK	1.1553	3	0.000712282	290410000	0.49
B8MWA0-118	B8MWA0	118	K	Pyruvate kinase	AFLA_087900	109.25	67.507	721.848	TGNTTDDK(0.105)DIPIK(0.895)EGHELNITTDEK	-0.39974	4	1.04608e-33	180070000	0.6
B8MWA0-462	B8MWA0	462	K	Pyruvate kinase	AFLA_087900	81.448	153.82	712.026	GVWPFLFPENK(1)PDFNVK	0.92161	4	3.61434e-09	661140000	0.31
B8MWG7-79	B8MWG7	79	K	Pc16g02070 protein OS=Penicillium rubens (strain ATCC 28089 / DSM 1075 / NRRL 1951 / Wisconsin 54-1255) GN=Pc16g02070 PE=4 SV=1	AFLA_088570	85.006	63.816	587.304	LNTSPSSIEDK(1)DILK	0.2976	3	2.39722e-07	255170000	0.69
B8MWG7-92	B8MWG7	92	K	Pc16g02070 protein OS=Penicillium rubens (strain ATCC 28089 / DSM 1075 / NRRL 1951 / Wisconsin 54-1255) GN=Pc16g02070 PE=4 SV=1	AFLA_088570	63.816	63.816	415.584	LHLVNPPVK(1)K	0.069418	3	0.000751516	295580000	0.77
B8MWQ4-592	B8MWQ4	592	K	Mitochondrial carrier protein, putative	AFLA_075120	85.813	64.711	582.811	TILK(1)EEGFK	0.22709	2	8.76014e-05	16456000	0.55
B8MWS8-422	B8MWS8	422	K	Golgi matrix protein, putative	AFLA_088780	57.532	49.189	565.26	GK(1)PEDNVDR	1.0005	2	0.00172419	11423000	0.78
B8MX20-474	B8MX20	474	K	Septin AspB	AFLA_076070	74.987	54.199	726.354	LK(1)QSEDELYAR	-0.21351	2	0.000769759	42377000	0.6
B8MX20-488	B8MX20	488	K	Septin AspB	AFLA_076070	66.664	54.199	574.766	EMK(1)DQLER	-1.7409	2	0.00218662	59513000	0.51
B8MX58-240	B8MX58	240	K	Electron transfer flavoprotein alpha subunit, putative	AFLA_076450	47.96	77.894	505.725	SK(1)EEFDR	3.2857	2	0.0214324	13245000	1.48
B8MX61-86	B8MX61	86	K	Glutathione S-transferase, putative	AFLA_076480	76.158	54.343	620.293	K(1)FSFEAGTPEYFHAK	0.035461	3	1.22076e-05	212520000
B8MX61-127	B8MX61	127	K	Glutathione S-transferase, putative	AFLA_076480	54.343	54.343	439.214	YHPEK(1)VESAR	-0.064573	3	0.00107037	9298400
B8MX73-69	B8MX73	69	K	Translation elongation factor eEF-3, putative	AFLA_076600	73.248	174.82	458.753	LAEDLK(1)K	-2.4501	2	0.00390338	404330000	0.99
B8MX73-374	B8MX73	374	K	Translation elongation factor eEF-3, putative	AFLA_076600	61.679	174.82	497.248	FDEQVK(1)K	0.67267	2	0.00759188	192290000	0.58
B8MX73-584	B8MX73	584	K	Translation elongation factor eEF-3, putative	AFLA_076600	174.82	71.501	836.107	AVFEK(1)PDILLLDEPTNHLDVK	1.0909	4	9.41569e-82	333070000	0.5
B8MX73-806	B8MX73	806	K	Translation elongation factor eEF-3, putative	AFLA_076600	132.97	174.82	747.337	IVTDEDEK(1)AMDK	1.8321	2	4.57893e-24	66403000	0.2
B8MX73-1037	B8MX73	1037	K	Translation elongation factor eEF-3, putative	AFLA_076600	89.886	174.82	524.767	K(1)LTSSEQR	0.18509	2	0.000143213	26708000	0.5
B8MX81-475	B8MX81	475	K	Acetyltransferase component of pyruvate dehydrogenase complex	AFLA_076680	100.69	112.3	683.895	K(1)VVENPLELLL	4.4818	2	4.64484e-07	33040000	0.57
B8MX82-92	B8MX82	92	K	Dihydrolipoamide acetyltransferase component of pyruvate dehydrogenase OS=Aspergillus nomius NRRL 13137 GN=ANOM_005065 PE=4 SV=1	AFLA_076690	128.85	79.659	731.831	IEQEESEENK(1)K	-0.0045548	2	6.56519e-23	63198000	0.65
B8MX84-403	B8MX84	403	K	Malate dehydrogenase, NAD-dependent	AFLA_076710	118.28	74.611	453.911	LLEACLGDLK(1)K	-3.5971	2	2.79347e-16	468760000	0.29
B8MX84-408	B8MX84	408	K	Malate dehydrogenase, NAD-dependent	AFLA_076710	96.756	74.611	631.343	NIQK(1)GIDFVK	-1.7457	2	1.67496e-06	18771000
B8MX90-317	B8MX90	317	K	Fructose-2,6-bisphosphatase	AFLA_076770	84.615	84.615	601.752	DEDK(1)YNYR	-1.1135	2	0.000409961	103470000	0.42
B8MX93-252	B8MX93	252	K	Amidohydrolase family protein	AFLA_076800	46.73	46.73	616.831	LLGLAETCK(1)K	-0.043135	2	0.00452269	0
B8MX97-91	B8MX97	91	K	Proteasome subunit alpha type	AFLA_076840	40.724	110.8	340.51	K(1)VSHTGYK	-1.4087	3	0.0177963	8172700	1.13
B8MXA1-131	B8MXA1	131	K	Acyl-CoA desaturase	AFLA_076880	119.39	62.546	787.354	YTDTEK(1)DPYSVR	-0.28351	2	1.01659e-16	44153000	0.59
B8MXA2-310	B8MXA2	310	K	Metallopeptidase MepB	AFLA_076890	56.81	97.565	473.235	K(1)NDIEAR	-0.5846	2	0.00981414	69971000	0.85
B8MXL2-214	B8MXL2	214	K	Zinc-binding oxidoreductase ToxD, putative	AFLA_077990	87.258	110.44	547.777	K(1)YTNNNLK	0.99691	2	0.000264723	14453000	0.25
B8MXQ1-335	B8MXQ1	335	K	Acetyl-coA hydrolase Ach1, putative	AFLA_078380	68.224	105.52	527.254	FSPDGFK(1)R	0.65514	2	0.00017866	66010000	0.59
B8MXQ1-477	B8MXQ1	477	K	Acetyl-coA hydrolase Ach1, putative	AFLA_078380	54.004	46.334	698.326	CSHPDYK(1)PILTDYLDR	-1.8361	3	0.000239221	45559000	0.88
B8MXQ1-493	B8MXQ1	493	K	Acetyl-coA hydrolase Ach1, putative	AFLA_078380	105.52	105.52	570.766	AEYECLK(1)K	0.80405	2	2.2884e-07	84722000	0.79
B8MXR5-121	B8MXR5	121	K	Mitochondrial ATPase subunit ATP4, putative	AFLA_078520	52.247	75.109	379.872	HK(1)DILNAAR	0.67397	2	0.00417699	16437000	0.65
B8MXS8-135	B8MXS8	135	K	ATP synthase subunit alpha	AFLA_078650	65.252	65.252	459.73	EGETVK(1)R	-0.030346	2	0.00604917	79717000	0.7
B8MXS8-243	B8MXS8	243	K	ATP synthase subunit alpha	AFLA_078650	178.71	66.538	654.789	WNNTSDESK(1)K	0.38291	3	5.98006e-60	354140000	0.27
B8MXS8-430	B8MXS8	430	K	ATP synthase subunit alpha	AFLA_078650	66.538	65.252	566.805	AMK(1)QVAGSLK	-0.57478	2	0.0014996	40804000	0.51
B8MXX8-45	B8MXX8	45	K	Valyl-tRNA synthetase	AFLA_079150	58.433	74.141	502.748	TEK(1)ELER	1.4338	2	0.00952768	29084000	0.42
B8MXX8-112	B8MXX8	112	K	Valyl-tRNA synthetase	AFLA_079150	94.09	82.85	720.338	DLFK(1)PEFGSDGK	0.044298	3	2.75434e-07	406570000	0.51
B8MXX8-463	B8MXX8	463	K	Valyl-tRNA synthetase	AFLA_079150	75.911	82.85	695.356	SNDVIEPILK(1)PQWWMK	-2.3605	3	2.11336e-07	66247000	0.52
B8MXX8-752	B8MXX8	752	K	Valyl-tRNA synthetase	AFLA_079150	94.122	82.85	511.259	LGDDFK(1)PQPTVSK	1.523	3	7.85528e-08	35779000
B8MY11-307	B8MY11	307	K	Oligopeptidase family protein	AFLA_079480	78.342	78.342	656.768	EDGYESDK(1)NR	0.16905	2	0.000630583	4373300	0.71
B8MY49-443	B8MY49	443	K	Lipase/serine esterase, putative	AFLA_079860	74.173	74.173	357.436	K(1)YPVYIHNHR	0.97685	4	0.000651301	49331000	0.53
B8MY65-86	B8MY65	86	K	ATP synthase subunit gamma	AFLA_080020	69.672	69.672	565.782	AETK(1)PLEDK	1.3199	2	0.00120515	10153000	0.99
B8MY65-91	B8MY65	91	K	ATP synthase subunit gamma	AFLA_080020	59.198	45.368	420.222	AETKPLEDK(1)K	0.96661	3	0.00966165	352010000	0.88
B8MYK0-167	B8MYK0	167	K	Cytochrome C1/Cyt1, putative	AFLA_081380	144.15	144.15	646.314	LSDYIPAPYK(1)NEEAAR	-0.54402	2	7.86291e-39	151930000	0.53
B8MYK4-149	B8MYK4	149	K	Eukaryotic translation initiation factor 3 subunit B	PRT1	76.158	47.894	683.674	IDEEYKPPTVEPFK(1)EK	0.77851	3	3.18495e-06	82162000	0.5
B8MYK4-688	B8MYK4	688	K	Eukaryotic translation initiation factor 3 subunit B	PRT1	106.67	116.04	603.782	EK(1)ELMAEEK	-1.0131	2	9.2147e-09	162070000	0.63
B8MYL7-187	B8MYL7	187	K	Presequence translocase-associated motor subunit Pam17, putative	AFLA_081560	74.464	61.691	543.741	EK(1)EFYDR	0.87666	2	0.0039323	153970000	0.46
B8MYW2-84	B8MYW2	84	K	TCTP family protein	AFLA_082510	94.309	104.82	626.801	LEK(1)DEYK(1)K	-0.0066097	2	0.000821937	614030000	0.47
B8MYW2-88	B8MYW2	88	K	TCTP family protein	AFLA_082510	94.309	104.82	626.801	LEK(1)DEYK(1)K	-0.0066097	2	0.00203775	184270000	0.37
B8MYW2-106	B8MYW2	106	K	TCTP family protein	AFLA_082510	86.898	104.82	339.182	K(1)APEETIK	-0.25623	2	0.000281369	377890000	0.32
B8MYW2-113	B8MYW2	113	K	TCTP family protein	AFLA_082510	100.93	88.338	473.917	KAPEETIK(1)EFK	-0.49209	3	4.77132e-06	1270800000	0.45
B8MYW2-116	B8MYW2	116	K	TCTP family protein	AFLA_082510	95.428	88.338	460.233	EFK(1)ENAQTALK	0.51036	3	1.60316e-06	561610000	0.34
B8MYW2-124	B8MYW2	124	K	TCTP family protein	AFLA_082510	123.51	104.82	565.794	ENAQTALK(1)R	-0.30901	2	3.49158e-13	291120000	0.31
B8MYW2-172	B8MYW2	172	K	TCTP family protein	AFLA_082510	58.286	104.82	537.759	HGLEEYK(1)V	-0.59902	2	0.00504181	1711600000	0.62
B8MYY0-721	B8MYY0	721	K	Pseudouridine synthase TruD/Pus7, putative	AFLA_082690	73.632	61.161	661.841	VLAYK(1)PDFGGR	2.2185	2	0.000879847	88857000	0.68
B8MZ17-213	B8MZ17	213	K	Heme/steroid binding domain protein, putative	AFLA_083060	48.423	48.423	485.748	K(1)YFEVGK	-1.1657	2	0.0196839	29665000
B8MZ48-305	B8MZ48	305	K	Glutathione oxidoreductase Glr1, putative	AFLA_083370	98.044	109.6	553.781	K(1)FDPMIQK	-1.2102	2	2.97004e-05	275150000	0.6
B8MZ48-497	B8MZ48	497	K	Glutathione oxidoreductase Glr1, putative	AFLA_083370	61.161	98.044	364.529	K(0.846)K(0.154)NPTEFK	-1.3985	3	0.0461335	195380000	0.52
B8MZ49-411	B8MZ49	411	K	MAP kinase kinase (Pbs2), putative	AFLA_083380	117.25	75.213	366.192	TLK(1)DDHNIIHR	-0.59666	4	3.03628e-16	61056000	0.74
B8MZ60-193	B8MZ60	193	K	Sterol delta 5,6-desaturase, putative	AFLA_083490	57.177	51.979	284.155	HLHK(1)PHHK	-0.4836	4	0.00357392	9942200	0.84
B8MZ66-151	B8MZ66	151	K	Coatomer subunit delta, putative	AFLA_083550	98.902	60.91	652.802	NK(1)ELEASEER	-1.1347	2	1.10103e-06	11538000	0.6
B8MZ70-337	B8MZ70	337	K	Fatty acid hydroxylase, putative	AFLA_083590	85.737	89.029	619.791	K(1)YHLQHHFADFDNGFGVTSR	-0.24437	4	2.19433e-13	61305000	0.72
B8MZA0-210	B8MZA0	210	K	Oxidoreductase, zinc-binding dehydrogenase family, putative	AFLA_083890	69.27	55.064	823.728	ELNFDGGFNYK(0.877)NEK(0.123)PADALAR	2.0625	3	6.75925e-12	42041000	0.36
B8MZA1-300	B8MZA1	300	K	DEAD box RNA helicase HelA, putative	AFLA_083900	125.36	111.63	639.978	EVLSMVHQTMK(1)PDFR	0.82058	3	1.03568e-20	116350000	0.85
B8MZA1-310	B8MZA1	310	K	DEAD box RNA helicase HelA, putative	AFLA_083900	67.396	40.268	747.046	TVQTVK(1)DDEVPTHFAVPQK	-0.67511	3	2.07706e-08	16432000	0.55
B8MZD3-241	B8MZD3	241	K	Conserved protein typically associated with flavoprotein oxygenase OS=Aspergillus oryzae (strain 3.042) GN=Ao3042_03632 PE=4 SV=1	AFLA_084220	40.268	40.268	456.779	VLK(1)PISR	-0.21608	2	0.0384495	42850000	0.72
B8MZE3-209	B8MZE3	209	K	Mitochondrial phosphate carrier protein (Mir1), putative	AFLA_084330	157.2	157.2	684.32	GFDK(1)ETLSDGAK	-0.96788	2	1.59172e-43	154940000	0.32
B8MZF4-207	B8MZF4	207	K	Autophagy protein Atg27, putative	AFLA_084440	68.481	102.5	672.287	AEGGDDKEQPPDEEK(1)DR	-0.18536	3	5.03043e-06	4536600	0.53
B8MZF6-183	B8MZF6	183	K	Heat shock protein Hsp98/Hsp104/ClpA, putative	AFLA_084460	85.813	44.98	522.237	TADSESENENLK(1)K	0.34775	3	5.96737e-06	27283000	0.92
B8MZF6-483	B8MZF6	483	K	Heat shock protein Hsp98/Hsp104/ClpA, putative	AFLA_084460	63.816	85.813	506.727	EK(1)YESEK	1.504	2	0.00706554	22441000	0.76
B8MZF6-500	B8MZF6	500	K	Heat shock protein Hsp98/Hsp104/ClpA, putative	AFLA_084460	40.058	85.813	458.771	IK(1)LDSLK	-1.2212	2	0.039012	18935000
B8MZG9-84	B8MZG9	84	K	Hsp70 family chaperone Lhs1/Orp150, putative	AFLA_084590	81.709	81.709	638.83	ESAAVAFK(1)PTR	-0.66098	2	0.000309445	67823000	0.67
B8MZH2-73	B8MZH2	73	K	40S ribosomal protein S5, putative	AFLA_084620	68.485	76.1	607.814	K(1)AQCPIIER	-0.0021654	2	0.00124951	25147000	1.04
B8MZH2-203	B8MZH2	203	K	40S ribosomal protein S5, putative	AFLA_084620	61.962	99.815	509.264	K(0.147)K(0.853)DELER	0.36736	2	0.0295875	39625000	0.64
B8MZH6-15	B8MZH6	15	K	2-isopropylmalate synthase	AFLA_084660	85.533	143.67	408.224	FK(1)PLHLPDR	0.7116	2	6.20969e-05	729250000	0.66
B8MZI3-52	B8MZI3	52	K	Protein translocation complex component (Npl1), putative	AFLA_084730	122.14	72.531	610.623	SDYK(1)PEHGDLIEAQK	-1.9601	3	5.93526e-20	132200000	0.32
B8MZI5-187	B8MZI5	187	K	Probable Xaa-Pro aminopeptidase AFLA_084750	AFLA_084750	70.942	70.942	632.825	VIK(1)DEYELR	1.7001	2	0.00107822	40303000	0.77
B8MZN8-30	B8MZN8	30	K	Pre-rRNA processing nucleolar protein Sik1, putative	AFLA_085280	81.703	57.281	520.27	LK(1)EVQEGVNDLSK	-1.2326	3	1.0687e-05	81761000	0.77
B8MZN8-405	B8MZN8	405	K	Pre-rRNA processing nucleolar protein Sik1, putative	AFLA_085280	57.281	53.964	460.758	FGEVLK(1)K	-0.99901	2	0.00949064	26561000
B8MZN8-494	B8MZN8	494	K	Pre-rRNA processing nucleolar protein Sik1, putative	AFLA_085280	97.69	88.182	632.781	K(1)SDVGEGESEK	0.41646	2	1.0622e-06	9432900	0.96
B8MZQ0-236	B8MZQ0	236	K	Phosphoglycerate mutase, 2,3-bisphosphoglycerate-independent	AFLA_085400	72.383	49.3	823.067	YEK(0.989)DETDEFLK(0.011)PIIVGGEER	1.478	3	2.4663e-10	139850000	0.47
B8MZQ0-244	B8MZQ0	244	K	Phosphoglycerate mutase, 2,3-bisphosphoglycerate-independent	AFLA_085400	124.66	130.27	617.552	YEKDETDEFLK(1)PIIVGGEER	1.7716	3	3.61264e-28	257520000	0.41
B8MZQ0-286	B8MZQ0	286	K	Phosphoglycerate mutase, 2,3-bisphosphoglycerate-independent	AFLA_085400	50.353	86.898	425.88	SPK(1)PDFPYPK	2.7631	3	0.00196818	17374000
B8MZQ0-329	B8MZQ0	329	K	Phosphoglycerate mutase, 2,3-bisphosphoglycerate-independent	AFLA_085400	130.27	63.534	557.926	K(1)DVQQCHVAETEK	-0.64489	3	1.99602e-24	124750000	0.96
B8MZQ0-438	B8MZQ0	438	K	Phosphoglycerate mutase, 2,3-bisphosphoglycerate-independent	AFLA_085400	73.887	81.017	451.236	AIGVIYEACK(1)K	1.7715	3	0.000555546	20956000
B8MZQ2-410	B8MZQ2	410	K	Serine hydroxymethyltransferase	AFLA_085420	61.56	49.418	584.751	GMGEEDFK(1)R	-0.023927	2	0.00148852	924710000	0.48
B8MZV8-78	B8MZV8	78	K	Regulatory protein SUAPRGA1	AFLA_085980	76.228	120.87	414.207	LEDELK(1)HEK	0.5587	3	0.000372222	337240000	0.51
B8MZX7-152	B8MZX7	152	K	Proteasome regulatory particle subunit (RpnL), putative	AFLA_086170	132.51	132.51	1031.99	SIEDDPCIK(1)YPVELER	-0.057653	2	3.04503e-30	26188000	0.49
B8MZY1-374	B8MZY1	374	K	Epoxide hydrolase, putative	AFLA_086210	55.353	55.353	418.887	GGHFAALEK(1)PK	1.209	3	0.0135331	0
B8MZY8-90	B8MZY8	90	K	NADH-ubiquinone oxidoreductase subunit GRIM-19, putative	AFLA_086280	131.69	109	610.306	EK(1)ELLGSESK	1.7123	3	8.64663e-20	722650000	0.47
B8MZZ0-330	B8MZZ0	330	K	Vacuolar import and degRadation protein, putative	AFLA_086300	58.172	58.172	641.283	FK(1)DQETEER	-3.5193	2	0.0001988	0
B8N000-97	B8N000	97	K	Isocitrate dehydrogenase [NADP]	AFLA_086400	100.77	52.403	901.435	VK(1)NPVVELDGDEMTR	-0.25971	2	6.61245e-11	13409000	0.59
B8N000-156	B8N000	156	K	Isocitrate dehydrogenase [NADP]	AFLA_086400	79.469	52.403	425.737	K(1)YGVGVK	0.6948	2	0.00292291	322740000	0.38
B8N000-216	B8N000	216	K	Isocitrate dehydrogenase [NADP]	AFLA_086400	107.17	52.403	775.459	LVPGWTK(1)PIIIGR	3.4792	2	1.053e-26	91400000	0.41
B8N000-312	B8N000	312	K	Isocitrate dehydrogenase [NADP]	AFLA_086400	143.67	52.403	637.64	FK(1)DIFQEIYESTYK	-2.7206	2	3.78608e-35	280790000	0.36
B8N001-137	B8N001	137	K	C1 tetrahydrofolate synthase, putative	AFLA_086410	136.83	84.759	526.628	FK(1)PSLVIFQVGSR	2.6784	3	2.06977e-25	229600000	0.56
B8N001-847	B8N001	847	K	C1 tetrahydrofolate synthase, putative	AFLA_086410	50.632	84.759	323.17	K(1)HIENAR	-0.030834	3	0.0117042	1049300
B8N003-47	B8N003	47	K	Coactivator bridging factor 1 (Mbf1), putative	AFLA_086430	81.565	62.088	555.775	K(1)YATGNAASK	0.59292	2	0.000373697	7692500	1.11
B8N008-104	B8N008	104	K	Translational initiation factor 2 beta	AFLA_086480	105.65	89.805	590.28	K(1)VDAGDFEAK	1.91	2	8.5729e-10	59880000	0.53
B8N008-270	B8N008	270	K	Translational initiation factor 2 beta	AFLA_086480	57.106	65.879	730.337	SPDTELNK(1)GENR	-0.55937	3	0.00103053	13842000	0.83
B8N022-155	B8N022	155	K	Glucose-6-phosphate 1-dehydrogenase	AFLA_086620	111.61	85.744	565.826	IIVEK(1)PFGK	-2.3548	3	3.42347e-09	772690000	0.41
B8N022-222	B8N022	222	K	Glucose-6-phosphate 1-dehydrogenase	AFLA_086620	96.391	62.088	582.037	HHIDNVQITFK(1)EPFGTEGR	1.6059	4	2.04956e-16	128860000	0.79
B8N022-300	B8N022	300	K	Glucose-6-phosphate 1-dehydrogenase	AFLA_086620	48.981	94.262	583.29	SLDGSK(1)PAYK	0.19925	2	0.00336351	133160000	0.43
B8N022-304	B8N022	304	K	Glucose-6-phosphate 1-dehydrogenase	AFLA_086620	130.89	110.98	578.932	PAYK(1)EDETVPQDSR	0.14925	3	5.24859e-35	746740000	0.54
B8N031-117	B8N031	117	K	Inorganic diphosphatase, putative	AFLA_086710	65.842	82.417	456.241	K(1)IGQANTLEHR	-0.66893	3	0.000546213	36504000	0.9
B8N031-304	B8N031	304	K	Inorganic diphosphatase, putative	AFLA_086710	72.883	122.39	607.793	IYK(0.995)IPDGK(0.005)PENQFAFSGECK	2.1717	4	1.32651e-11	41995000	0.72
B8N031-324	B8N031	324	K	Inorganic diphosphatase, putative	AFLA_086710	80.688	65.842	546.308	K(1)YALEVIR	0.36667	2	0.000568516	621310000	0.49
B8N044-1072	B8N044	1072	K	Structural maintenance of chromosomes protein	AFLA_086840	56.205	56.205	657.278	STEK(1)DFDESR	-1.2674	2	0.000962351	7307800
B8N054-56	B8N054	56	K	Eukaryotic translation initiation factor 4, putative	AFLA_086940	91.906	84.365	441.787	AIK(1)PIIK	-1.3469	2	0.000339254	513080000	0.86
B8N054-229	B8N054	229	K	Eukaryotic translation initiation factor 4, putative	AFLA_086940	90.005	84.365	629.848	K(1)QELTLEGIK	-1.635	2	5.88112e-05	90184000	0.61
B8N054-275	B8N054	275	K	Eukaryotic translation initiation factor 4, putative	AFLA_086940	82.417	84.365	552.782	K(1)VDWLTDK	1.3094	2	0.000488598	393270000	0.61
B8N071-59	B8N071	59	K	Polymerase (RNA) II (DNA directed) polypeptide D	AFLA_087110	133.32	122.39	675.825	K(1)YEEPENLTK	-0.21888	2	5.88978e-20	291840000	0.55
B8N0A7-62	B8N0A7	62	K	FKBP-type peptidyl-prolyl isomerase, putative	AFLA_087480	195.97	195.97	938.913	GTLQSDGSEFDSSYK(1)R	-0.44118	2	3.02721e-104	160280000	0.42
B8N0C1-186	B8N0C1	186	K	NmrA family transcriptional regulator, putative	AFLA_087620	63.691	63.691	652.003	AK(1)FPLFDAANDTGLFVK	-1.5194	3	1.61304e-06	14778000	0.63
B8N0D5-60	B8N0D5	60	K	40S ribosomal protein S11	AFLA_087760	156.14	148.18	446.898	TAIEGTYIDK(1)K	-0.12701	2	2.36096e-39	482060000	0.55
B8N0K5-280	B8N0K5	280	K	ATP-dependent 6-phosphofructokinase	AFLA_024480	66.19	157.22	536.803	IK(1)DILTNR	0.51549	2	0.0023652	214090000	0.55
B8N0K5-524	B8N0K5	524	K	ATP-dependent 6-phosphofructokinase	AFLA_024480	62.659	62.659	328.168	EK(1)YPAFK	-0.80088	3	0.00514169	17111000	0.57
B8N0Q6-383	B8N0Q6	383	K	DUF1682 domain protein OS=Aspergillus clavatus (strain ATCC 1007 / CBS 513.65 / DSM 816 / NCTC 3887 / NRRL 1) GN=ACLA_049170 PE=4 SV=1	AFLA_025910	140.01	140.01	487.887	RADEEEK(1)AEER	0.593	2	2.14423e-29	110890000	0.6
B8N0R7-22	B8N0R7	22	K	Calmodulin	AFLA_026020	124.29	124.29	657.978	EAFSLFDK(1)DGDGQITTK	0.42399	3	3.42058e-24	92202000
B8N0R7-76	B8N0R7	76	K	Calmodulin	AFLA_026020	65.043	65.043	527.575	K(0.852)MK(0.148)DTDSEEEIR	-0.84074	3	0.00150609	145210000	0.39
B8N0R7-78	B8N0R7	78	K	Calmodulin	AFLA_026020	151.7	151.7	643.291	MK(1)DTDSEEEIREAFK	-0.13453	3	5.00851e-39	1172300000	0.55
B8N0S9-410	B8N0S9	410	K	Alpha-amylase	AFLA_026140	107.82	69.261	608.626	NWPIYK(1)DDTTIAMR	-1.6706	2	7.83671e-14	460940000	1.03
B8N0V8-176	B8N0V8	176	K	RNA polymerase II elongation factor ell1 OS=Aspergillus udagawae GN=AUD_2476 PE=4 SV=1	AFLA_026430	40.268	40.268	469.222	K(1)YGAENR	-0.66564	2	0.0362923	6877400	0.59
B8N0W2-121	B8N0W2	121	K	Aspartate aminotransferase	AFLA_026470	82.494	80.245	565.77	DSPAIK(1)EDR	-0.75394	2	0.000136567	188220000	0.49
B8N0W2-359	B8N0W2	359	K	Aspartate aminotransferase	AFLA_026470	80.245	80.245	559.29	K(1)NLEELGSK	2.2318	2	0.000160238	46747000	0.74
B8N0W9-390	B8N0W9	390	K	Sphinganine-1-phosphate aldolase BST1, putative	AFLA_026540	79.148	79.148	545.257	ELDK(1)AEER	-0.84667	2	0.000699909	6981100	0.7
B8N0Z6-89	B8N0Z6	89	K	Peptidyl-prolyl cis-trans isomerase	AFLA_027710	82.831	82.831	660.293	FEDENFK(1)YK	-1.5589	2	0.000131606	25898000
B8N0Z8-103	B8N0Z8	103	K	Glycerol dehydrogenase (GldB), putative	AFLA_027730	103.73	103.73	679.59	VWNHLHRPEDVQWSVDNSLK(1)R	0.046149	5	1.63944e-23	174660000	0.73
B8N106-379	B8N106	379	K	Alkaline protease 1	alp1	72.928	72.928	451.763	IK(1)ELATK	0.25519	2	0.00418884	192490000	2.97
B8N108-283	B8N108	283	K	ATP binding protein, putative	AFLA_027830	41.117	41.117	575.275	DYK(1)PELER	1.278	2	0.026582	34045000	0.42
B8N134-210	B8N134	210	K	Dihydrolipoamide acetyltransferase component of pyruvate dehydrogenase complex	AFLA_028090	62.463	62.463	536.306	VLK(1)EDVLR	-0.63728	2	0.00376855	24467000
B8N170-710	B8N170	710	K	Glutamate carboxypeptidase, putative	AFLA_028450	80.438	52.716	483.251	VVNDK(1)YK	-1.5471	2	0.0029063	198640000	0.51
B8N174-153	B8N174	153	K	HMG box protein, putative	AFLA_029390	128.76	76.073	610.266	WAEMPEEEK(1)EHWK	-0.21772	3	2.52194e-24	445950000	0.58
B8N174-253	B8N174	253	K	HMG box protein, putative	AFLA_029390	43.68	43.68	566.28	DVASPADTK(1)K	0.13985	2	0.00851985	5445400	0.86
B8N174-271	B8N174	271	K	HMG box protein, putative	AFLA_029390	76.073	43.68	673.333	K(1)VQEETPASTR	-0.28311	2	0.000643365	1984600	0.74
B8N179-116	B8N179	116	K	NADH-cytochrome b5 reductase	AFLA_029440	80.755	42.843	488.261	FK(1)PVGAEK	-0.35836	2	0.000599049	1659800000	0.59
B8N179-205	B8N179	205	K	NADH-cytochrome b5 reductase	AFLA_029440	121.9	42.843	602.796	QIFK(1)NPDDK	0.23124	2	6.06684e-13	104430000	0.32
B8N179-228	B8N179	228	K	NADH-cytochrome b5 reductase	AFLA_029440	132.64	80.688	674.033	VTLVYGNVTEDDILLK(1)K	3.6182	3	1.03646e-30	213240000	0.39
B8N179-317	B8N179	317	K	NADH-cytochrome b5 reductase	AFLA_029440	48.948	42.843	728.851	ELGYNK(1)DQVYK	-0.85758	2	0.0037221	91655000	0.4
B8N180-225	B8N180	225	K	Ribosomal L18ae protein family	AFLA_029450	86.67	86.67	408.224	DLK(1)FPLPHR	-1.2854	3	5.07384e-05	66406000	0.56
B8N1A5-119	B8N1A5	119	K	Metallopeptidase family M24 OS=Aspergillus flavus (strain ATCC MYA-384 / AF70) GN=P034_03086662 PE=4 SV=1	AFLA_029700	47.302	47.302	452.898	TFVLGDDPHK(1)K	2.2272	3	0.00278995	92738000
B8N1C0-75	B8N1C0	75	K	Cysteine-rich secreted protein	AFLA_029850	166.48	95.57	572.954	TCAAPGTVPTLTGDK(1)K	-0.024923	3	5.08095e-61	812690000	3.59
B8N1C0-76	B8N1C0	76	K	Cysteine-rich secreted protein	AFLA_029850	99.815	77.662	603.27	K(1)YFSCCLK	-0.036905	2	1.92221e-05	183200000	2.57
B8N1C0-254	B8N1C0	254	K	Cysteine-rich secreted protein	AFLA_029850	97.734	77.662	504.753	TK(1)DFAAAGK	1.0394	2	1.67042e-06	193420000	2.88
B8N1D8-722	B8N1D8	722	K	Eukaryotic translation initiation factor 3 subunit A	TIF32	107.55	107.55	559.26	EK(1)NELNDR	-0.83859	2	1.8769e-07	42404000	0.48
B8N1D8-833	B8N1D8	833	K	Eukaryotic translation initiation factor 3 subunit A	TIF32	76.1	76.1	494.259	IK(1)EVQDR	0.14929	2	0.00365921	142880000	0.47
B8N1F3-37	B8N1F3	37	K	Protein mitochondrial targeting protein (Mas1), putative	AFLA_030180	101.53	101.53	595.268	YHPDK(1)NANNPDAAEK	-0.17472	3	2.96707e-11	30012000	0.44
B8N1K6-359	B8N1K6	359	K	Phosphoglucomutase PgmA	AFLA_030710	128.01	116.55	478.224	FFCNLFDNK(1)K	3.0697	2	1.32861e-19	422980000	0.48
B8N1M4-13	B8N1M4	13	K	Saccharopine dehydrogenase [NAD(+), L-lysine-forming]	AFLA_030890	55.721	41.796	536.767	AETK(1)PAEAR	2.1128	2	0.00238846	3120900	0.93
B8N1M4-187	B8N1M4	187	K	Saccharopine dehydrogenase [NAD(+), L-lysine-forming]	AFLA_030890	41.796	41.796	481.245	ESLEAGK(1)K	0.078557	2	0.0235593	8987700	0.66
B8N1M4-232	B8N1M4	232	K	Saccharopine dehydrogenase [NAD(+), L-lysine-forming]	AFLA_030890	100.02	41.796	574.777	WDIEETK(1)K	-2.1197	2	1.8027e-05	271880000	0.41
B8N1M8-12	B8N1M8	12	K	Fructose-bisphosphate aldolase, class II	AFLA_030930	59.68	89.721	686.378	K(1)TGVIVGDDVLR	3.3545	2	0.00122717	41776000	0.97
B8N1M8-117	B8N1M8	117	K	Fructose-bisphosphate aldolase, class II	AFLA_030930	134.93	89.721	956.489	K(1)LLPWLDGLLDEDER	0.65949	2	4.86927e-27	27091000	0.49
B8N1M8-233	B8N1M8	233	K	Fructose-bisphosphate aldolase, class II	AFLA_030930	89.721	89.721	598.914	ALSPISPYFSIAAGFGNVHGVYK(1)PGNVK	0.38218	5	1.91257e-26	100790000	0.46
B8N1M8-245	B8N1M8	245	K	Fructose-bisphosphate aldolase, class II	AFLA_030930	106.36	89.721	359.882	LHPELLK(1)K	-1.5465	2	1.42223e-07	1530400000	0.32
B8N1M8-246	B8N1M8	246	K	Fructose-bisphosphate aldolase, class II	AFLA_030930	116.54	89.721	325.175	K(1)HQAYVK	1.3479	2	5.4597e-11	453760000	0.75
B8N1M8-261	B8N1M8	261	K	Fructose-bisphosphate aldolase, class II	AFLA_030930	95.205	100.76	599.293	DK(1)PVFFVFHGGSGSSK	0.13408	3	1.41707e-12	122530000	0.65
B8N1M8-275	B8N1M8	275	K	Fructose-bisphosphate aldolase, class II	AFLA_030930	100.76	100.76	782.374	DKPVFFVFHGGSGSSK(1)EEYK	0.68306	4	3.4337e-17	1890900000	0.34
B8N1M8-279	B8N1M8	279	K	Fructose-bisphosphate aldolase, class II	AFLA_030930	157.68	89.721	538.935	EEYK(1)EAISYGVVK	0.051267	2	5.79398e-44	1668800000	0.48
B8N1M8-329	B8N1M8	329	K	Fructose-bisphosphate aldolase, class II	AFLA_030930	95.5	100.76	736.016	DYLMTAVGNPEGEDK(0.058)PNK(0.942)K	0.59907	3	4.05919e-15	41970000	0.76
B8N1P3-30	B8N1P3	30	K	FHA domain protein SNIP1, putative	AFLA_031080	109.02	92.906	739.8	K(1)YDDEYESSSR	-0.48592	2	1.20431e-10	32731000	0.47
B8N1S5-141	B8N1S5	141	K	Conserved serine-rich protein	AFLA_032290	60.398	60.398	328.145	K(1)HNEEMEHR	-0.32716	4	0.00102803	1764900	1.18
B8N1T0-597	B8N1T0	597	K	Vacuolar protein sorting-associated protein 35	AFLA_032340	66.664	66.664	562.254	K(1)AYADGNER	-0.092355	2	0.00131246	10003000	0.47
B8N1U7-482	B8N1U7	482	K	Galactokinase	AFLA_032510	99.283	88.596	628.824	ALK(1)EEYYLK	2.0116	2	1.18445e-06	92591000	0.46
B8N1U7-489	B8N1U7	489	K	Galactokinase	AFLA_032510	98.898	88.596	596.79	K(1)FPDISEEK	2.7188	2	1.23181e-06	55910000	0.62
B8N1Y3-181	B8N1Y3	181	K	cAMP-dependent protein kinase regulatory subunit	AFLA_032870	90.412	90.412	527.303	TVVDALVEK(1)PIPAK	-0.21806	3	8.94298e-08	147290000	0.47
B8N204-73	B8N204	73	K	Cytosolic large ribosomal subunit protein L7A	AFLA_033980	86.367	60.301	628.679	LK(1)VPPAIAQFQSTLDR	2.5449	3	3.72697e-09	51766000	0.8
B8N204-149	B8N204	149	K	Cytosolic large ribosomal subunit protein L7A	AFLA_033980	116.9	60.301	557.302	YGLNHVVGLVENK(1)K	1.4747	3	2.96966e-19	101200000	0.81
B8N204-195	B8N204	195	K	Cytosolic large ribosomal subunit protein L7A	AFLA_033980	60.436	60.301	327.862	LGTVVHK(1)K	-0.70267	3	0.00293031	32071000	0.54
B8N204-228	B8N204	228	K	Cytosolic large ribosomal subunit protein L7A	AFLA_033980	145.29	60.301	544.909	EGYTDK(1)YEESRR	-0.74596	3	1.92357e-30	1774500000	0.66
B8N211-36	B8N211	36	K	Aconitate hydratase, mitochondrial	AFLA_034050	77.124	89.859	582.284	K(1)VEMSNVEK	-0.92724	2	0.000434452	14676000	1.15
B8N211-153	B8N211	153	K	Aconitate hydratase, mitochondrial	AFLA_034050	89.859	143.93	695.344	ANEINK(1)EVYDFLASATAK	3.8865	3	1.28351e-10	8851900	0.42
B8N211-370	B8N211	370	K	Aconitate hydratase, mitochondrial	AFLA_034050	97.095	89.859	379.193	FK(1)EAVEANK	1.3625	2	1.88828e-09	278820000	0.78
B8N211-377	B8N211	377	K	Aconitate hydratase, mitochondrial	AFLA_034050	143.93	89.859	548.27	EAVEANK(1)WPEELK	0.72283	2	3.23233e-33	147080000	0.73
B8N211-705	B8N211	705	K	Aconitate hydratase, mitochondrial	AFLA_034050	79.474	89.859	361.533	IHETNLK(1)K	-1.8538	2	0.000436732	256330000	0.36
B8N225-373	B8N225	373	K	NADH-ubiquinone oxidoreductase 39 kDa subunit, putative	AFLA_034190	71.221	71.221	615.804	K(1)YLHVLDDQ	-0.90769	2	0.000991338	372320000	0.5
B8N230-196	B8N230	196	K	Dienelactone hydrolase family protein	AFLA_034240	122.52	122.52	400.863	HESEETLK(1)K	0.55174	3	3.33716e-13	264270000	0.54
B8N234-33	B8N234	33	K	40S ribosomal protein S29, putative	AFLA_034280	87.696	87.696	571.26	K(1)YGMNICR	-2.2259	2	0.000244451	775260000	0.46
B8N240-58	B8N240	58	K	40S ribosomal protein S10b	AFLA_034340	84.615	84.615	402.549	K(1)IHEYLFR	-0.49773	3	0.000265089	45220000	0.94
B8N248-306	B8N248	306	K	Leucyl-tRNA synthetase	AFLA_034420	69.261	113.1	537.631	VK(1)EWAPQIAEIVK	1.0839	3	0.000195006	14545000
B8N248-856	B8N248	856	K	Leucyl-tRNA synthetase	AFLA_034420	55.064	113.1	427.535	K(1)HYQNTDFK	-0.93223	3	0.00176323	51189000	0.67
B8N248-926	B8N248	926	K	Leucyl-tRNA synthetase	AFLA_034420	123.6	113.1	294.405	K(1)PESIHHAR	-0.54217	3	2.31351e-13	26639000	0.6
B8N248-993	B8N248	993	K	Leucyl-tRNA synthetase	AFLA_034420	83.862	55.064	583.28	K(1)YPSWQEK	-1.1498	2	0.000421773	383910000	0.44
B8N2D2-281	B8N2D2	281	K	T-complex protein 1, epsilon subunit, putative	AFLA_036170	63.816	48.091	654.825	K(1)LQDYEREK	-3.3573	2	0.00558792	290780000	0.6
B8N2F2-567	B8N2F2	567	K	Phosphoenolpyruvate carboxykinase AcuF	AFLA_036370	101.42	101.42	605.279	NSWTASTSFK(1)DEVNK	0.75212	3	3.17972e-11	92012000	1.14
B8N2H2-17	B8N2H2	17	K	Proteasome regulatory particle subunit Rpt4, putative	AFLA_037470	78.342	78.342	612.293	EQALEDYK(1)K	-1.2928	2	0.000319548	29184000	0.55
B8N2H2-158	B8N2H2	158	K	Proteasome regulatory particle subunit Rpt4, putative	AFLA_037470	74.587	74.587	645.351	EVIELPLK(1)NPELFHR	-2.2219	3	1.78429e-05	56512000	0.47
B8N2H3-95	B8N2H3	95	K	Enolase/allergen Asp F 22	AFLA_037480	71.501	105.08	489.761	VDEFLK(1)K	-0.15974	2	0.00417875	345790000	0.49
B8N2H3-259	B8N2H3	259	K	Enolase/allergen Asp F 22	AFLA_037480	145.69	47.548	653.622	K(1)YDLDFK(1)NPDSDSSK	-0.18802	3	3.96563e-35	9034800000	0.5
B8N2H3-265	B8N2H3	265	K	Enolase/allergen Asp F 22	AFLA_037480	204.52	47.548	577.585	YDLDFK(1)NPDSDSSK	1.8185	3	3.43111e-101	349660000	0.42
B8N2H4-78	B8N2H4	78	K	Eukaryotic translation initiation factor 3 subunit J	HCR1	46.406	46.406	390.191	IQEHK(1)EER	-1.0879	3	0.0103892	5133300	0.75
B8N2H5-89	B8N2H5	89	K	14-3-3 protein sigma, gamma, zeta, beta/alpha, putative	AFLA_037500	126.19	64.827	609.317	QK(1)IETELEK	-0.063199	2	2.658e-18	154910000	0.49
B8N2H5-141	B8N2H5	141	K	14-3-3 protein sigma, gamma, zeta, beta/alpha, putative	AFLA_037500	65.842	64.827	678.333	YLAEFASGNK(1)R	4.0708	2	0.00109967	229190000	0.69
B8N2H5-143	B8N2H5	143	K	14-3-3 protein sigma, gamma, zeta, beta/alpha, putative	AFLA_037500	104.59	104.59	453.902	K(1)VAATAAHEAYK	-0.20223	3	3.41062e-11	69229000	0.62
B8N2K9-191	B8N2K9	191	K	Proteasome subunit beta type	AFLA_037840	110.22	110.22	605.656	RLFPEEK(1)PLEEISK	-1.1148	3	5.4594e-13	152700000	0.51
B8N2M1-46	B8N2M1	46	K	Glucosamine-fructose-6-phosphate aminotransferase	AFLA_037960	83.541	83.541	755.357	GYDSAGLAIDGDK(1)K	-0.81193	3	6.20019e-07	90491000	0.64
B8N2M1-70	B8N2M1	70	K	Glucosamine-fructose-6-phosphate aminotransferase	AFLA_037960	112.42	112.42	520.92	ELIDECK(1)PDLTK	1.5405	3	1.11644e-11	123990000	0.61
B8N2R7-245	B8N2R7	245	K	UDP-galactose 4-epimerase, putative	AFLA_023510	46.844	46.844	627.804	K(1)YYPDAEIR	-3.1468	2	0.00656821	9389100	1.51
B8N2Y6-259	B8N2Y6	259	K	Glyceraldehyde-3-phosphate dehydrogenase	AFLA_025100	127.76	127.76	389.536	AVTYEDIK(1)K	-0.087517	2	2.16168e-18	21203000000	0.62
B8N350-406	B8N350	406	K	T-complex protein 1, theta subunit, putative	AFLA_025750	43.814	43.814	450.743	AITK(1)DPR	-0.91688	2	0.0289556	6204800
B8N370-149	B8N370	149	K	40S ribosomal protein S6	AFLA_026830	79.469	79.469	477.75	FFGLDK(1)K	0.68911	2	0.00292291	378740000	0.36
B8N390-78	B8N390	78	K	NADH-ubiquinone oxidoreductase, subunit F, putative	AFLA_027030	76.064	76.064	458.771	TK(1)DIVLK	0.19133	2	0.00366517	19773000	0.85
B8N390-121	B8N390	121	K	NADH-ubiquinone oxidoreductase, subunit F, putative	AFLA_027030	62.464	60.019	428.87	DWDK(1)DPRPR	0.47483	3	0.00388047	217160000	0.36
B8N394-86	B8N394	86	K	Acetyl-coenzyme A synthetase	AFLA_027070	107.9	59.198	505.737	DLDEYK(1)K	-1.9737	2	6.5423e-07	382620000	0.43
B8N394-148	B8N394	148	K	Acetyl-coenzyme A synthetase	AFLA_027070	57.047	78.77	341.514	HALK(1)NPDK	0.78507	3	0.00393179	70811000	0.45
B8N394-250	B8N394	250	K	Acetyl-coenzyme A synthetase	AFLA_027070	59.198	59.198	609.322	VVITTDEGK(1)R	-0.96781	2	0.000841855	30853000	0.46
B8N3A7-811	B8N3A7	811	K	Xanthine dehydrogenase HxA, putative	AFLA_027200	92.838	92.838	540.764	AVEEYNK(1)K	0.3437	2	6.0502e-05	30043000	0.47
B8N3B0-801	B8N3B0	801	K	L-aminoadipate-semialdehyde dehydrogenase	AFLA_027230	63.091	63.091	623.799	GK(1)SEEQALER	-1.2286	2	0.00121423	4470000	0.71
B8N3B6-348	B8N3B6	348	K	Proteasome activator subunit 4, putative	AFLA_027290	77.662	77.662	317.177	K(1)HPVAHHIAR	-0.02368	4	0.000445331	8336400
B8N3C1-253	B8N3C1	253	K	Aha1 domain family	AFLA_027340	83.137	80.706	642.364	LEK(1)PTQIVQK	-1.1224	3	0.000291016	98203000	0.47
B8N3D7-66	B8N3D7	66	K	Mannose-1-phosphate guanylyltransferase	AFLA_027500	98.04	67.897	650.806	K(1)YEEQYNVK	-0.074625	2	1.48594e-06	461620000	0.47
B8N3D7-125	B8N3D7	125	K	Mannose-1-phosphate guanylyltransferase	AFLA_027500	67.897	67.897	367.857	ELAEFHK(1)K	1.3445	3	0.0011137	44137000	0.5
B8N3D7-163	B8N3D7	163	K	Mannose-1-phosphate guanylyltransferase	AFLA_027500	86.699	67.897	760.891	FVEK(1)PVEFVGNR	-0.80281	2	1.76515e-05	581310000	0.81
B8N3E1-84	B8N3E1	84	K	Aspergillus niger contig An04c0160, genomic contig OS=Aspergillus niger (strain CBS 513.88 / FGSC A1513) GN=An04g04940 PE=4 SV=1	AFLA_027540	96.342	60.064	531.241	EK(1)EEAEAR	-0.21333	2	4.21348e-05	17396000	0.83
B8N3E1-92	B8N3E1	92	K	Aspergillus niger contig An04c0160, genomic contig OS=Aspergillus niger (strain CBS 513.88 / FGSC A1513) GN=An04g04940 PE=4 SV=1	AFLA_027540	113.46	60.064	603.754	K(1)AELGEEDSE	0.34404	2	1.03039e-10	50747000	0.75
B8N3G3-1032	B8N3G3	1032	K	Mitochondrial translation initiation factor IF-2, putative	AFLA_028660	145.6	63.565	727.356	QLEEK(1)DTLYSK	-0.14684	2	1.7663e-30	72828000	0.22
B8N3G3-1067	B8N3G3	1067	K	Mitochondrial translation initiation factor IF-2, putative	AFLA_028660	63.565	63.565	514.787	LK(1)PVFDIP	-0.59659	2	0.0033536	198950000	0.59
B8N3H7-72	B8N3H7	72	K	Eukaryotic translation initiation factor 5A	AFLA_028800	109.87	77.746	703.689	K(1)LEDLSPSTHNMDVPVVK	2.2135	3	7.49141e-19	75137000	0.5
B8N3H7-114	B8N3H7	114	K	Eukaryotic translation initiation factor 5A	AFLA_028800	116.39	50.354	604.252	DDGDTK(1)DDVK	-0.50605	2	5.14761e-27	137590000	1.61
B8N3H7-118	B8N3H7	118	K	Eukaryotic translation initiation factor 5A	AFLA_028800	133.84	50.354	751.852	DDVK(1)VPDSDVGTR	-0.4472	2	5.9458e-35	153310000	0.6
B8N3I8-308	B8N3I8	308	K	Polyadenylate-binding protein	AFLA_028910	98.055	98.055	291.554	K(1)HEREEELRK	-0.33947	5	9.7697e-07	67208000	0.67
B8N3J9-135	B8N3J9	135	K	40S ribosomal protein S8	AFLA_029020	56.432	56.432	533.251	TETTEEK(1)K	-1.0768	2	0.00596777	1593200	0.52
B8N3M3-12	B8N3M3	12	K	Ribosomal protein L15	AFLA_029260	82.287	62.88	568.795	YVEEIQK(1)K	2.1128	2	0.000494601	31274000	0.35
B8N3M3-14	B8N3M3	14	K	Ribosomal protein L15	AFLA_029260	62.88	62.88	466.246	K(1)QSDVVR	0.34654	2	0.00707322	3238100
B8N3P1-167	B8N3P1	167	K	Aspartic endopeptidase Pep2	AFLA_031250	198.35	198.35	785.394	VK(1)DQLFAEATSEPGLAFAFGR	-0.43964	3	9.86823e-112	118490000	0.59
B8N3P1-244	B8N3P1	244	K	Aspartic endopeptidase Pep2	AFLA_031250	42.348	42.348	847.054	EGDDSVATFGGVDK(1)DHYTGELVK	-0.2444	3	0.000561998	55275000	0.78
B8N3P1-310	B8N3P1	310	K	Aspartic endopeptidase Pep2	AFLA_031250	99.344	99.344	587.602	K(1)GFTGQYSVDCDKR	-1.6429	3	2.60421e-09	480610000	0.69
B8N3P1-322	B8N3P1	322	K	Aspartic endopeptidase Pep2	AFLA_031250	143.93	143.93	587.602	KGFTGQYSVDCDK(1)R	-0.37948	3	6.73219e-34	929770000	0.69
B8N3P2-81	B8N3P2	81	K	Proteasome regulatory particle subunit Rpt3, putative	AFLA_031260	86.332	86.332	487.251	AQEEIK(1)R	0.14125	2	0.00145886	104160000	0.52
B8N3Q2-624	B8N3Q2	624	K	Proteasome component Prs2, putative	AFLA_031360	85.536	85.536	502.275	K(1)HELEIGIVGGPR	0.71439	3	6.25401e-06	50674000
B8N3Q5-33	B8N3Q5	33	K	Ubiquitin (UbiC), putative	AFLA_031390	99.069	60.064	812.402	IQDK(1)EGIPPDQQR	-4.0492	2	5.14938e-08	16569000	0.44
B8N3Q5-107	B8N3Q5	107	K	Ubiquitin (UbiC), putative	AFLA_031390	93.096	60.064	572.761	YYK(1)VDGDGK	-1.5732	2	3.12574e-06	131750000	0.48
B8N3S3-12	B8N3S3	12	K	Pyruvate decarboxylase PdcA, putative	AFLA_031570	117.86	117.86	725.882	K(1)PIDVAEYLFR	-1.1173	3	2.94435e-16	896300000	0.81
B8N3S3-222	B8N3S3	222	K	Pyruvate decarboxylase PdcA, putative	AFLA_031570	77.894	64.567	727.905	K(1)PVILVDACAIR	-0.16652	2	0.000125226	219600000	0.7
B8N3S3-518	B8N3S3	518	K	Pyruvate decarboxylase PdcA, putative	AFLA_031570	64.567	64.567	462.743	GYK(1)VTTR	0.29359	2	0.00672204	17044000	0.57
B8N3U4-83	B8N3U4	83	K	Telomere and ribosome associated protein Stm1, putative	AFLA_031780	106.38	95.909	487.725	EK(1)PTDER	-0.19458	2	8.51374e-07	114800000	1.39
B8N3U4-126	B8N3U4	126	K	Telomere and ribosome associated protein Stm1, putative	AFLA_031780	219.99	95.909	701.979	VNQGWGGQSGEK(1)ELDDER	0.51901	2	1.29487e-141	389510000	0.45
B8N3U4-199	B8N3U4	199	K	Telomere and ribosome associated protein Stm1, putative	AFLA_031780	111.83	100.22	567.265	EFK(1)REEDENYIK	0.79349	3	1.54996e-10	574850000	0.56
B8N3U7-314	B8N3U7	314	K	Zinc knuckle splicing factor Zfm1	AFLA_031810	79.986	54.066	598.256	K(1)YDCPEQR	-0.6011	2	0.000601202	115670000	0.69
B8N3U8-31	B8N3U8	31	K	Glutathione S-transferase GstA	AFLA_031820	120.92	120.92	634.687	ISIALEELGLPYK(1)VEK	0.42368	3	1.84876e-23	141880000	0.23
B8N3V1-548	B8N3V1	548	K	Clustered mitochondria protein homolog	CLU1	80.688	80.688	585.314	K(1)YVLDLYR	-0.93684	2	0.000568516	53755000	0.52
B8N3W2-59	B8N3W2	59	K	40S ribosomal protein S7e	AFLA_031960	60.892	60.892	361.521	EVEVGHGK(1)K	0.13686	3	0.0010355	15801000	0.42
B8N3W2-165	B8N3W2	165	K	40S ribosomal protein S7e	AFLA_031960	65.535	60.892	551.293	VILDEK(1)ER	0.90084	2	0.00261168	79995000	0.36
B8N3W9-29	B8N3W9	29	K	Hydroxymethylglutaryl-CoA synthase Erg13, putative	AFLA_032030	107.15	58.604	728.332	QCVEQTELEK(1)FDGVSEGK	1.0835	3	1.24247e-18	63248000	0.83
B8N3W9-70	B8N3W9	70	K	Hydroxymethylglutaryl-CoA synthase Erg13, putative	AFLA_032030	63.419	58.604	482.243	K(1)YNVDPK	0.14896	3	0.00611018	651290000	0.5
B8N3Y7-65	B8N3Y7	65	K	Phosphatidylinositol transporter, putative	AFLA_033100	77.192	77.192	496.756	K(1)FDVANAK	1.3669	2	0.000799519	27309000	0.54
B8N3Y7-83	B8N3Y7	83	K	Phosphatidylinositol transporter, putative	AFLA_033100	67.252	67.252	639.304	K(1)EFGTDDLPR	-0.36878	2	0.00108726	44947000	0.77
B8N3Y9-207	B8N3Y9	207	K	BAP31 domain protein, putative	AFLA_033120	60.436	52.716	461.704	TDDDTK(1)K	1.3119	2	0.00812833	8556400	4.89
B8N417-389	B8N417	389	K	Probable mannosyl-oligosaccharide alpha-1,2-mannosidase 1B	mns1B	64.104	64.104	789.376	NVPSDQK(1)ELYER	0.3344	2	0.000918234	5979100	0.83
B8N426-96	B8N426	96	K	Nitrilase	AFLA_033490	63.816	63.816	471.269	K(1)LPVAEGK	-0.43166	2	0.00307621	36883000	0.57
B8N428-160	B8N428	160	K	Transmembrane 9 superfamily member	AFLA_033510	42.21	42.21	539.266	K(1)YYATGFK	-1.8555	2	0.0226233	23519000	0.55
B8N439-84	B8N439	84	K	RNA binding protein, putative	AFLA_033620	159.34	159.34	724	GILETEFGTSNEDECIK(1)K	0.043491	3	4.61957e-51	248280000	0.66
B8N442-34	B8N442	34	K	GTP-binding nuclear protein	AFLA_033650	127.68	127.68	396.868	HLTGEFEK(1)K	1.5078	3	1.49386e-18	538430000	0.79
B8N442-156	B8N442	156	K	GTP-binding nuclear protein	AFLA_033650	220.21	220.21	942.968	SNYNFEK(1)PFLWIAR	-3.4071	3	3.26275e-134	1461600000	0.83
B8N446-68	B8N446	68	K	60S ribosomal protein L31e	AFLA_033690	82.75	88.495	499.779	IDPALNK(1)K	0.35866	2	0.000473161	809340000	0.28
B8N446-69	B8N446	69	K	60S ribosomal protein L31e	AFLA_033690	88.495	88.495	508.774	K(1)VWEAGVK	0.71583	2	0.000207502	48514000	0.5
B8N458-344	B8N458	344	K	Filament-forming protein (Tpr/p270), putative	AFLA_033810	58.723	58.723	610.278	VEVETEHSDK(1)EAAER	0.85821	3	8.47967e-05	5534800
B8N4A9-198	B8N4A9	198	K	Pc12g10300 protein OS=Penicillium rubens (strain ATCC 28089 / DSM 1075 / NRRL 1951 / Wisconsin 54-1255) GN=Pc12g10300 PE=4 SV=1	AFLA_035220	69.825	69.825	519.741	ETEEFK(1)R	1.0423	2	0.00444301	93457000	0.98
B8N4B0-341	B8N4B0	341	K	Nuclear pore complex subunit Nup159, putative	AFLA_035230	56.547	56.547	334.175	DYK(1)PHLK	0.78773	3	0.00726115	67758000	0.42
B8N4C0-451	B8N4C0	451	K	Translation release factor eRF3, putative	AFLA_035330	85.676	74.464	514.242	YK(1)ECTVK	0.76184	2	0.00169706	136370000	0.51
B8N4D7-19	B8N4D7	19	K	Cytochrome b5, putative	AFLA_035500	57.175	57.175	454.564	K(1)DLYMVIHDK	-1.97	3	0.000468366	81970000	0.96
B8N4D8-838	B8N4D8	838	K	RNA binding effector protein Scp160, putative	AFLA_035510	71.501	71.501	466.75	TIDIDK(1)K	1.6135	2	0.00417875	37640000	0.54
B8N4E9-122	B8N4E9	122	K	Hsp70 chaperone BiP/Kar2, putative	AFLA_035620	65.179	65.179	404.531	K(1)YDDKDVTK	0.47477	3	0.0156504	736060000	0.56
B8N4E9-345	B8N4E9	345	K	Hsp70 chaperone BiP/Kar2, putative	AFLA_035620	109.15	109.15	792.884	AK(1)FEELNMDLFK	0.42862	3	1.93417e-11	82096000	0.71
B8N4E9-359	B8N4E9	359	K	Hsp70 chaperone BiP/Kar2, putative	AFLA_035620	116.03	109.15	627.869	TLK(1)PVEQVLK	-0.72334	2	8.47977e-14	366060000	0.61
B8N4G1-348	B8N4G1	348	K	PH domain protein	AFLA_036640	122.39	122.39	464.712	YLHEFK(1)DDDDFRR	0.24586	4	3.77066e-17	293630000	0.56
B8N4H9-364	B8N4H9	364	K	RNP domain protein	AFLA_036830	60.76	60.76	308.835	VK(1)HDGIR	1.265	3	0.00572961	2467000	0.71
B8N4I0-224	B8N4I0	224	K	6-phosphogluconate dehydrogenase, decarboxylating	AFLA_036840	148.41	103.6	711.682	GVGMPVNEIAEVFDK(1)WNK	-2.2028	3	7.5464e-41	202160000	0.4
B8N4I0-459	B8N4I0	459	K	6-phosphogluconate dehydrogenase, decarboxylating	AFLA_036840	103.6	103.6	566.937	VK(1)PEHANETYPEGK	0.1335	3	8.64744e-14	116370000	0.8
B8N4M7-137	B8N4M7	137	K	Rho GTPase Rho1	AFLA_037320	186.75	103.67	629.653	TSQK(1)PVTAEQGEEVRK	-0.51012	3	1.41909e-85	266940000	0.51
B8N4M8-98	B8N4M8	98	K	KOW motif domain protein	AFLA_037330	68.536	68.536	624.833	K(1)YINIAVGDR	2.1799	2	0.00156219	20779000
B8N4P4-1146	B8N4P4	1146	K	DNA-directed RNA polymerase subunit	AFLA_017530	96.626	67.704	583.254	K(1)YEDGNPDK	1.144	3	1.90467e-06	47719000	0.76
B8N4P5-402	B8N4P5	402	K	U4/U6 small nuclear ribonucleoprotein, putative	AFLA_017540	64.64	64.64	452.532	NK(1)HEEANEER	0.057621	3	0.000908832	874540	0.92
B8N4Q2-43	B8N4Q2	43	K	Histone H3	AFLA_017610	102.55	102.55	552.806	YK(1)PGTVALR	-0.13055	2	1.60584e-07	4500300000	0.58
B8N4R0-740	B8N4R0	740	K	5'->3' exoribonculease Dhp1	AFLA_017690	67.999	67.999	668.325	K(1)YPLLSDDER	2.0122	2	0.000761644	105370000	0.5
B8N4R2-262	B8N4R2	262	K	Isoleucyl-tRNA synthetase, cytoplasmic	AFLA_017710	68.224	68.224	482.753	TLYK(1)DPK	0.57514	2	0.00504961	51285000
B8N4T2-241	B8N4T2	241	K	Transketolase	AFLA_017910	52.482	52.482	457.751	DK(1)PSVIR	0.23441	2	0.0157939	21408000	0.63
B8N4T2-269	B8N4T2	269	K	Transketolase	AFLA_017910	111.97	111.97	731.698	LQGTGGVHGNPLK(1)ADDAESVK	2.1627	3	4.21711e-24	93565000	0.81
B8N4T2-324	B8N4T2	324	K	Transketolase	AFLA_017910	120.7	52.482	599.936	YASEYK(1)DEHADLTR	-0.38419	2	1.81467e-19	3194000000	0.5
B8N4T2-350	B8N4T2	350	K	Transketolase	AFLA_017910	190.82	111.97	846.926	SLPTYK(1)PTDSAVASR	0.1614	3	7.2672e-86	584910000	0.29
B8N4T2-599	B8N4T2	599	K	Transketolase	AFLA_017910	136.34	111.97	749.349	VVSVPCFEVFDAQDK(1)DYK	2.7626	3	6.2674e-40	789510000	0.49
B8N4X5-24	B8N4X5	24	K	G-protein complex alpha subunit GpaA/FadA	AFLA_018340	88.021	88.021	686.839	NEEIENQLK(1)R	0.11039	2	0.000132859	57767000	0.38
B8N4Z0-11	B8N4Z0	11	K	Glycolipid transfer protein HET-C2, putative	AFLA_020280	74.464	74.464	561.783	TWFDGLK(1)R	-1.2306	2	0.000993116	129940000	0.48
B8N4Z0-89	B8N4Z0	89	K	Glycolipid transfer protein HET-C2, putative	AFLA_020280	89.992	82.515	537.295	K(1)HTASEGLLWLVR	-2.7046	3	1.65628e-06	92779000	0.83
B8N4Z7-137	B8N4Z7	137	K	Translation initiation factor 2 alpha subunit, putative	AFLA_020350	92.611	92.611	323.153	K(1)YGHSHDAFK	0.23248	3	1.79973e-06	466550000	0.46
B8N507-431	B8N507	431	K	Nucleolar protein nop5	AFLA_020450	43.77	138.66	553.777	K(1)FELNEAR	0.83162	2	0.0191045	34643000	0.63
B8N507-439	B8N507	439	K	Nucleolar protein nop5	AFLA_020450	138.66	138.66	890.897	K(1)YNADADAVDEPSSAK	1.7244	2	1.5729e-38	20916000	0.49
B8N546-132	B8N546	132	K	Ubiquitin conjugating enzyme (UbcB), putative	AFLA_020840	59.84	59.84	618.796	IAEQYK(1)NDR	-0.25136	2	0.00163986	83729000	0.6
B8N592-388	B8N592	388	K	Mitochondrial cytochrome b2, putative	AFLA_022200	49.3	49.3	657.295	K(1)YCPEVFDR	-0.032768	2	0.00537445	34303000	0.75
B8N597-302	B8N597	302	K	SPX domain protein	AFLA_022250	46.001	46.001	524.251	K(1)VVTDDDR	0.336	2	0.0148294	7273400	0.58
B8N5B0-185	B8N5B0	185	K	Molecular chaperone Hsp70	AFLA_022380	105.9	98.105	630.007	IINEPTAAAIAYGLDK(1)K	-1.0324	3	6.98692e-18	286330000	0.79
B8N5B0-244	B8N5B0	244	K	Molecular chaperone Hsp70	AFLA_022380	86.014	98.105	501.597	LVNHFVNEFK(1)R	1.0743	3	0.000112835	791890000	0.54
B8N5B0-354	B8N5B0	354	K	Molecular chaperone Hsp70	AFLA_022380	98.105	98.105	513.256	LVSDFFNK(1)EPNK	3.0697	3	1.02595e-07	112370000	0.5
B8N5B0-421	B8N5B0	421	K	Molecular chaperone Hsp70	AFLA_022380	96.342	98.105	501.777	NTTIPTK(1)K	-0.41787	3	3.97708e-05	1263000000	0.46
B8N5B0-449	B8N5B0	449	K	Molecular chaperone Hsp70	AFLA_022380	68.536	82.01	551.791	TK(1)DNNLLGK	2.042	2	0.0013187	76243000	0.62
B8N5B0-524	B8N5B0	524	K	Molecular chaperone Hsp70	AFLA_022380	159.5	98.105	684.799	YK(1)AEDEAEASR	0.33351	3	6.05473e-40	2260900000	0.43
B8N5B0-563	B8N5B0	563	K	Molecular chaperone Hsp70	AFLA_022380	83.182	98.105	618.304	LTISDSDK(1)EK	0.9669	3	0.000331999	778130000	0.49
B8N5B0-585	B8N5B0	585	K	Molecular chaperone Hsp70	AFLA_022380	107.21	98.105	728.592	VDEIIGWLDSNQTATK(1)EEYESQQK	-0.18733	3	1.22211e-27	140690000	0.42
B8N5B0-636	B8N5B0	636	K	Molecular chaperone Hsp70	AFLA_022380	79.089	82.01	802.347	TADEVEEK(1)PEELD	-0.63762	2	4.12297e-05	108310000	0.94
B8N5B2-6	B8N5B2	6	K	Autophagy-related protein	AFLA_022400	81.625	70.028	426.2	FK(1)DEHPFEK	1.2884	2	4.09424e-10	838510000	0.36
B8N5B2-46	B8N5B2	46	K	Autophagy-related protein	AFLA_022400	96.171	81.625	545.785	SDIATIDK(1)K	0.58401	3	2.03944e-06	108540000	0.55
B8N5B3-218	B8N5B3	218	K	Coproporphyrinogen III oxidase, putative	AFLA_022410	121.82	58.699	663.956	TEASAEEK(1)NPGEDK(1)ER	1.1163	3	2.44195e-22	383140000	0.6
B8N5B3-224	B8N5B3	224	K	Coproporphyrinogen III oxidase, putative	AFLA_022410	129.05	58.699	663.956	TEASAEEK(1)NPGEDK(1)ER	1.1163	3	5.56462e-29	500610000	0.55
B8N5B3-228	B8N5B3	228	K	Coproporphyrinogen III oxidase, putative	AFLA_022410	89.731	58.699	616.813	EK(1)ELMDVLR	1.7603	3	2.97799e-05	1390900000	0.61
B8N5B9-65	B8N5B9	65	K	Adenylate kinase	ADK1	67.645	67.645	652.287	DK(1)YCVCHLATGDMLR	-0.63891	3	4.15659e-05	380460000	0.55
B8N5B9-192	B8N5B9	192	K	Adenylate kinase	ADK1	223.07	223.07	936.954	QEMK(1)DDITGEPLIQR	-0.061324	3	1.01574e-134	1042900000	0.44
B8N5B9-212	B8N5B9	212	K	Adenylate kinase	ADK1	54.259	54.259	610.786	SDDNAETLK(1)K	0.4373	3	0.00104044	12797000
B8N5C0-314	B8N5C0	314	K	26S proteasome regulatory particle subunit Rpn8, putative	AFLA_022480	121.6	121.6	708.821	QQQEENEQK(1)R	-0.0846	3	2.42799e-14	6539500	0.33
B8N5I0-106	B8N5I0	106	K	Steroid monooxygenase, putative	AFLA_013230	63.076	63.076	384.517	K(1)YFDHVDK	2.6617	3	0.0022877	570730000	0.28
B8N5I4-31	B8N5I4	31	K	Tautomerase enzyme OS=Aspergillus parasiticus (strain ATCC 56775 / NRRL 5862 / SRRC 143 / SU-1) GN=P875_00022142 PE=4 SV=1	AFLA_013270	40.331	40.331	374.521	K(1)HFHAPER	1.9506	2	0.0268645	1033400
B8N5U3-156	B8N5U3	156	K	Serine/threonine-protein phosphatase	AFLA_014360	89.08	89.08	590.293	K(1)YGNANVWK	0.80271	2	3.71864e-05	138140000	0.35
B8N618-130	B8N618	130	K	Hscarg dehydrogenase, putative	AFLA_016020	98.105	98.105	384.922	GK(1)YPHSHHCDAK	0.051398	4	9.40495e-08	3909300	0.34
B8N651-181	B8N651	181	K	NAD(P)H-dependent FMN reductase LOT6, putative	AFLA_016350	52.49	52.49	510.735	SWEADGK(1)K	-0.068602	2	0.00293287	0
B8N656-137	B8N656	137	K	Glutathione S-transferase, putative	AFLA_016400	62.088	62.088	588.281	K(1)GLGETDEAR	0.3235	2	0.00106769	5967800	0.82
B8N672-573	B8N672	573	K	Methionyl-tRNA synthetase	AFLA_016560	79.659	79.659	635.269	DMFGDEEAK(1)K	-0.85201	2	0.000465297	7413200	0.49
B8N684-142	B8N684	142	K	Cytoskeletal adaptor protein SagA	AFLA_018480	118.76	118.76	743.844	SK(1)YEEIYNANR	-1.1863	2	4.05023e-16	90324000	0.35
B8N691-61	B8N691	61	K	Glycogen phosphorylase GlpV/Gph1, putative	AFLA_018550	90.442	98.048	779.364	K(1)HSATGFTNQDEFEQELVR	0.91206	3	8.41915e-14	21939000	0.56
B8N691-253	B8N691	253	K	Glycogen phosphorylase GlpV/Gph1, putative	AFLA_018550	98.048	90.442	534.236	K(1)YQDDNGK	-1.0752	2	2.96749e-05	33991000	0.53
B8N6A6-43	B8N6A6	43	K	60S ribosomal protein L5, putative	AFLA_018700	79.116	79.116	467.735	NK(1)YNAPK	0.57724	2	0.00315552	50305000	0.88
B8N6A6-84	B8N6A6	84	K	60S ribosomal protein L5, putative	AFLA_018700	78.548	55.461	497.925	VFASAYAHELK(1)R	0.4362	3	6.74824e-05	89164000	0.76
B8N6A6-256	B8N6A6	256	K	60S ribosomal protein L5, putative	AFLA_018700	112.42	55.461	541.906	EDPFK(0.846)K(0.154)DEDEGSK	-0.142	3	5.11386e-11	693050000	0.58
B8N6A6-264	B8N6A6	264	K	60S ribosomal protein L5, putative	AFLA_018700	55.461	79.116	504.212	DEDEGSK(1)K	-0.4974	2	0.00473714	707250000	0.82
B8N6A6-281	B8N6A6	281	K	60S ribosomal protein L5, putative	AFLA_018700	78.377	55.461	318.838	K(1)LTHAER	0.38692	3	0.00212026	48424000	0.74
B8N6G8-546	B8N6G8	546	K	Prolyl-tRNA synthetase	AFLA_014810	43.69	43.69	737.831	K(1)AEEDSGVPEDAK	-0.25219	2	0.00872068	3929100	0.96
B8N6I0-318	B8N6I0	318	K	Cofactor for methionyl-and glutamyl-tRNA synthetase, putative	AFLA_014930	130.72	130.72	576.988	KIVAVCNLK(1)PVTMR	0.85977	3	3.26002e-25	267900000	0.46
B8N6J3-236	B8N6J3	236	K	Phytanoyl-CoA dioxygenase family protein	AFLA_015060	62.088	62.088	567.257	GK(1)AEGGEETR	-0.58182	2	4.05305e-05	0
B8N6L0-416	B8N6L0	416	K	Poly(A)+ RNA transport protein (UbaA), putative	AFLA_015230	100.02	87.196	682.312	SEESCK(1)PLGTR	-0.83799	2	6.32557e-07	41231000	0.59
B8N6L0-757	B8N6L0	757	K	Poly(A)+ RNA transport protein (UbaA), putative	AFLA_015230	57.164	87.196	656.794	NPGADK(1)EYYR	0.7443	2	0.000723448	4323500	0.57
B8N6L0-829	B8N6L0	829	K	Poly(A)+ RNA transport protein (UbaA), putative	AFLA_015230	115.45	100.02	778.622	LNPVEFEK(1)DDDTNHHIDFITAASNLR	0.31341	4	5.80126e-40	258000000	0.74
B8N6P5-67	B8N6P5	67	K	Sorbitol/xylulose reductase Sou1-like, putative	AFLA_015580	76.679	76.679	466.24	NAEELK(1)K	0.32128	2	0.00336262	365320000	0.56
B8N6T0-361	B8N6T0	361	K	Tubulin alpha chain	AFLA_016830	89.029	89.029	644.356	LGINYQK(1)PVR	0.21636	2	0.000100903	344240000	0.58
B8N6U3-369	B8N6U3	369	K	Acetylglutamate kinase, putative	AFLA_016960	50.805	50.805	478.792	LK(1)DVLIR	-0.85562	2	0.0178852	120820000	0.51
B8N6U3-636	B8N6U3	636	K	Acetylglutamate kinase, putative	AFLA_016960	63.216	63.216	369.865	KLQGYDK(1)R	0.19093	3	0.0377523	12235000	0.43
B8N6U6-158	B8N6U6	158	K	Fibrillarin	AFLA_016990	69.935	69.935	502.013	LAAGVLGGLDDIYMK(1)PGSK	2.1485	3	4.10611e-11	52480000	0.41
B8N6U8-438	B8N6U8	438	K	Mitochondrial processing peptidase beta subunit, putative	AFLA_017010	215.49	62.658	694.009	TIGQISEK(1)DVMDFANRR	-4.473	3	7.46671e-122	1173400000	0.38
B8N6V6-229	B8N6V6	229	K	Methyltransferase (Ncl1), putative	AFLA_017090	90.707	90.707	840.926	TTGLLIANDTDYK(1)R	-1.2637	2	9.11858e-08	10408000	0.91
B8N6W0-214	B8N6W0	214	K	Nuclear segregation protein (Bfr1), putative	AFLA_017130	96.342	96.342	580.28	EIK(1)DTYYK	0.25512	2	4.21348e-05	154520000	0.43
B8N6W0-258	B8N6W0	258	K	Nuclear segregation protein (Bfr1), putative	AFLA_017130	63.419	96.342	466.738	K(1)LEEASR	0.17753	2	0.00684067	4986100	0.61
B8N6W0-406	B8N6W0	406	K	Nuclear segregation protein (Bfr1), putative	AFLA_017130	62.546	96.342	481.245	TEENIK(1)K	0.14858	2	0.00721741	61622000	0.71
B8N6W9-46	B8N6W9	46	K	Pyridoxal-dependent decarboxylase domain protein	AFLA_017220	91.087	69.069	564.751	YK(1)FDGDQR	-0.2737	2	9.28664e-05	222660000	1.17
B8N6W9-559	B8N6W9	559	K	Pyridoxal-dependent decarboxylase domain protein	AFLA_017220	69.069	91.087	680.662	LPSEWK(1)DPFNEHAIEK	-0.54899	3	5.51501e-07	57330000	1.3
B8N6Y4-33	B8N6Y4	33	K	AP-2 adaptor complex subunit sigma, putative	AFLA_017370	57.047	57.047	313.507	LK(1)GEVHR	0.61488	3	0.00687918	4608200	0.71
B8N729-92	B8N729	92	K	Str. FM013 OS=Penicillium camemberti FM 013 GN=PCAMFM013_S038g000035 PE=4 SV=1	AFLA_019620	51.03	51.03	611.652	NLDTIHFDK(1)ELFIK	0.68394	3	0.00157094	70219000	1.02
B8N743-269	B8N743	269	K	Palmitoyl-protein thioesterase	AFLA_019760	66.351	66.351	473.727	K(1)LDEEGR	0.05434	2	0.00557471	16418000	1.41
B8N749-580	B8N749	580	K	DNA helicase	AFLA_019820	41.227	41.227	513.785	K(1)YILYAR	0.99249	2	0.0338693	20730000
B8N754-820	B8N754	820	K	Phosphatidylserine decarboxylase proenzyme 2	PSD2	49.097	49.097	435.738	ELK(1)PGAR	-0.31853	2	0.0200145	10468000
B8N782-338	B8N782	338	K	Glutamate-cysteine ligase Gcs1, putative	AFLA_020150	55.815	55.815	576.623	TREELGEAPLK(1)NDR	-0.40907	3	0.00747602	15763000	0.6
B8N789-5	B8N789	5	K	Histone transcription regulator Hir1, putative	AFLA_021110	42.958	42.958	469.249	MHIIK(1)PVWLTHGGER	-0.79517	4	0.00510264	7868500
B8N7C7-329	B8N7C7	329	K	PAB1 binding protein (Pbp1), putative	AFLA_021490	129.43	129.43	1025.96	GLTVPGDGGDEEDK(1)YSGVR	0.82222	2	1.20346e-35	12959000	0.81
B8N7S0-48	B8N7S0	48	K	Similar to An03g03570 OS=Aspergillus luchuensis GN=RIB2604_04300140 PE=4 SV=1	AFLA_105130	60.307	60.307	685.99	K(1)FNPEQNPTTHDLCVR	0.79348	3	4.29923e-06	17108000	0.69
B8N7S0-105	B8N7S0	105	K	Similar to An03g03570 OS=Aspergillus luchuensis GN=RIB2604_04300140 PE=4 SV=1	AFLA_105130	110.74	110.74	574.789	K(1)YQGPETANHLWERPELK	0.73429	4	5.8726e-19	166390000	0.36
B8N829-507	B8N829	507	K	Carboxylesterase, putative	AFLA_106230	85.522	85.522	501.248	LVSEPYK(1)GESHR	-0.98215	3	1.48198e-05	52087000	0.62
B8N841-77	B8N841	77	K	ATP citrate lyase subunit (Acl), putatibe	AFLA_106350	103.91	103.91	629.856	FVAK(1)PDQLIK	1.4092	2	1.08623e-09	258650000	0.67
B8N877-71	B8N877	71	K	Similar to An11g00890 OS=Aspergillus luchuensis GN=RIB2604_01501030 PE=4 SV=1	AFLA_106710	105.03	105.03	439.405	K(1)PHGGHGDHHEAVK(1)ETEK	0.49621	5	3.38478e-13	78321000	0.47
B8N877-84	B8N877	84	K	Similar to An11g00890 OS=Aspergillus luchuensis GN=RIB2604_01501030 PE=4 SV=1	AFLA_106710	82.01	82.01	439.405	K(1)PHGGHGDHHEAVK(1)ETEK	0.49621	5	6.79957e-10	34010000	0.4
B8N877-89	B8N877	89	K	Similar to An11g00890 OS=Aspergillus luchuensis GN=RIB2604_01501030 PE=4 SV=1	AFLA_106710	53.033	53.033	813.702	K(1)EEQAPAGESEPQPDRDAEQK	-1.419	3	0.000211638	5336500	0.6
B8N894-243	B8N894	243	K	Aldehyde reductase (AKR1), putative	AFLA_106880	78.556	78.556	515.762	AVAEEAGK(1)R	1.0812	2	0.000299281	17314000	0.51
B8N8D6-108	B8N8D6	108	K	3-hydroxyanthranilate 3,4-dioxygenase	BNA1	109.07	109.07	803.401	FK(1)DTVGVVMEQPR	-0.060781	2	1.22393e-11	70354000	0.64
B8N8E4-193	B8N8E4	193	K	PWWP domain protein	AFLA_107380	46.406	46.406	562.746	EDYAEGGK(1)R	0.070715	2	0.00678078	3397300	0.44
B8N8F2-541	B8N8F2	541	K	Mannosyltransferase PMTI	AFLA_107460	62.582	62.582	525.285	K(1)YLELQR	0.37758	2	0.00720194	109710000	0.39
B8N8L6-59	B8N8L6	59	K	Argininosuccinate synthase	AFLA_108100	58.246	58.246	552.292	K(1)MVIEDLR	0.23112	2	0.00505589	62038000	0.83
B8N8N3-158	B8N8N3	158	K	Formyltetrahydrofolate deformylase, putative	AFLA_108270	68.536	68.536	469.221	GAK(1)PYHQAYDR	-0.72182	3	0.000875814	3303100	0.61
B8N8P6-193	B8N8P6	193	K	Dipeptidase	AFLA_108410	106.6	106.6	405.446	K(1)ADPHWHGVSEAGK	0.21506	3	5.99572e-14	136340000	0.26
B8N8Q9-232	B8N8Q9	232	K	NADPH dehydrogenase afvA	afvA	82.202	82.202	687.302	TDK(1)YGGSFENR	-0.82036	2	0.000293991	47656000	0.27
B8N8T4-407	B8N8T4	407	K	Aldehyde dehydrogenase AldA, putative	AFLA_108790	81.625	81.625	604.788	FK(1)DEEEAIK	0.19065	2	0.000149397	74387000	0.69
B8N8U3-51	B8N8U3	51	K	Mitochondrial import receptor subunit (Tom20), putative	AFLA_108880	116.58	116.58	539.257	AVK(1)EEAEAQGAQER	0.61342	3	3.22019e-19	28143000	0.59
B8N8V0-634	B8N8V0	634	K	Bifunctional pyrimidine biosynthesis protein (PyrABCN), putative	AFLA_108960	67.997	65.224	505.292	VVEDIK(1)FPVIVR	2.7633	2	0.000387607	35484000	0.51
B8N8V0-1383	B8N8V0	1383	K	Bifunctional pyrimidine biosynthesis protein (PyrABCN), putative	AFLA_108960	88.495	88.495	565.274	DK(1)YEAYLK	1.4194	3	0.000219836	542050000	0.63
B8N8Y9-520	B8N8Y9	520	K	NADPH--cytochrome P450 reductase	CPRA	117.03	117.03	409.217	NK(1)YDGIHVPVHVR	-0.080145	4	3.61897e-17	172040000	0.5
B8N940-125	B8N940	125	K	Translation elongation factor eEF-1B gamma subunit, putative	AFLA_109860	190.86	163.51	415.957	K(1)YTAEELEEHLAK	-1.6073	3	1.17182e-80	5118500000	0.16
B8N940-156	B8N940	156	K	Translation elongation factor eEF-1B gamma subunit, putative	AFLA_109860	85.355	109.83	552.782	K(1)WLATEEK	0.83243	2	0.000352742	196710000	0.32
B8N940-190	B8N940	190	K	Translation elongation factor eEF-1B gamma subunit, putative	AFLA_109860	166.48	109.83	798.396	AK(1)YPNVVAWYER	1.0391	2	1.30093e-54	599690000	0.26
B8N980-316	B8N980	316	K	Flavin-binding monooxygenase-like protein	AFLA_110260	113.22	110.08	631.797	QK(1)EDGTVETR	1.6273	2	1.33197e-10	25490000	0.61
B8N9A0-434	B8N9A0	434	K	mRNA splicing protein (Prp39), putative	AFLA_110460	54.259	54.259	530.767	IK(1)GSAEEAR	1.2407	2	0.00314101	4754200	0.74
B8N9B4-469	B8N9B4	469	K	Aminopeptidase	AFLA_110600	67.214	67.214	450.245	SSHPIEVPVK(1)R	1.0642	3	0.000674872	74965000	0.64
B8N9C3-88	B8N9C3	88	K	Peroxidase	AFLA_110690	107.65	107.65	734.851	NFVPTK(1)EDYQK	0.40533	2	1.59565e-10	866050000	0.28
B8N9C3-204	B8N9C3	204	K	Peroxidase	AFLA_110690	101.53	102.65	511.56	QDK(1)DVAACTPDGR	0.67858	3	1.94211e-08	56833000	0.39
B8N9C3-220	B8N9C3	220	K	Peroxidase	AFLA_110690	61.48	40.373	376.439	LPDASK(1)DHQHVR	0.23923	4	0.000710379	60542000	0.63
B8N9C3-286	B8N9C3	286	K	Peroxidase	AFLA_110690	116.71	107.65	696.333	K(1)WNGPAQFTDK	-2.4056	2	4.90047e-16	263810000	0.3
B8N9C3-332	B8N9C3	332	K	Peroxidase	AFLA_110690	102.65	102.65	622.953	DSDAFFK(1)DFADVYVK	-0.51807	3	7.32026e-12	147060000	0.33
B8N9C3-351	B8N9C3	351	K	Peroxidase	AFLA_110690	160.8	102.65	610.316	LLELGVPFESK(1)PEDR	0.78687	3	9.61551e-58	271690000	0.45
B8N9D5-71	B8N9D5	71	K	Possible apospory-associated protein c	AFLA_110810	56.548	56.548	398.547	AHLDGSK(1)PIR	-0.59728	3	0.00057435	8048300	0.93
B8N9G1-71	B8N9G1	71	K	Aldehyde dehydrogenase, putative	AFLA_111070	46.462	46.462	360.178	AFK(1)DPSWK	-1.9907	3	0.00640949	0
B8N9G2-44	B8N9G2	44	K	AT DNA binding protein (Thy28), putative	AFLA_111080	119.65	119.65	407.21	K(1)YPEGSGPKPSPGPK	0.27378	4	8.94034e-20	395490000	0.7
B8N9G4-206	B8N9G4	206	K	Mitochondrial peroxiredoxin Prx1, putative	AFLA_111100	130.72	122.78	535.279	LWIK(1)DIDEVTGSK	3.3775	3	2.89642e-24	212410000	0.39
B8N9G4-262	B8N9G4	262	K	Mitochondrial peroxiredoxin Prx1, putative	AFLA_111100	110.84	122.78	630.845	SVFIIDPNK(1)K	0.29031	3	3.56185e-10	701720000	0.46
B8N9G4-330	B8N9G4	330	K	Mitochondrial peroxiredoxin Prx1, putative	AFLA_111100	67.344	43.814	473.771	AVK(1)PYLR	0.11747	2	0.00545197	144700000	1.41
B8N9G4-341	B8N9G4	341	K	Mitochondrial peroxiredoxin Prx1, putative	AFLA_111100	46.819	43.814	539.78	FTNLNNK(1)K	-1.1007	2	0.0141349	17575000	1.45
B8N9H5-724	B8N9H5	724	K	26S proteasome regulatory subunit Rpn2, putative	AFLA_111210	90.37	90.37	489.256	K(1)YQSVPR	0.064266	2	0.000578891	169760000	0.3
B8N9I7-384	B8N9I7	384	K	Aspartyl-tRNA synthetase, putative	AFLA_111330	85.855	85.855	755.043	ALHSAAVSSGFK(1)PAPTGFDFR	-0.65927	3	2.97896e-15	28483000
B8N9I9-462	B8N9I9	462	K	C-14 sterol reductase, putative	AFLA_111350	56.551	56.551	544.243	K(1)YGEDWEEYRR	1.6257	3	0.0106808	29271000	0.62
B8N9K7-207	B8N9K7	207	K	Zinc-containing alcohol dehydrogenase, putative	AFLA_111530	68.044	68.044	533.951	LK(1)ELGADHVINYK	-1.3244	3	0.000221926	273820000	0.9
B8N9N0-44	B8N9N0	44	K	MICOS complex subunit MIC60	AFLA_111760	87.184	87.184	623.781	TSDK(1)NAEEPR	-1.2475	2	0.00017381	1992400	0.98
B8N9N5-87	B8N9N5	87	K	CobW domain protein	AFLA_111810	66.073	66.073	486.735	EEVK(1)PDR	-0.30514	2	0.00603325	7396200	0.57
B8N9R2-56	B8N9R2	56	K	Small nuclear ribonucleoprotein SmB, putative	AFLA_112080	75.064	75.064	684.352	SKPAAGPANAPLVESEEK(1)R	0.65877	3	3.29743e-10	64032000	0.4
B8N9R3-90	B8N9R3	90	K	60S ribosomal protein L11	AFLA_112090	87.181	87.181	518.769	VK(1)EYELR	0.57028	2	0.00134949	149700000	0.62
B8N9R6-84	B8N9R6	84	K	Pyruvate carboxylase	AFLA_112120	124.38	71.949	512.237	QK(1)ADEAYMIGHR	0.89222	3	1.71688e-17	176700000	0.78
B8N9R6-1033	B8N9R6	1033	K	Pyruvate carboxylase	AFLA_112120	84.568	71.949	514.75	VFEDYK(1)K	0.66059	3	0.0018433	1256500000	0.47
B8N9R7-515	B8N9R7	515	K	Clathrin heavy chain	AFLA_112130	75.608	56.139	810.431	GSLNK(1)YESVELVRPVLQQNR	-0.27693	3	1.45281e-10	264450000	0.36
B8N9R7-661	B8N9R7	661	K	Clathrin heavy chain	AFLA_112130	56.139	56.139	383.687	DNK(1)PEHGHLQTR	1.6924	4	0.00120965	2698900	0.72
B8N9R9-86	B8N9R9	86	K	Phosphoribosylaminoimidazolecarboxamide formyltransferase/IMP	AFLA_112150	160.84	160.84	803.36	DIESDEK(1)DLADQK	-0.33198	2	1.10085e-54	303340000	0.52
B8N9S2-435	B8N9S2	435	K	ATP dependent RNA helicase (Dbp1), putative	AFLA_112180	82.417	69.721	463.881	VEYVEDHDK(1)R	1.4241	3	0.000234243	48856000	0.83
B8N9S3-49	B8N9S3	49	K	Peptidyl-prolyl cis-trans isomerase	AFLA_112190	91.853	91.853	514.24	FK(1)DENFK	0.52589	3	0.000340863	498080000	0.59
B8N9T0-364	B8N9T0	364	K	CaaX prenyl protease Ste24	AFLA_112260	84.508	84.508	579.612	VTDYK(1)AEDDEKPVK	-0.65547	3	9.12669e-06	75586000	0.55
B8N9T1-114	B8N9T1	114	K	Translation initiation factor EF-2 gamma subunit, putative	AFLA_112270	50.834	50.834	518.259	FK(1)NELER	0.104	2	0.0165148	0
B8N9T1-153	B8N9T1	153	K	Translation initiation factor EF-2 gamma subunit, putative	AFLA_112270	44.71	44.71	730.322	SEK(1)EIDPPCER	1.1796	2	0.00678392	24136000	0.38
B8N9U3-88	B8N9U3	88	K	60S ribosomal protein L36	AFLA_112390	74.301	74.301	503.237	K(1)VEDMQR	-0.0075731	2	0.0029745	283810000	0.47
B8N9V1-103	B8N9V1	103	K	Cobalamin-independent methionine synthase MetH/D	AFLA_112470	79.116	184.1	421.243	GLQK(1)PAK	-0.24009	3	0.00315552	75909000	1.06
B8N9V1-147	B8N9V1	147	K	Cobalamin-independent methionine synthase MetH/D	AFLA_112470	112.17	184.1	599.665	LAEQPK(1)PVVQFLEAK	1.1964	3	8.33413e-15	112710000
B8N9V1-232	B8N9V1	232	K	Cobalamin-independent methionine synthase MetH/D	AFLA_112470	85.813	184.1	584.78	DAFK(1)PAYEK	0.15968	3	8.76014e-05	4224100000	0.69
B8N9V1-480	B8N9V1	480	K	Cobalamin-independent methionine synthase MetH/D	AFLA_112470	184.1	67.207	724.88	FIEK(1)EIEDVVK	2.6757	2	7.47676e-76	750290000	0.49
B8N9V4-28	B8N9V4	28	K	ER associated DnaJ chaperone (Hlj1), putative	AFLA_112500	49.833	49.833	490.24	K(1)YTPDQK	0.072306	2	0.0180249	21136000	0.85
B8N9W4-93	B8N9W4	93	K	37S ribosomal protein S25, mitochondrial	AFLA_112600	56.793	56.793	666.336	MFLPTEIK(1)YEEDLLR	1.7197	3	0.000119685	18113000
B8N9W7-331	B8N9W7	331	K	KH domain protein	AFLA_112630	118.16	118.16	664.638	FK(1)ENPPQHNYGGYGQR	0.11522	3	2.84663e-23	45117000	0.47
B8N9W8-234	B8N9W8	234	K	Mitochondrial acetolactate synthase small subunit, putative	AFLA_112640	110.64	110.64	364.938	HK(1)HEHLDAITR	0.094203	3	5.59684e-11	45677000	1.53
B8NA08-181	B8NA08	181	K	Outer mitochondrial membrane protein porin	AFLA_113040	95.094	95.094	419.227	VNLHFK(1)QPNLHAR	-0.24136	4	6.41397e-08	31460000	0.61
B8NA09-17	B8NA09	17	K	Asparagine synthetase Asn2, putative	AFLA_113050	63.565	51.43	466.764	FK(1)PTALR	0.60524	2	0.00718039	372310000	0.66
B8NA14-275	B8NA14	275	K	N-glycosyl-transferase	AFLA_113100	46.159	46.159	619.288	YK(1)DGVDVEGR	-1.7105	2	0.00430161	14516000	0.47
B8NA36-124	B8NA36	124	K	Glutamate dehydrogenase	AFLA_113320	97.635	61.593	392.199	GK(1)SDNEIRR	0.79193	3	3.4029e-05	88912000	0.31
B8NA36-281	B8NA36	281	K	Glutamate dehydrogenase	AFLA_113320	48.623	61.593	570.625	K(1)QISEIASTEAFASK	-2.1223	3	0.00127041	23702000	0.68
B8NAC0-216	B8NAC0	216	K	NADH-cytochrome b5 reductase	AFLA_039650	91.867	91.867	584.274	EELEEYK(1)K	-0.26057	2	6.6248e-05	45972000	0.83
B8NAC6-2	B8NAC6	2	K	Quinone oxidoreductase, putative	AFLA_039710	64.82	64.82	510.258	MK(1)EAVVDK	-2.2834	2	0.00288106	27448000	0.91
B8NAG7-304	B8NAG7	304	K	Flavohemoprotein	AFLA_040120	114.99	102.4	299.415	K(1)IHYIHGAR	-1.1684	3	1.0476e-12	151510000	0.65
B8NAG7-329	B8NAG7	329	K	Flavohemoprotein	AFLA_040120	171.29	171.29	612.691	DVDSLAEK(1)YPNLHATFFETHPAAEEK	1.4433	4	9.28723e-83	1206700000	0.3
B8NAG7-367	B8NAG7	367	K	Flavohemoprotein	AFLA_040120	102.4	102.4	426.547	SK(1)DLFLDDPK	0.89407	3	1.11987e-07	946590000	0.67
B8NAL4-79	B8NAL4	79	K	Glyceraldehyde-3-phosphate dehydrogenase	AFLA_042390	67.997	67.997	420.458	FYAEK(1)DPANIPWK	-2.7007	4	0.000204803	28724000	0.42
B8NAL4-191	B8NAL4	191	K	Glyceraldehyde-3-phosphate dehydrogenase	AFLA_042390	64.711	64.711	479.266	LVDAPSK(1)K	0.41012	3	0.00216851	1032200000	0.45
B8NAN3-120	B8NAN3	120	K	Short chain alcohol dehydrogenase, putative	AFLA_042580	48.756	48.756	449.771	AITPLK(1)R	0.11246	2	0.019293	176120000	1.54
B8NAP6-106	B8NAP6	106	K	RibosomalL22 OS=Aspergillus parasiticus (strain ATCC 56775 / NRRL 5862 / SRRC 143 / SU-1) GN=P875_00042618 PE=3 SV=1	AFLA_042710	99.407	99.407	775.687	K(1)QEAEPTEEEEVQTGVEHR	0.5037	3	1.16327e-16	9304900	0.92
B8NAT6-268	B8NAT6	268	K	Dihydrolipoyl dehydrogenase	AFLA_043110	48.602	101.69	508.293	QAQK(1)ILSK	0.81718	2	0.0133705	60732000
B8NAT6-335	B8NAT6	335	K	Dihydrolipoyl dehydrogenase	AFLA_043110	119.27	48.602	759.045	RPYTEGLGLENVGIEK(1)DER	0.46799	3	3.61064e-27	164280000	0.76
B8NAT6-350	B8NAT6	350	K	Dihydrolipoyl dehydrogenase	AFLA_043110	101.69	48.602	317.519	TK(1)VPHIR	0.68965	3	2.8083e-05	23038000	0.77
B8NAU0-27	B8NAU0	27	K	40S ribosomal protein S10a	AFLA_043150	57.859	57.859	437.748	K(1)VASLEK	-0.29571	2	0.00924124	40440000	0.45
B8NAU0-78	B8NAU0	78	K	40S ribosomal protein S10a	AFLA_043150	88.495	57.859	614.769	TWDK(1)YEMR	-0.95114	2	0.000219836	3419200000	0.5
B8NAW4-273	B8NAW4	273	K	Hsp70 chaperone (BiP), putative	AFLA_043390	76.332	76.332	543.793	LK(1)LEGEAAR	0.36264	2	0.000539441	53261000	0.67
B8NAW4-516	B8NAW4	516	K	Hsp70 chaperone (BiP), putative	AFLA_043390	93.345	76.332	433.578	TEK(1)PIAELAVK	-3.0425	3	1.77778e-08	274440000	0.54
B8NB18-583	B8NB18	583	K	MFS phosphate transporter, putative	AFLA_043930	79.474	76.679	526.256	QK(1)VEEYR	-0.16572	2	0.00309574	52996000	0.51
B8NB20-443	B8NB20	443	K	Serine/threonine protein kinase (YPK1), putative	AFLA_043950	76.228	49.066	561.243	LDMK(1)DEDR	-1.4382	2	0.000919532	55885000	0.87
B8NB20-562	B8NB20	562	K	Serine/threonine protein kinase (YPK1), putative	AFLA_043950	50.158	50.158	593.3	K(1)YEPSFRPNVVDAR	-1.4542	3	0.0283547	123530000	0.61
B8NB25-729	B8NB25	729	K	COPI vesicle coat beta' subunit, putative	AFLA_044000	66.436	66.436	608.656	LAEAVLFTQTYK(1)PSR	1.2269	3	4.74233e-05	8238600
B8NB34-115	B8NB34	115	K	Uricase	AFLA_044090	63.754	63.754	438.215	MDIDGK(1)PHPHSFIR	-1.9271	4	0.000120399	26367000	0.55
B8NB42-85	B8NB42	85	K	40S ribosomal protein S11	AFLA_044170	51.726	51.726	499.269	CK(1)ELGINALHIK	1.3477	3	0.00281039	40613000
B8NB48-227	B8NB48	227	K	Eukaryotic translation initiation factor 3 subunit L	AFLA_044230	65.179	80.782	653.813	TLDDIEMNK(1)K	1.442	2	0.0013093	21372000
B8NB48-318	B8NB48	318	K	Eukaryotic translation initiation factor 3 subunit L	AFLA_044230	172.98	80.782	420.539	EK(1)YGEQLHR	1.617	2	1.00947e-58	131830000	0.45
B8NB78-80	B8NB78	80	K	40S ribosomal protein S15, putative	AFLA_044530	66.246	66.246	532.614	QEAK(0.001)PNEK(0.999)PDLVK	-0.73998	3	0.00445008	1279200000	0.44
B8NB80-542	B8NB80	542	K	Carbamoyl-phosphate synthase, large subunit	AFLA_044550	68.657	68.657	606.819	IDK(1)WFLYK	2.3518	2	0.00148889	291900000
B8NB80-893	B8NB80	893	K	Carbamoyl-phosphate synthase, large subunit	AFLA_044550	66.568	66.568	458.753	VK(1)EIAEK	-0.1944	2	0.00580702	15901000
B8NB84-86	B8NB84	86	K	Nonsense-mediated mRNA decay protein (Nmd5), putative	AFLA_044590	46.88	46.88	714.362	TPIPEGEK(1)PGFR	0.98529	2	0.00656954	22233000	0.55
B8NB87-117	B8NB87	117	K	Mitochondrial Hsp70 chaperone (Ssc70), putative	AFLA_044620	51.252	81.878	597.293	K(1)FTDAEVQR	0.21682	2	0.00442615	88478000
B8NB87-165	B8NB87	165	K	Mitochondrial Hsp70 chaperone (Ssc70), putative	AFLA_044620	93.909	52.579	579.962	MK(1)ETAENYLSKPVK	-0.14523	3	6.45818e-09	303480000	0.95
B8NB87-281	B8NB87	281	K	Mitochondrial Hsp70 chaperone (Ssc70), putative	AFLA_044620	102	52.579	564.806	HIVQEFK(1)K	2.1198	3	4.30567e-06	341390000	0.42
B8NB87-485	B8NB87	485	K	Mitochondrial Hsp70 chaperone (Ssc70), putative	AFLA_044620	69.598	81.878	473.248	ELVK(1)DNK	-2.309	2	0.00474491	17640000	0.52
B8NB87-566	B8NB87	566	K	Mitochondrial Hsp70 chaperone (Ssc70), putative	AFLA_044620	54.259	81.878	522.278	K(1)AAIEAANR	-0.24972	2	0.00296478	106170000	0.57
B8NB87-587	B8NB87	587	K	Mitochondrial Hsp70 chaperone (Ssc70), putative	AFLA_044620	52.579	81.878	554.269	ALK(1)EFEDR	0.17386	2	0.00979058	413140000	0.82
B8NB87-595	B8NB87	595	K	Mitochondrial Hsp70 chaperone (Ssc70), putative	AFLA_044620	81.002	52.579	636.825	LDK(1)AEAEQIR	1.3426	3	0.000418166	475100000	0.45
B8NB87-666	B8NB87	666	K	Mitochondrial Hsp70 chaperone (Ssc70), putative	AFLA_044620	81.878	52.579	730.316	ANAEQQQSQSGEANQGENK(1)A	-0.355	3	3.73003e-13	20043000	0.52
B8NB96-203	B8NB96	203	K	Eukaryotic translation initiation factor 3 subunit G	TIF35	85.554	85.554	654.328	FEK(1)DDLATLR	-0.31218	2	0.000238246	242940000	0.48
B8NBA7-35	B8NBA7	35	K	Glucose-6-phosphate isomerase	AFLA_044820	71.221	108.57	610.283	EAFEK(1)DPQR	0.92651	2	0.000732178	601390000	1.19
B8NBA7-232	B8NBA7	232	K	Glucose-6-phosphate isomerase	AFLA_044820	120.7	108.57	561.795	K(1)WFLETAK	3.0301	2	7.46317e-20	933730000	0.86
B8NBA7-239	B8NBA7	239	K	Glucose-6-phosphate isomerase	AFLA_044820	158.93	71.221	592.293	WFLETAK(1)DESHIAK	-1.6877	3	2.68355e-46	53489000	0.92
B8NBE2-204	B8NBE2	204	K	Alpha/beta hydrolase, putative	AFLA_045170	162.36	67.385	427.542	EVYK(1)GDEGRK	1.6215	3	1.37904e-45	398290000	0.5
B8NBF8-602	B8NBF8	602	K	Eukaryotic translation initiation factor subunit eIF-4F, putative	AFLA_045330	119.25	65.374	708.834	QK(1)IEQDEAEAR	-0.30719	2	3.77718e-16	40418000	0.38
B8NBF8-625	B8NBF8	625	K	Eukaryotic translation initiation factor subunit eIF-4F, putative	AFLA_045330	84.479	65.374	595.27	QK(1)EEEEAAR	0.91596	2	0.000107277	5436100	0.52
B8NBF8-634	B8NBF8	634	K	Eukaryotic translation initiation factor subunit eIF-4F, putative	AFLA_045330	94.767	77.062	406.87	K(0.149)K(0.851)QEEETAR	0.067376	3	2.81783e-05	16085000	0.63
B8NBF8-1160	B8NBF8	1160	K	Eukaryotic translation initiation factor subunit eIF-4F, putative	AFLA_045330	145.52	77.062	631.297	MLESMSPEIK(1)DENIR	0.47	3	1.11268e-35	56935000	0.6
B8NBK0-98	B8NBK0	98	K	Antigenic mitochondrial protein HSP60, putative	AFLA_045750	109.02	155.06	844.934	AVQLQDK(1)FENLGAR	-0.071929	3	4.35569e-14	125440000	0.62
B8NBK0-250	B8NBK0	250	K	Antigenic mitochondrial protein HSP60, putative	AFLA_045750	155.06	109.02	548.975	VEFEK(1)PLILLSEK	-2.284	2	1.10489e-43	4650200000	0.36
B8NBK0-396	B8NBK0	396	K	Antigenic mitochondrial protein HSP60, putative	AFLA_045750	139.86	155.06	595.601	GVMADPTTSEYEK(1)EK	0.73295	3	1.95915e-35	281560000	0.41
B8NBK4-7	B8NBK4	7	K	60S ribosomal protein L30, putative	AFLA_045790	62.166	62.166	552.768	K(1)NADSINSR	0.50197	2	0.00146761	22927000	0.53
B8NBL1-69	B8NBL1	69	K	NADH-ubiquinone dehydrogenase 24 kDa subunit, putative	AFLA_045860	61.679	61.679	550.322	LIDEILK(1)R	-0.90288	2	0.00383585	11659000	0.45
B8NBM2-366	B8NBM2	366	K	Vacuolar transporter chaperone (Vtc4), putative	AFLA_045970	52.937	52.937	471.274	QLK(1)PVTR	0.56595	2	0.0152269	42180000	0.44
B8NBN8-172	B8NBN8	172	K	Cell cycle control protein Cwf15, putative	AFLA_046130	42.599	42.599	531.241	AAEEEEK(1)R	0.80071	2	0.0217475	474560	1.74
B8NBR1-454	B8NBR1	454	K	Acetyl-CoA carboxylase, putative	AFLA_046360	40.281	40.281	879.403	ITSEDPGEGFK(1)PSSGTMHELNFR	-0.37487	3	0.000926464	9964300
B8NBR1-990	B8NBR1	990	K	Acetyl-CoA carboxylase, putative	AFLA_046360	91.318	52.49	370.882	HFK(1)PILQK	0.43905	2	8.15581e-05	815700000	0.45
B8NBR1-1322	B8NBR1	1322	K	Acetyl-CoA carboxylase, putative	AFLA_046360	76.572	52.49	602.322	IK(1)PVFTENR	0.79385	2	0.000515421	132750000	0.5
B8NBR1-1690	B8NBR1	1690	K	Acetyl-CoA carboxylase, putative	AFLA_046360	61.78	52.49	462.719	EK(1)FDASK	-0.31775	2	0.00799711	82056000	0.62
B8NBU8-338	B8NBU8	338	K	Unnamed protein product OS=Aspergillus luchuensis GN=RIB2604_03303100 PE=4 SV=1	AFLA_046730	87.388	78.513	696.004	FQQVLQHANK(1)DPEFER	-0.46965	3	2.98642e-09	47253000	1.14
B8NBU8-379	B8NBU8	379	K	Unnamed protein product OS=Aspergillus luchuensis GN=RIB2604_03303100 PE=4 SV=1	AFLA_046730	78.513	87.388	581.291	K(1)VDTESNLR	-0.1253	2	3.8578e-07	0
B8NBV7-64	B8NBV7	64	K	Tubulin-specific chaperone Rbl2, putative	AFLA_046820	85.676	85.676	516.285	LALEETK(1)K	0.19967	2	0.000337893	120480000	0.37
B8NBW0-97	B8NBW0	97	K	60S ribosomal protein L44	AFLA_046850	89.886	89.886	377.521	HFELGGDK(1)K	-0.11051	3	1.77818e-05	731610000	0.63
B8NBX2-142	B8NBX2	142	K	Ribosomal protein L19	AFLA_046970	51.286	51.286	607.361	K(1)LVSDGLIIR	-0.63635	2	0.00245153	71290000	0.66
B8NBX2-152	B8NBX2	152	K	Ribosomal protein L19	AFLA_046970	81.525	81.525	352.515	K(1)PVTMHSR	0.42974	3	0.000362963	40334000	0.7
B8NBX2-255	B8NBX2	255	K	Ribosomal protein L19	AFLA_046970	67.08	51.286	589.784	VLK(1)EEMDAK	1.9445	2	0.0013753	510310000	0.63
B8NC10-259	B8NC10	259	K	Probable Xaa-Pro aminopeptidase pepP	pepP	55.815	55.815	781.894	K(1)NNILIDAGGEYR	2.286	2	0.00125395	13885000	0.82
B8NC20-399	B8NC20	399	K	Gamma-glutamyl phosphate reductase	AFLA_047450	58.743	58.743	621.756	ACDYSEGGK(1)R	-0.641	2	0.000806271	3330200	0.68
B8NCE9-123	B8NCE9	123	K	Pre-RNA splicing factor Slt11, putative	AFLA_041240	76.341	76.341	670.629	EYYAQEHEK(1)EIEEGR	0.1495	3	1.21906e-05	21461000	0.76
B8NCF1-121	B8NCF1	121	K	Ribosome associated DnaJ chaperone Zuotin, putative	AFLA_041260	56.258	91.069	521.78	ATPEQIK(1)R	0.17572	2	0.00611513	193990000	0.38
B8NCF1-164	B8NCF1	164	K	Ribosome associated DnaJ chaperone Zuotin, putative	AFLA_041260	42.862	42.862	455.577	AHEILSDPVK(1)R	-1.7987	3	0.00726124	40882000	0.66
B8NCF1-182	B8NCF1	182	K	Ribosome associated DnaJ chaperone Zuotin, putative	AFLA_041260	70.555	42.862	711.343	RQFDSVDEAADVEPPTK(1)K	0.39121	3	8.20631e-07	22265000	0.68
B8NCF1-271	B8NCF1	271	K	Ribosome associated DnaJ chaperone Zuotin, putative	AFLA_041260	97.635	91.069	459.73	K(1)VEDTAR	1.8375	2	0.00015566	16891000	0.7
B8NCF1-280	B8NCF1	280	K	Ribosome associated DnaJ chaperone Zuotin, putative	AFLA_041260	71.08	91.069	760.338	K(1)LVDDCAAQDER	0.37278	2	0.000403765	10385000	0.39
B8NCF1-429	B8NCF1	429	K	Ribosome associated DnaJ chaperone Zuotin, putative	AFLA_041260	93.096	91.069	598.283	NVYAEESK(1)R	-1.1354	2	2.95037e-06	26141000	0.52
B8NCQ8-473	B8NCQ8	473	K	Glutamine synthetase, putative	AFLA_041430	61.344	61.344	690.825	EAVTDWEFK(1)R	-1.8251	2	0.00100953	12067000	0.63
B8NCT4-240	B8NCT4	240	K	Cysteine synthase B, putative	AFLA_041690	63.181	63.181	560.622	SFALMK(1)PVEFPWK	0.28989	3	0.000373874	62765000	0.43
B8NCT6-109	B8NCT6	109	K	60S ribosomal protein L7	AFLA_041710	69.998	69.998	492.316	K(1)ILQLLR	0.2439	2	0.0044156	12492000	0.6
B8NCU8-392	B8NCU8	392	K	Chlorohydrolase family protein	AFLA_041830	113.95	113.95	494.895	HVEPASEGDEGK(1)K	0.77872	3	8.41036e-13	3096700	0.76
B8NCU9-685	B8NCU9	685	K	Glycine dehydrogenase	AFLA_041840	116.24	116.24	626.806	K(1)YLEAQGESK	1.706	2	7.83433e-14	26045000	0.6
B8NCX4-175	B8NCX4	175	K	Fasciclin domain family protein	AFLA_042090	101.39	101.39	284.945	IPHHDDHK(1)PPK	-0.15883	4	2.32053e-07	207940000	0.93
B8NCX9-232	B8NCX9	232	K	Elongation factor 1-alpha, putative	AFLA_042140	93.649	93.649	534.266	ETSDFIK(1)K	-3.0159	2	5.5704e-05	179340000	0.47
B8ND05-142	B8ND05	142	K	60S ribosomal protein L28	AFLA_054760	60.398	60.398	519.764	DTPPQK(1)PR	2.8377	2	0.0175431	113300000	1.16
B8ND10-66	B8ND10	66	K	Transcriptional repressor TupA/RocA, putative	AFLA_054810	88.338	88.338	691.816	MK(1)QDYEAEIR	-0.74658	2	0.000128222	41396000	0.83
B8ND12-32	B8ND12	32	K	snRNA cap binding complex subunit (Gcr3), putative	AFLA_054830	115.57	97.734	588.811	K(1)YEEPLVAK	0.49496	2	1.44805e-12	110220000	0.43
B8ND35-185	B8ND35	185	K	Formate dehydrogenase	AFLA_055060	54.157	54.157	504.247	LK(1)PFDCK	-3.0825	2	0.0137052	348640000	0.83
B8ND35-343	B8ND35	343	K	Formate dehydrogenase	AFLA_055060	125.89	125.89	501.248	HDYK(1)NEDLIVR	0.69695	2	7.99901e-18	541370000	0.94
B8ND64-354	B8ND64	354	K	Hsp70 protein OS=Aspergillus flavus (strain ATCC MYA-384 / AF70) GN=P034_03357432 PE=4 SV=1	AFLA_055350	45.829	45.829	511.251	YEK(1)DIHDRK(1)K	0.6592	3	0.00795923	117420000	2.81
B8ND64-360	B8ND64	360	K	Hsp70 protein OS=Aspergillus flavus (strain ATCC MYA-384 / AF70) GN=P034_03357432 PE=4 SV=1	AFLA_055350	45.829	45.829	511.251	YEK(1)DIHDRK(1)K	0.6592	3	0.00795923	117420000	2.81
B8ND65-148	B8ND65	148	K	Nascent polypeptide-associated complex (NAC) subunit, putative	AFLA_056260	117.84	117.84	735.645	K(1)EEEEDDGEPVDESGLEAK	0.20964	3	2.61113e-28	162280000	0.67
B8ND74-208	B8ND74	208	K	2-methylcitrate dehydratase, putative	AFLA_056350	105.65	105.65	630.349	VK(1)EVLEAMIK	-1.5439	2	9.08247e-10	44588000	0.81
B8NDA6-425	B8NDA6	425	K	4-aminobutyrate transaminase GatA	AFLA_056670	129.17	129.17	570.965	LAEK(1)YPEHLQNLR	-1.6061	2	3.55301e-24	1468000000	0.35
B8NDA9-458	B8NDA9	458	K	DUF89 domain protein	AFLA_056700	71.379	71.379	481.74	K(1)WAWSGK	1.8486	2	0.00419793	55145000
B8NDK6-138	B8NDK6	138	K	Complex I intermediate-associated protein 30 CIA30 OS=Aspergillus flavus (strain ATCC MYA-384 / AF70) GN=P034_00071163 PE=4 SV=1	AFLA_059450	58.63	58.63	428.54	WADFK(1)PTYR	1.6299	2	0.00168408	396960000	1.06
B8NDK6-144	B8NDK6	144	K	Complex I intermediate-associated protein 30 CIA30 OS=Aspergillus flavus (strain ATCC MYA-384 / AF70) GN=P034_00071163 PE=4 SV=1	AFLA_059450	69.338	58.63	501.746	GK(1)EQVDAR	0.65141	2	0.00143766	6784200	2.51
B8NDM0-532	B8NDM0	532	K	Amine oxidase	AFLA_059590	122.39	111.31	723.385	TNPISQK(1)PVAYK	-0.68715	2	5.56984e-17	117750000	1.11
B8NDP7-142	B8NDP7	142	K	Alpha/beta hydrolase domain containing protein 1,3, putative	AFLA_055380	67.997	67.997	688.346	K(1)YTQPSGLPER	0.13272	2	0.00120677	11330000	0.52
B8NDQ4-92	B8NDQ4	92	K	Translation elongation factor eEF-1 subunit gamma, putative	AFLA_055450	90.793	62.203	647.836	TK(1)QDYASILR	-0.082949	2	3.1181e-05	160100000	0.77
B8NDQ4-181	B8NDQ4	181	K	Translation elongation factor eEF-1 subunit gamma, putative	AFLA_055450	115.78	62.203	364.869	AFATVLDK(1)K	-0.15354	2	1.41933e-12	1759700000	0.44
B8NDQ4-241	B8NDQ4	241	K	Translation elongation factor eEF-1 subunit gamma, putative	AFLA_055450	70.094	115.78	598.623	EAAPAAAAEPK(1)PEGEQK	1.4644	3	8.60062e-07	228840000	0.53
B8NDQ4-258	B8NDQ4	258	K	Translation elongation factor eEF-1 subunit gamma, putative	AFLA_055450	96.143	96.143	545.045	HPLEALGK(1)PDFILDDLKR	0.16466	4	1.23232e-13	99223000	0.53
B8NDQ4-267	B8NDQ4	267	K	Translation elongation factor eEF-1 subunit gamma, putative	AFLA_055450	156.73	115.78	545.045	HPLEALGKPDFILDDLK(1)R	2.2282	3	1.39564e-50	1173900000	0.5
B8NDQ4-300	B8NDQ4	300	K	Translation elongation factor eEF-1 subunit gamma, putative	AFLA_055450	70.089	62.203	693.825	VDYK(1)YNDELK	2.5435	2	0.00149274	11419000	0.38
B8NDQ4-356	B8NDQ4	356	K	Translation elongation factor eEF-1 subunit gamma, putative	AFLA_055450	66.906	115.78	1288.09	GQEFK(1)PAFDVAPDWESYDFVK	-0.30732	3	2.77324e-09	1116000000	0.37
B8NDQ4-377	B8NDQ4	377	K	Translation elongation factor eEF-1 subunit gamma, putative	AFLA_055450	88.056	115.78	439.549	LDPSK(1)EEDRK	1.0431	3	5.44929e-05	333330000	0.56
B8NDQ4-382	B8NDQ4	382	K	Translation elongation factor eEF-1 subunit gamma, putative	AFLA_055450	116.6	115.78	742.014	K(1)YVDDMWAWDVPVTVDGK	-3.5664	3	3.49432e-24	683530000	0.45
B8NDV5-45	B8NDV5	45	K	U4/U6.U5 tri-snRNP-associated protein, putative	AFLA_055960	69.672	48.188	435.213	RETNLK(1)DDGR	-0.53213	3	0.00120515	28550000	0.73
B8NDX1-232	B8NDX1	232	K	GTPase activating protein (Gyp7), putative	AFLA_056120	69.628	69.628	511.269	K(1)YVEVQR	2.1926	2	0.00447406	107990000	0.37
B8NDY4-86	B8NDY4	86	K	Ribosomal protein L14	AFLA_056250	93.649	93.649	464.759	AAGTGPVK(1)K	-0.50304	2	2.78652e-06	260720000	0.64
B8NDZ3-124	B8NDZ3	124	K	RNP domain protein	AFLA_057240	46.249	46.249	568.637	VSVQLAHK(1)PEPAEAK	0.65996	3	0.00168173	14863000
B8NE06-184	B8NE06	184	K	Ubiquitin conjugating enzyme (UbcA), putative	AFLA_057370	76.073	76.073	521.25	SREEQEK(1)EDLAK	-0.42343	3	0.00229174	48377000	0.35
B8NE15-407	B8NE15	407	K	Chaperone binding protein, putative	AFLA_057460	140.17	126.31	380.192	K(1)NNHAEAVR	-0.48493	3	3.79035e-26	15366000	0.61
B8NE43-264	B8NE43	264	K	Aldehyde dehydrogenase, putative	AFLA_057740	60.102	85.212	531.283	TAASTNLK(1)R	1.0952	2	0.00153879	8431200	0.33
B8NE43-324	B8NE43	324	K	Aldehyde dehydrogenase, putative	AFLA_057740	85.212	85.212	499.763	FLEAYK(1)K	0.78449	2	0.00170297	85920000	0.49
B8NE43-502	B8NE43	502	K	Aldehyde dehydrogenase, putative	AFLA_057740	49.358	85.212	507.797	YAILPPK(1)L	-2.9259	2	0.0119772	58616000	0.69
B8NEA6-17	B8NEA6	17	K	Ribosomal protein L26	AFLA_060150	107.09	113.69	425.202	K(1)AHFNAGSGER	0.37003	3	1.11482e-10	74008000	0.47
B8NEA6-52	B8NEA6	52	K	Ribosomal protein L26	AFLA_060150	113.69	107.09	587.801	K(1)DDEVTIVR	0.25387	2	9.29565e-10	117770000	0.56
B8NEA6-113	B8NEA6	113	K	Ribosomal protein L26	AFLA_060150	71.296	113.69	332.842	LHLDK(1)DR	1.233	3	0.0030203	107070000	0.59
B8NEC1-340	B8NEC1	340	K	Ketol-acid reductoisomerase, mitochondrial	AFLA_060300	62.739	62.739	733.376	FK(0.035)DNLK(0.965)PLFNELYDSVR	-0.40324	3	2.9939e-05	627400000
B8NEF6-227	B8NEF6	227	K	Glutaminyl-tRNA synthetase	AFLA_060650	76.728	76.728	762.87	DGK(1)YEPQTAFLR	-0.33702	2	0.000183171	49170000	0.53
B8NEG5-117	B8NEG5	117	K	SsDNA binding protein, putative	AFLA_061630	73.499	73.499	398.503	DWEDSEGK(1)K	-0.84931	3	0.00077639	79278000	0.61
B8NEI1-204	B8NEI1	204	K	Centromere-binding protein 1, cbp-1, putative	AFLA_061790	64.104	64.104	582.95	AIEYICQLHDEK(1)K	0.35235	3	0.000329566	23102000	0.51
B8NEI6-172	B8NEI6	172	K	Probable Xaa-Pro aminopeptidase P	ampp	70.908	70.908	503.277	SLSETLK(1)K	0.66014	2	1.32968e-05	0
B8NEJ0-275	B8NEJ0	275	K	Pyridoxine biosynthesis protein	AFLA_061880	133.16	125.53	523.947	AIVQAVTHYK(1)DPK	-0.26931	3	1.25992e-24	287940000	1.12
B8NEL2-114	B8NEL2	114	K	HAD superfamily hydrolase, putative	AFLA_062100	61.167	55.724	510.947	K(1)YHLAVVSSSALR	-0.21408	3	0.000417178	158540000	0.7
B8NEL2-175	B8NEL2	175	K	HAD superfamily hydrolase, putative	AFLA_062100	58.32	55.724	492.575	K(1)PEETVTIEDSK	0.80643	3	0.000916573	16472000
B8NEM2-351	B8NEM2	351	K	Eukaryotic mitochondrial regulator protein OS=Aspergillus parasiticus (strain ATCC 56775 / NRRL 5862 / SRRC 143 / SU-1) GN=P875_00033814 PE=4 SV=1	AFLA_062200	74.841	71.03	511.282	FK(1)DVVVSK	-0.74513	2	0.00102382	131190000	0.5
B8NEW7-345	B8NEW7	345	K	S-(hydroxymethyl)glutathione dehydrogenase	AFLA_058310	110.06	110.06	733.12	TQLPGLVDDYLNNELK(1)VDEFITHR	-0.99282	4	6.83904e-28	68311000	0.69
B8NEY4-79	B8NEY4	79	K	1,3-beta-glucanosyltransferase	AFLA_058480	124.39	124.39	638.848	FK(1)DLGLNTIR	1.5622	2	1.39835e-14	610220000	1.09
B8NEZ2-162	B8NEZ2	162	K	Actin polymerization protein Bzz1, putative	AFLA_058560	94.781	94.781	523.568	GK(1)YDGVCQEVEGK	-0.52762	3	7.273e-08	44062000	0.82
B8NEZ4-337	B8NEZ4	337	K	GTP cyclohydrolase II, putative	AFLA_058580	90.614	90.614	665.799	GGDTADK(1)YFTR	0.82502	2	3.03342e-05	171210000	0.36
B8NF20-29	B8NF20	29	K	Str. FM013 OS=Penicillium camemberti FM 013 GN=PCAMFM013_S014g000160 PE=4 SV=1	AFLA_058840	67.08	67.08	630.807	TSAPTSSEK(1)PR	-0.02189	2	0.00124156	3611100	0.33
B8NF67-159	B8NF67	159	K	Mono-and diacylglycerol lipase, putative	AFLA_061110	65.495	65.495	558.933	TLDELK(1)PEHSDYK	0.55832	3	0.000301567	78821000	0.94
B8NFA4-248	B8NFA4	248	K	Tetracycline-efflux transporter, putative	AFLA_061480	54.611	54.611	504.735	TYPEDK(1)R	-0.32848	2	0.0124017	2082900	0.53
B8NFE6-122	B8NFE6	122	K	Aldo-keto reductase, putative	AFLA_062800	76.728	58.32	491.924	K(1)HIFDSIDASLK	4.1406	3	0.000118442	188210000	0.62
B8NFF2-1672	B8NFF2	1672	K	Polyketide synthase, putative	AFLA_062860	42.785	42.785	577.812	SGAAVAK(1)PTPR	0.17897	2	0.0114166	7128900	0.46
B8NFH8-550	B8NFH8	550	K	Isoamyl alcohol oxidase, putative	AFLA_063120	66.993	66.993	503.733	NK(1)YDPNR	0.27467	2	0.00561238	18549000	1.49
B8NFM7-828	B8NFM7	828	K	Actin cortical patch assembly protein Pan1, putative	AFLA_131280	60.102	#N/A	532.737	EK(1)NDAMTR	0.77383	2	0.00465749	37531000	0.41
B8NFQ6-83	B8NFQ6	83	K	60S ribosomal protein L24b	AFLA_133350	102.55	102.55	531.764	NAPVK(1)YDR	0.31734	2	3.24823e-06	63438000	0.37
B8NFS0-369	B8NFS0	369	K	Aspartyl-tRNA synthetase Dps1, putative	AFLA_133490	89.301	89.301	435.906	YK(1)DQIAVIQK	1.4827	3	9.01637e-05	71396000	0.59
B8NFS9-48	B8NFS9	48	K	Casein kinase I, putative	AFLA_133580	55.261	55.261	481.241	AK(1)HPQLEYEAR	-0.79041	3	0.000981666	14050000
B8NFW7-286	B8NFW7	286	K	Dihydroorotate reductase PyrE, putative	AFLA_133960	66.393	66.393	714.372	VTPDADIEAIK(1)R	-1.1701	2	0.000680208	22042000	0.57
B8NFX0-57	B8NFX0	57	K	Secretory pathway gdp dissociation inhibitor	AFLA_133990	79.875	79.875	553.942	K(1)YGNVRPGEEPWK	0.23377	3	0.0002327	143350000	0.55
B8NFY6-165	B8NFY6	165	K	Eukaryotic translation initiation factor 3 subunit D	AFLA_131470	71.379	71.379	511.233	DYDK(1)PQR	0.42693	2	0.00444746	25663000	0.55
B8NFZ1-556	B8NFZ1	556	K	Arsenite resistance protein Ars2, putative	AFLA_131520	66.073	53.968	342.171	K(1)CPGGHLR	-0.085836	3	0.00155786	4755500	0.71
B8NG06-391	B8NG06	391	K	Oxidoreductase, putative	AFLA_131670	79.489	79.489	432.538	EYIEEQEK(1)K	0.35788	3	0.000144745	8722800
B8NG13-181	B8NG13	181	K	Aromatic ring-opening dioxygenase LigB subunit, putative	AFLA_131740	94.363	94.363	575.28	EK(1)YPNVGSR	0.24803	2	2.72816e-06	135430000	0.34
B8NG53-342	B8NG53	342	K	Pantoate--beta-alanine ligase	AFLA_132140	70.728	70.728	664.882	LIDNLIFK(1)PR	-1.3413	2	0.00142596	33093000	0.47
B8NG70-6	B8NG70	6	K	3-isopropylmalate dehydratase	AFLA_134090	57.281	57.281	292.809	MPAADK(1)K	-4.1262	2	0.00755328	1490900000	0.4
B8NG74-120	B8NG74	120	K	Methylenetetrahydrofolate reductase	AFLA_134130	68.42	68.42	673.323	EK(1)WEAAEGGLR	1.7784	2	0.00129553	22344000	0.52
B8NGA2-11	B8NGA2	11	K	MFS monosaccharide transporter, putative	AFLA_134420	187.57	187.57	606.29	LK(1)PQADHEHQEHSDTPTPVR	0.19206	4	3.42515e-94	15780000	0.59
B8NGC2-104	B8NGC2	104	K	Mitochondrial DnaJ chaperone (Mdj1), putative	AFLA_134620	71.692	70.856	368.177	K(1)YHPDTNK	-0.13175	3	0.000815158	44342000	0.28
B8NGD4-154	B8NGD4	154	K	60S ribosomal protein L3	AFLA_134740	55.872	52.247	513.258	K(1)YCTVVR	0.51263	2	0.0109179	207660000	0.48
B8NGD4-341	B8NGD4	341	K	60S ribosomal protein L3	AFLA_134740	52.247	52.247	597.312	K(1)TLYPQTSR	-0.28989	2	0.00394264	60411000	0.5
B8NGE1-412	B8NGE1	412	K	Adenylosuccinate lyase	AFLA_134810	85.522	85.522	356.934	K(0.999)HGK(0.001)DNDLLER	0.50443	4	0.000118212	2341400
B8NGE8-386	B8NGE8	386	K	Histone acetyltransferase type b catalytic subunit, putative	AFLA_134880	101.39	101.39	654.297	K(1)YNATDPNER	-1.4339	2	4.103e-07	16453000	0.51
B8NGH4-150	B8NGH4	150	K	Pyrimidine 5'-nucleotidase, putative	AFLA_136010	53.756	45.598	590.34	ILK(1)PDPQLR	-0.5963	2	0.0033999	71428000	0.55
B8NGH7-577	B8NGH7	577	K	Chitin synthase, putative	AFLA_136040	49.988	49.988	582.241	K(1)YDSHPYYDDEGR	0.20437	3	0.00245516	10365000	0.98
B8NGL0-228	B8NGL0	228	K	Alcohol dehydrogenase, putative	AFLA_136370	103.76	#N/A	503.9	GGVNYK(1)EEAWEK	-1.5888	2	5.71616e-11	72010000	0.29
B8NGL9-41	B8NGL9	41	K	DRAP deaminase, putative	AFLA_136460	122.66	#N/A	485.879	KEGDYK(1)TEDDR	-0.017303	3	2.03546e-15	31640000	0.42
B8NGN0-3	B8NGN0	3	K	Cytochrome c	AFLA_136570	95.067	57.281	660.807	GK(1)DAGFAPGDSAK	-2.1475	2	1.03702e-07	106710000	0.31
B8NGN0-95	B8NGN0	95	K	Cytochrome c	AFLA_136570	94.262	95.067	476.252	MAFGGLK(1)K	-1.9722	3	3.5676e-05	292450000	0.32
B8NGN3-89	B8NGN3	89	K	GrpE protein homolog	AFLA_136600	72.2	54.191	530.282	EK(1)EVVDLK	0.7081	3	0.00122241	164860000	0.53
B8NGN7-153	B8NGN7	153	K	Translation elongation factor EF-2 subunit, putative	AFLA_136640	87.639	40.728	379.913	IK(1)PVLIINK	-3.4394	3	2.03788e-10	0
B8NGN7-268	B8NGN7	268	K	Translation elongation factor EF-2 subunit, putative	AFLA_136640	73.881	77.058	644.804	STDADGK(1)PLER	-0.75144	2	0.000859591	164280000	0.62
B8NGN7-293	B8NGN7	293	K	Translation elongation factor EF-2 subunit, putative	AFLA_136640	67.879	77.058	622.336	IIDAVTNNK(1)R	-0.46417	2	0.00152034	122260000	0.46
B8NGN7-313	B8NGN7	313	K	Translation elongation factor EF-2 subunit, putative	AFLA_136640	143.31	40.728	706.825	LTSEEK(1)EYEGK	0.33666	3	2.93788e-30	945670000	0.42
B8NGN7-397	B8NGN7	397	K	Translation elongation factor EF-2 subunit, putative	AFLA_136640	40.728	77.058	545.764	MVPTSDK(1)GR	1.9813	2	0.0202465	22425000	0.59
B8NGN7-428	B8NGN7	428	K	Translation elongation factor EF-2 subunit, putative	AFLA_136640	71.03	40.728	434.894	IQGPNYTPGK(1)K	0.6308	3	0.000682684	88813000	0.53
B8NGN7-429	B8NGN7	429	K	Translation elongation factor EF-2 subunit, putative	AFLA_136640	87.639	77.058	496.769	K(1)EDLFIK	1.2733	2	0.00117389	204350000	0.61
B8NGN7-435	B8NGN7	435	K	Translation elongation factor EF-2 subunit, putative	AFLA_136640	77.058	77.058	496.769	EDLFIK(1)K	0.82341	2	0.00330292	536710000	0.6
B8NGN7-638	B8NGN7	638	K	Translation elongation factor EF-2 subunit, putative	AFLA_136640	206.64	40.728	577.048	K(1)IWTFGPDTTGANLLVDQTK	2.649	3	1.55576e-126	248240000	0.37
B8NGN7-848	B8NGN7	848	K	Translation elongation factor EF-2 subunit, putative	AFLA_136640	92.99	77.058	563.595	EVVPGYENYYDK(1)L	-2.1297	2	1.23454e-07	78673000	0.67
B8NGS7-328	B8NGS7	328	K	GMP synthase	AFLA_137950	131.4	128.06	509.914	K(1)IEDAAAHSETAGK	-0.30564	3	1.75247e-26	78072000	0.49
B8NH13-230	B8NH13	230	K	Molybdopterin binding domain protein	AFLA_132370	78.324	75.739	510.64	LLEHLK(1)PTLLPR	0.87587	3	7.72252e-05	70182000	0.64
B8NH38-32	B8NH38	32	K	Rho-gdp dissociation inhibitor	AFLA_132620	76.176	56.872	761.364	KTINEYTELDK(1)NDESLNR	0.043952	3	3.40432e-07	23564000	0.78
B8NH38-154	B8NH38	154	K	Rho-gdp dissociation inhibitor	AFLA_132620	86.497	86.497	854.912	K(1)FQEEEAPSGFIAR	-0.57413	2	5.69352e-07	62383000	0.68
B8NH55-67	B8NH55	67	K	37S ribosomal protein S5	AFLA_132790	90.827	90.827	469.886	HFK(1)PYTEEEK	1.1519	3	2.01937e-05	112100000	0.77
B8NH91-181	B8NH91	181	K	Catechol dioxygenase, putative	AFLA_133150	72.607	72.607	541.243	FK(1)TDEEGR	0.011191	2	0.00119183	56409000	0.87
B8NHA1-209	B8NHA1	209	K	DNA replication factor C subunit Rfc1, putative	AFLA_135060	83.883	55.649	534.248	AAEK(1)YEEK	1.0158	2	0.000445807	17542000
B8NHB6-55	B8NHB6	55	K		AFLA_135210	106.18	59.248	543.793	DQIK(1)DVLR	1.3247	2	2.24745e-07	781030000	1.92
B8NHB6-79	B8NHB6	79	K		AFLA_135210	75.911	59.248	669.812	K(1)GTSDELGFER	-0.14932	2	0.000655743	110040000	1.83
B8NHC9-335	B8NHC9	335	K	Acetylornithine aminotransferase	AFLA_135340	49.632	49.632	659.854	K(1)YPNVISEIR	1.6768	2	0.00297067	33738000	0.77
B8NHE9-113	B8NHE9	113	K	ATP synthase oligomycin sensitivity conferral protein, putative	AFLA_135540	67.519	67.519	573.306	LTGDK(1)GDIVK	-1.4865	2	0.00158087	29684000	0.72
B8NHG2-217	B8NHG2	217	K	Translocation protein Sec62, putative	AFLA_135670	56.205	56.205	377.69	VDPHAGHNHAK(1)PK	-0.56024	4	0.000722086	1609500	0.45
B8NHH4-90	B8NHH4	90	K	Vesicular-fusion protein sec17	AFLA_135790	81.771	67.113	544.746	K(1)SDPEDAAR	-0.45771	2	0.000138983	17160000	0.55
B8NHK7-370	B8NHK7	370	K	NADH-ubiquinone oxidoreductase 49 kDa subunit, putative	AFLA_137010	74.793	74.793	814.071	IIHQCLNQMPAGPVK(1)VEDYK	-1.706	3	1.06798e-11	20445000	0.74
B8NHK8-308	B8NHK8	308	K	DNA-directed RNA polymerase I and III subunit Rpc40, putative	AFLA_137020	81.09	81.09	569.772	DAFK(1)DTVSR	1.1149	2	0.000157296	123610000	0.47
B8NHQ0-32	B8NHQ0	32	K	Histone H4	AFLA_137440	116.63	116.63	713.388	DNIQGITK(1)PAIR	1.7308	3	1.43709e-16	258140000	0.65
B8NHY3-135	B8NHY3	135	K	AflK/ vbs/ VERB synthase	AFLA_139190	92.098	92.098	874.771	VK(1)NPLFDWYQYTTPQPGLAQR	0.75162	3	2.35153e-18	47055000	0.68
B8NI10-175	B8NI10	175	K	Beta-cyclopiazonate dehydrogenase	cpaO	104.88	104.88	757.743	ITEPVPEDLIIPFADFVK(1)K	0.1184	3	2.38535e-21	39667000	0.76
B8NI10-253	B8NI10	253	K	Beta-cyclopiazonate dehydrogenase	cpaO	81.92	104.88	595.307	SK(1)DGVEVTVR	-0.58591	2	0.000381902	82668000	1.63
B8NI24-221	B8NI24	221	K	O-methyltransferase, putative	AFLA_064290	68.536	68.536	616.791	TVENVGK(1)DDR	-0.047549	2	0.00165504	6971900	0.57
B8NIA6-381	B8NIA6	381	K	12-oxophytodienoate reductase, putative	AFLA_066020	44.82	44.82	603.811	GIPFK(1)PYER	3.7096	2	0.0093722	20647000
B8NID1-259	B8NID1	259	K	RNA-binding La domain protein	AFLA_066270	43.958	43.958	490.61	AFLALAPK(1)PQWK	2.4043	3	0.00727234	23941000	0.39
B8NIH3-89	B8NIH3	89	K	Nuclear and cytoplasmic polyadenylated RNA-binding protein pub1	AFLA_067600	93.195	93.195	491.751	AAPEPNK(1)R	-0.20034	2	5.83865e-05	13460000	0.63
B8NIH7-273	B8NIH7	273	K	Alternative NADH-dehydrogenase	AFLA_067640	73.632	73.632	617.283	DQTEDEIK(1)R	0.80018	2	0.000763913	70034000	0.33
B8NIH7-359	B8NIH7	359	K	Alternative NADH-dehydrogenase	AFLA_067640	147.67	147.67	703.351	NVTDK(1)YIEAEVTKPDGTK	2.09	3	2.58678e-39	264440000	0.4
B8NIJ2-402	B8NIJ2	402	K	Acetoacetyl-CoA synthase	AFLA_067790	105.03	105.03	421.492	K(1)HPHRPVTLQTLR	-0.15692	4	1.32714e-11	9751000	0.74
B8NIJ3-251	B8NIJ3	251	K	Mitochondrial processing peptidase alpha subunit, putative	AFLA_067800	66.799	66.799	475.751	AVVDK(1)YR	1.8526	2	0.00570109	55982000	0.5
B8NIL3-91	B8NIL3	91	K	Ribosomal protein	AFLA_068000	141.34	102.5	425.2	HHGIDAMSTEDLK(1)K	-0.31962	3	3.50733e-35	530050000	0.42
B8NIL3-106	B8NIL3	106	K	Ribosomal protein	AFLA_068000	154.69	102.5	514.268	K(1)YDAFLASDGLIK	0.97456	3	1.11361e-43	661580000	0.33
B8NIN2-302	B8NIN2	302	K	CORD and CS domain protein	AFLA_068190	104.07	96.229	590.249	SDDK(1)WSGER	0.3995	2	1.22602e-08	60837000	0.48
B8NIP0-135	B8NIP0	135	K	Similar to An08g03600 OS=Aspergillus kawachii (strain NBRC 4308) GN=AKAW_07548 PE=4 SV=1	AFLA_068270	69.812	67.897	519.249	YK(1)DLENR	1.1685	2	0.00470926	3447100000	0.54
B8NIP0-154	B8NIP0	154	K	Similar to An08g03600 OS=Aspergillus kawachii (strain NBRC 4308) GN=AKAW_07548 PE=4 SV=1	AFLA_068270	92.528	67.897	819.412	FNIESGK(1)PVVEYR	0.31104	2	1.36829e-07	79104000	0.57
B8NIP7-504	B8NIP7	504	K	Cell wall biogenesis protein phosphatase Ssd1, putative	AFLA_068340	83.499	83.499	617.329	IVWFK(1)PTDK	-1.7727	2	0.000121742	86715000	0.44
B8NIQ0-247	B8NIQ0	247	K	Heat shock protein/chaperonin HSP78, putative	AFLA_068370	50.354	125.23	614.351	LIEK(1)DVALAR	0.9982	2	0.0029072	19540000	0.57
B8NIQ0-278	B8NIQ0	278	K	Heat shock protein/chaperonin HSP78, putative	AFLA_068370	136.02	50.354	335.419	NK(1)YEVHHGVR	0.54074	3	1.52373e-20	79092000	0.62
B8NIQ5-132	B8NIQ5	132	K	60S ribosomal protein L6	AFLA_068420	77.662	77.662	550.269	K(1)TEEAFFK	0.30415	2	0.000766102	325760000	0.59
B8NIQ9-33	B8NIQ9	33	K	Phosphoglycerate kinase	AFLA_069370	94.717	70.912	487.58	VDFNVPLDADK(1)K	1.4151	2	2.41722e-07	125500000	0.55
B8NIQ9-79	B8NIQ9	79	K	Phosphoglycerate kinase	AFLA_069370	130.47	70.912	493.264	YSLK(1)PVATELEK	-1.0771	2	7.07632e-24	4108500000	0.66
B8NIQ9-246	B8NIQ9	246	K	Phosphoglycerate kinase	AFLA_069370	56.258	70.912	466.258	K(1)TLENVK	-0.14481	2	0.0104638	9101100	0.73
B8NIQ9-325	B8NIQ9	325	K	Phosphoglycerate kinase	AFLA_069370	96.492	56.258	483.761	SVELYK(1)K	-0.10796	3	0.000188505	357910000	0.84
B8NIR2-541	B8NIR2	541	K	Formin binding protein (FNB3), putative	AFLA_069400	63.624	63.624	594.277	VEK(1)YEEYK	-2.187	2	0.00333132	17758000	0.37
B8NIR3-450	B8NIR3	450	K	RNase L inhibitor of the ABC superfamily, putative	AFLA_069410	87.429	87.429	685.026	AAFLSPQFQTDVYK(1)PLK	-1.1179	3	1.59837e-09	68006000
B8NIR4-1378	B8NIR4	1378	K	Chromodomain helicase (Chd1), putative	AFLA_069420	62.717	62.717	510.797	LFFK(1)PIR	1.2665	2	0.00375057	32910000	0.57
B8NIT1-151	B8NIT1	151	K	Adenosylhomocysteinase	AFLA_069590	151.42	151.42	742.847	YPEQLK(1)DCYGLSEETTTGVHHLYK	-0.2284	4	3.32351e-62	395280000	0.49
B8NIT1-191	B8NIT1	191	K	Adenosylhomocysteinase	AFLA_069590	86.911	74.841	680.304	SK(1)FDNLYGCR	-2.397	2	0.000184628	189910000	1.02
B8NIT1-207	B8NIT1	207	K	Adenosylhomocysteinase	AFLA_069590	58.699	74.841	565.806	ESLIDGIK(1)R	-1.1924	2	0.00158719	55043000	0.84
B8NIT1-325	B8NIT1	325	K	Adenosylhomocysteinase	AFLA_069590	111.79	86.911	692.365	SVQNIK(1)PQVDR	0.67389	3	6.33709e-11	188190000	0.78
B8NIT1-385	B8NIT1	385	K	Adenosylhomocysteinase	AFLA_069590	76.228	74.841	547.754	AEDAEFGK(1)K	-0.023638	2	0.00051898	283910000	0.78
B8NIW4-78	B8NIW4	78	K	Obg-like ATPase 1	AFLA_069920	124.63	124.63	605.045	VIVPDDRFDWLCEHYK(1)PK	0.84357	4	5.00398e-25	681000000	0.43
B8NIW4-154	B8NIW4	154	K	Obg-like ATPase 1	AFLA_069920	102.4	66.692	603.816	VK(1)DIEFVEK	1.389	3	2.06206e-07	229820000	0.53
B8NIW4-204	B8NIW4	204	K	Obg-like ATPase 1	AFLA_069920	66.692	66.692	451.224	K(1)ADWGPK	0.073274	2	0.00542757	47703000	0.71
B8NIY2-70	B8NIY2	70	K	Importin beta-4 subunit, putative	AFLA_070100	145.41	145.41	588.644	HWVSVQASQK(1)PQIR	0.74704	3	1.73645e-35	93518000	0.65
B8NJ01-57	B8NJ01	57	K	Indoleamine 2,3-dioxygenase family protein	AFLA_071180	113.01	113.01	864.464	LPDAFK(1)PLESLLER	2.5628	2	1.76697e-14	110250000	0.62
B8NJ02-114	B8NJ02	114	K	Vacuolar ATP synthase subunit G, putative	AFLA_071190	116.51	66.004	741.341	SEAQK(1)EIEEYR	-0.29861	2	5.30459e-16	80242000	0.33
B8NJ06-269	B8NJ06	269	K	AIF-like mitochondrial oxidoreductase (Nfrl), putative	AFLA_071230	77.74	77.74	633.34	YK(1)GDITIISR	0.10753	2	0.000693401	77664000	0.56
B8NJ15-22	B8NJ15	22	K	40S ribosomal protein S24	AFLA_071320	78.964	48.561	512.605	K(1)QMVVDVLHPNR	0.090546	3	5.5837e-05	89765000	0.79
B8NJ15-38	B8NJ15	38	K	40S ribosomal protein S24	AFLA_071320	86.344	86.344	566.286	ANVSK(1)DELR	-0.12077	2	7.97561e-05	225500000	0.39
B8NJ15-85	B8NJ15	85	K	40S ribosomal protein S24	AFLA_071320	120.65	86.344	359.51	K(1)FEPHYR	-0.34392	2	2.12387e-11	592910000	0.49
B8NJ18-195	B8NJ18	195	K	UDP-N-acetylglucosamine pyrophosphorylase	AFLA_071350	72.705	72.705	507.24	K(1)PTEEFFEQHK	-0.24288	3	0.000617601	124380000	0.66
B8NJ18-211	B8NJ18	211	K	UDP-N-acetylglucosamine pyrophosphorylase	AFLA_071350	58.604	104.24	485.748	YFGLDK(1)K	1.3785	2	0.00891924	130850000	0.44
B8NJ18-448	B8NJ18	448	K	UDP-N-acetylglucosamine pyrophosphorylase	AFLA_071350	104.24	104.24	689.292	GTGEDDPDTSK(1)R	-0.13336	2	5.1534e-11	29428000	0.44
B8NJ33-140	B8NJ33	140	K	Translation initiation inhibitor, putative	AFLA_071500	98.418	98.418	368.526	FFTHK(1)PAR	0.076785	3	1.9715e-05	335360000	0.49
B8NJL5-306	B8NJL5	306	K	Elongation factor Tu	AFLA_067360	102.52	102.52	590.808	VTDIETFK(1)K	2.0126	3	1.5812e-07	405660000	0.42
B8NJM4-52	B8NJM4	52	K	Glycine cleavage system H protein	AFLA_067450	143.67	143.67	659.646	K(1)YTESHEWIELAADGK	0.85825	3	5.58025e-39	197280000	0.66
B8NJM4-167	B8NJM4	167	K	Glycine cleavage system H protein	AFLA_067450	112.11	89.029	563.251	AYK(1)ETLGDE	-0.7615	2	2.83675e-09	288390000	0.92
B8NJP3-272	B8NJP3	272	K	Ribosomal RNA processing protein, putative	AFLA_068530	62.463	62.463	566.785	ADSPYK(1)PVR	0.079992	2	0.00154399	41205000	0.57
B8NJP9-418	B8NJP9	418	K	MAP kinase kinase kinase SskB, putative	AFLA_068590	53.597	53.597	517.265	IMK(1)EDGLK	0.68943	2	0.00887403	24479000	0.63
B8NJV8-15	B8NJV8	15	K	60S ribosomal protein L35	AFLA_069180	64.654	155.06	467.23	NK(1)DDLTK	1.1076	2	0.0066825	9729800	0.93
B8NJV8-26	B8NJV8	26	K	60S ribosomal protein L35	AFLA_069180	155.06	155.06	571.972	QLEELK(1)QELSQLR	1.7651	2	1.10489e-43	392460000	0.4
B8NJV8-78	B8NJV8	78	K	60S ribosomal protein L35	AFLA_069180	69.721	69.721	448.262	K(1)YLPLDLRPK	0.1287	3	0.0165876	562120000	0.4
B8NK50-173	B8NK50	173	K	UTP-glucose-1-phosphate uridylyltransferase Ugp1, putative	AFLA_070990	150.59	69.198	674.001	K(1)YQGHNVDILTFNQSR	0.21656	3	5.12431e-49	962590000	0.52
B8NK50-431	B8NK50	431	K	UTP-glucose-1-phosphate uridylyltransferase Ugp1, putative	AFLA_070990	69.198	98.633	447.732	LGSDFK(1)K	-0.28779	2	0.00454181	196840000	0.38
B8NK51-1222	B8NK51	1222	K	Membrane bound C2 domain protein (Vp115), putative	AFLA_071000	107.51	107.51	693.351	MLFK(1)PTYVMR	2.287	2	7.17444e-10	32146000
B8NK52-66	B8NK52	66	K	Heat shock protein (Sti1), putative	AFLA_071010	40.516	40.516	637.817	ATEIK(1)PDWSK	0.60165	2	0.017008	41813000
B8NK58-136	B8NK58	136	K	DUF1716 domain protein	AFLA_071070	89.171	89.171	589.77	GK(1)YENDPQK	-0.25611	2	3.80441e-05	7480100	0.61
B8NKF3-404	B8NKF3	404	K	Ubiquitin C-terminal hydrolase, putative	AFLA_091190	76.326	76.326	382.186	QK(1)LDHQRDEEK	-1.348	4	0.000411417	14047000	0.32
B8NKF7-129	B8NKF7	129	K	Ubiquitin conjugating enzyme (UbcM), putative	AFLA_091230	54.393	54.393	807.892	WK(1)EDEPAAIQTAR	-0.325	2	0.00193083	18896000	0.72
B8NKG5-56	B8NKG5	56	K	Eukaryotic translation initiation factor eIF-1A subunit, putative	AFLA_091310	56.205	56.205	719.338	LEALCFDGEK(1)R	-2.5595	2	0.00104814	28002000	0.48
B8NKH6-416	B8NKH6	416	K	ATP dependent RNA helicase (Sub2), putative	AFLA_091420	76.064	76.064	472.769	VLK(1)DIEK	0.54315	2	0.00366517	143690000	0.52
B8NKJ4-133	B8NKJ4	133	K	Nascent polypeptide-associated complex subunit beta	AFLA_091600	161.68	161.68	651.922	MNVQPIQAIEEVNMFK(1)EDGNVIHFGAPK	-0.018298	5	6.21341e-91	581790000	0.41
B8NKK3-554	B8NKK3	554	K	Isocitrate lyase	AFLA_091690	107.35	107.35	537.286	EK(1)ELGVEVLTHQK	-0.71655	3	1.09109e-11	110830000	0.92
B8NKK6-34	B8NKK6	34	K		AFLA_091720	77.746	77.746	452.692	GGEEHK(1)GGEEHEEQR	0.34332	4	7.02547e-06	4669500	1.15
B8NKK9-102	B8NKK9	102	K	Thioredoxin-like fold OS=Penicillium roqueforti (strain FM164) GN=PROQFM164_S01g001173 PE=4 SV=1	AFLA_091750	44.349	44.349	330.498	DAEDALK(1)K	0.23341	2	0.0177973	46872000	2.36
B8NKM2-322	B8NKM2	322	K	Septin AspA, putative	AFLA_091880	58.433	58.433	508.275	LK(1)EEQLR	0.64565	2	0.00952768	147530000	0.58
B8NKN3-129	B8NKN3	129	K	Peptidyl-prolyl cis-trans isomerase	AFLA_091990	83.204	83.204	837.388	SIYGEK(1)FPDENFK	0.3409	3	9.06637e-06	483870000	0.62
B8NKN3-206	B8NKN3	206	K	Peptidyl-prolyl cis-trans isomerase	AFLA_091990	69.92	79.089	766.369	SNVK(1)PTIVDCGEL	-1.7213	2	0.000271505	664680000	0.58
B8NKP2-113	B8NKP2	113	K	Small nuclear ribonucleoprotein, putative	AFLA_092960	47.062	47.062	490.555	EGGEDELEAHK(1)R	1.9509	3	0.00418915	5456500
B8NKP5-361	B8NKP5	361	K	Protein kinase C	AFLA_092990	121.42	121.42	644.285	ANYETDPDEEK(1)INHR	-0.35283	3	7.03239e-20	9112100	0.61
B8NKR2-129	B8NKR2	129	K	Rab small monomeric GTPase Rab7, putative	AFLA_093160	73.233	73.233	538.267	IDVEESK(1)R	-1.0502	2	0.00108051	33769000	0.42
B8NKR8-71	B8NKR8	71	K	Ran-specific GTPase-activating protein 1, putative	AFLA_093220	125.23	125.23	706.97	EK(0.823)K(0.177)EEPEDNNDEPSGSSK	-0.79519	3	5.02289e-24	53529000	0.29
B8NKR8-72	B8NKR8	72	K	Ran-specific GTPase-activating protein 1, putative	AFLA_093220	119.46	119.46	621.257	K(1)EEPEDNNDEPSGSSK	-1.262	3	2.27158e-23	24989000	0.64
B8NKR8-90	B8NKR8	90	K	Ran-specific GTPase-activating protein 1, putative	AFLA_093220	92.8	92.8	918.091	AQK(1)TEEEDEAPESPDVHFEPVIR	-0.75901	3	9.1687e-22	14110000	0.76
B8NKS4-320	B8NKS4	320	K	Disulfide isomerase (TigA), putative	AFLA_093280	84.507	53.237	614.778	EYADK(1)EFAR	-0.091489	2	0.000398258	67920000	0.7
B8NKS4-338	B8NKS4	338	K	Disulfide isomerase (TigA), putative	AFLA_093280	58.723	58.723	515.258	GGSAPEK(1)VDDLISR	1.4705	3	0.000182667	38326000
B8NKS8-39	B8NKS8	39	K	Pseudouridine synthase	AFLA_093320	116.74	110.93	709.869	LFK(1)PWLETER	3.4479	2	7.87739e-14	72518000	0.38
B8NKX6-84	B8NKX6	84	K	Small nuclear ribonucleoprotein SmD2, putative	AFLA_093800	66.351	66.351	574.768	EMWTEK(1)PK	-0.72803	3	0.00156012	55986000
B8NL13-329	B8NL13	329	K	Hsp70 chaperone Hsp88	AFLA_095970	75.743	99.136	673.984	LK(1)PEDIDSIEMVGGCTR	-1.7925	3	1.18731e-07	57969000	1.03
B8NL13-437	B8NL13	437	K	Hsp70 chaperone Hsp88	AFLA_095970	94.804	63.565	602.304	K(1)QPFDLEAR	0.6544	2	2.44443e-06	71646000	0.71
B8NL13-605	B8NL13	605	K	Hsp70 chaperone Hsp88	AFLA_095970	99.136	63.565	540.266	FLEDEAK(1)K	-0.9826	2	2.32423e-05	204270000	0.29
B8NL13-674	B8NL13	674	K	Hsp70 chaperone Hsp88	AFLA_095970	81.296	63.565	466.72	AEEEAK(1)R	0.14084	2	0.00255623	4701000	0.47
B8NL20-38	B8NL20	38	K	Probable FAD-dependent monooxygenase kojA OS=Aspergillus oryzae (strain ATCC 42149 / RIB 40) GN=kojA PE=1 SV=1	AFLA_096040	167.53	167.53	813.417	VSLFEQK(1)PDIFQGVSGNFGIR	-0.29755	3	8.43077e-69	286210000	0.24
B8NL20-302	B8NL20	302	K	Probable FAD-dependent monooxygenase kojA OS=Aspergillus oryzae (strain ATCC 42149 / RIB 40) GN=kojA PE=1 SV=1	AFLA_096040	89.296	67.494	347.171	IK(1)PHCER	-0.88186	2	0.000583079	68028000	0.17
B8NL80-956	B8NL80	956	K	Fatty acid synthase beta subunit, putative	AFLA_089160	96.034	96.034	559.79	WIDESLK(1)K	1.8066	2	4.15947e-05	199370000	0.55
B8NL80-1285	B8NL80	1285	K	Fatty acid synthase beta subunit, putative	AFLA_089160	53.775	53.775	559.779	IK(1)EFYYR	0.65778	2	0.014182	81549000	0.66
B8NL80-1359	B8NL80	1359	K	Fatty acid synthase beta subunit, putative	AFLA_089160	78.098	78.098	571.832	AITK(1)PIFPR	-2.7254	2	0.000362916	219750000	0.46
B8NL81-626	B8NL81	626	K	Fatty acid synthase alpha subunit FasA	AFLA_089170	84.365	103.55	507.244	KTEHGWEYNK(1)K	0.60765	3	0.000597273	117170000	0.43
[truncated: 290 more rows]

## Sheet: 04 combine
Table.S4-Succinlylated peptides in high- and low- AF Yields A. flavus strains.
[truncated: 1,241 more rows]

[truncated: 1 more sheets: Reproducibility analysis]
