# Supplementary material for: Lysine Succinylation of VBS Contributes to Sclerotia Development and Aflatoxin Biosynthesis in Aspergillus flavus
Source: Mol Cell Proteomics. 2022 Dec 22;22(2):100490. doi: 10.1016/j.mcpro.2022.100490 (PMC9879794; doi:10.1016/j.mcpro.2022.100490)
Supplement: Supplemental Table S5 [file mmc5.xlsx]

## Sheet: Sheet1
Table.S5-GO Classification of up-regulated proteins in GO terms of 2 level
GO Terms Level 1	GO Terms Level 2	No. of Protein	Protein IDs
Biological Process	localization	2	B8NB18 B8N3Y9
	single-organism process	1	B8N9K7
	metabolic process	1	B8N9K7
	response to stimulus	1	B8NWI9
	cellular process	1	B8NWI9
Cellular Component	membrane	3	B8NQA4 B8NB18 B8N3Y9
	organelle	2	B8NQA4 B8N3Y9
	cell	2	B8NQA4 B8N3Y9
Molecular Function	catalytic activity	3	B8NQA4 B8NWI9 B8N9K7
	binding	2	B8N9K7 B8NBU8
	transporter activity	2	B8NQA4 B8NB18
	electron carrier activity	1	B8NQA4
