# Supplementary material for: Lysine Succinylation of VBS Contributes to Sclerotia Development and Aflatoxin Biosynthesis in Aspergillus flavus
Source: Mol Cell Proteomics. 2022 Dec 22;22(2):100490. doi: 10.1016/j.mcpro.2022.100490 (PMC9879794; doi:10.1016/j.mcpro.2022.100490)
Supplement: Supplemental Table S6 [file mmc6.xlsx]

## Sheet: Sheet1
Table.S6-GO Classification of down-regulated proteins in GO terms of 2 level
GO Terms Level 1	GO Terms Level 2	No. of Protein	Protein IDs
Biological Process	metabolic process	201	B8N3D7 B8NP75 B8NP37 B8NI10 B8N4R0 B8N1D8 B8N1U7 B8NYZ9 B8NWD4 B8NGE8 B8NE43 B8N9V1 B8N6U8 B8NRT9 B8NIQ9 B8NKN3 B8N0S9 B8NS24 B8N9R6 B8NSP9 B8NRH9 B8N6L0 B8NV82 B8NRJ7 B8NJ06 B8NB78 B8N008 B8N370 B8NDQ4 B8NXR4 B8NFH8 B8N8P6 B8N211 B8NZ08 B8NB96 B8NN64 B8N3W9 B8N3A7 B8MZH6 B8NM07 B8N071 B8ND35 B8MWA0 B8N9G4 B8NEJ0 B8N2Y6 B8NG53 B8NPC4 B8NK50 B8NID1 B8NXR9 B8NIT1 B8N4R2 B8NRV3 B8NIJ2 B8N0K5 B8MZA3 …
	cellular process	171	B8NP37 B8N4R0 B8N1D8 B8NPF9 B8N1U7 B8NYZ9 B8N6T0 B8NKR2 B8NWD4 B8NGE8 B8N9V1 B8NRT9 B8NKN3 B8NIQ9 B8NS24 B8N9R6 B8NSP9 B8N6L0 B8NRH9 B8NV82 B8NJ06 B8NB78 B8N008 B8N370 B8NDQ4 B8NXR4 B8N211 B8NZ08 B8NB96 B8N3W9 B8MZH6 B8NM07 B8N071 B8NGN3 B8MWA0 B8N9G4 B8NEJ0 B8NG53 B8NPC4 B8NK50 B8NID1 B8NXR9 B8NIT1 B8N4R2 B8NVA8 B8NRV3 B8N0K5 B8MZA3 B8NJV8 B8N5B3 B8NEZ4 B8N0W2 B8NIV0 B8N248 B8NEC1 B8NW02 B8NAT6 …
	single-organism process	132	B8NP75 B8NI10 B8NPF9 B8N1U7 B8N6T0 B8NKR2 B8NWD4 B8NGE8 B8NE43 B8N9V1 B8NIQ9 B8NS24 B8N9R6 B8NRH9 B8NRJ7 B8NJ06 B8NFH8 B8N211 B8NZ08 B8NN64 B8N3W9 B8N3A7 B8MZH6 B8NM07 B8ND35 B8MWA0 B8N9G4 B8NEJ0 B8N2Y6 B8NG53 B8NPC4 B8NXR9 B8NIT1 B8N4R2 B8NIJ2 B8N0K5 B8MZA3 B8N5B3 B8NPH5 B8NEZ4 B8NAG7 B8N0W2 B8NIV0 B8NEC1 B8N248 B8NW31 B8NW02 B8NAT6 B8MZA0 B8NVU1 B8N394 B8NRA6 B8NYL2 B8N5B9 B8NAL4 B8NF67 B8MY65 …
	localization	28	B8N1T0 B8NFX0 B8N4Z0 B8NUE2 B8NRS8 B8NNF9 B8MZE3 B8N3Y7 B8NKR2 B8NAG7 B8ND12 B8NIY2 B8NQ65 B8NNR5 B8NQG4 B8N9R7 B8NHG2 B8NWC9 B8N3V1 B8N0R4 B8NKR8 B8NLV6 B8NYL2 B8N684 B8NFM7 B8NB84 B8MY65 B8MXS8
	cellular component organization or biogenesis	24	B8NV35 B8NP37 B8NXR4 B8N1D8 B8NVA8 B8NB48 B8NBV7 B8NVA9 B8N6T0 B8NSE2 B8NB96 B8NGE8 B8NFQ6 B8NQI6 B8MYK4 B8N6U6 B8NQG4 B8N4C0 B8NFY6 B8N3V1 B8NQJ6 B8N204 B8NYL2 B8N684
	biological regulation	24	B8N4M7 B8NFX0 B8N1D8 B8NLQ7 B8NPF9 B8NB48 B8MZ48 B8N3H7 B8NB96 B8NXA7 B8NKR2 B8NGE8 B8NUZ1 B8NJP9 B8N4X5 B8MYK4 B8NAT6 B8N9H5 B8N9G4 B8N1Y3 B8NFY6 B8N9G2 B8NKR8 B8NJ06
	response to stimulus	12	B8N9C3 B8N4M7 B8NJP9 B8NFX0 B8N4X5 B8N4E9 B8NQL4 B8NS55 B8NGC2 B8NKR2 B8NUZ1 B8NIQ0
	other	7	B8N4M7 B8NFX0 B8NJP9 B8NXA7 B8N4X5 B8NKR2 B8NUZ1
Cellular Component	cell	124	B8N9R2 B8NP37 B8N4R0 B8N1D8 B8NPF9 B8NBX2 B8NUD9 B8NM11 B8N1U7 B8NBV7 B8N3Y7 B8NYZ9 B8N6T0 B8NRH4 B8NGE8 B8NUR3 B8NRT9 B8NS24 B8N3M3 B8NJP9 B8MYK4 B8N6A6 B8N4Z7 B8NSP9 B8NQJ6 B8N204 B8N672 B8NV82 B8MXS8 B8NB78 B8N370 B8N2D2 B8NNF9 B8NB96 B8N6U3 B8NUZ1 B8NGN3 B8ND12 B8N9H5 B8N9R7 B8NFS0 B8NL80 B8NPC4 B8N1Y3 B8N0D5 B8NFY6 B8NID1 B8NB84 B8NH38 B8NV35 B8MY77 B8N4R2 B8NQW4 B8NVA8 B8NB48 B8NRS8 B8NRV3 …
	organelle	71	B8NP37 B8N4R0 B8NPF9 B8NBX2 B8NM11 B8NBV7 B8NYZ9 B8N6T0 B8NGE8 B8NUR3 B8NRT9 B8N3M3 B8N6A6 B8NSP9 B8NQJ6 B8NV82 B8NB78 B8N370 B8N6U3 B8NGN3 B8N9R7 B8NPC4 B8N0D5 B8NID1 B8NB84 B8NV35 B8MY77 B8NQW4 B8NVA8 B8NRV3 B8NRS8 B8N3Q5 B8NSE2 B8NJ15 B8NFQ6 B8NJV8 B8N3W2 B8NW52 B8NW31 B8NQA4 B8NUP1 B8NIY2 B8MXA1 B8NNR5 B8NNI7 B8NGN0 B8N9G2 B8NKR8 B8NYL2 B8NRA6 B8NXT0 B8N5B9 B8MX20 B8NGD4 B8N8Y9 B8NBW0 B8NVA9 …
	macromolecular complex	71	B8N9R2 B8N1D8 B8NBX2 B8NM11 B8NYZ9 B8NUR3 B8NRT9 B8N3M3 B8N6A6 B8MYK4 B8N4Z7 B8NSP9 B8NQJ6 B8N204 B8NV82 B8MXS8 B8NB78 B8N370 B8NNF9 B8NB96 B8ND12 B8N9H5 B8N9R7 B8NL80 B8N1Y3 B8NFY6 B8N0D5 B8NID1 B8NV35 B8MY77 B8NB48 B8NVA8 B8NQW4 B8NRV3 B8N3Q5 B8N0K5 B8NJ15 B8N2H3 B8NFQ6 B8NJV8 B8N3W2 B8NW52 B8NW02 B8NUP1 B8NNR5 B8NNI7 B8NWC9 B8N9G2 B8N5C0 B8NYL2 B8NRA6 B8NXT0 B8MY65 B8N1T0 B8MX20 B8NGD4 B8NLQ7 …
	membrane	28	B8N1T0 B8N4M7 B8NUE2 B8N8Y9 B8NRS8 B8NNF9 B8MZE3 B8NE15 B8NQA4 B8NW31 B8N4X5 B8NQ65 B8NNR5 B8MXA1 B8NQG4 B8NNI7 B8NVU1 B8NGN0 B8N9R7 B8NHG2 B8NPC4 B8NXU1 B8NWC9 B8N0R4 B8NYL2 B8N5B9 B8MY65 B8MXS8
	other	10	B8NGN3 B8N9R2 B8MX20 B8NP37 B8NBV7 B8N6T0 B8NRA6 B8N106 B8NFM7 B8N5B9
Molecular Function	binding	201	B8NJ01 B8NP37 B8N4R0 B8N1D8 B8NAW4 B8N1U7 B8N6T0 B8NKR2 B8N9V1 B8N6U8 B8NIQ9 B8NE15 B8N0S9 B8NS24 B8NSG9 B8NCX9 B8N4Z7 B8N9R6 B8N6L0 B8NRJ7 B8NJ06 B8NB78 B8N008 B8N841 B8NDQ4 B8NXR4 B8NUE2 B8N225 B8NFH8 B8N8P6 B8N211 B8N3U7 B8NK58 B8NB96 B8NYQ1 B8N3A7 B8N071 B8NGN3 B8ND35 B8MWA0 B8N2Y6 B8NID1 B8NXR9 B8NIT1 B8N4R2 B8NVA8 B8NRV3 B8NIW4 B8N0K5 B8MZA3 B8NPH5 B8NAG7 B8N0W2 B8N248 B8NEC1 B8N940 B8NW31 …
	catalytic activity	195	B8N3D7 B8NJ01 B8NP75 B8NP37 B8NI10 B8N4R0 B8NPF9 B8N1U7 B8N6T0 B8NWD4 B8NGE8 B8NE43 B8N9V1 B8N6U8 B8N546 B8NKN3 B8NIQ9 B8N0S9 B8NS24 B8NCX9 B8N9R6 B8NRH9 B8N6L0 B8NBE2 B8NRJ7 B8NJ06 B8N841 B8NXR4 B8NUE2 B8N225 B8NFH8 B8N8P6 B8N211 B8NZ08 B8NN64 B8N3W9 B8N3A7 B8MZH6 B8NM07 B8N071 B8ND35 B8MWA0 B8N9G4 B8NEJ0 B8N2Y6 B8NG53 B8NPC4 B8NK50 B8NXR9 B8NIT1 B8N4R2 B8NIJ2 B8NIW4 B8N0K5 B8MZA3 B8N5B3 B8NPH5 …
	structural molecule activity	32	B8MY77 B8NQW4 B8NBX2 B8NRV3 B8N3Q5 B8NYZ9 B8N6T0 B8NJ15 B8NUR3 B8NJV8 B8NRT9 B8N3W2 B8NW52 B8N3M3 B8N6A6 B8NUP1 B8NSP9 B8NXT0 B8NV82 B8NB78 B8NGD4 B8N370 B8NBW0 B8NSD4 B8N9U3 B8NEA6 B8NAU0 B8N9R7 B8N446 B8NIL3 B8N0D5 B8N0R4
	transporter activity	12	B8N1T0 B8NQA4 B8NW31 B8N4Z0 B8NQ65 B8NUE2 B8NRS8 B8NHG2 B8N3Y7 B8NWC9 B8MY65 B8MXS8
	other	16	B8NWF0 B8NFX0 B8NLQ7 B8MZ48 B8NN64 B8NGN3 B8N9C3 B8NQA4 B8NJP9 B8NDX1 B8N4X5 B8N9H5 B8N9G4 B8NGN0 B8N1Y3 B8NH38
