# Supplementary material for: Lysine Succinylation of VBS Contributes to Sclerotia Development and Aflatoxin Biosynthesis in Aspergillus flavus
Source: Mol Cell Proteomics. 2022 Dec 22;22(2):100490. doi: 10.1016/j.mcpro.2022.100490 (PMC9879794; doi:10.1016/j.mcpro.2022.100490)
Supplement: Supplemental Table S7 [file mmc7.xlsx]

## Sheet: Annotation_Combine
Table.S7-GO classification of all succinylated proteins using Blast2GO
Protein accession	Position	Amino acid	Protein names	Gene names	High/Low Ratio	High/Low P value	Subcellular Location	Biological Process	Cellular Component	Molecular Function	KEGG KO No.	KEGG Gene	KEGG pathway	IPR ID	Domain description
B8MVY2	82	K	Phospho-2-dehydro-3-deoxyheptonate aldolase	AFLA_073290			cytosol, nuclear	chorismate biosynthetic process; dicarboxylic acid metabolic process; cellular aromatic compound metabolic process; organic acid biosynthetic process; single-organism process; biosynthetic process; organonitrogen compound biosynthetic process; cellular metabolic process; organic substance metabolic process; metabolic process; cellular amino acid metabolic process; aromatic compound biosynthetic p…		transferase activity, transferring alkyl or aryl (other than methyl) groups; 3-deoxy-7-phosphoheptulonate synthase activity; catalytic activity; transferase activity;	K01626	E2.5.1.54; 3-deoxy-7-phosphoheptulonate synthase [EC:2.5.1.54]	afv01130 Biosynthesis of antibiotics - Aspergillus flavus; afv00400 Phenylalanine, tyrosine and tryptophan biosynthesis - Aspergillus flavus; afv01230 Biosynthesis of amino acids - Aspergillus flavus; afv01100 Metabolic pathways - Aspergillus flavus; afv01110 Biosynthesis of secondary metabolites - Aspergillus flavus;	IPR006218; IPR013785;	DAHP synthetase I/KDSA; Aldolase-type TIM barrel;
B8MVY2	102	K	Phospho-2-dehydro-3-deoxyheptonate aldolase	AFLA_073290	0.865043	0.13153	cytosol, nuclear	chorismate biosynthetic process; dicarboxylic acid metabolic process; cellular aromatic compound metabolic process; organic acid biosynthetic process; single-organism process; biosynthetic process; organonitrogen compound biosynthetic process; cellular metabolic process; organic substance metabolic process; metabolic process; cellular amino acid metabolic process; aromatic compound biosynthetic p…		transferase activity, transferring alkyl or aryl (other than methyl) groups; 3-deoxy-7-phosphoheptulonate synthase activity; catalytic activity; transferase activity;	K01626	E2.5.1.54; 3-deoxy-7-phosphoheptulonate synthase [EC:2.5.1.54]	afv01130 Biosynthesis of antibiotics - Aspergillus flavus; afv00400 Phenylalanine, tyrosine and tryptophan biosynthesis - Aspergillus flavus; afv01230 Biosynthesis of amino acids - Aspergillus flavus; afv01100 Metabolic pathways - Aspergillus flavus; afv01110 Biosynthesis of secondary metabolites - Aspergillus flavus;	IPR006218; IPR013785;	DAHP synthetase I/KDSA; Aldolase-type TIM barrel;
B8MVY8	43	K	"Protein kinase C substrate, putative"	AFLA_073350	0.904585		cytosol	macromolecule glycosylation; cellular protein metabolic process; single-organism process; biosynthetic process; cellular metabolic process; organic substance metabolic process; metabolic process; carbohydrate derivative biosynthetic process; carbohydrate derivative metabolic process; oligosaccharide metabolic process; macromolecule metabolic process; protein metabolic process; macromolecule biosy…		protein binding; kinase activity; catalytic activity; transferase activity; binding; transferase activity, transferring phosphorus-containing groups;	K08288	PRKCSH; protein kinase C substrate 80K-H	afv04141 Protein processing in endoplasmic reticulum - Aspergillus flavus;	IPR009011; IPR028146;	Mannose-6-phosphate receptor binding domain; Glucosidase II beta subunit, N-terminal;
B8MVZ9	303	K	"Cyclopropane-fatty-acyl-phospholipid synthase, putative"	AFLA_073460	0.602978	0.0115869	plasma membrane	metabolic process; single-organism biosynthetic process; single-organism metabolic process; single-organism process; biosynthetic process; primary metabolic process; organic substance biosynthetic process; organic substance metabolic process; lipid metabolic process; lipid biosynthetic process;			K20238			IPR029063;	S-adenosyl-L-methionine-dependent methyltransferase;
B8MVZ9	329	K	"Cyclopropane-fatty-acyl-phospholipid synthase, putative"	AFLA_073460	0.529838	0.0131519	plasma membrane	metabolic process; single-organism biosynthetic process; single-organism metabolic process; single-organism process; biosynthetic process; primary metabolic process; organic substance biosynthetic process; organic substance metabolic process; lipid metabolic process; lipid biosynthetic process;			K20238			IPR029063;	S-adenosyl-L-methionine-dependent methyltransferase;
B8MW01	21	K	"Tropomyosin, putative"	AFLA_073480	0.454963	0.00230188	nuclear				K17945
B8MW01	59	K	"Tropomyosin, putative"	AFLA_073480	0.469133	8.13707e-05	nuclear				K17945
B8MW01	122	K	"Tropomyosin, putative"	AFLA_073480			nuclear				K17945
B8MW01	136	K	"Tropomyosin, putative"	AFLA_073480	0.666037	0.110205	nuclear				K17945
B8MW01	143	K	"Tropomyosin, putative"	AFLA_073480	0.64604	0.0236505	nuclear				K17945
B8MW17	448	K	"C6 transcription factor, putative"	AFLA_073640			nuclear	regulation of cellular process; cellular aromatic compound metabolic process; nucleic acid-templated transcription; regulation of macromolecule metabolic process; regulation of nucleobase-containing compound metabolic process; biosynthetic process; cellular metabolic process; organic substance metabolic process; regulation of RNA biosynthetic process; metabolic process; heterocycle metabolic proc…	organelle; intracellular membrane-bounded organelle; intracellular organelle; nucleus; cell part; intracellular; intracellular part; membrane-bounded organelle; cell;	organic cyclic compound binding; heterocyclic compound binding; DNA binding; RNA polymerase II transcription factor activity, sequence-specific DNA binding; transition metal ion binding; binding; ion binding; nucleic acid binding; nucleic acid binding transcription factor activity; cation binding; metal ion binding; zinc ion binding; transcription factor activity, sequence-specific DNA binding;				IPR001138; IPR007219;	Zn(2)-C6 fungal-type DNA-binding domain; Transcription factor domain, fungi;
B8MW23	1102	K	Autophagy protein Apg6 OS=Aspergillus parasiticus (strain ATCC 56775 / NRRL 5862 / SRRC 143 / SU-1) GN=P875_00086856 PE=4 SV=1	AFLA_073700	0.687289	0.00432499	nuclear
B8MW24	136	K	"Mitochondrial ribosomal protein DAP3, putative"	AFLA_073710	0.723227		mitochondria		ribosome; organelle; intracellular organelle; intracellular non-membrane-bounded organelle; cell part; intracellular; cytoplasm; macromolecular complex; intracellular part; ribonucleoprotein complex; cell; intracellular ribonucleoprotein complex; cytoplasmic part; non-membrane-bounded organelle;		K17408
B8MW29	197	K	DNA mismatch repair protein Msh3	AFLA_073760	0.545244		nuclear	cellular response to stress; organic acid biosynthetic process; cellular aromatic compound metabolic process; DNA metabolic process; imidazole-containing compound metabolic process; single-organism process; biosynthetic process; histidine biosynthetic process; organonitrogen compound biosynthetic process; response to stimulus; cellular metabolic process; organic substance metabolic process; metab…	intracellular part; cell; cell part; intracellular; cytoplasm;	nucleoside phosphate binding; double-stranded DNA binding; organic cyclic compound binding; heterocyclic compound binding; catalytic activity; ribonucleotide binding; binding; purine ribonucleoside binding; cation binding; anion binding; adenyl ribonucleotide binding; adenyl nucleotide binding; transferase activity; purine nucleotide binding; purine ribonucleoside triphosphate binding; magnesium …	K08736	MSH3; DNA mismatch repair protein MSH3	afv03430 Mismatch repair - Aspergillus flavus;	IPR007860; IPR007696; IPR027417; IPR013115; IPR007695; IPR015867; IPR016151; IPR013820; IPR000432; IPR011322;	DNA mismatch repair protein MutS, connector domain; DNA mismatch repair protein MutS, core; P-loop containing nucleoside triphosphate hydrolase; Histidine biosynthesis HisG, C-terminal; DNA mismatch repair protein MutS-like, N-terminal; Nitrogen regulatory protein PII/ATP phosphoribosyltransferase, C-terminal; DNA mismatch repair protein MutS, N-terminal; ATP phosphoribosyltransferase, catalytic …
B8MW29	277	K	DNA mismatch repair protein Msh3	AFLA_073760	1.16977	0.0308803	nuclear	cellular response to stress; organic acid biosynthetic process; cellular aromatic compound metabolic process; DNA metabolic process; imidazole-containing compound metabolic process; single-organism process; biosynthetic process; histidine biosynthetic process; organonitrogen compound biosynthetic process; response to stimulus; cellular metabolic process; organic substance metabolic process; metab…	intracellular part; cell; cell part; intracellular; cytoplasm;	nucleoside phosphate binding; double-stranded DNA binding; organic cyclic compound binding; heterocyclic compound binding; catalytic activity; ribonucleotide binding; binding; purine ribonucleoside binding; cation binding; anion binding; adenyl ribonucleotide binding; adenyl nucleotide binding; transferase activity; purine nucleotide binding; purine ribonucleoside triphosphate binding; magnesium …	K08736	MSH3; DNA mismatch repair protein MSH3	afv03430 Mismatch repair - Aspergillus flavus;	IPR007860; IPR007696; IPR027417; IPR013115; IPR007695; IPR015867; IPR016151; IPR013820; IPR000432; IPR011322;	DNA mismatch repair protein MutS, connector domain; DNA mismatch repair protein MutS, core; P-loop containing nucleoside triphosphate hydrolase; Histidine biosynthesis HisG, C-terminal; DNA mismatch repair protein MutS-like, N-terminal; Nitrogen regulatory protein PII/ATP phosphoribosyltransferase, C-terminal; DNA mismatch repair protein MutS, N-terminal; ATP phosphoribosyltransferase, catalytic …
B8MW52	195	K	Proteasome subunit beta type	AFLA_073990	0.638457	0.0533822	cytosol	proteolysis involved in cellular protein catabolic process; cellular macromolecule catabolic process; cellular protein catabolic process; cellular protein metabolic process; primary metabolic process; cellular metabolic process; organic substance metabolic process; organic substance catabolic process; metabolic process; protein catabolic process; macromolecule catabolic process; cellular macromol…	intracellular organelle; proteasome complex; cytoplasm; macromolecular complex; intracellular part; cell; endopeptidase complex; intracellular membrane-bounded organelle; organelle; nucleus; catalytic complex; intracellular; cell part; proteasome core complex; peptidase complex; membrane-bounded organelle; protein complex;	endopeptidase activity; threonine-type endopeptidase activity; peptidase activity; threonine-type peptidase activity; catalytic activity; peptidase activity, acting on L-amino acid peptides; hydrolase activity;	K02738	PSMB6; 20S proteasome subunit beta 1 [EC:3.4.25.1]	afv03050 Proteasome - Aspergillus flavus;	IPR029055;	Nucleophile aminohydrolases, N-terminal;
B8MW58	437	K	LYAR-type C2HC zinc finger OS=Aspergillus parasiticus (strain ATCC 56775 / NRRL 5862 / SRRC 143 / SU-1) GN=P875_00086852 PE=4 SV=1	AFLA_074050			nuclear				K15263
B8MW88	33	K		AFLA_087780	0.540391	0.0651574	nuclear
B8MW92	160	K	"Cell wall integrity signaling protein Lsp1/Pil1, putative"	AFLA_087820	0.465454	0.00206244	nuclear
B8MWA0	15	K	Pyruvate kinase	AFLA_087900	0.82451	0.268188	cytosol	ATP generation from ADP; nucleoside metabolic process; purine nucleoside metabolic process; nucleoside diphosphate phosphorylation; ADP metabolic process; pyridine nucleotide metabolic process; glycolytic process; purine ribonucleoside monophosphate metabolic process; nucleotide metabolic process; single-organism process; ribonucleoside diphosphate metabolic process; nucleotide phosphorylation; p…		magnesium ion binding; pyruvate kinase activity; phosphotransferase activity, alcohol group as acceptor; catalytic activity; binding; ion binding; potassium ion binding; metal ion binding; cation binding; alkali metal ion binding; transferase activity; transferase activity, transferring phosphorus-containing groups;	K00873	PK; pyruvate kinase [EC:2.7.1.40]	afv00010 Glycolysis / Gluconeogenesis - Aspergillus flavus; afv01130 Biosynthesis of antibiotics - Aspergillus flavus; afv01230 Biosynthesis of amino acids - Aspergillus flavus; afv01100 Metabolic pathways - Aspergillus flavus; afv00230 Purine metabolism - Aspergillus flavus; afv00620 Pyruvate metabolism - Aspergillus flavus; afv01110 Biosynthesis of secondary metabolites - Aspergillus flavus; af…	IPR011037; IPR015794; IPR015813; IPR015806; IPR015795; IPR015793;	Pyruvate kinase-like, insert domain; Pyruvate kinase, alpha/beta; Pyruvate/Phosphoenolpyruvate kinase-like domain; Pyruvate kinase, beta-barrel insert domain; Pyruvate kinase, C-terminal; Pyruvate kinase, barrel;
B8MWA0	113	K	Pyruvate kinase	AFLA_087900	0.671625	0.049335	cytosol	ATP generation from ADP; nucleoside metabolic process; purine nucleoside metabolic process; nucleoside diphosphate phosphorylation; ADP metabolic process; pyridine nucleotide metabolic process; glycolytic process; purine ribonucleoside monophosphate metabolic process; nucleotide metabolic process; single-organism process; ribonucleoside diphosphate metabolic process; nucleotide phosphorylation; p…		magnesium ion binding; pyruvate kinase activity; phosphotransferase activity, alcohol group as acceptor; catalytic activity; binding; ion binding; potassium ion binding; metal ion binding; cation binding; alkali metal ion binding; transferase activity; transferase activity, transferring phosphorus-containing groups;	K00873	PK; pyruvate kinase [EC:2.7.1.40]	afv00010 Glycolysis / Gluconeogenesis - Aspergillus flavus; afv01130 Biosynthesis of antibiotics - Aspergillus flavus; afv01230 Biosynthesis of amino acids - Aspergillus flavus; afv01100 Metabolic pathways - Aspergillus flavus; afv00230 Purine metabolism - Aspergillus flavus; afv00620 Pyruvate metabolism - Aspergillus flavus; afv01110 Biosynthesis of secondary metabolites - Aspergillus flavus; af…	IPR011037; IPR015794; IPR015813; IPR015806; IPR015795; IPR015793;	Pyruvate kinase-like, insert domain; Pyruvate kinase, alpha/beta; Pyruvate/Phosphoenolpyruvate kinase-like domain; Pyruvate kinase, beta-barrel insert domain; Pyruvate kinase, C-terminal; Pyruvate kinase, barrel;
B8MWA0	118	K	Pyruvate kinase	AFLA_087900	0.886263		cytosol	ATP generation from ADP; nucleoside metabolic process; purine nucleoside metabolic process; nucleoside diphosphate phosphorylation; ADP metabolic process; pyridine nucleotide metabolic process; glycolytic process; purine ribonucleoside monophosphate metabolic process; nucleotide metabolic process; single-organism process; ribonucleoside diphosphate metabolic process; nucleotide phosphorylation; p…		magnesium ion binding; pyruvate kinase activity; phosphotransferase activity, alcohol group as acceptor; catalytic activity; binding; ion binding; potassium ion binding; metal ion binding; cation binding; alkali metal ion binding; transferase activity; transferase activity, transferring phosphorus-containing groups;	K00873	PK; pyruvate kinase [EC:2.7.1.40]	afv00010 Glycolysis / Gluconeogenesis - Aspergillus flavus; afv01130 Biosynthesis of antibiotics - Aspergillus flavus; afv01230 Biosynthesis of amino acids - Aspergillus flavus; afv01100 Metabolic pathways - Aspergillus flavus; afv00230 Purine metabolism - Aspergillus flavus; afv00620 Pyruvate metabolism - Aspergillus flavus; afv01110 Biosynthesis of secondary metabolites - Aspergillus flavus; af…	IPR011037; IPR015794; IPR015813; IPR015806; IPR015795; IPR015793;	Pyruvate kinase-like, insert domain; Pyruvate kinase, alpha/beta; Pyruvate/Phosphoenolpyruvate kinase-like domain; Pyruvate kinase, beta-barrel insert domain; Pyruvate kinase, C-terminal; Pyruvate kinase, barrel;
B8MWA0	462	K	Pyruvate kinase	AFLA_087900	0.478219	0.00117202	cytosol	ATP generation from ADP; nucleoside metabolic process; purine nucleoside metabolic process; nucleoside diphosphate phosphorylation; ADP metabolic process; pyridine nucleotide metabolic process; glycolytic process; purine ribonucleoside monophosphate metabolic process; nucleotide metabolic process; single-organism process; ribonucleoside diphosphate metabolic process; nucleotide phosphorylation; p…		magnesium ion binding; pyruvate kinase activity; phosphotransferase activity, alcohol group as acceptor; catalytic activity; binding; ion binding; potassium ion binding; metal ion binding; cation binding; alkali metal ion binding; transferase activity; transferase activity, transferring phosphorus-containing groups;	K00873	PK; pyruvate kinase [EC:2.7.1.40]	afv00010 Glycolysis / Gluconeogenesis - Aspergillus flavus; afv01130 Biosynthesis of antibiotics - Aspergillus flavus; afv01230 Biosynthesis of amino acids - Aspergillus flavus; afv01100 Metabolic pathways - Aspergillus flavus; afv00230 Purine metabolism - Aspergillus flavus; afv00620 Pyruvate metabolism - Aspergillus flavus; afv01110 Biosynthesis of secondary metabolites - Aspergillus flavus; af…	IPR011037; IPR015794; IPR015813; IPR015806; IPR015795; IPR015793;	Pyruvate kinase-like, insert domain; Pyruvate kinase, alpha/beta; Pyruvate/Phosphoenolpyruvate kinase-like domain; Pyruvate kinase, beta-barrel insert domain; Pyruvate kinase, C-terminal; Pyruvate kinase, barrel;
B8MWB7	105	K	"ABC transporter (Adp1), putative"	AFLA_088070			extracellular		membrane;	ATP binding; nucleoside phosphate binding; nucleoside binding; ion binding; hydrolase activity, acting on acid anhydrides; hydrolase activity; protein binding; nucleotide binding; nucleoside-triphosphatase activity; ATPase activity; organic cyclic compound binding; heterocyclic compound binding; ribonucleoside binding; carbohydrate derivative binding; pyrophosphatase activity; catalytic activity;…				IPR003593; IPR003439; IPR027417; IPR000742; IPR013525;	AAA+ ATPase domain; ABC transporter-like; P-loop containing nucleoside triphosphate hydrolase; EGF-like domain; ABC-2 type transporter;
B8MWE7	63	K	"60S ribosomal protein L9, putative"	AFLA_088370	0.628518		mitochondria	peptide metabolic process; peptide biosynthetic process; cellular protein metabolic process; nitrogen compound metabolic process; biosynthetic process; cellular amide metabolic process; primary metabolic process; organonitrogen compound biosynthetic process; organic substance biosynthetic process; cellular metabolic process; cellular biosynthetic process; organic substance metabolic process; meta…	ribosome; organelle; intracellular organelle; intracellular non-membrane-bounded organelle; cell part; intracellular; cytoplasm; macromolecular complex; intracellular part; ribonucleoprotein complex; cell; intracellular ribonucleoprotein complex; cytoplasmic part; non-membrane-bounded organelle;	organic cyclic compound binding; heterocyclic compound binding; RNA binding; binding; nucleic acid binding; structural molecule activity; structural constituent of ribosome; rRNA binding;	K02940	RP-L9e; large subunit ribosomal protein L9e	afv03010 Ribosome - Aspergillus flavus;	IPR020040;	Ribosomal protein L6, alpha-beta domain;
B8MWG7	79	K	Pc16g02070 protein OS=Penicillium rubens (strain ATCC 28089 / DSM 1075 / NRRL 1951 / Wisconsin 54-1255) GN=Pc16g02070 PE=4 SV=1	AFLA_088570	0.449538	0.00577813	nuclear
B8MWG7	92	K	Pc16g02070 protein OS=Penicillium rubens (strain ATCC 28089 / DSM 1075 / NRRL 1951 / Wisconsin 54-1255) GN=Pc16g02070 PE=4 SV=1	AFLA_088570	0.446752	0.00381014	nuclear
B8MWH5	43	K	"cAMP-regulated phosphoprotein family protein Igo1, putative"	AFLA_088650	1.07423		nuclear
B8MWQ4	592	K	"Mitochondrial carrier protein, putative"	AFLA_075120	0.690047	0.00697496	cytosol	transport; transmembrane transport; localization; establishment of localization;	intrinsic component of membrane; membrane; integral component of membrane; membrane part;	cation binding; metal ion binding; calcium ion binding; binding; ion binding;	K15105			IPR023395; IPR002048; IPR011992;	Mitochondrial carrier domain; EF-hand domain; EF-hand domain pair;
B8MWS8	422	K	"Golgi matrix protein, putative"	AFLA_088780	0.661922	0.0611924	nuclear	intracellular transport; protein localization to Golgi apparatus; establishment of protein localization to organelle; intra-Golgi vesicle-mediated transport; vesicle-mediated transport; retrograde transport, vesicle recycling within Golgi; establishment of protein localization to Golgi; Golgi vesicle transport; organic substance transport; protein transport; establishment of localization; cellula…		protein binding; binding;				IPR019459; IPR000237;	GRIP-related Arf-binding domain; GRIP domain;
B8MWT1	280	K	"Glycerol-3-phosphate dehydrogenase, mitochondrial"	AFLA_088810	0.656205		mitochondria	metabolic process; phosphorus metabolic process; oxidation-reduction process; single-organism metabolic process; alditol phosphate metabolic process; single-organism process; carbohydrate derivative metabolic process; organophosphate metabolic process; glycerol-3-phosphate metabolic process; cellular metabolic process; cellular process; phosphate-containing compound metabolic process; organic sub…	catalytic complex; cell part; intracellular; oxidoreductase complex; cytoplasm; macromolecular complex; intracellular part; glycerol-3-phosphate dehydrogenase complex; cell; cytoplasmic part;	oxidoreductase activity, acting on CH-OH group of donors; oxidoreductase activity, acting on the CH-OH group of donors, quinone or similar compound as acceptor; catalytic activity; glycerol-3-phosphate dehydrogenase activity; oxidoreductase activity;	K00111	glpA; glycerol-3-phosphate dehydrogenase [EC:1.1.5.3]	afv00564 Glycerophospholipid metabolism - Aspergillus flavus; afv01110 Biosynthesis of secondary metabolites - Aspergillus flavus;	IPR006076; IPR031656; IPR023753;	FAD dependent oxidoreductase; Alpha-glycerophosphate oxidase, C-terminal; FAD/NAD(P)-binding domain;
B8MX20	474	K	Septin AspB	AFLA_076070	0.588419	0.00135032	nuclear	single-organism cellular process; single-organism process; cellular process; cell cycle;	intracellular organelle; cell cortex; cytoskeletal part; cell periphery; intracellular organelle part; cytoplasm; cytoplasmic region; macromolecular complex; intracellular part; cell; organelle part; organelle; cytoskeleton; cell cortex part; cell part; intracellular; septin cytoskeleton; septin complex; protein complex; cytoplasmic part;	nucleoside phosphate binding; nucleoside binding; ion binding; nucleotide binding; organic cyclic compound binding; heterocyclic compound binding; ribonucleoside binding; carbohydrate derivative binding; ribonucleotide binding; binding; purine ribonucleoside binding; anion binding; purine ribonucleotide binding; purine nucleoside binding; guanyl ribonucleotide binding; guanyl nucleotide binding; …	K16944			IPR027417; IPR030379;	P-loop containing nucleoside triphosphate hydrolase; Septin-type guanine nucleotide-binding (G) domain;
B8MX20	488	K	Septin AspB	AFLA_076070	0.52597	0.00133349	nuclear	single-organism cellular process; single-organism process; cellular process; cell cycle;	intracellular organelle; cell cortex; cytoskeletal part; cell periphery; intracellular organelle part; cytoplasm; cytoplasmic region; macromolecular complex; intracellular part; cell; organelle part; organelle; cytoskeleton; cell cortex part; cell part; intracellular; septin cytoskeleton; septin complex; protein complex; cytoplasmic part;	nucleoside phosphate binding; nucleoside binding; ion binding; nucleotide binding; organic cyclic compound binding; heterocyclic compound binding; ribonucleoside binding; carbohydrate derivative binding; ribonucleotide binding; binding; purine ribonucleoside binding; anion binding; purine ribonucleotide binding; purine nucleoside binding; guanyl ribonucleotide binding; guanyl nucleotide binding; …	K16944			IPR027417; IPR030379;	P-loop containing nucleoside triphosphate hydrolase; Septin-type guanine nucleotide-binding (G) domain;
B8MX58	240	K	"Electron transfer flavoprotein alpha subunit, putative"	AFLA_076450	0.818132		mitochondria			organic cyclic compound binding; heterocyclic compound binding; electron carrier activity; nucleoside phosphate binding; flavin adenine dinucleotide binding; binding; ion binding; anion binding; nucleotide binding; cofactor binding; small molecule binding; coenzyme binding;	K03522			IPR014731; IPR014729; IPR033947; IPR014730; IPR029035;	Electron transfer flavoprotein, alpha subunit, C-terminal; Rossmann-like alpha/beta/alpha sandwich fold; Electron transfer flavoprotein, alpha subunit, N-terminal; Electron transfer flavoprotein, alpha/beta-subunit, N-terminal; DHS-like NAD/FAD-binding domain;
B8MX61	4	K	"Glutathione S-transferase, putative"	AFLA_076480	1.31016		cytosol			protein binding; transferase activity; catalytic activity; binding;	K00799	GST; glutathione S-transferase [EC:2.5.1.18]	afv00480 Glutathione metabolism - Aspergillus flavus;	IPR004046; IPR010987; IPR004045; IPR012336;	Glutathione S-transferase, C-terminal; Glutathione S-transferase, C-terminal-like; Glutathione S-transferase, N-terminal; Thioredoxin-like fold;
B8MX61	86	K	"Glutathione S-transferase, putative"	AFLA_076480	1.22148	0.178164	cytosol			protein binding; transferase activity; catalytic activity; binding;	K00799	GST; glutathione S-transferase [EC:2.5.1.18]	afv00480 Glutathione metabolism - Aspergillus flavus;	IPR004046; IPR010987; IPR004045; IPR012336;	Glutathione S-transferase, C-terminal; Glutathione S-transferase, C-terminal-like; Glutathione S-transferase, N-terminal; Thioredoxin-like fold;
B8MX61	127	K	"Glutathione S-transferase, putative"	AFLA_076480			cytosol			protein binding; transferase activity; catalytic activity; binding;	K00799	GST; glutathione S-transferase [EC:2.5.1.18]	afv00480 Glutathione metabolism - Aspergillus flavus;	IPR004046; IPR010987; IPR004045; IPR012336;	Glutathione S-transferase, C-terminal; Glutathione S-transferase, C-terminal-like; Glutathione S-transferase, N-terminal; Thioredoxin-like fold;
B8MX73	69	K	"Translation elongation factor eEF-3, putative"	AFLA_076600	0.966661	0.691816	cytosol			RNA binding; ATP binding; nucleoside phosphate binding; translation elongation factor activity; nucleoside binding; ion binding; hydrolase activity, acting on acid anhydrides; hydrolase activity; nucleotide binding; nucleoside-triphosphatase activity; ATPase activity; organic cyclic compound binding; heterocyclic compound binding; translation factor activity, RNA binding; ribonucleoside binding; …	K03235			IPR003593; IPR011989; IPR003439; IPR027417; IPR016024;	AAA+ ATPase domain; Armadillo-like helical; ABC transporter-like; P-loop containing nucleoside triphosphate hydrolase; Armadillo-type fold;
B8MX73	374	K	"Translation elongation factor eEF-3, putative"	AFLA_076600	0.496679	0.000107201	cytosol			RNA binding; ATP binding; nucleoside phosphate binding; translation elongation factor activity; nucleoside binding; ion binding; hydrolase activity, acting on acid anhydrides; hydrolase activity; nucleotide binding; nucleoside-triphosphatase activity; ATPase activity; organic cyclic compound binding; heterocyclic compound binding; translation factor activity, RNA binding; ribonucleoside binding; …	K03235			IPR003593; IPR011989; IPR003439; IPR027417; IPR016024;	AAA+ ATPase domain; Armadillo-like helical; ABC transporter-like; P-loop containing nucleoside triphosphate hydrolase; Armadillo-type fold;
B8MX73	584	K	"Translation elongation factor eEF-3, putative"	AFLA_076600	0.435161		cytosol			RNA binding; ATP binding; nucleoside phosphate binding; translation elongation factor activity; nucleoside binding; ion binding; hydrolase activity, acting on acid anhydrides; hydrolase activity; nucleotide binding; nucleoside-triphosphatase activity; ATPase activity; organic cyclic compound binding; heterocyclic compound binding; translation factor activity, RNA binding; ribonucleoside binding; …	K03235			IPR003593; IPR011989; IPR003439; IPR027417; IPR016024;	AAA+ ATPase domain; Armadillo-like helical; ABC transporter-like; P-loop containing nucleoside triphosphate hydrolase; Armadillo-type fold;
B8MX73	806	K	"Translation elongation factor eEF-3, putative"	AFLA_076600	0.206436	0.000625138	cytosol			RNA binding; ATP binding; nucleoside phosphate binding; translation elongation factor activity; nucleoside binding; ion binding; hydrolase activity, acting on acid anhydrides; hydrolase activity; nucleotide binding; nucleoside-triphosphatase activity; ATPase activity; organic cyclic compound binding; heterocyclic compound binding; translation factor activity, RNA binding; ribonucleoside binding; …	K03235			IPR003593; IPR011989; IPR003439; IPR027417; IPR016024;	AAA+ ATPase domain; Armadillo-like helical; ABC transporter-like; P-loop containing nucleoside triphosphate hydrolase; Armadillo-type fold;
B8MX73	1037	K	"Translation elongation factor eEF-3, putative"	AFLA_076600	0.467153	0.00135895	cytosol			RNA binding; ATP binding; nucleoside phosphate binding; translation elongation factor activity; nucleoside binding; ion binding; hydrolase activity, acting on acid anhydrides; hydrolase activity; nucleotide binding; nucleoside-triphosphatase activity; ATPase activity; organic cyclic compound binding; heterocyclic compound binding; translation factor activity, RNA binding; ribonucleoside binding; …	K03235			IPR003593; IPR011989; IPR003439; IPR027417; IPR016024;	AAA+ ATPase domain; Armadillo-like helical; ABC transporter-like; P-loop containing nucleoside triphosphate hydrolase; Armadillo-type fold;
B8MX81	475	K	Acetyltransferase component of pyruvate dehydrogenase complex	AFLA_076680	0.69644	0.0184398	mitochondria	pyruvate metabolic process; metabolic process; single-organism metabolic process; small molecule metabolic process; single-organism cellular process; carboxylic acid metabolic process; single-organism process; monocarboxylic acid metabolic process; organic acid metabolic process; cellular process; cellular metabolic process; oxoacid metabolic process; organic substance metabolic process;	mitochondrial matrix; intracellular organelle; mitochondrial part; cytoplasm; intracellular organelle part; macromolecular complex; intracellular part; pyruvate dehydrogenase complex; cell; mitochondrion; organelle part; membrane-enclosed lumen; organelle; intracellular membrane-bounded organelle; catalytic complex; intracellular organelle lumen; cell part; intracellular; oxidoreductase complex; …	S-acyltransferase activity; dihydrolipoyllysine-residue acetyltransferase activity; transferase activity, transferring acyl groups; catalytic activity; S-acetyltransferase activity; transferase activity, transferring acyl groups other than amino-acyl groups; dihydrolipoamide S-acyltransferase activity; transferase activity; acetyltransferase activity;	K00627	DLAT; pyruvate dehydrogenase E2 component (dihydrolipoamide acetyltransferase) [EC:2.3.1.12]	afv00010 Glycolysis / Gluconeogenesis - Aspergillus flavus; afv01130 Biosynthesis of antibiotics - Aspergillus flavus; afv01100 Metabolic pathways - Aspergillus flavus; afv00020 Citrate cycle (TCA cycle) - Aspergillus flavus; afv00620 Pyruvate metabolism - Aspergillus flavus; afv01200 Carbon metabolism - Aspergillus flavus; afv01110 Biosynthesis of secondary metabolites - Aspergillus flavus;	IPR004167; IPR001078; IPR011053; IPR000089; IPR023213;	E3-binding domain; 2-oxoacid dehydrogenase acyltransferase, catalytic domain; Single hybrid motif; Biotin/lipoyl attachment; Chloramphenicol acetyltransferase-like domain;
B8MX82	92	K	Dihydrolipoamide acetyltransferase component of pyruvate dehydrogenase OS=Aspergillus nomius NRRL 13137 GN=ANOM_005065 PE=4 SV=1	AFLA_076690	0.266707	0.000826531	mitochondria
B8MX84	403	K	"Malate dehydrogenase, NAD-dependent"	AFLA_076710	0.43335	0.001132	cytosol	dicarboxylic acid metabolic process; oxidation-reduction process; small molecule metabolic process; single-organism cellular process; single-organism process; primary metabolic process; carbohydrate metabolic process; cellular metabolic process; organic substance metabolic process; metabolic process; cellular carbohydrate metabolic process; single-organism metabolic process; malate metabolic proc…		oxidoreductase activity, acting on CH-OH group of donors; oxidoreductase activity, acting on the CH-OH group of donors, NAD or NADP as acceptor; malate dehydrogenase activity; catalytic activity; L-malate dehydrogenase activity; oxidoreductase activity;	K00026	MDH2; malate dehydrogenase [EC:1.1.1.37]	afv00270 Cysteine and methionine metabolism - Aspergillus flavus; afv01130 Biosynthesis of antibiotics - Aspergillus flavus; afv01100 Metabolic pathways - Aspergillus flavus; afv00020 Citrate cycle (TCA cycle) - Aspergillus flavus; afv00630 Glyoxylate and dicarboxylate metabolism - Aspergillus flavus; afv00620 Pyruvate metabolism - Aspergillus flavus; afv01200 Carbon metabolism - Aspergillus flav…	IPR022383; IPR016040; IPR001236; IPR015955;	Lactate/malate dehydrogenase, C-terminal; NAD(P)-binding domain; Lactate/malate dehydrogenase, N-terminal; Lactate dehydrogenase/glycoside hydrolase, family 4, C-terminal;
B8MX84	408	K	"Malate dehydrogenase, NAD-dependent"	AFLA_076710			cytosol	dicarboxylic acid metabolic process; oxidation-reduction process; small molecule metabolic process; single-organism cellular process; single-organism process; primary metabolic process; carbohydrate metabolic process; cellular metabolic process; organic substance metabolic process; metabolic process; cellular carbohydrate metabolic process; single-organism metabolic process; malate metabolic proc…		oxidoreductase activity, acting on CH-OH group of donors; oxidoreductase activity, acting on the CH-OH group of donors, NAD or NADP as acceptor; malate dehydrogenase activity; catalytic activity; L-malate dehydrogenase activity; oxidoreductase activity;	K00026	MDH2; malate dehydrogenase [EC:1.1.1.37]	afv00270 Cysteine and methionine metabolism - Aspergillus flavus; afv01130 Biosynthesis of antibiotics - Aspergillus flavus; afv01100 Metabolic pathways - Aspergillus flavus; afv00020 Citrate cycle (TCA cycle) - Aspergillus flavus; afv00630 Glyoxylate and dicarboxylate metabolism - Aspergillus flavus; afv00620 Pyruvate metabolism - Aspergillus flavus; afv01200 Carbon metabolism - Aspergillus flav…	IPR022383; IPR016040; IPR001236; IPR015955;	Lactate/malate dehydrogenase, C-terminal; NAD(P)-binding domain; Lactate/malate dehydrogenase, N-terminal; Lactate dehydrogenase/glycoside hydrolase, family 4, C-terminal;
B8MX89	541	K	"Vacuolar morphogenesis protein AvaB, putative"	AFLA_076760			cytosol, mitochondria	establishment of protein localization; transport; intracellular transport; cellular macromolecule localization; establishment of localization in cell; vesicle-mediated transport; intracellular protein transport; organic substance transport; protein localization; macromolecule localization; cellular protein localization; localization; protein transport; establishment of localization; cellular loca…		protein binding; molecular function regulator; enzyme regulator activity; nucleoside-triphosphatase regulator activity; binding; GTPase regulator activity;	K20183			IPR017986; IPR001180; IPR019452; IPR019453;	WD40-repeat-containing domain; Citron homology (CNH) domain; Vacuolar sorting protein 39/Transforming growth factor beta receptor-associated domain 1; Vacuolar sorting protein 39/Transforming growth factor beta receptor-associated domain 2;
B8MX90	317	K	"Fructose-2,6-bisphosphatase"	AFLA_076770	0.422912	0.00364145	mitochondria	small molecule metabolic process; single-organism process; carbohydrate metabolic process; primary metabolic process; cellular metabolic process; phosphate-containing compound metabolic process; organic substance metabolic process; single-organism carbohydrate metabolic process; metabolic process; fructose metabolic process; phosphorus metabolic process; single-organism metabolic process; monosac…		fructose-2,6-bisphosphate 2-phosphatase activity; nucleoside phosphate binding; phosphotransferase activity, alcohol group as acceptor; phosphatase activity; hydrolase activity; organic cyclic compound binding; heterocyclic compound binding; kinase activity; ribonucleotide binding; catalytic activity; binding; purine ribonucleoside binding; anion binding; adenyl ribonucleotide binding; adenyl nuc…	K19029	PFKFB2; 6-phosphofructo-2-kinase / fructose-2,6-biphosphatase 2 [EC:2.7.1.105 3.1.3.46]	afv00051 Fructose and mannose metabolism - Aspergillus flavus;	IPR027417; IPR013079;	P-loop containing nucleoside triphosphate hydrolase; 6-phosphofructo-2-kinase;
B8MX93	252	K	Amidohydrolase family protein	AFLA_076800			cytosol			hydrolase activity; catalytic activity;				IPR032466; IPR006680;	Metal-dependent hydrolase; Amidohydrolase-related;
B8MX97	91	K	Proteasome subunit alpha type	AFLA_076840	0.769363	0.591669	cytosol	modification-dependent macromolecule catabolic process; proteolysis involved in cellular protein catabolic process; cellular macromolecule catabolic process; cellular protein catabolic process; modification-dependent protein catabolic process; cellular protein metabolic process; ubiquitin-dependent protein catabolic process; primary metabolic process; cellular metabolic process; organic substance…	intracellular organelle; proteasome core complex, alpha-subunit complex; proteasome complex; cytoplasm; macromolecular complex; intracellular part; cell; endopeptidase complex; intracellular membrane-bounded organelle; organelle; nucleus; catalytic complex; intracellular; cell part; proteasome core complex; peptidase complex; membrane-bounded organelle; protein complex;	endopeptidase activity; threonine-type endopeptidase activity; peptidase activity; threonine-type peptidase activity; catalytic activity; peptidase activity, acting on L-amino acid peptides; hydrolase activity;	K02726	PSMA2; 20S proteasome subunit alpha 2 [EC:3.4.25.1]	afv03050 Proteasome - Aspergillus flavus;	IPR000426; IPR029055;	Proteasome alpha-subunit, N-terminal domain; Nucleophile aminohydrolases, N-terminal;
B8MXA1	131	K	Acyl-CoA desaturase	AFLA_076880	0.498948	0.0181861	cytosol	unsaturated fatty acid metabolic process; single-organism biosynthetic process; organic acid biosynthetic process; oxidation-reduction process; small molecule metabolic process; single-organism cellular process; single-organism process; unsaturated fatty acid biosynthetic process; cellular lipid metabolic process; biosynthetic process; fatty acid metabolic process; primary metabolic process; fatt…	membrane; intracellular organelle; endoplasmic reticulum; cytoplasm; intrinsic component of membrane; endomembrane system; intracellular part; cell; integral component of membrane; intracellular membrane-bounded organelle; organelle; intracellular; cell part; membrane part; membrane-bounded organelle; cytoplasmic part;	iron ion binding; stearoyl-CoA 9-desaturase activity; acyl-CoA desaturase activity; oxidoreductase activity, acting on paired donors, with oxidation of a pair of donors resulting in the reduction of molecular oxygen to two molecules of water; ion binding; oxidoreductase activity, acting on paired donors, with incorporation or reduction of molecular oxygen; oxidoreductase activity; heterocyclic co…	K00507	SCD; stearoyl-CoA desaturase (Delta-9 desaturase) [EC:1.14.19.1]	afv01212 Fatty acid metabolism - Aspergillus flavus; afv01040 Biosynthesis of unsaturated fatty acids - Aspergillus flavus;	IPR005804; IPR001199;	Fatty acid desaturase domain; Cytochrome b5-like heme/steroid binding domain;
B8MXA2	310	K	Metallopeptidase MepB	AFLA_076890	0.561327	0.0108851	cytosol	proteolysis; metabolic process; macromolecule metabolic process; protein metabolic process; primary metabolic process; organic substance metabolic process;		endopeptidase activity; metalloendopeptidase activity; peptidase activity; catalytic activity; binding; ion binding; cation binding; metal ion binding; peptidase activity, acting on L-amino acid peptides; metallopeptidase activity; hydrolase activity;	K13726			IPR024077; IPR001567; IPR024080; IPR024079;	Neurolysin/Thimet oligopeptidase, domain 2; Peptidase M3A/M3B catalytic domain; Neurolysin/Thimet oligopeptidase, N-terminal; Metallopeptidase, catalytic domain;
B8MXL2	214	K	"Zinc-binding oxidoreductase ToxD, putative"	AFLA_077990	0.737694	0.0312612	cytosol	single-organism process; metabolic process; oxidation-reduction process; single-organism metabolic process;		transition metal ion binding; catalytic activity; binding; ion binding; metal ion binding; cation binding; zinc ion binding; oxidoreductase activity;				IPR011032; IPR020843; IPR016040; IPR013154; IPR013149;	GroES-like; Polyketide synthase, enoylreductase domain; NAD(P)-binding domain; Alcohol dehydrogenase, N-terminal; Alcohol dehydrogenase, C-terminal;
B8MXQ1	49	K	"Acetyl-coA hydrolase Ach1, putative"	AFLA_078380			mitochondria	sulfur compound metabolic process; metabolic process; phosphorus metabolic process; thioester metabolic process; coenzyme metabolic process; acetyl-CoA metabolic process; cellular metabolic process; cellular process; acyl-CoA metabolic process; cofactor metabolic process; organic substance metabolic process;		hydrolase activity; catalytic activity;	K01067	E3.1.2.1; acetyl-CoA hydrolase [EC:3.1.2.1]	afv00620 Pyruvate metabolism - Aspergillus flavus;	IPR026888;	Acetyl-CoA hydrolase/transferase C-terminal domain;
B8MXQ1	335	K	"Acetyl-coA hydrolase Ach1, putative"	AFLA_078380	0.393501	0.0004777	mitochondria	sulfur compound metabolic process; metabolic process; phosphorus metabolic process; thioester metabolic process; coenzyme metabolic process; acetyl-CoA metabolic process; cellular metabolic process; cellular process; acyl-CoA metabolic process; cofactor metabolic process; organic substance metabolic process;		hydrolase activity; catalytic activity;	K01067	E3.1.2.1; acetyl-CoA hydrolase [EC:3.1.2.1]	afv00620 Pyruvate metabolism - Aspergillus flavus;	IPR026888;	Acetyl-CoA hydrolase/transferase C-terminal domain;
B8MXQ1	477	K	"Acetyl-coA hydrolase Ach1, putative"	AFLA_078380	0.618412		mitochondria	sulfur compound metabolic process; metabolic process; phosphorus metabolic process; thioester metabolic process; coenzyme metabolic process; acetyl-CoA metabolic process; cellular metabolic process; cellular process; acyl-CoA metabolic process; cofactor metabolic process; organic substance metabolic process;		hydrolase activity; catalytic activity;	K01067	E3.1.2.1; acetyl-CoA hydrolase [EC:3.1.2.1]	afv00620 Pyruvate metabolism - Aspergillus flavus;	IPR026888;	Acetyl-CoA hydrolase/transferase C-terminal domain;
B8MXQ1	493	K	"Acetyl-coA hydrolase Ach1, putative"	AFLA_078380	0.53396	0.000775505	mitochondria	sulfur compound metabolic process; metabolic process; phosphorus metabolic process; thioester metabolic process; coenzyme metabolic process; acetyl-CoA metabolic process; cellular metabolic process; cellular process; acyl-CoA metabolic process; cofactor metabolic process; organic substance metabolic process;		hydrolase activity; catalytic activity;	K01067	E3.1.2.1; acetyl-CoA hydrolase [EC:3.1.2.1]	afv00620 Pyruvate metabolism - Aspergillus flavus;	IPR026888;	Acetyl-CoA hydrolase/transferase C-terminal domain;
B8MXR5	121	K	"Mitochondrial ATPase subunit ATP4, putative"	AFLA_078520	0.820487	0.0199653	mitochondria	nucleoside metabolic process; purine nucleoside metabolic process; purine ribonucleoside monophosphate metabolic process; nucleotide metabolic process; single-organism process; purine ribonucleoside biosynthetic process; nucleoside biosynthetic process; biosynthetic process; ribonucleoside monophosphate biosynthetic process; cellular metabolic process; phosphate-containing compound metabolic proc…	membrane; inner mitochondrial membrane protein complex; organelle membrane; membrane protein complex; cytoplasm; macromolecular complex; mitochondrial protein complex; intracellular part; cell; mitochondrial membrane part; organelle part; mitochondrial envelope; membrane part; cell part; intracellular; organelle inner membrane; membrane-bounded organelle; proton-transporting two-sector ATPase com…	ion transmembrane transporter activity; substrate-specific transporter activity; monovalent inorganic cation transmembrane transporter activity; inorganic cation transmembrane transporter activity; hydrogen ion transmembrane transporter activity; cation transmembrane transporter activity; substrate-specific transmembrane transporter activity; transporter activity; transmembrane transporter activi…	K02127	ATPeF0B; F-type H+-transporting ATPase subunit b	afv01100 Metabolic pathways - Aspergillus flavus; afv00190 Oxidative phosphorylation - Aspergillus flavus;
B8MXS8	135	K	ATP synthase subunit alpha	AFLA_078650	0.872442	0.0738327	mitochondria	nucleoside metabolic process; purine nucleoside metabolic process; purine ribonucleoside monophosphate metabolic process; ATP hydrolysis coupled transmembrane transport; nucleotide metabolic process; energy coupled proton transmembrane transport, against electrochemical gradient; single-organism process; biosynthetic process; nucleoside biosynthetic process; purine ribonucleoside biosynthetic pro…	proton-transporting ATP synthase complex, catalytic core F(1); membrane; membrane protein complex; membrane part; cell part; intracellular; proton-transporting two-sector ATPase complex; macromolecular complex; proton-transporting two-sector ATPase complex, catalytic domain; intracellular part; protein complex; cell; proton-transporting ATP synthase complex;	ATPase coupled ion transmembrane transporter activity; nucleoside phosphate binding; primary active transmembrane transporter activity; substrate-specific transporter activity; hydrolase activity, acting on acid anhydrides; ATPase activity, coupled to transmembrane movement of ions, rotational mechanism; monovalent inorganic cation transmembrane transporter activity; hydrolase activity; hydrogen …	K02132	ATPeF1A; F-type H+-transporting ATPase subunit alpha	afv01100 Metabolic pathways - Aspergillus flavus; afv00190 Oxidative phosphorylation - Aspergillus flavus;	IPR000793; IPR004100; IPR000194; IPR027417; IPR033732; IPR023366;	ATP synthase, alpha subunit, C-terminal; ATPase, F1/V1/A1 complex, alpha/beta subunit, N-terminal domain; ATPase, F1/V1/A1 complex, alpha/beta subunit, nucleotide-binding domain; P-loop containing nucleoside triphosphate hydrolase; ATP synthase, F1 complex, alpha subunit nucleotide-binding domain; ATP synthase subunit alpha-like domain;
B8MXS8	243	K	ATP synthase subunit alpha	AFLA_078650	0.322376	3.46814e-05	mitochondria	nucleoside metabolic process; purine nucleoside metabolic process; purine ribonucleoside monophosphate metabolic process; ATP hydrolysis coupled transmembrane transport; nucleotide metabolic process; energy coupled proton transmembrane transport, against electrochemical gradient; single-organism process; biosynthetic process; nucleoside biosynthetic process; purine ribonucleoside biosynthetic pro…	proton-transporting ATP synthase complex, catalytic core F(1); membrane; membrane protein complex; membrane part; cell part; intracellular; proton-transporting two-sector ATPase complex; macromolecular complex; proton-transporting two-sector ATPase complex, catalytic domain; intracellular part; protein complex; cell; proton-transporting ATP synthase complex;	ATPase coupled ion transmembrane transporter activity; nucleoside phosphate binding; primary active transmembrane transporter activity; substrate-specific transporter activity; hydrolase activity, acting on acid anhydrides; ATPase activity, coupled to transmembrane movement of ions, rotational mechanism; monovalent inorganic cation transmembrane transporter activity; hydrolase activity; hydrogen …	K02132	ATPeF1A; F-type H+-transporting ATPase subunit alpha	afv01100 Metabolic pathways - Aspergillus flavus; afv00190 Oxidative phosphorylation - Aspergillus flavus;	IPR000793; IPR004100; IPR000194; IPR027417; IPR033732; IPR023366;	ATP synthase, alpha subunit, C-terminal; ATPase, F1/V1/A1 complex, alpha/beta subunit, N-terminal domain; ATPase, F1/V1/A1 complex, alpha/beta subunit, nucleotide-binding domain; P-loop containing nucleoside triphosphate hydrolase; ATP synthase, F1 complex, alpha subunit nucleotide-binding domain; ATP synthase subunit alpha-like domain;
B8MXS8	430	K	ATP synthase subunit alpha	AFLA_078650	0.5793	0.0206481	mitochondria	nucleoside metabolic process; purine nucleoside metabolic process; purine ribonucleoside monophosphate metabolic process; ATP hydrolysis coupled transmembrane transport; nucleotide metabolic process; energy coupled proton transmembrane transport, against electrochemical gradient; single-organism process; biosynthetic process; nucleoside biosynthetic process; purine ribonucleoside biosynthetic pro…	proton-transporting ATP synthase complex, catalytic core F(1); membrane; membrane protein complex; membrane part; cell part; intracellular; proton-transporting two-sector ATPase complex; macromolecular complex; proton-transporting two-sector ATPase complex, catalytic domain; intracellular part; protein complex; cell; proton-transporting ATP synthase complex;	ATPase coupled ion transmembrane transporter activity; nucleoside phosphate binding; primary active transmembrane transporter activity; substrate-specific transporter activity; hydrolase activity, acting on acid anhydrides; ATPase activity, coupled to transmembrane movement of ions, rotational mechanism; monovalent inorganic cation transmembrane transporter activity; hydrolase activity; hydrogen …	K02132	ATPeF1A; F-type H+-transporting ATPase subunit alpha	afv01100 Metabolic pathways - Aspergillus flavus; afv00190 Oxidative phosphorylation - Aspergillus flavus;	IPR000793; IPR004100; IPR000194; IPR027417; IPR033732; IPR023366;	ATP synthase, alpha subunit, C-terminal; ATPase, F1/V1/A1 complex, alpha/beta subunit, N-terminal domain; ATPase, F1/V1/A1 complex, alpha/beta subunit, nucleotide-binding domain; P-loop containing nucleoside triphosphate hydrolase; ATP synthase, F1 complex, alpha subunit nucleotide-binding domain; ATP synthase subunit alpha-like domain;
B8MXS8	544	K	ATP synthase subunit alpha	AFLA_078650	0.626427	0.00343891	mitochondria	nucleoside metabolic process; purine nucleoside metabolic process; purine ribonucleoside monophosphate metabolic process; ATP hydrolysis coupled transmembrane transport; nucleotide metabolic process; energy coupled proton transmembrane transport, against electrochemical gradient; single-organism process; biosynthetic process; nucleoside biosynthetic process; purine ribonucleoside biosynthetic pro…	proton-transporting ATP synthase complex, catalytic core F(1); membrane; membrane protein complex; membrane part; cell part; intracellular; proton-transporting two-sector ATPase complex; macromolecular complex; proton-transporting two-sector ATPase complex, catalytic domain; intracellular part; protein complex; cell; proton-transporting ATP synthase complex;	ATPase coupled ion transmembrane transporter activity; nucleoside phosphate binding; primary active transmembrane transporter activity; substrate-specific transporter activity; hydrolase activity, acting on acid anhydrides; ATPase activity, coupled to transmembrane movement of ions, rotational mechanism; monovalent inorganic cation transmembrane transporter activity; hydrolase activity; hydrogen …	K02132	ATPeF1A; F-type H+-transporting ATPase subunit alpha	afv01100 Metabolic pathways - Aspergillus flavus; afv00190 Oxidative phosphorylation - Aspergillus flavus;	IPR000793; IPR004100; IPR000194; IPR027417; IPR033732; IPR023366;	ATP synthase, alpha subunit, C-terminal; ATPase, F1/V1/A1 complex, alpha/beta subunit, N-terminal domain; ATPase, F1/V1/A1 complex, alpha/beta subunit, nucleotide-binding domain; P-loop containing nucleoside triphosphate hydrolase; ATP synthase, F1 complex, alpha subunit nucleotide-binding domain; ATP synthase subunit alpha-like domain;
B8MXT0	77	K	RNA polymerase II subunit 7	AFLA_078670			cytosol	heterocycle biosynthetic process; cellular aromatic compound metabolic process; nucleic acid-templated transcription; nucleobase-containing compound biosynthetic process; organic cyclic compound metabolic process; nitrogen compound metabolic process; RNA biosynthetic process; biosynthetic process; primary metabolic process; organic substance biosynthetic process; cellular metabolic process; cellu…		organic cyclic compound binding; heterocyclic compound binding; RNA binding; nucleotidyltransferase activity; 5'-3' RNA polymerase activity; catalytic activity; RNA polymerase activity; binding; nucleic acid binding; DNA-directed 5'-3' RNA polymerase activity; transferase activity; transferase activity, transferring phosphorus-containing groups;	K03015	RPB7; DNA-directed RNA polymerase II subunit RPB7	afv00240 Pyrimidine metabolism - Aspergillus flavus; afv03020 RNA polymerase - Aspergillus flavus; afv01100 Metabolic pathways - Aspergillus flavus; afv00230 Purine metabolism - Aspergillus flavus;	IPR012340; IPR003029; IPR005576;	Nucleic acid-binding, OB-fold; S1 domain; RNA polymerase Rpb7, N-terminal;
B8MXX8	45	K	Valyl-tRNA synthetase	AFLA_079150	0.459938	0.000879511	cytosol	peptide metabolic process; cellular aromatic compound metabolic process; cellular protein metabolic process; single-organism process; biosynthetic process; organonitrogen compound biosynthetic process; tRNA aminoacylation; cellular metabolic process; organic substance metabolic process; metabolic process; cellular amino acid metabolic process; heterocycle metabolic process; nucleobase-containing …		ligase activity, forming aminoacyl-tRNA and related compounds; aminoacyl-tRNA editing activity; ATP binding; carboxylic ester hydrolase activity; nucleoside phosphate binding; ligase activity, forming carbon-oxygen bonds; nucleoside binding; ion binding; ligase activity; hydrolase activity; nucleotide binding; organic cyclic compound binding; heterocyclic compound binding; ribonucleoside binding;…	K01873	VARS; valyl-tRNA synthetase [EC:6.1.1.9]	afv00970 Aminoacyl-tRNA biosynthesis - Aspergillus flavus;	IPR014729; IPR013155; IPR009008; IPR002300; IPR033705; IPR009080;	Rossmann-like alpha/beta/alpha sandwich fold; Methionyl/Valyl/Leucyl/Isoleucyl-tRNA synthetase, anticodon-binding; Valyl/Leucyl/Isoleucyl-tRNA synthetase, editing domain; Aminoacyl-tRNA synthetase, class Ia; Valyl tRNA synthetase, anticodon-binding domain; Aminoacyl-tRNA synthetase, class Ia, anticodon-binding;
B8MXX8	112	K	Valyl-tRNA synthetase	AFLA_079150	0.578705	0.00129064	cytosol	peptide metabolic process; cellular aromatic compound metabolic process; cellular protein metabolic process; single-organism process; biosynthetic process; organonitrogen compound biosynthetic process; tRNA aminoacylation; cellular metabolic process; organic substance metabolic process; metabolic process; cellular amino acid metabolic process; heterocycle metabolic process; nucleobase-containing …		ligase activity, forming aminoacyl-tRNA and related compounds; aminoacyl-tRNA editing activity; ATP binding; carboxylic ester hydrolase activity; nucleoside phosphate binding; ligase activity, forming carbon-oxygen bonds; nucleoside binding; ion binding; ligase activity; hydrolase activity; nucleotide binding; organic cyclic compound binding; heterocyclic compound binding; ribonucleoside binding;…	K01873	VARS; valyl-tRNA synthetase [EC:6.1.1.9]	afv00970 Aminoacyl-tRNA biosynthesis - Aspergillus flavus;	IPR014729; IPR013155; IPR009008; IPR002300; IPR033705; IPR009080;	Rossmann-like alpha/beta/alpha sandwich fold; Methionyl/Valyl/Leucyl/Isoleucyl-tRNA synthetase, anticodon-binding; Valyl/Leucyl/Isoleucyl-tRNA synthetase, editing domain; Aminoacyl-tRNA synthetase, class Ia; Valyl tRNA synthetase, anticodon-binding domain; Aminoacyl-tRNA synthetase, class Ia, anticodon-binding;
B8MXX8	463	K	Valyl-tRNA synthetase	AFLA_079150	0.611317	0.0283311	cytosol	peptide metabolic process; cellular aromatic compound metabolic process; cellular protein metabolic process; single-organism process; biosynthetic process; organonitrogen compound biosynthetic process; tRNA aminoacylation; cellular metabolic process; organic substance metabolic process; metabolic process; cellular amino acid metabolic process; heterocycle metabolic process; nucleobase-containing …		ligase activity, forming aminoacyl-tRNA and related compounds; aminoacyl-tRNA editing activity; ATP binding; carboxylic ester hydrolase activity; nucleoside phosphate binding; ligase activity, forming carbon-oxygen bonds; nucleoside binding; ion binding; ligase activity; hydrolase activity; nucleotide binding; organic cyclic compound binding; heterocyclic compound binding; ribonucleoside binding;…	K01873	VARS; valyl-tRNA synthetase [EC:6.1.1.9]	afv00970 Aminoacyl-tRNA biosynthesis - Aspergillus flavus;	IPR014729; IPR013155; IPR009008; IPR002300; IPR033705; IPR009080;	Rossmann-like alpha/beta/alpha sandwich fold; Methionyl/Valyl/Leucyl/Isoleucyl-tRNA synthetase, anticodon-binding; Valyl/Leucyl/Isoleucyl-tRNA synthetase, editing domain; Aminoacyl-tRNA synthetase, class Ia; Valyl tRNA synthetase, anticodon-binding domain; Aminoacyl-tRNA synthetase, class Ia, anticodon-binding;
B8MXX8	752	K	Valyl-tRNA synthetase	AFLA_079150			cytosol	peptide metabolic process; cellular aromatic compound metabolic process; cellular protein metabolic process; single-organism process; biosynthetic process; organonitrogen compound biosynthetic process; tRNA aminoacylation; cellular metabolic process; organic substance metabolic process; metabolic process; cellular amino acid metabolic process; heterocycle metabolic process; nucleobase-containing …		ligase activity, forming aminoacyl-tRNA and related compounds; aminoacyl-tRNA editing activity; ATP binding; carboxylic ester hydrolase activity; nucleoside phosphate binding; ligase activity, forming carbon-oxygen bonds; nucleoside binding; ion binding; ligase activity; hydrolase activity; nucleotide binding; organic cyclic compound binding; heterocyclic compound binding; ribonucleoside binding;…	K01873	VARS; valyl-tRNA synthetase [EC:6.1.1.9]	afv00970 Aminoacyl-tRNA biosynthesis - Aspergillus flavus;	IPR014729; IPR013155; IPR009008; IPR002300; IPR033705; IPR009080;	Rossmann-like alpha/beta/alpha sandwich fold; Methionyl/Valyl/Leucyl/Isoleucyl-tRNA synthetase, anticodon-binding; Valyl/Leucyl/Isoleucyl-tRNA synthetase, editing domain; Aminoacyl-tRNA synthetase, class Ia; Valyl tRNA synthetase, anticodon-binding domain; Aminoacyl-tRNA synthetase, class Ia, anticodon-binding;
B8MY10	691	K	"Pre-mRNA splicing helicase, putative"	AFLA_079470	0.780075		cytosol			ATP binding; nucleoside phosphate binding; helicase activity; nucleoside binding; ion binding; hydrolase activity, acting on acid anhydrides; hydrolase activity; protein binding; nucleotide binding; nucleoside-triphosphatase activity; organic cyclic compound binding; heterocyclic compound binding; ribonucleoside binding; carbohydrate derivative binding; pyrophosphatase activity; catalytic activit…	K12854	SNRNP200; pre-mRNA-splicing helicase BRR2 [EC:3.6.4.13]	afv03040 Spliceosome - Aspergillus flavus;	IPR011991; IPR011545; IPR003593; IPR004179; IPR014756; IPR014001; IPR027417; IPR001650; IPR000008;	Winged helix-turn-helix DNA-binding domain; DEAD/DEAH box helicase domain; AAA+ ATPase domain; Sec63 domain; Immunoglobulin E-set; Helicase superfamily 1/2, ATP-binding domain; P-loop containing nucleoside triphosphate hydrolase; Helicase, C-terminal; C2 domain;
B8MY11	307	K	Oligopeptidase family protein	AFLA_079480	0.609253	0.00257873	mitochondria	proteolysis; metabolic process; macromolecule metabolic process; protein metabolic process; primary metabolic process; organic substance metabolic process;		peptidase activity; catalytic activity; serine hydrolase activity; binding; serine-type peptidase activity; peptidase activity, acting on L-amino acid peptides; protein binding; hydrolase activity;				IPR001375; IPR029058; IPR015943;	Peptidase S9, prolyl oligopeptidase, catalytic domain; Alpha/Beta hydrolase fold; WD40/YVTN repeat-like-containing domain;
B8MY49	443	K	"Lipase/serine esterase, putative"	AFLA_079860	0.666235	0.00497017	plasma membrane							IPR029058; IPR007751;	Alpha/Beta hydrolase fold; Domain of unknown function DUF676, lipase-like;
B8MY54	195	K	Glutathione peroxidase	AFLA_079910	0.8125		mitochondria	metabolic process; response to stress; oxidation-reduction process; single-organism metabolic process; response to oxidative stress; single-organism process; response to stimulus;		antioxidant activity; peroxidase activity; glutathione peroxidase activity; catalytic activity; oxidoreductase activity; oxidoreductase activity, acting on peroxide as acceptor;	K00432	gpx; glutathione peroxidase [EC:1.11.1.9]	afv00480 Glutathione metabolism - Aspergillus flavus; afv00590 Arachidonic acid metabolism - Aspergillus flavus;	IPR012336;	Thioredoxin-like fold;
B8MY65	86	K	ATP synthase subunit gamma	AFLA_080020	0.725266	0.0138179	mitochondria	nucleoside metabolic process; purine nucleoside metabolic process; purine ribonucleoside monophosphate metabolic process; nucleotide metabolic process; single-organism process; purine ribonucleoside biosynthetic process; nucleoside biosynthetic process; biosynthetic process; ribonucleoside monophosphate biosynthetic process; cellular metabolic process; phosphate-containing compound metabolic proc…	proton-transporting ATP synthase complex, catalytic core F(1); membrane; membrane protein complex; membrane part; cell part; intracellular; proton-transporting two-sector ATPase complex; macromolecular complex; proton-transporting two-sector ATPase complex, catalytic domain; intracellular part; protein complex; cell; proton-transporting ATP synthase complex;	active transmembrane transporter activity; ATPase coupled ion transmembrane transporter activity; ion transmembrane transporter activity; active ion transmembrane transporter activity; primary active transmembrane transporter activity; substrate-specific transporter activity; ATPase activity, coupled to transmembrane movement of ions, rotational mechanism; hydrolase activity, acting on acid anhyd…	K02136	ATPeF1G; F-type H+-transporting ATPase subunit gamma	afv01100 Metabolic pathways - Aspergillus flavus; afv00190 Oxidative phosphorylation - Aspergillus flavus;
B8MY65	91	K	ATP synthase subunit gamma	AFLA_080020	0.6629	0.00965667	mitochondria	nucleoside metabolic process; purine nucleoside metabolic process; purine ribonucleoside monophosphate metabolic process; nucleotide metabolic process; single-organism process; purine ribonucleoside biosynthetic process; nucleoside biosynthetic process; biosynthetic process; ribonucleoside monophosphate biosynthetic process; cellular metabolic process; phosphate-containing compound metabolic proc…	proton-transporting ATP synthase complex, catalytic core F(1); membrane; membrane protein complex; membrane part; cell part; intracellular; proton-transporting two-sector ATPase complex; macromolecular complex; proton-transporting two-sector ATPase complex, catalytic domain; intracellular part; protein complex; cell; proton-transporting ATP synthase complex;	active transmembrane transporter activity; ATPase coupled ion transmembrane transporter activity; ion transmembrane transporter activity; active ion transmembrane transporter activity; primary active transmembrane transporter activity; substrate-specific transporter activity; ATPase activity, coupled to transmembrane movement of ions, rotational mechanism; hydrolase activity, acting on acid anhyd…	K02136	ATPeF1G; F-type H+-transporting ATPase subunit gamma	afv01100 Metabolic pathways - Aspergillus flavus; afv00190 Oxidative phosphorylation - Aspergillus flavus;
B8MY77	86	K	60S ribosomal protein L12	AFLA_080140	0.457559	0.0446355	cytosol	peptide metabolic process; peptide biosynthetic process; cellular protein metabolic process; nitrogen compound metabolic process; biosynthetic process; cellular amide metabolic process; primary metabolic process; organonitrogen compound biosynthetic process; organic substance biosynthetic process; cellular metabolic process; cellular biosynthetic process; organic substance metabolic process; meta…	ribosome; organelle; intracellular organelle; intracellular non-membrane-bounded organelle; cell part; intracellular; cytoplasm; macromolecular complex; intracellular part; ribonucleoprotein complex; cell; intracellular ribonucleoprotein complex; cytoplasmic part; non-membrane-bounded organelle;	structural constituent of ribosome; structural molecule activity;	K02870	RP-L12e; large subunit ribosomal protein L12e	afv03010 Ribosome - Aspergillus flavus;	IPR020783; IPR020784;	Ribosomal protein L11, C-terminal; Ribosomal protein L11, N-terminal;
B8MYA2	96	K	"6-phosphogluconolactonase, putative"	AFLA_080390			cytosol	NADP metabolic process; pyridine nucleotide metabolic process; cellular aromatic compound metabolic process; nicotinamide nucleotide metabolic process; nucleotide metabolic process; single-organism process; pyridine-containing compound metabolic process; cellular metabolic process; phosphate-containing compound metabolic process; organic substance metabolic process; glucose 6-phosphate metabolic …		6-phosphogluconolactonase activity; hydrolase activity; carboxylic ester hydrolase activity; catalytic activity; hydrolase activity, acting on ester bonds;	K01057	PGLS; 6-phosphogluconolactonase [EC:3.1.1.31]	afv01130 Biosynthesis of antibiotics - Aspergillus flavus; afv01100 Metabolic pathways - Aspergillus flavus; afv00030 Pentose phosphate pathway - Aspergillus flavus; afv01200 Carbon metabolism - Aspergillus flavus; afv01110 Biosynthesis of secondary metabolites - Aspergillus flavus;	IPR006148; IPR005900;	Glucosamine/galactosamine-6-phosphate isomerase; 6-phosphogluconolactonase, DevB-type;
B8MYC6	56	K	"NADH-quinone oxidoreductase Pst2, putative"	AFLA_080630	0.408027		cytosol	regulation of cellular process; regulation of macromolecule metabolic process; regulation of nucleobase-containing compound metabolic process; negative regulation of cellular process; negative regulation of cellular metabolic process; negative regulation of biological process; negative regulation of RNA metabolic process; negative regulation of transcription, DNA-templated; regulation of RNA bios…		oxidoreductase activity, acting on NAD(P)H; nucleoside phosphate binding; NAD(P)H dehydrogenase (quinone) activity; ion binding; nucleotide binding; cofactor binding; oxidoreductase activity, acting on NAD(P)H, quinone or similar compound as acceptor; oxidoreductase activity; heterocyclic compound binding; organic cyclic compound binding; carbohydrate derivative binding; ribonucleotide binding; c…	K03809	wrbA; NAD(P)H dehydrogenase (quinone) [EC:1.6.5.2]	afv00130 Ubiquinone and other terpenoid-quinone biosynthesis - Aspergillus flavus; afv01110 Biosynthesis of secondary metabolites - Aspergillus flavus;	IPR005025; IPR008254; IPR029039;	NADPH-dependent FMN reductase-like; Flavodoxin/nitric oxide synthase; Flavoprotein-like domain;
B8MYF2	710	K	"Aspartyl-tRNA synthetase, cytoplasmic"	AFLA_080900	0.516529		mitochondria	peptide metabolic process; cellular aromatic compound metabolic process; cellular protein metabolic process; single-organism process; aspartyl-tRNA aminoacylation; biosynthetic process; organonitrogen compound biosynthetic process; tRNA aminoacylation; cellular metabolic process; organic substance metabolic process; metabolic process; cellular amino acid metabolic process; heterocycle metabolic p…	intracellular part; cell; cell part; intracellular; cytoplasm;	ligase activity, forming aminoacyl-tRNA and related compounds; ATP binding; nucleoside phosphate binding; aspartate-tRNA ligase activity; ligase activity, forming carbon-oxygen bonds; ligase activity; nucleoside binding; ion binding; nucleotide binding; organic cyclic compound binding; heterocyclic compound binding; ribonucleoside binding; carbohydrate derivative binding; catalytic activity; ribo…	K01876	DARS; aspartyl-tRNA synthetase [EC:6.1.1.12]	afv00970 Aminoacyl-tRNA biosynthesis - Aspergillus flavus;	IPR024320; IPR012340; IPR004364; IPR006195;	Phosphatidylglycerol lysyltransferase, C-terminal; Nucleic acid-binding, OB-fold; Aminoacyl-tRNA synthetase, class II (D/K/N); Aminoacyl-tRNA synthetase, class II;
B8MYK0	167	K	"Cytochrome C1/Cyt1, putative"	AFLA_081380	0.851646	0.00642048	mitochondria			organic cyclic compound binding; heterocyclic compound binding; electron carrier activity; heme binding; iron ion binding; transition metal ion binding; binding; ion binding; cation binding; metal ion binding; tetrapyrrole binding;	K00413	CYC1; ubiquinol-cytochrome c reductase cytochrome c1 subunit	afv01100 Metabolic pathways - Aspergillus flavus; afv00190 Oxidative phosphorylation - Aspergillus flavus;	IPR021157; IPR009056;	Cytochrome c1, transmembrane anchor, C-terminal; Cytochrome c-like domain;
B8MYK2	207	K	"Secretion pathway protein Sls2/Rcy1, putative"	AFLA_081410			mitochondria	transport; single-organism localization; secretion by cell; vesicle-mediated transport; single-organism cellular process; single-organism process; vesicle docking; localization; cellular process; membrane docking; exocytosis; single-organism transport; secretion; establishment of localization;	intracellular part; cell; cell part; intracellular; cytoplasm;	protein binding; binding;	K15071			IPR001810;	F-box domain;
B8MYK4	149	K	Eukaryotic translation initiation factor 3 subunit B	PRT1	0.601981	0.0124594	cytosol	regulation of cellular process; cellular component biogenesis; cellular component organization; ribonucleoprotein complex biogenesis; peptide metabolic process; ribonucleoprotein complex assembly; regulation of macromolecule metabolic process; posttranscriptional regulation of gene expression; cellular protein metabolic process; biosynthetic process; organonitrogen compound biosynthetic process; …	cell part; intracellular; translation preinitiation complex; cytoplasm; macromolecular complex; eukaryotic 43S preinitiation complex; intracellular part; ribonucleoprotein complex; protein complex; intracellular ribonucleoprotein complex; cell; eukaryotic 48S preinitiation complex; eukaryotic translation initiation factor 3 complex; cytoplasmic part;	organic cyclic compound binding; heterocyclic compound binding; translation factor activity, RNA binding; RNA binding; nucleoside phosphate binding; translation initiation factor binding; binding; nucleic acid binding; translation initiation factor activity; protein binding; nucleotide binding; small molecule binding;	K03253	EIF3B; translation initiation factor 3 subunit B	afv03013 RNA transport - Aspergillus flavus;	IPR000504; IPR013979; IPR015943; IPR012677;	RNA recognition motif domain; Translation initiation factor, beta propellor-like domain; WD40/YVTN repeat-like-containing domain; Nucleotide-binding alpha-beta plait domain;
B8MYK4	688	K	Eukaryotic translation initiation factor 3 subunit B	PRT1	0.705861	0.0104601	cytosol	regulation of cellular process; cellular component biogenesis; cellular component organization; ribonucleoprotein complex biogenesis; peptide metabolic process; ribonucleoprotein complex assembly; regulation of macromolecule metabolic process; posttranscriptional regulation of gene expression; cellular protein metabolic process; biosynthetic process; organonitrogen compound biosynthetic process; …	cell part; intracellular; translation preinitiation complex; cytoplasm; macromolecular complex; eukaryotic 43S preinitiation complex; intracellular part; ribonucleoprotein complex; protein complex; intracellular ribonucleoprotein complex; cell; eukaryotic 48S preinitiation complex; eukaryotic translation initiation factor 3 complex; cytoplasmic part;	organic cyclic compound binding; heterocyclic compound binding; translation factor activity, RNA binding; RNA binding; nucleoside phosphate binding; translation initiation factor binding; binding; nucleic acid binding; translation initiation factor activity; protein binding; nucleotide binding; small molecule binding;	K03253	EIF3B; translation initiation factor 3 subunit B	afv03013 RNA transport - Aspergillus flavus;	IPR000504; IPR013979; IPR015943; IPR012677;	RNA recognition motif domain; Translation initiation factor, beta propellor-like domain; WD40/YVTN repeat-like-containing domain; Nucleotide-binding alpha-beta plait domain;
B8MYL7	187	K	"Presequence translocase-associated motor subunit Pam17, putative"	AFLA_081560			mitochondria				K17806
B8MYT1	142	K	"AAA family ATPase, putative"	AFLA_082200	1.63265		nuclear			ATP binding; nucleoside phosphate binding; nucleoside binding; ion binding; hydrolase activity, acting on acid anhydrides; hydrolase activity; nucleotide binding; nucleoside-triphosphatase activity; organic cyclic compound binding; heterocyclic compound binding; ribonucleoside binding; carbohydrate derivative binding; pyrophosphatase activity; catalytic activity; ribonucleotide binding; binding; …				IPR003593; IPR003959; IPR027417;	AAA+ ATPase domain; ATPase, AAA-type, core; P-loop containing nucleoside triphosphate hydrolase;
B8MYU1	69	K	"mRNA splicing factor (Prp18), putative"	AFLA_082300	0.493537	0.116503	nuclear	RNA processing; cellular aromatic compound metabolic process; organic cyclic compound metabolic process; nitrogen compound metabolic process; primary metabolic process; cellular metabolic process; organic substance metabolic process; RNA metabolic process; metabolic process; nucleic acid metabolic process; heterocycle metabolic process; nucleobase-containing compound metabolic process; cellular m…	intracellular organelle; intracellular organelle part; macromolecular complex; intracellular part; spliceosomal complex; cell; organelle part; organelle; intracellular membrane-bounded organelle; nucleus; cell part; intracellular; ribonucleoprotein complex; intracellular ribonucleoprotein complex; membrane-bounded organelle; nuclear part;		K12817	PRPF18; pre-mRNA-splicing factor 18	afv03040 Spliceosome - Aspergillus flavus;	IPR014906; IPR004098;	Pre-mRNA processing factor 4 (PRP4)-like; Prp18;
B8MYW2	84	K	TCTP family protein	AFLA_082510	0.636979	0.0116738	cytosol							IPR011323; IPR011057;	Mss4/translationally controlled tumour-associated TCTP; Mss4-like;
B8MYW2	88	K	TCTP family protein	AFLA_082510	0.460424	0.00142433	cytosol							IPR011323; IPR011057;	Mss4/translationally controlled tumour-associated TCTP; Mss4-like;
B8MYW2	106	K	TCTP family protein	AFLA_082510	0.502064	0.0238987	cytosol							IPR011323; IPR011057;	Mss4/translationally controlled tumour-associated TCTP; Mss4-like;
B8MYW2	113	K	TCTP family protein	AFLA_082510	0.609844	0.000854614	cytosol							IPR011323; IPR011057;	Mss4/translationally controlled tumour-associated TCTP; Mss4-like;
B8MYW2	116	K	TCTP family protein	AFLA_082510	0.397005	0.00727235	cytosol							IPR011323; IPR011057;	Mss4/translationally controlled tumour-associated TCTP; Mss4-like;
B8MYW2	124	K	TCTP family protein	AFLA_082510	0.429239	0.000610682	cytosol							IPR011323; IPR011057;	Mss4/translationally controlled tumour-associated TCTP; Mss4-like;
B8MYW2	172	K	TCTP family protein	AFLA_082510	0.863013	0.0364792	cytosol							IPR011323; IPR011057;	Mss4/translationally controlled tumour-associated TCTP; Mss4-like;
B8MYY0	721	K	"Pseudouridine synthase TruD/Pus7, putative"	AFLA_082690	0.661131	0.00967918	nuclear	cellular aromatic compound metabolic process; pseudouridine synthesis; organic cyclic compound metabolic process; nitrogen compound metabolic process; primary metabolic process; RNA modification; cellular metabolic process; organic substance metabolic process; RNA metabolic process; metabolic process; nucleic acid metabolic process; heterocycle metabolic process; nucleobase-containing compound me…		organic cyclic compound binding; heterocyclic compound binding; RNA binding; isomerase activity; catalytic activity; binding; nucleic acid binding; intramolecular transferase activity; pseudouridine synthase activity;	K06176			IPR020103; IPR011760;	Pseudouridine synthase, catalytic domain; Pseudouridine synthase, TruD, insertion domain;
B8MZ17	213	K	"Heme/steroid binding domain protein, putative"	AFLA_083060			plasma membrane			organic cyclic compound binding; heterocyclic compound binding; heme binding; tetrapyrrole binding; binding;				IPR001199;	Cytochrome b5-like heme/steroid binding domain;
B8MZ48	305	K	"Glutathione oxidoreductase Glr1, putative"	AFLA_083370	0.598304	0.00142517	mitochondria	sulfur compound metabolic process; regulation of cellular process; regulation of biological quality; peptide metabolic process; oxidation-reduction process; cell redox homeostasis; single-organism cellular process; nitrogen compound metabolic process; cellular homeostasis; single-organism process; cellular amide metabolic process; cellular metabolic process; organic substance metabolic process; h…		oxidoreductase activity, acting on NAD(P)H; nucleoside phosphate binding; flavin adenine dinucleotide binding; ion binding; antioxidant activity; nucleotide binding; oxidoreductase activity, acting on a sulfur group of donors, NAD(P) as acceptor; cofactor binding; glutathione-disulfide reductase activity; oxidoreductase activity; disulfide oxidoreductase activity; heterocyclic compound binding; o…	K00383	GSR; glutathione reductase (NADPH) [EC:1.8.1.7]	afv00480 Glutathione metabolism - Aspergillus flavus;	IPR016156; IPR004099; IPR023753;	FAD/NAD-linked reductase, dimerisation domain; Pyridine nucleotide-disulphide oxidoreductase, dimerisation domain; FAD/NAD(P)-binding domain;
B8MZ48	497	K	"Glutathione oxidoreductase Glr1, putative"	AFLA_083370	0.508309		mitochondria	sulfur compound metabolic process; regulation of cellular process; regulation of biological quality; peptide metabolic process; oxidation-reduction process; cell redox homeostasis; single-organism cellular process; nitrogen compound metabolic process; cellular homeostasis; single-organism process; cellular amide metabolic process; cellular metabolic process; organic substance metabolic process; h…		oxidoreductase activity, acting on NAD(P)H; nucleoside phosphate binding; flavin adenine dinucleotide binding; ion binding; antioxidant activity; nucleotide binding; oxidoreductase activity, acting on a sulfur group of donors, NAD(P) as acceptor; cofactor binding; glutathione-disulfide reductase activity; oxidoreductase activity; disulfide oxidoreductase activity; heterocyclic compound binding; o…	K00383	GSR; glutathione reductase (NADPH) [EC:1.8.1.7]	afv00480 Glutathione metabolism - Aspergillus flavus;	IPR016156; IPR004099; IPR023753;	FAD/NAD-linked reductase, dimerisation domain; Pyridine nucleotide-disulphide oxidoreductase, dimerisation domain; FAD/NAD(P)-binding domain;
B8MZ48	498	K	"Glutathione oxidoreductase Glr1, putative"	AFLA_083370	0.533581	0.0150293	mitochondria	sulfur compound metabolic process; regulation of cellular process; regulation of biological quality; peptide metabolic process; oxidation-reduction process; cell redox homeostasis; single-organism cellular process; nitrogen compound metabolic process; cellular homeostasis; single-organism process; cellular amide metabolic process; cellular metabolic process; organic substance metabolic process; h…		oxidoreductase activity, acting on NAD(P)H; nucleoside phosphate binding; flavin adenine dinucleotide binding; ion binding; antioxidant activity; nucleotide binding; oxidoreductase activity, acting on a sulfur group of donors, NAD(P) as acceptor; cofactor binding; glutathione-disulfide reductase activity; oxidoreductase activity; disulfide oxidoreductase activity; heterocyclic compound binding; o…	K00383	GSR; glutathione reductase (NADPH) [EC:1.8.1.7]	afv00480 Glutathione metabolism - Aspergillus flavus;	IPR016156; IPR004099; IPR023753;	FAD/NAD-linked reductase, dimerisation domain; Pyridine nucleotide-disulphide oxidoreductase, dimerisation domain; FAD/NAD(P)-binding domain;
B8MZ49	411	K	"MAP kinase kinase (Pbs2), putative"	AFLA_083380	1.2627	0.368252	cytoskeleton	phosphorylation; cellular protein metabolic process; primary metabolic process; cellular metabolic process; phosphate-containing compound metabolic process; organic substance metabolic process; metabolic process; protein phosphorylation; phosphorus metabolic process; cellular macromolecule metabolic process; cellular protein modification process; protein metabolic process; macromolecule metabolic…		ATP binding; nucleoside phosphate binding; phosphotransferase activity, alcohol group as acceptor; nucleoside binding; ion binding; nucleotide binding; protein kinase activity; organic cyclic compound binding; heterocyclic compound binding; ribonucleoside binding; carbohydrate derivative binding; kinase activity; ribonucleotide binding; catalytic activity; binding; purine ribonucleoside binding; …	K11227	PBS2; mitogen-activated protein kinase kinase [EC:2.7.12.2]	afv04011 MAPK signaling pathway - yeast - Aspergillus flavus; afv04139 Mitophagy - yeast - Aspergillus flavus;	IPR000719; IPR011009;	Protein kinase domain; Protein kinase-like domain;
B8MZ60	193	K	"Sterol delta 5,6-desaturase, putative"	AFLA_083490	0.590717		plasma membrane	single-organism biosynthetic process; organic acid biosynthetic process; oxidation-reduction process; small molecule metabolic process; single-organism cellular process; single-organism process; biosynthetic process; cellular lipid metabolic process; fatty acid metabolic process; primary metabolic process; cellular metabolic process; fatty acid biosynthetic process; organic substance biosynthetic…	intrinsic component of membrane; membrane; integral component of membrane; membrane part;	iron ion binding; transition metal ion binding; catalytic activity; binding; ion binding; metal ion binding; cation binding; oxidoreductase activity;	K00227	SC5DL; Delta7-sterol 5-desaturase [EC:1.14.19.20]	afv01130 Biosynthesis of antibiotics - Aspergillus flavus; afv00100 Steroid biosynthesis - Aspergillus flavus; afv01100 Metabolic pathways - Aspergillus flavus; afv01110 Biosynthesis of secondary metabolites - Aspergillus flavus;	IPR006694;	Fatty acid hydroxylase;
B8MZ66	151	K	"Coatomer subunit delta, putative"	AFLA_083550	0.643777		nuclear	establishment of protein localization; transport; intracellular transport; cellular macromolecule localization; establishment of localization in cell; retrograde vesicle-mediated transport, Golgi to ER; vesicle-mediated transport; intracellular protein transport; Golgi vesicle transport; organic substance transport; protein localization; macromolecule localization; cellular protein localization; …	membrane; AP-type membrane coat adaptor complex; cytoplasmic vesicle; organelle membrane; membrane protein complex; COPI-coated vesicle; cytoplasm; vesicle; Golgi-associated vesicle membrane; cytoplasmic vesicle part; macromolecular complex; intracellular part; vesicle coat; cell; COPI-coated vesicle membrane; organelle part; coated vesicle membrane; COPI vesicle coat; membrane part; intracellula…		K20471			IPR028565; IPR022775; IPR011012;	Mu homology domain; AP complex, mu/sigma subunit; Longin-like domain;
B8MZ70	337	K	"Fatty acid hydroxylase, putative"	AFLA_083590	0.869565		cytosol, nuclear	organic acid biosynthetic process; membrane lipid metabolic process; single-organism process; biosynthetic process; cellular lipid metabolic process; cellular metabolic process; lipid biosynthetic process; organic substance metabolic process; metabolic process; monocarboxylic acid metabolic process; sphingolipid metabolic process; cellular process; lipid metabolic process; single-organism biosynt…	membrane; intracellular organelle; endoplasmic reticulum; cytoplasm; intrinsic component of membrane; endomembrane system; intracellular part; cell; integral component of membrane; intracellular membrane-bounded organelle; organelle; intracellular; cell part; membrane part; membrane-bounded organelle; cytoplasmic part;	organic cyclic compound binding; heterocyclic compound binding; heme binding; iron ion binding; transition metal ion binding; catalytic activity; binding; ion binding; metal ion binding; cation binding; fatty acid alpha-hydroxylase activity; tetrapyrrole binding; oxidoreductase activity;	K19703			IPR001199; IPR006694;	Cytochrome b5-like heme/steroid binding domain; Fatty acid hydroxylase;
B8MZA0	210	K	"Oxidoreductase, zinc-binding dehydrogenase family, putative"	AFLA_083890	0.522498	0.0132144	cytosol	single-organism process; metabolic process; oxidation-reduction process; single-organism metabolic process;		transition metal ion binding; catalytic activity; binding; ion binding; metal ion binding; cation binding; zinc ion binding; oxidoreductase activity;	K07119			IPR011032; IPR020843; IPR016040; IPR013149;	GroES-like; Polyketide synthase, enoylreductase domain; NAD(P)-binding domain; Alcohol dehydrogenase, C-terminal;
B8MZA0	213	K	"Oxidoreductase, zinc-binding dehydrogenase family, putative"	AFLA_083890	0.725806		cytosol	single-organism process; metabolic process; oxidation-reduction process; single-organism metabolic process;		transition metal ion binding; catalytic activity; binding; ion binding; metal ion binding; cation binding; zinc ion binding; oxidoreductase activity;	K07119			IPR011032; IPR020843; IPR016040; IPR013149;	GroES-like; Polyketide synthase, enoylreductase domain; NAD(P)-binding domain; Alcohol dehydrogenase, C-terminal;
B8MZA0	293	K	"Oxidoreductase, zinc-binding dehydrogenase family, putative"	AFLA_083890			cytosol	single-organism process; metabolic process; oxidation-reduction process; single-organism metabolic process;		transition metal ion binding; catalytic activity; binding; ion binding; metal ion binding; cation binding; zinc ion binding; oxidoreductase activity;	K07119			IPR011032; IPR020843; IPR016040; IPR013149;	GroES-like; Polyketide synthase, enoylreductase domain; NAD(P)-binding domain; Alcohol dehydrogenase, C-terminal;
B8MZA1	300	K	"DEAD box RNA helicase HelA, putative"	AFLA_083900	1.08687	0.277485	mitochondria			purine NTP-dependent helicase activity; ATP binding; nucleoside phosphate binding; helicase activity; ATP-dependent helicase activity; nucleoside binding; ion binding; hydrolase activity, acting on acid anhydrides; hydrolase activity; nucleotide binding; nucleoside-triphosphatase activity; ATPase activity; organic cyclic compound binding; heterocyclic compound binding; ribonucleoside binding; car…	K17679			IPR014014; IPR011545; IPR014001; IPR027417; IPR001650;	RNA helicase, DEAD-box type, Q motif; DEAD/DEAH box helicase domain; Helicase superfamily 1/2, ATP-binding domain; P-loop containing nucleoside triphosphate hydrolase; Helicase, C-terminal;
B8MZA1	310	K	"DEAD box RNA helicase HelA, putative"	AFLA_083900	0.721785		mitochondria			purine NTP-dependent helicase activity; ATP binding; nucleoside phosphate binding; helicase activity; ATP-dependent helicase activity; nucleoside binding; ion binding; hydrolase activity, acting on acid anhydrides; hydrolase activity; nucleotide binding; nucleoside-triphosphatase activity; ATPase activity; organic cyclic compound binding; heterocyclic compound binding; ribonucleoside binding; car…	K17679			IPR014014; IPR011545; IPR014001; IPR027417; IPR001650;	RNA helicase, DEAD-box type, Q motif; DEAD/DEAH box helicase domain; Helicase superfamily 1/2, ATP-binding domain; P-loop containing nucleoside triphosphate hydrolase; Helicase, C-terminal;
B8MZA3	384	K	Adenylosuccinate synthetase	AFLA_083920	0.57852	0.00956112	cytosol	nucleoside metabolic process; purine nucleoside metabolic process; purine ribonucleoside monophosphate metabolic process; nucleotide metabolic process; single-organism process; purine ribonucleoside biosynthetic process; nucleoside biosynthetic process; biosynthetic process; ribonucleoside monophosphate biosynthetic process; cellular metabolic process; phosphate-containing compound metabolic proc…	intracellular part; cell; cell part; intracellular; cytoplasm;	magnesium ion binding; nucleoside phosphate binding; ligase activity; nucleoside binding; ion binding; nucleotide binding; ligase activity, forming carbon-nitrogen bonds; organic cyclic compound binding; heterocyclic compound binding; ribonucleoside binding; carbohydrate derivative binding; catalytic activity; ribonucleotide binding; binding; purine ribonucleoside binding; cation binding; metal i…	K01939	purA; adenylosuccinate synthase [EC:6.3.4.4]	afv01100 Metabolic pathways - Aspergillus flavus; afv00250 Alanine, aspartate and glutamate metabolism - Aspergillus flavus; afv00230 Purine metabolism - Aspergillus flavus;	IPR027417;	P-loop containing nucleoside triphosphate hydrolase;
B8MZD3	241	K	Conserved protein typically associated with flavoprotein oxygenase OS=Aspergillus oryzae (strain 3.042) GN=Ao3042_03632 PE=4 SV=1	AFLA_084220	0.517241		cytosol	single-organism process; metabolic process; oxidation-reduction process; single-organism metabolic process;		riboflavin reductase (NADPH) activity; oxidoreductase activity, acting on the CH-NH group of donors; nucleoside phosphate binding; ion binding; nucleotide binding; cofactor binding; oxidoreductase activity; heterocyclic compound binding; organic cyclic compound binding; carbohydrate derivative binding; oxidoreductase activity, acting on the CH-NH group of donors, NAD or NADP as acceptor; catalyti…				IPR002563; IPR012349;	Flavin reductase like domain; FMN-binding split barrel;
B8MZE3	209	K	"Mitochondrial phosphate carrier protein (Mir1), putative"	AFLA_084330	0.533455	0.00812763	mitochondria	transport; transmembrane transport; localization; establishment of localization;	intrinsic component of membrane; membrane; integral component of membrane; membrane part;		K15102			IPR023395;	Mitochondrial carrier domain;
B8MZF4	207	K	"Autophagy protein Atg27, putative"	AFLA_084440	0.431245		extracellular							IPR009011;	Mannose-6-phosphate receptor binding domain;
B8MZF6	183	K	"Heat shock protein Hsp98/Hsp104/ClpA, putative"	AFLA_084460	0.816327		cytosol	metabolic process; response to stress; macromolecule metabolic process; protein metabolic process; primary metabolic process; response to stimulus; organic substance metabolic process;		ATP binding; nucleoside phosphate binding; nucleoside binding; ion binding; hydrolase activity, acting on acid anhydrides; hydrolase activity; nucleotide binding; nucleoside-triphosphatase activity; organic cyclic compound binding; heterocyclic compound binding; ribonucleoside binding; carbohydrate derivative binding; pyrophosphatase activity; catalytic activity; ribonucleotide binding; binding; …	K03695			IPR019489; IPR003593; IPR003959; IPR027417; IPR004176;	Clp ATPase, C-terminal; AAA+ ATPase domain; ATPase, AAA-type, core; P-loop containing nucleoside triphosphate hydrolase; Clp, N-terminal;
B8MZF6	483	K	"Heat shock protein Hsp98/Hsp104/ClpA, putative"	AFLA_084460	0.680707	0.000156408	cytosol	metabolic process; response to stress; macromolecule metabolic process; protein metabolic process; primary metabolic process; response to stimulus; organic substance metabolic process;		ATP binding; nucleoside phosphate binding; nucleoside binding; ion binding; hydrolase activity, acting on acid anhydrides; hydrolase activity; nucleotide binding; nucleoside-triphosphatase activity; organic cyclic compound binding; heterocyclic compound binding; ribonucleoside binding; carbohydrate derivative binding; pyrophosphatase activity; catalytic activity; ribonucleotide binding; binding; …	K03695			IPR019489; IPR003593; IPR003959; IPR027417; IPR004176;	Clp ATPase, C-terminal; AAA+ ATPase domain; ATPase, AAA-type, core; P-loop containing nucleoside triphosphate hydrolase; Clp, N-terminal;
B8MZF6	500	K	"Heat shock protein Hsp98/Hsp104/ClpA, putative"	AFLA_084460	0.494363		cytosol	metabolic process; response to stress; macromolecule metabolic process; protein metabolic process; primary metabolic process; response to stimulus; organic substance metabolic process;		ATP binding; nucleoside phosphate binding; nucleoside binding; ion binding; hydrolase activity, acting on acid anhydrides; hydrolase activity; nucleotide binding; nucleoside-triphosphatase activity; organic cyclic compound binding; heterocyclic compound binding; ribonucleoside binding; carbohydrate derivative binding; pyrophosphatase activity; catalytic activity; ribonucleotide binding; binding; …	K03695			IPR019489; IPR003593; IPR003959; IPR027417; IPR004176;	Clp ATPase, C-terminal; AAA+ ATPase domain; ATPase, AAA-type, core; P-loop containing nucleoside triphosphate hydrolase; Clp, N-terminal;
B8MZG9	84	K	"Hsp70 family chaperone Lhs1/Orp150, putative"	AFLA_084590	0.390236	0.00260984	extracellular			ATP binding; nucleoside phosphate binding; nucleoside binding; ion binding; nucleotide binding; organic cyclic compound binding; heterocyclic compound binding; ribonucleoside binding; carbohydrate derivative binding; ribonucleotide binding; binding; purine ribonucleoside binding; anion binding; purine ribonucleotide binding; adenyl ribonucleotide binding; adenyl nucleotide binding; purine nucleos…	K09486	HYOU1; hypoxia up-regulated 1	afv04141 Protein processing in endoplasmic reticulum - Aspergillus flavus;	IPR029048;	Heat shock protein 70kD, C-terminal domain;
B8MZH2	73	K	"40S ribosomal protein S5, putative"	AFLA_084620	0.89107	0.723193	cytosol	peptide metabolic process; peptide biosynthetic process; cellular protein metabolic process; nitrogen compound metabolic process; biosynthetic process; cellular amide metabolic process; primary metabolic process; organonitrogen compound biosynthetic process; organic substance biosynthetic process; cellular metabolic process; cellular biosynthetic process; organic substance metabolic process; meta…	intracellular organelle; ribosome; intracellular non-membrane-bounded organelle; small ribosomal subunit; cytoplasm; intracellular organelle part; macromolecular complex; intracellular part; cell; organelle part; non-membrane-bounded organelle; organelle; cell part; ribosomal subunit; intracellular; ribonucleoprotein complex; intracellular ribonucleoprotein complex; cytoplasmic part;	organic cyclic compound binding; heterocyclic compound binding; RNA binding; binding; nucleic acid binding; structural molecule activity; structural constituent of ribosome;	K02989	RP-S5e; small subunit ribosomal protein S5e	afv03010 Ribosome - Aspergillus flavus;	IPR023798;	Ribosomal protein S7 domain;
B8MZH2	202	K	"40S ribosomal protein S5, putative"	AFLA_084620	0.63		cytosol	peptide metabolic process; peptide biosynthetic process; cellular protein metabolic process; nitrogen compound metabolic process; biosynthetic process; cellular amide metabolic process; primary metabolic process; organonitrogen compound biosynthetic process; organic substance biosynthetic process; cellular metabolic process; cellular biosynthetic process; organic substance metabolic process; meta…	intracellular organelle; ribosome; intracellular non-membrane-bounded organelle; small ribosomal subunit; cytoplasm; intracellular organelle part; macromolecular complex; intracellular part; cell; organelle part; non-membrane-bounded organelle; organelle; cell part; ribosomal subunit; intracellular; ribonucleoprotein complex; intracellular ribonucleoprotein complex; cytoplasmic part;	organic cyclic compound binding; heterocyclic compound binding; RNA binding; binding; nucleic acid binding; structural molecule activity; structural constituent of ribosome;	K02989	RP-S5e; small subunit ribosomal protein S5e	afv03010 Ribosome - Aspergillus flavus;	IPR023798;	Ribosomal protein S7 domain;
B8MZH2	203	K	"40S ribosomal protein S5, putative"	AFLA_084620	0.718402	0.0343015	cytosol	peptide metabolic process; peptide biosynthetic process; cellular protein metabolic process; nitrogen compound metabolic process; biosynthetic process; cellular amide metabolic process; primary metabolic process; organonitrogen compound biosynthetic process; organic substance biosynthetic process; cellular metabolic process; cellular biosynthetic process; organic substance metabolic process; meta…	intracellular organelle; ribosome; intracellular non-membrane-bounded organelle; small ribosomal subunit; cytoplasm; intracellular organelle part; macromolecular complex; intracellular part; cell; organelle part; non-membrane-bounded organelle; organelle; cell part; ribosomal subunit; intracellular; ribonucleoprotein complex; intracellular ribonucleoprotein complex; cytoplasmic part;	organic cyclic compound binding; heterocyclic compound binding; RNA binding; binding; nucleic acid binding; structural molecule activity; structural constituent of ribosome;	K02989	RP-S5e; small subunit ribosomal protein S5e	afv03010 Ribosome - Aspergillus flavus;	IPR023798;	Ribosomal protein S7 domain;
B8MZH6	15	K	2-isopropylmalate synthase	AFLA_084660	0.661832	0.000149104	plasma membrane	cellular amino acid biosynthetic process; organic acid biosynthetic process; single-organism biosynthetic process; branched-chain amino acid biosynthetic process; small molecule metabolic process; leucine biosynthetic process; single-organism cellular process; nitrogen compound metabolic process; single-organism process; biosynthetic process; primary metabolic process; alpha-amino acid metabolic …		transferase activity, transferring acyl groups; 2-isopropylmalate synthase activity; catalytic activity; transferase activity; transferase activity, transferring acyl groups, acyl groups converted into alkyl on transfer;	K01649	leuA; 2-isopropylmalate synthase [EC:2.3.3.13]	afv01230 Biosynthesis of amino acids - Aspergillus flavus; afv01100 Metabolic pathways - Aspergillus flavus; afv00290 Valine, leucine and isoleucine biosynthesis - Aspergillus flavus; afv01210 2-Oxocarboxylic acid metabolism - Aspergillus flavus; afv00620 Pyruvate metabolism - Aspergillus flavus; afv01110 Biosynthesis of secondary metabolites - Aspergillus flavus;	IPR013785; IPR013709; IPR000891;	Aldolase-type TIM barrel; 2-isopropylmalate synthase LeuA, allosteric (dimerisation) domain; Pyruvate carboxyltransferase;
B8MZI3	52	K	"Protein translocation complex component (Npl1), putative"	AFLA_084730	0.621358	0.0523147	plasma membrane	intracellular transport; cellular component organization; establishment of protein localization to organelle; single-organism process; posttranslational protein targeting to membrane, translocation; protein transport; establishment of localization; protein targeting; protein targeting to membrane; establishment of localization in cell; single-organism localization; protein localization to endopla…	cell; intracellular; cell part;	substrate-specific transporter activity; protein binding; protein transporter activity; binding; transporter activity;	K09540	SEC63; translocation protein SEC63	afv04141 Protein processing in endoplasmic reticulum - Aspergillus flavus; afv03060 Protein export - Aspergillus flavus;	IPR004179; IPR014756; IPR001623; IPR000008;	Sec63 domain; Immunoglobulin E-set; DnaJ domain; C2 domain;
B8MZI5	187	K	Probable Xaa-Pro aminopeptidase AFLA_084750	AFLA_084750	0.639015	0.0140105	cytosol, nuclear			exopeptidase activity; peptidase activity; transition metal ion binding; catalytic activity; binding; ion binding; cation binding; metal ion binding; peptidase activity, acting on L-amino acid peptides; hydrolase activity; metallopeptidase activity; aminopeptidase activity; manganese ion binding;	K14213			IPR007865; IPR029149; IPR000994; IPR028980;	Aminopeptidase P, N-terminal; Creatinase/Aminopeptidase P/Spt16, N-terminal; Peptidase M24; Creatinase/Aminopeptidase P, N-terminal;
B8MZN8	30	K	"Pre-rRNA processing nucleolar protein Sik1, putative"	AFLA_085280	0.956238	0.77604	cytosol				K14564	NOP56; nucleolar protein 56	afv03008 Ribosome biogenesis in eukaryotes - Aspergillus flavus;	IPR002687; IPR012974; IPR012976;	Nop domain; NOP5, N-terminal; NOSIC;
B8MZN8	405	K	"Pre-rRNA processing nucleolar protein Sik1, putative"	AFLA_085280			cytosol				K14564	NOP56; nucleolar protein 56	afv03008 Ribosome biogenesis in eukaryotes - Aspergillus flavus;	IPR002687; IPR012974; IPR012976;	Nop domain; NOP5, N-terminal; NOSIC;
B8MZN8	494	K	"Pre-rRNA processing nucleolar protein Sik1, putative"	AFLA_085280	1.2973		cytosol				K14564	NOP56; nucleolar protein 56	afv03008 Ribosome biogenesis in eukaryotes - Aspergillus flavus;	IPR002687; IPR012974; IPR012976;	Nop domain; NOP5, N-terminal; NOSIC;
B8MZN8	504	K	"Pre-rRNA processing nucleolar protein Sik1, putative"	AFLA_085280	0.677442	0.0860118	cytosol				K14564	NOP56; nucleolar protein 56	afv03008 Ribosome biogenesis in eukaryotes - Aspergillus flavus;	IPR002687; IPR012974; IPR012976;	Nop domain; NOP5, N-terminal; NOSIC;
B8MZQ0	236	K	"Phosphoglycerate mutase, 2,3-bisphosphoglycerate-independent"	AFLA_085400	0.373248	0.0396812	cytosol	monosaccharide catabolic process; single-organism carbohydrate catabolic process; single-organism catabolic process; small molecule metabolic process; single-organism process; small molecule catabolic process; primary metabolic process; carbohydrate metabolic process; organic substance metabolic process; carbohydrate catabolic process; glucose metabolic process; organic substance catabolic proces…	intracellular part; cell; cell part; intracellular; cytoplasm;	isomerase activity; transition metal ion binding; catalytic activity; binding; intramolecular transferase activity, phosphotransferases; ion binding; cation binding; metal ion binding; phosphoglycerate mutase activity; intramolecular transferase activity; manganese ion binding;	K15633	gpmI; 2,3-bisphosphoglycerate-independent phosphoglycerate mutase [EC:5.4.2.12]	afv00010 Glycolysis / Gluconeogenesis - Aspergillus flavus; afv01130 Biosynthesis of antibiotics - Aspergillus flavus; afv00260 Glycine, serine and threonine metabolism - Aspergillus flavus; afv01230 Biosynthesis of amino acids - Aspergillus flavus; afv01100 Metabolic pathways - Aspergillus flavus; afv00680 Methane metabolism - Aspergillus flavus; afv01110 Biosynthesis of secondary metabolites - …	IPR017849; IPR011258; IPR006124; IPR017850;	Alkaline phosphatase-like, alpha/beta/alpha; BPG-independent PGAM, N-terminal; Metalloenzyme; Alkaline-phosphatase-like, core domain;
B8MZQ0	244	K	"Phosphoglycerate mutase, 2,3-bisphosphoglycerate-independent"	AFLA_085400	0.335999	0.00119968	cytosol	monosaccharide catabolic process; single-organism carbohydrate catabolic process; single-organism catabolic process; small molecule metabolic process; single-organism process; small molecule catabolic process; primary metabolic process; carbohydrate metabolic process; organic substance metabolic process; carbohydrate catabolic process; glucose metabolic process; organic substance catabolic proces…	intracellular part; cell; cell part; intracellular; cytoplasm;	isomerase activity; transition metal ion binding; catalytic activity; binding; intramolecular transferase activity, phosphotransferases; ion binding; cation binding; metal ion binding; phosphoglycerate mutase activity; intramolecular transferase activity; manganese ion binding;	K15633	gpmI; 2,3-bisphosphoglycerate-independent phosphoglycerate mutase [EC:5.4.2.12]	afv00010 Glycolysis / Gluconeogenesis - Aspergillus flavus; afv01130 Biosynthesis of antibiotics - Aspergillus flavus; afv00260 Glycine, serine and threonine metabolism - Aspergillus flavus; afv01230 Biosynthesis of amino acids - Aspergillus flavus; afv01100 Metabolic pathways - Aspergillus flavus; afv00680 Methane metabolism - Aspergillus flavus; afv01110 Biosynthesis of secondary metabolites - …	IPR017849; IPR011258; IPR006124; IPR017850;	Alkaline phosphatase-like, alpha/beta/alpha; BPG-independent PGAM, N-terminal; Metalloenzyme; Alkaline-phosphatase-like, core domain;
B8MZQ0	286	K	"Phosphoglycerate mutase, 2,3-bisphosphoglycerate-independent"	AFLA_085400	0.514372		cytosol	monosaccharide catabolic process; single-organism carbohydrate catabolic process; single-organism catabolic process; small molecule metabolic process; single-organism process; small molecule catabolic process; primary metabolic process; carbohydrate metabolic process; organic substance metabolic process; carbohydrate catabolic process; glucose metabolic process; organic substance catabolic proces…	intracellular part; cell; cell part; intracellular; cytoplasm;	isomerase activity; transition metal ion binding; catalytic activity; binding; intramolecular transferase activity, phosphotransferases; ion binding; cation binding; metal ion binding; phosphoglycerate mutase activity; intramolecular transferase activity; manganese ion binding;	K15633	gpmI; 2,3-bisphosphoglycerate-independent phosphoglycerate mutase [EC:5.4.2.12]	afv00010 Glycolysis / Gluconeogenesis - Aspergillus flavus; afv01130 Biosynthesis of antibiotics - Aspergillus flavus; afv00260 Glycine, serine and threonine metabolism - Aspergillus flavus; afv01230 Biosynthesis of amino acids - Aspergillus flavus; afv01100 Metabolic pathways - Aspergillus flavus; afv00680 Methane metabolism - Aspergillus flavus; afv01110 Biosynthesis of secondary metabolites - …	IPR017849; IPR011258; IPR006124; IPR017850;	Alkaline phosphatase-like, alpha/beta/alpha; BPG-independent PGAM, N-terminal; Metalloenzyme; Alkaline-phosphatase-like, core domain;
B8MZQ0	329	K	"Phosphoglycerate mutase, 2,3-bisphosphoglycerate-independent"	AFLA_085400	0.708812	0.00125179	cytosol	monosaccharide catabolic process; single-organism carbohydrate catabolic process; single-organism catabolic process; small molecule metabolic process; single-organism process; small molecule catabolic process; primary metabolic process; carbohydrate metabolic process; organic substance metabolic process; carbohydrate catabolic process; glucose metabolic process; organic substance catabolic proces…	intracellular part; cell; cell part; intracellular; cytoplasm;	isomerase activity; transition metal ion binding; catalytic activity; binding; intramolecular transferase activity, phosphotransferases; ion binding; cation binding; metal ion binding; phosphoglycerate mutase activity; intramolecular transferase activity; manganese ion binding;	K15633	gpmI; 2,3-bisphosphoglycerate-independent phosphoglycerate mutase [EC:5.4.2.12]	afv00010 Glycolysis / Gluconeogenesis - Aspergillus flavus; afv01130 Biosynthesis of antibiotics - Aspergillus flavus; afv00260 Glycine, serine and threonine metabolism - Aspergillus flavus; afv01230 Biosynthesis of amino acids - Aspergillus flavus; afv01100 Metabolic pathways - Aspergillus flavus; afv00680 Methane metabolism - Aspergillus flavus; afv01110 Biosynthesis of secondary metabolites - …	IPR017849; IPR011258; IPR006124; IPR017850;	Alkaline phosphatase-like, alpha/beta/alpha; BPG-independent PGAM, N-terminal; Metalloenzyme; Alkaline-phosphatase-like, core domain;
B8MZQ0	438	K	"Phosphoglycerate mutase, 2,3-bisphosphoglycerate-independent"	AFLA_085400	0.605144		cytosol	monosaccharide catabolic process; single-organism carbohydrate catabolic process; single-organism catabolic process; small molecule metabolic process; single-organism process; small molecule catabolic process; primary metabolic process; carbohydrate metabolic process; organic substance metabolic process; carbohydrate catabolic process; glucose metabolic process; organic substance catabolic proces…	intracellular part; cell; cell part; intracellular; cytoplasm;	isomerase activity; transition metal ion binding; catalytic activity; binding; intramolecular transferase activity, phosphotransferases; ion binding; cation binding; metal ion binding; phosphoglycerate mutase activity; intramolecular transferase activity; manganese ion binding;	K15633	gpmI; 2,3-bisphosphoglycerate-independent phosphoglycerate mutase [EC:5.4.2.12]	afv00010 Glycolysis / Gluconeogenesis - Aspergillus flavus; afv01130 Biosynthesis of antibiotics - Aspergillus flavus; afv00260 Glycine, serine and threonine metabolism - Aspergillus flavus; afv01230 Biosynthesis of amino acids - Aspergillus flavus; afv01100 Metabolic pathways - Aspergillus flavus; afv00680 Methane metabolism - Aspergillus flavus; afv01110 Biosynthesis of secondary metabolites - …	IPR017849; IPR011258; IPR006124; IPR017850;	Alkaline phosphatase-like, alpha/beta/alpha; BPG-independent PGAM, N-terminal; Metalloenzyme; Alkaline-phosphatase-like, core domain;
B8MZQ2	410	K	Serine hydroxymethyltransferase	AFLA_085420	0.458	0.00586508	cytosol	cellular aromatic compound metabolic process; single-organism process; glycine metabolic process; tetrahydrofolate interconversion; cellular metabolic process; organic substance metabolic process; metabolic process; cellular amino acid metabolic process; cellular modified amino acid metabolic process; one-carbon metabolic process; heterocycle metabolic process; cellular nitrogen compound metaboli…		organic cyclic compound binding; heterocyclic compound binding; methyltransferase activity; catalytic activity; binding; ion binding; glycine hydroxymethyltransferase activity; transferase activity, transferring one-carbon groups; anion binding; hydroxymethyl-, formyl- and related transferase activity; cofactor binding; transferase activity; pyridoxal phosphate binding;	K00600	glyA; glycine hydroxymethyltransferase [EC:2.1.2.1]	afv01130 Biosynthesis of antibiotics - Aspergillus flavus; afv00260 Glycine, serine and threonine metabolism - Aspergillus flavus; afv01230 Biosynthesis of amino acids - Aspergillus flavus; afv00670 One carbon pool by folate - Aspergillus flavus; afv01100 Metabolic pathways - Aspergillus flavus; afv00630 Glyoxylate and dicarboxylate metabolism - Aspergillus flavus; afv00680 Methane metabolism - A…	IPR015424; IPR015422; IPR015421;	Pyridoxal phosphate-dependent transferase; Pyridoxal phosphate-dependent transferase, major region, subdomain 2; Pyridoxal phosphate-dependent transferase, major region, subdomain 1;
B8MZV8	78	K	Regulatory protein SUAPRGA1	AFLA_085980	0.88368	0.309544	mitochondria		mitochondrial matrix; intracellular organelle; mitochondrial part; cytoplasm; intracellular organelle part; intracellular part; cell; mitochondrion; organelle part; membrane-enclosed lumen; organelle; intracellular membrane-bounded organelle; intracellular organelle lumen; cell part; intracellular; membrane-bounded organelle; cytoplasmic part; organelle lumen;		K15414
B8MZX7	152	K	"Proteasome regulatory particle subunit (RpnL), putative"	AFLA_086170	0.774539	0.376212	nuclear	proteolysis; metabolic process; macromolecule metabolic process; protein metabolic process; primary metabolic process; organic substance metabolic process;	catalytic complex; proteasome complex; proteasome accessory complex; cell part; intracellular; proteasome regulatory particle; macromolecular complex; intracellular part; peptidase complex; cell; protein complex; endopeptidase complex;		K03031	PSMD8; 26S proteasome regulatory subunit N12	afv03050 Proteasome - Aspergillus flavus;	IPR033464;	CSN8/PSMD8/EIF3K;
B8MZY1	374	K	"Epoxide hydrolase, putative"	AFLA_086210	1.13943	0.362474	mitochondria			cis-stilbene-oxide hydrolase activity; hydrolase activity; hydrolase activity, acting on ether bonds; catalytic activity; ether hydrolase activity;				IPR010497; IPR029058;	Epoxide hydrolase, N-terminal; Alpha/Beta hydrolase fold;
B8MZY8	90	K	"NADH-ubiquinone oxidoreductase subunit GRIM-19, putative"	AFLA_086280	0.529303	0.00509676	cytosol
B8MZZ0	330	K	"Vacuolar import and degRadation protein, putative"	AFLA_086300	0.889831		nuclear			protein binding; binding;				IPR015943;	WD40/YVTN repeat-like-containing domain;
B8N000	97	K	Isocitrate dehydrogenase [NADP]	AFLA_086400	0.873362	0.102587	mitochondria	tricarboxylic acid metabolic process; oxidation-reduction process; small molecule metabolic process; single-organism cellular process; tricarboxylic acid cycle; single-organism process; isocitrate metabolic process; primary metabolic process; cellular respiration; cellular metabolic process; organic substance metabolic process; citrate metabolic process; metabolic process; generation of precursor…		magnesium ion binding; nucleoside phosphate binding; ion binding; isocitrate dehydrogenase activity; nucleotide binding; cofactor binding; oxidoreductase activity; oxidoreductase activity, acting on CH-OH group of donors; heterocyclic compound binding; organic cyclic compound binding; oxidoreductase activity, acting on the CH-OH group of donors, NAD or NADP as acceptor; catalytic activity; NAD bi…	K00031	IDH1; isocitrate dehydrogenase [EC:1.1.1.42]	afv01130 Biosynthesis of antibiotics - Aspergillus flavus; afv01230 Biosynthesis of amino acids - Aspergillus flavus; afv00480 Glutathione metabolism - Aspergillus flavus; afv01100 Metabolic pathways - Aspergillus flavus; afv00020 Citrate cycle (TCA cycle) - Aspergillus flavus; afv01210 2-Oxocarboxylic acid metabolism - Aspergillus flavus; afv04146 Peroxisome - Aspergillus flavus; afv01200 Carbon…	IPR024084;	Isopropylmalate dehydrogenase-like domain;
B8N000	156	K	Isocitrate dehydrogenase [NADP]	AFLA_086400	0.55313		mitochondria	tricarboxylic acid metabolic process; oxidation-reduction process; small molecule metabolic process; single-organism cellular process; tricarboxylic acid cycle; single-organism process; isocitrate metabolic process; primary metabolic process; cellular respiration; cellular metabolic process; organic substance metabolic process; citrate metabolic process; metabolic process; generation of precursor…		magnesium ion binding; nucleoside phosphate binding; ion binding; isocitrate dehydrogenase activity; nucleotide binding; cofactor binding; oxidoreductase activity; oxidoreductase activity, acting on CH-OH group of donors; heterocyclic compound binding; organic cyclic compound binding; oxidoreductase activity, acting on the CH-OH group of donors, NAD or NADP as acceptor; catalytic activity; NAD bi…	K00031	IDH1; isocitrate dehydrogenase [EC:1.1.1.42]	afv01130 Biosynthesis of antibiotics - Aspergillus flavus; afv01230 Biosynthesis of amino acids - Aspergillus flavus; afv00480 Glutathione metabolism - Aspergillus flavus; afv01100 Metabolic pathways - Aspergillus flavus; afv00020 Citrate cycle (TCA cycle) - Aspergillus flavus; afv01210 2-Oxocarboxylic acid metabolism - Aspergillus flavus; afv04146 Peroxisome - Aspergillus flavus; afv01200 Carbon…	IPR024084;	Isopropylmalate dehydrogenase-like domain;
B8N000	216	K	Isocitrate dehydrogenase [NADP]	AFLA_086400	0.58952	0.0159597	mitochondria	tricarboxylic acid metabolic process; oxidation-reduction process; small molecule metabolic process; single-organism cellular process; tricarboxylic acid cycle; single-organism process; isocitrate metabolic process; primary metabolic process; cellular respiration; cellular metabolic process; organic substance metabolic process; citrate metabolic process; metabolic process; generation of precursor…		magnesium ion binding; nucleoside phosphate binding; ion binding; isocitrate dehydrogenase activity; nucleotide binding; cofactor binding; oxidoreductase activity; oxidoreductase activity, acting on CH-OH group of donors; heterocyclic compound binding; organic cyclic compound binding; oxidoreductase activity, acting on the CH-OH group of donors, NAD or NADP as acceptor; catalytic activity; NAD bi…	K00031	IDH1; isocitrate dehydrogenase [EC:1.1.1.42]	afv01130 Biosynthesis of antibiotics - Aspergillus flavus; afv01230 Biosynthesis of amino acids - Aspergillus flavus; afv00480 Glutathione metabolism - Aspergillus flavus; afv01100 Metabolic pathways - Aspergillus flavus; afv00020 Citrate cycle (TCA cycle) - Aspergillus flavus; afv01210 2-Oxocarboxylic acid metabolism - Aspergillus flavus; afv04146 Peroxisome - Aspergillus flavus; afv01200 Carbon…	IPR024084;	Isopropylmalate dehydrogenase-like domain;
B8N000	312	K	Isocitrate dehydrogenase [NADP]	AFLA_086400	0.475286	0.00361654	mitochondria	tricarboxylic acid metabolic process; oxidation-reduction process; small molecule metabolic process; single-organism cellular process; tricarboxylic acid cycle; single-organism process; isocitrate metabolic process; primary metabolic process; cellular respiration; cellular metabolic process; organic substance metabolic process; citrate metabolic process; metabolic process; generation of precursor…		magnesium ion binding; nucleoside phosphate binding; ion binding; isocitrate dehydrogenase activity; nucleotide binding; cofactor binding; oxidoreductase activity; oxidoreductase activity, acting on CH-OH group of donors; heterocyclic compound binding; organic cyclic compound binding; oxidoreductase activity, acting on the CH-OH group of donors, NAD or NADP as acceptor; catalytic activity; NAD bi…	K00031	IDH1; isocitrate dehydrogenase [EC:1.1.1.42]	afv01130 Biosynthesis of antibiotics - Aspergillus flavus; afv01230 Biosynthesis of amino acids - Aspergillus flavus; afv00480 Glutathione metabolism - Aspergillus flavus; afv01100 Metabolic pathways - Aspergillus flavus; afv00020 Citrate cycle (TCA cycle) - Aspergillus flavus; afv01210 2-Oxocarboxylic acid metabolism - Aspergillus flavus; afv04146 Peroxisome - Aspergillus flavus; afv01200 Carbon…	IPR024084;	Isopropylmalate dehydrogenase-like domain;
B8N001	137	K	"C1 tetrahydrofolate synthase, putative"	AFLA_086410	0.72558	0.241711	mitochondria	cofactor biosynthetic process; pteridine-containing compound biosynthetic process; cellular aromatic compound metabolic process; organic acid biosynthetic process; cellular modified amino acid biosynthetic process; single-organism process; biosynthetic process; organonitrogen compound biosynthetic process; cellular metabolic process; organic substance metabolic process; metabolic process; heteroc…		oxidoreductase activity, acting on the CH-NH group of donors; ATP binding; nucleoside phosphate binding; ligase activity; nucleoside binding; ion binding; methylenetetrahydrofolate dehydrogenase (NADP+) activity; nucleotide binding; oxidoreductase activity; ligase activity, forming carbon-nitrogen bonds; organic cyclic compound binding; heterocyclic compound binding; ribonucleoside binding; carbo…	K00288	MTHFD; methylenetetrahydrofolate dehydrogenase (NADP+) / methenyltetrahydrofolate cyclohydrolase / formyltetrahydrofolate synthetase [EC:1.5.1.5 3.5.4.9 6.3.4.3]	afv00670 One carbon pool by folate - Aspergillus flavus; afv01100 Metabolic pathways - Aspergillus flavus;	IPR020631; IPR016040; IPR027417; IPR020630;	Tetrahydrofolate dehydrogenase/cyclohydrolase, NAD(P)-binding domain; NAD(P)-binding domain; P-loop containing nucleoside triphosphate hydrolase; Tetrahydrofolate dehydrogenase/cyclohydrolase, catalytic domain;
B8N001	847	K	"C1 tetrahydrofolate synthase, putative"	AFLA_086410	1.14745	0.374754	mitochondria	cofactor biosynthetic process; pteridine-containing compound biosynthetic process; cellular aromatic compound metabolic process; organic acid biosynthetic process; cellular modified amino acid biosynthetic process; single-organism process; biosynthetic process; organonitrogen compound biosynthetic process; cellular metabolic process; organic substance metabolic process; metabolic process; heteroc…		oxidoreductase activity, acting on the CH-NH group of donors; ATP binding; nucleoside phosphate binding; ligase activity; nucleoside binding; ion binding; methylenetetrahydrofolate dehydrogenase (NADP+) activity; nucleotide binding; oxidoreductase activity; ligase activity, forming carbon-nitrogen bonds; organic cyclic compound binding; heterocyclic compound binding; ribonucleoside binding; carbo…	K00288	MTHFD; methylenetetrahydrofolate dehydrogenase (NADP+) / methenyltetrahydrofolate cyclohydrolase / formyltetrahydrofolate synthetase [EC:1.5.1.5 3.5.4.9 6.3.4.3]	afv00670 One carbon pool by folate - Aspergillus flavus; afv01100 Metabolic pathways - Aspergillus flavus;	IPR020631; IPR016040; IPR027417; IPR020630;	Tetrahydrofolate dehydrogenase/cyclohydrolase, NAD(P)-binding domain; NAD(P)-binding domain; P-loop containing nucleoside triphosphate hydrolase; Tetrahydrofolate dehydrogenase/cyclohydrolase, catalytic domain;
B8N003	47	K	"Coactivator bridging factor 1 (Mbf1), putative"	AFLA_086430	0.507133	0.00805581	cytosol			organic cyclic compound binding; heterocyclic compound binding; DNA binding; sequence-specific DNA binding; binding; nucleic acid binding;	K03627			IPR010982; IPR001387; IPR013729;	Lambda repressor-like, DNA-binding domain; Cro/C1-type helix-turn-helix domain; Multiprotein bridging factor 1, N-terminal;
B8N008	104	K	Translational initiation factor 2 beta	AFLA_086480	0.534993	0.0242429	cytosol	peptide metabolic process; peptide biosynthetic process; cellular protein metabolic process; nitrogen compound metabolic process; biosynthetic process; cellular amide metabolic process; primary metabolic process; organonitrogen compound biosynthetic process; cellular metabolic process; organic substance biosynthetic process; cellular biosynthetic process; organic substance metabolic process; meta…		organic cyclic compound binding; heterocyclic compound binding; RNA binding; translation factor activity, RNA binding; binding; nucleic acid binding; translation initiation factor activity; protein binding;	K03238	EIF2S2; translation initiation factor 2 subunit 2	afv03013 RNA transport - Aspergillus flavus;	IPR016189; IPR016190; IPR002735;	Translation initiation factor IF2/IF5, N-terminal; Translation initiation factor IF2/IF5, zinc-binding; Translation initiation factor IF2/IF5;
B8N008	270	K	Translational initiation factor 2 beta	AFLA_086480	0.652638	0.119439	cytosol	peptide metabolic process; peptide biosynthetic process; cellular protein metabolic process; nitrogen compound metabolic process; biosynthetic process; cellular amide metabolic process; primary metabolic process; organonitrogen compound biosynthetic process; cellular metabolic process; organic substance biosynthetic process; cellular biosynthetic process; organic substance metabolic process; meta…		organic cyclic compound binding; heterocyclic compound binding; RNA binding; translation factor activity, RNA binding; binding; nucleic acid binding; translation initiation factor activity; protein binding;	K03238	EIF2S2; translation initiation factor 2 subunit 2	afv03013 RNA transport - Aspergillus flavus;	IPR016189; IPR016190; IPR002735;	Translation initiation factor IF2/IF5, N-terminal; Translation initiation factor IF2/IF5, zinc-binding; Translation initiation factor IF2/IF5;
B8N022	155	K	Glucose-6-phosphate 1-dehydrogenase	AFLA_086620	0.620831	0.0137206	cytosol	NADP metabolic process; pyridine nucleotide metabolic process; cellular aromatic compound metabolic process; nicotinamide nucleotide metabolic process; nucleotide metabolic process; single-organism process; cellular metabolic process; pyridine-containing compound metabolic process; phosphate-containing compound metabolic process; organic substance metabolic process; glucose metabolic process; glu…		oxidoreductase activity, acting on CH-OH group of donors; organic cyclic compound binding; heterocyclic compound binding; oxidoreductase activity, acting on the CH-OH group of donors, NAD or NADP as acceptor; nucleoside phosphate binding; catalytic activity; binding; glucose-6-phosphate dehydrogenase activity; NADP binding; nucleotide binding; cofactor binding; oxidoreductase activity; coenzyme b…	K00036	G6PD; glucose-6-phosphate 1-dehydrogenase [EC:1.1.1.49 1.1.1.363]	afv01130 Biosynthesis of antibiotics - Aspergillus flavus; afv00480 Glutathione metabolism - Aspergillus flavus; afv01100 Metabolic pathways - Aspergillus flavus; afv00030 Pentose phosphate pathway - Aspergillus flavus; afv01200 Carbon metabolism - Aspergillus flavus; afv01110 Biosynthesis of secondary metabolites - Aspergillus flavus;	IPR022675; IPR016040; IPR022674;	Glucose-6-phosphate dehydrogenase, C-terminal; NAD(P)-binding domain; Glucose-6-phosphate dehydrogenase, NAD-binding;
B8N022	222	K	Glucose-6-phosphate 1-dehydrogenase	AFLA_086620	1.09236	0.371986	cytosol	NADP metabolic process; pyridine nucleotide metabolic process; cellular aromatic compound metabolic process; nicotinamide nucleotide metabolic process; nucleotide metabolic process; single-organism process; cellular metabolic process; pyridine-containing compound metabolic process; phosphate-containing compound metabolic process; organic substance metabolic process; glucose metabolic process; glu…		oxidoreductase activity, acting on CH-OH group of donors; organic cyclic compound binding; heterocyclic compound binding; oxidoreductase activity, acting on the CH-OH group of donors, NAD or NADP as acceptor; nucleoside phosphate binding; catalytic activity; binding; glucose-6-phosphate dehydrogenase activity; NADP binding; nucleotide binding; cofactor binding; oxidoreductase activity; coenzyme b…	K00036	G6PD; glucose-6-phosphate 1-dehydrogenase [EC:1.1.1.49 1.1.1.363]	afv01130 Biosynthesis of antibiotics - Aspergillus flavus; afv00480 Glutathione metabolism - Aspergillus flavus; afv01100 Metabolic pathways - Aspergillus flavus; afv00030 Pentose phosphate pathway - Aspergillus flavus; afv01200 Carbon metabolism - Aspergillus flavus; afv01110 Biosynthesis of secondary metabolites - Aspergillus flavus;	IPR022675; IPR016040; IPR022674;	Glucose-6-phosphate dehydrogenase, C-terminal; NAD(P)-binding domain; Glucose-6-phosphate dehydrogenase, NAD-binding;
B8N022	300	K	Glucose-6-phosphate 1-dehydrogenase	AFLA_086620	0.712045	0.0563895	cytosol	NADP metabolic process; pyridine nucleotide metabolic process; cellular aromatic compound metabolic process; nicotinamide nucleotide metabolic process; nucleotide metabolic process; single-organism process; cellular metabolic process; pyridine-containing compound metabolic process; phosphate-containing compound metabolic process; organic substance metabolic process; glucose metabolic process; glu…		oxidoreductase activity, acting on CH-OH group of donors; organic cyclic compound binding; heterocyclic compound binding; oxidoreductase activity, acting on the CH-OH group of donors, NAD or NADP as acceptor; nucleoside phosphate binding; catalytic activity; binding; glucose-6-phosphate dehydrogenase activity; NADP binding; nucleotide binding; cofactor binding; oxidoreductase activity; coenzyme b…	K00036	G6PD; glucose-6-phosphate 1-dehydrogenase [EC:1.1.1.49 1.1.1.363]	afv01130 Biosynthesis of antibiotics - Aspergillus flavus; afv00480 Glutathione metabolism - Aspergillus flavus; afv01100 Metabolic pathways - Aspergillus flavus; afv00030 Pentose phosphate pathway - Aspergillus flavus; afv01200 Carbon metabolism - Aspergillus flavus; afv01110 Biosynthesis of secondary metabolites - Aspergillus flavus;	IPR022675; IPR016040; IPR022674;	Glucose-6-phosphate dehydrogenase, C-terminal; NAD(P)-binding domain; Glucose-6-phosphate dehydrogenase, NAD-binding;
B8N022	304	K	Glucose-6-phosphate 1-dehydrogenase	AFLA_086620	0.637295	0.04176	cytosol	NADP metabolic process; pyridine nucleotide metabolic process; cellular aromatic compound metabolic process; nicotinamide nucleotide metabolic process; nucleotide metabolic process; single-organism process; cellular metabolic process; pyridine-containing compound metabolic process; phosphate-containing compound metabolic process; organic substance metabolic process; glucose metabolic process; glu…		oxidoreductase activity, acting on CH-OH group of donors; organic cyclic compound binding; heterocyclic compound binding; oxidoreductase activity, acting on the CH-OH group of donors, NAD or NADP as acceptor; nucleoside phosphate binding; catalytic activity; binding; glucose-6-phosphate dehydrogenase activity; NADP binding; nucleotide binding; cofactor binding; oxidoreductase activity; coenzyme b…	K00036	G6PD; glucose-6-phosphate 1-dehydrogenase [EC:1.1.1.49 1.1.1.363]	afv01130 Biosynthesis of antibiotics - Aspergillus flavus; afv00480 Glutathione metabolism - Aspergillus flavus; afv01100 Metabolic pathways - Aspergillus flavus; afv00030 Pentose phosphate pathway - Aspergillus flavus; afv01200 Carbon metabolism - Aspergillus flavus; afv01110 Biosynthesis of secondary metabolites - Aspergillus flavus;	IPR022675; IPR016040; IPR022674;	Glucose-6-phosphate dehydrogenase, C-terminal; NAD(P)-binding domain; Glucose-6-phosphate dehydrogenase, NAD-binding;
B8N031	117	K	"Inorganic diphosphatase, putative"	AFLA_086710	0.923869	0.643414	mitochondria	metabolic process; cellular metabolic process; phosphorus metabolic process; cellular process; phosphate-containing compound metabolic process;	intracellular part; cell; cell part; intracellular; cytoplasm;	magnesium ion binding; inorganic diphosphatase activity; pyrophosphatase activity; catalytic activity; binding; ion binding; metal ion binding; cation binding; hydrolase activity, acting on acid anhydrides; hydrolase activity; hydrolase activity, acting on acid anhydrides, in phosphorus-containing anhydrides;	K01507	ppa; inorganic pyrophosphatase [EC:3.6.1.1]	afv00190 Oxidative phosphorylation - Aspergillus flavus;
B8N031	304	K	"Inorganic diphosphatase, putative"	AFLA_086710	0.529962	0.0841679	mitochondria	metabolic process; cellular metabolic process; phosphorus metabolic process; cellular process; phosphate-containing compound metabolic process;	intracellular part; cell; cell part; intracellular; cytoplasm;	magnesium ion binding; inorganic diphosphatase activity; pyrophosphatase activity; catalytic activity; binding; ion binding; metal ion binding; cation binding; hydrolase activity, acting on acid anhydrides; hydrolase activity; hydrolase activity, acting on acid anhydrides, in phosphorus-containing anhydrides;	K01507	ppa; inorganic pyrophosphatase [EC:3.6.1.1]	afv00190 Oxidative phosphorylation - Aspergillus flavus;
B8N031	324	K	"Inorganic diphosphatase, putative"	AFLA_086710	0.415412	0.00224288	mitochondria	metabolic process; cellular metabolic process; phosphorus metabolic process; cellular process; phosphate-containing compound metabolic process;	intracellular part; cell; cell part; intracellular; cytoplasm;	magnesium ion binding; inorganic diphosphatase activity; pyrophosphatase activity; catalytic activity; binding; ion binding; metal ion binding; cation binding; hydrolase activity, acting on acid anhydrides; hydrolase activity; hydrolase activity, acting on acid anhydrides, in phosphorus-containing anhydrides;	K01507	ppa; inorganic pyrophosphatase [EC:3.6.1.1]	afv00190 Oxidative phosphorylation - Aspergillus flavus;
B8N034	148	K	4-nitrophenylphosphatase	AFLA_086740	0.703448		cytosol	metabolic process;		hydrolase activity; catalytic activity; phosphoric ester hydrolase activity; phosphatase activity; hydrolase activity, acting on ester bonds;	K01101			IPR023215; IPR023214;	Nitrophenylphosphatase-like domain; HAD-like domain;
B8N044	1072	K	Structural maintenance of chromosomes protein	AFLA_086840	1.44819		nuclear	mitotic cell cycle; cellular component organization; chromosome segregation; organelle fission; mitotic nuclear division; single-organism cellular process; single-organism process; mitotic sister chromatid segregation; mitotic cell cycle process; mitotic sister chromatid cohesion; single-organism organelle organization; sister chromatid segregation; chromosome organization; nuclear chromosome seg…	intracellular organelle; intracellular non-membrane-bounded organelle; intracellular organelle part; macromolecular complex; intracellular part; cell; organelle part; chromosomal part; cohesin complex; non-membrane-bounded organelle; condensed chromosome; intracellular membrane-bounded organelle; organelle; nucleus; intracellular; cell part; chromosome; protein complex; membrane-bounded organelle;	ATP binding; nucleoside phosphate binding; macromolecular complex binding; nucleoside binding; ion binding; protein binding; chromatin binding; nucleotide binding; organic cyclic compound binding; heterocyclic compound binding; ribonucleoside binding; carbohydrate derivative binding; ribonucleotide binding; binding; purine ribonucleoside binding; anion binding; purine ribonucleotide binding; aden…	K06636	SMC1; structural maintenance of chromosome 1	afv04113 Meiosis - yeast - Aspergillus flavus; afv04111 Cell cycle - yeast - Aspergillus flavus;	IPR010935; IPR027417; IPR003395;	SMCs flexible hinge; P-loop containing nucleoside triphosphate hydrolase; RecF/RecN/SMC, N-terminal;
B8N050	59	K	Alpha-mannosidase	AFLA_086900	0.377929		cytosol, nuclear	single-organism carbohydrate metabolic process; metabolic process; single-organism metabolic process; small molecule metabolic process; monosaccharide metabolic process; mannose metabolic process; single-organism process; carbohydrate metabolic process; primary metabolic process; hexose metabolic process; organic substance metabolic process;		mannosidase activity; transition metal ion binding; catalytic activity; binding; alpha-mannosidase activity; ion binding; hydrolase activity, acting on glycosyl bonds; cation binding; hydrolase activity, hydrolyzing O-glycosyl compounds; carbohydrate binding; metal ion binding; hydrolase activity; zinc ion binding;	K01191	E3.2.1.24; alpha-mannosidase [EC:3.2.1.24]	afv00511 Other glycan degradation - Aspergillus flavus;	IPR011013; IPR011330; IPR027291; IPR028995; IPR011682; IPR000602; IPR015341;	Galactose mutarotase-like domain; Glycoside hydrolase/deacetylase, beta/alpha-barrel; Glycoside hydrolase 38/57, N-terminal domain; Glycoside hydrolase families 57/38, central domain; Glycosyl hydrolase family 38, C-terminal; Glycoside hydrolase family 38, N-terminal domain; Glycoside hydrolase family 38, central domain;
B8N054	56	K	"Eukaryotic translation initiation factor 4, putative"	AFLA_086940	0.898465	0.0825513	nuclear			nucleoside phosphate binding; ATP-dependent helicase activity; hydrolase activity, acting on acid anhydrides; translation initiation factor activity; hydrolase activity; ATPase activity; heterocyclic compound binding; organic cyclic compound binding; pyrophosphatase activity; catalytic activity; ribonucleotide binding; binding; purine ribonucleoside binding; anion binding; adenyl ribonucleotide b…	K03257	EIF4A; translation initiation factor 4A	afv03013 RNA transport - Aspergillus flavus;	IPR014014; IPR011545; IPR027417; IPR014001; IPR001650;	RNA helicase, DEAD-box type, Q motif; DEAD/DEAH box helicase domain; P-loop containing nucleoside triphosphate hydrolase; Helicase superfamily 1/2, ATP-binding domain; Helicase, C-terminal;
B8N054	229	K	"Eukaryotic translation initiation factor 4, putative"	AFLA_086940	0.611076	0.00018335	nuclear			nucleoside phosphate binding; ATP-dependent helicase activity; hydrolase activity, acting on acid anhydrides; translation initiation factor activity; hydrolase activity; ATPase activity; heterocyclic compound binding; organic cyclic compound binding; pyrophosphatase activity; catalytic activity; ribonucleotide binding; binding; purine ribonucleoside binding; anion binding; adenyl ribonucleotide b…	K03257	EIF4A; translation initiation factor 4A	afv03013 RNA transport - Aspergillus flavus;	IPR014014; IPR011545; IPR027417; IPR014001; IPR001650;	RNA helicase, DEAD-box type, Q motif; DEAD/DEAH box helicase domain; P-loop containing nucleoside triphosphate hydrolase; Helicase superfamily 1/2, ATP-binding domain; Helicase, C-terminal;
B8N054	275	K	"Eukaryotic translation initiation factor 4, putative"	AFLA_086940	0.628357	0.00896018	nuclear			nucleoside phosphate binding; ATP-dependent helicase activity; hydrolase activity, acting on acid anhydrides; translation initiation factor activity; hydrolase activity; ATPase activity; heterocyclic compound binding; organic cyclic compound binding; pyrophosphatase activity; catalytic activity; ribonucleotide binding; binding; purine ribonucleoside binding; anion binding; adenyl ribonucleotide b…	K03257	EIF4A; translation initiation factor 4A	afv03013 RNA transport - Aspergillus flavus;	IPR014014; IPR011545; IPR027417; IPR014001; IPR001650;	RNA helicase, DEAD-box type, Q motif; DEAD/DEAH box helicase domain; P-loop containing nucleoside triphosphate hydrolase; Helicase superfamily 1/2, ATP-binding domain; Helicase, C-terminal;
B8N071	59	K	Polymerase (RNA) II (DNA directed) polypeptide D	AFLA_087110	0.634693	0.00248255	nuclear	heterocycle biosynthetic process; cellular aromatic compound metabolic process; nucleic acid-templated transcription; nucleobase-containing compound biosynthetic process; organic cyclic compound metabolic process; nitrogen compound metabolic process; biosynthetic process; RNA biosynthetic process; primary metabolic process; organic substance biosynthetic process; cellular metabolic process; cellu…		organic cyclic compound binding; heterocyclic compound binding; nucleoside phosphate binding; nucleotidyltransferase activity; 5'-3' RNA polymerase activity; catalytic activity; RNA polymerase activity; binding; DNA-directed 5'-3' RNA polymerase activity; nucleotide binding; transferase activity; small molecule binding; transferase activity, transferring phosphorus-containing groups;	K03012	RPB4; DNA-directed RNA polymerase II subunit RPB4	afv00240 Pyrimidine metabolism - Aspergillus flavus; afv03020 RNA polymerase - Aspergillus flavus; afv01100 Metabolic pathways - Aspergillus flavus; afv00230 Purine metabolism - Aspergillus flavus;	IPR010997; IPR006590;	HRDC-like; RNA polymerase II, Rpb4, core;
B8N0A7	62	K	"FKBP-type peptidyl-prolyl isomerase, putative"	AFLA_087480	0.798338	0.302056	mitochondria	protein folding; cellular process;		peptidyl-prolyl cis-trans isomerase activity; isomerase activity; catalytic activity; cis-trans isomerase activity;	K09569			IPR001179;	FKBP-type peptidyl-prolyl cis-trans isomerase domain;
B8N0C1	186	K	"NmrA family transcriptional regulator, putative"	AFLA_087620	0.630393	0.0945586	cytosol							IPR016040; IPR008030;	NAD(P)-binding domain; NmrA-like domain;
B8N0D5	60	K	40S ribosomal protein S11	AFLA_087760	0.607629	0.0076947	mitochondria	peptide metabolic process; peptide biosynthetic process; cellular protein metabolic process; nitrogen compound metabolic process; biosynthetic process; cellular amide metabolic process; primary metabolic process; organonitrogen compound biosynthetic process; organic substance biosynthetic process; cellular metabolic process; cellular biosynthetic process; organic substance metabolic process; meta…	ribosome; organelle; intracellular organelle; intracellular non-membrane-bounded organelle; cell part; intracellular; cytoplasm; macromolecular complex; intracellular part; ribonucleoprotein complex; cell; intracellular ribonucleoprotein complex; cytoplasmic part; non-membrane-bounded organelle;	structural constituent of ribosome; structural molecule activity;	K02949	RP-S11e; small subunit ribosomal protein S11e	afv03010 Ribosome - Aspergillus flavus;	IPR012340; IPR032440;	Nucleic acid-binding, OB-fold; 40S ribosomal protein S11, N-terminal;
B8N0K5	280	K	ATP-dependent 6-phosphofructokinase	AFLA_024480	0.523477	0.000395822	mitochondria	ATP generation from ADP; nucleoside metabolic process; purine nucleoside metabolic process; nucleoside diphosphate phosphorylation; ADP metabolic process; pyridine nucleotide metabolic process; glycolytic process; purine ribonucleoside monophosphate metabolic process; nucleotide metabolic process; single-organism process; ribonucleoside diphosphate metabolic process; fructose 6-phosphate metaboli…	catalytic complex; transferase complex, transferring phosphorus-containing groups; cell part; intracellular; 6-phosphofructokinase complex; cytoplasm; macromolecular complex; cytosolic part; intracellular part; transferase complex; cell; cytosol; cytoplasmic part;	6-phosphofructokinase activity; ATP binding; nucleoside phosphate binding; phosphotransferase activity, alcohol group as acceptor; nucleoside binding; ion binding; nucleotide binding; organic cyclic compound binding; heterocyclic compound binding; ribonucleoside binding; carbohydrate derivative binding; carbohydrate kinase activity; kinase activity; ribonucleotide binding; catalytic activity; bin…	K00850	pfkA; 6-phosphofructokinase 1 [EC:2.7.1.11]	afv00010 Glycolysis / Gluconeogenesis - Aspergillus flavus; afv01130 Biosynthesis of antibiotics - Aspergillus flavus; afv01230 Biosynthesis of amino acids - Aspergillus flavus; afv01100 Metabolic pathways - Aspergillus flavus; afv00052 Galactose metabolism - Aspergillus flavus; afv00680 Methane metabolism - Aspergillus flavus; afv03018 RNA degradation - Aspergillus flavus; afv00051 Fructose and …	IPR000023;	Phosphofructokinase domain;
B8N0K5	366	K	ATP-dependent 6-phosphofructokinase	AFLA_024480			mitochondria	ATP generation from ADP; nucleoside metabolic process; purine nucleoside metabolic process; nucleoside diphosphate phosphorylation; ADP metabolic process; pyridine nucleotide metabolic process; glycolytic process; purine ribonucleoside monophosphate metabolic process; nucleotide metabolic process; single-organism process; ribonucleoside diphosphate metabolic process; fructose 6-phosphate metaboli…	catalytic complex; transferase complex, transferring phosphorus-containing groups; cell part; intracellular; 6-phosphofructokinase complex; cytoplasm; macromolecular complex; cytosolic part; intracellular part; transferase complex; cell; cytosol; cytoplasmic part;	6-phosphofructokinase activity; ATP binding; nucleoside phosphate binding; phosphotransferase activity, alcohol group as acceptor; nucleoside binding; ion binding; nucleotide binding; organic cyclic compound binding; heterocyclic compound binding; ribonucleoside binding; carbohydrate derivative binding; carbohydrate kinase activity; kinase activity; ribonucleotide binding; catalytic activity; bin…	K00850	pfkA; 6-phosphofructokinase 1 [EC:2.7.1.11]	afv00010 Glycolysis / Gluconeogenesis - Aspergillus flavus; afv01130 Biosynthesis of antibiotics - Aspergillus flavus; afv01230 Biosynthesis of amino acids - Aspergillus flavus; afv01100 Metabolic pathways - Aspergillus flavus; afv00052 Galactose metabolism - Aspergillus flavus; afv00680 Methane metabolism - Aspergillus flavus; afv03018 RNA degradation - Aspergillus flavus; afv00051 Fructose and …	IPR000023;	Phosphofructokinase domain;
B8N0K5	524	K	ATP-dependent 6-phosphofructokinase	AFLA_024480	0.553774	0.0104288	mitochondria	ATP generation from ADP; nucleoside metabolic process; purine nucleoside metabolic process; nucleoside diphosphate phosphorylation; ADP metabolic process; pyridine nucleotide metabolic process; glycolytic process; purine ribonucleoside monophosphate metabolic process; nucleotide metabolic process; single-organism process; ribonucleoside diphosphate metabolic process; fructose 6-phosphate metaboli…	catalytic complex; transferase complex, transferring phosphorus-containing groups; cell part; intracellular; 6-phosphofructokinase complex; cytoplasm; macromolecular complex; cytosolic part; intracellular part; transferase complex; cell; cytosol; cytoplasmic part;	6-phosphofructokinase activity; ATP binding; nucleoside phosphate binding; phosphotransferase activity, alcohol group as acceptor; nucleoside binding; ion binding; nucleotide binding; organic cyclic compound binding; heterocyclic compound binding; ribonucleoside binding; carbohydrate derivative binding; carbohydrate kinase activity; kinase activity; ribonucleotide binding; catalytic activity; bin…	K00850	pfkA; 6-phosphofructokinase 1 [EC:2.7.1.11]	afv00010 Glycolysis / Gluconeogenesis - Aspergillus flavus; afv01130 Biosynthesis of antibiotics - Aspergillus flavus; afv01230 Biosynthesis of amino acids - Aspergillus flavus; afv01100 Metabolic pathways - Aspergillus flavus; afv00052 Galactose metabolism - Aspergillus flavus; afv00680 Methane metabolism - Aspergillus flavus; afv03018 RNA degradation - Aspergillus flavus; afv00051 Fructose and …	IPR000023;	Phosphofructokinase domain;
B8N0Q1	31	K	"C6 transcription factor, putative"	AFLA_025860	0.77707		mitochondria	heterocycle biosynthetic process; cellular aromatic compound metabolic process; nucleic acid-templated transcription; nucleobase-containing compound biosynthetic process; organic cyclic compound metabolic process; nitrogen compound metabolic process; RNA biosynthetic process; biosynthetic process; primary metabolic process; organic substance biosynthetic process; cellular metabolic process; cellu…	organelle; intracellular membrane-bounded organelle; intracellular organelle; nucleus; cell part; intracellular; intracellular part; membrane-bounded organelle; cell;	organic cyclic compound binding; heterocyclic compound binding; DNA binding; transition metal ion binding; binding; ion binding; nucleic acid binding; metal ion binding; cation binding; zinc ion binding;				IPR007219;	Transcription factor domain, fungi;
B8N0Q6	383	K	DUF1682 domain protein OS=Aspergillus clavatus (strain ATCC 1007 / CBS 513.65 / DSM 816 / NCTC 3887 / NRRL 1) GN=ACLA_049170 PE=4 SV=1	AFLA_025910	0.565096	0.0186144	cytosol
B8N0R4	148	K	Clathrin light chain	AFLA_025990	0.255673	0.00573762	cytosol, nuclear	establishment of protein localization; transport; intracellular transport; cellular macromolecule localization; establishment of localization in cell; vesicle-mediated transport; intracellular protein transport; organic substance transport; protein localization; macromolecule localization; cellular protein localization; localization; protein transport; establishment of localization; cellular loca…	transport vesicle membrane; membrane; clathrin coat of trans-Golgi network vesicle; cytoplasmic vesicle; organelle membrane; membrane protein complex; cell periphery; vesicle; Golgi-associated vesicle membrane; cytoplasm; cytoplasmic vesicle part; macromolecular complex; intracellular part; vesicle coat; cell; organelle part; coated vesicle membrane; trans-Golgi network transport vesicle; clathri…	structural molecule activity;
B8N0R7	22	K	Calmodulin	AFLA_026020	0.523009	0.0325948	nuclear			cation binding; metal ion binding; calcium ion binding; binding; ion binding;	K02183	CALM; calmodulin	afv04070 Phosphatidylinositol signaling system - Aspergillus flavus;	IPR002048; IPR011992;	EF-hand domain; EF-hand domain pair;
B8N0R7	76	K	Calmodulin	AFLA_026020	0.375409	6.98754e-05	nuclear			cation binding; metal ion binding; calcium ion binding; binding; ion binding;	K02183	CALM; calmodulin	afv04070 Phosphatidylinositol signaling system - Aspergillus flavus;	IPR002048; IPR011992;	EF-hand domain; EF-hand domain pair;
B8N0R7	78	K	Calmodulin	AFLA_026020	0.52869	0.000543619	nuclear			cation binding; metal ion binding; calcium ion binding; binding; ion binding;	K02183	CALM; calmodulin	afv04070 Phosphatidylinositol signaling system - Aspergillus flavus;	IPR002048; IPR011992;	EF-hand domain; EF-hand domain pair;
B8N0S9	57	K	Alpha-amylase	AFLA_026140	0.379124	0.00452471	extracellular	organic substance catabolic process; metabolic process; primary metabolic process; carbohydrate metabolic process; catabolic process; organic substance metabolic process; carbohydrate catabolic process;		alpha-amylase activity; amylase activity; catalytic activity; binding; hydrolase activity, acting on glycosyl bonds; ion binding; metal ion binding; cation binding; hydrolase activity, hydrolyzing O-glycosyl compounds; hydrolase activity; calcium ion binding;	K01176	AMY; alpha-amylase [EC:3.2.1.1]	afv01100 Metabolic pathways - Aspergillus flavus; afv00500 Starch and sucrose metabolism - Aspergillus flavus;	IPR013780; IPR015340; IPR017853; IPR013781; IPR006047;	Glycosyl hydrolase, all-beta; Alpha-amylase, domain of unknown function DUF1966, C-terminal; Glycoside hydrolase superfamily; Glycoside hydrolase, catalytic domain; Glycosyl hydrolase, family 13, catalytic domain;
B8N0S9	410	K	Alpha-amylase	AFLA_026140	0.460751	0.00760333	extracellular	organic substance catabolic process; metabolic process; primary metabolic process; carbohydrate metabolic process; catabolic process; organic substance metabolic process; carbohydrate catabolic process;		alpha-amylase activity; amylase activity; catalytic activity; binding; hydrolase activity, acting on glycosyl bonds; ion binding; metal ion binding; cation binding; hydrolase activity, hydrolyzing O-glycosyl compounds; hydrolase activity; calcium ion binding;	K01176	AMY; alpha-amylase [EC:3.2.1.1]	afv01100 Metabolic pathways - Aspergillus flavus; afv00500 Starch and sucrose metabolism - Aspergillus flavus;	IPR013780; IPR015340; IPR017853; IPR013781; IPR006047;	Glycosyl hydrolase, all-beta; Alpha-amylase, domain of unknown function DUF1966, C-terminal; Glycoside hydrolase superfamily; Glycoside hydrolase, catalytic domain; Glycosyl hydrolase, family 13, catalytic domain;
B8N0V8	176	K	RNA polymerase II elongation factor ell1 OS=Aspergillus udagawae GN=AUD_2476 PE=4 SV=1	AFLA_026430	0.3165	0.00126468	nuclear				K15183
B8N0W2	121	K	Aspartate aminotransferase	AFLA_026470	0.40668	0.000519753	mitochondria	small molecule metabolic process; single-organism cellular process; nitrogen compound metabolic process; single-organism process; biosynthetic process; primary metabolic process; cellular metabolic process; organic substance metabolic process; metabolic process; cellular amino acid metabolic process; single-organism metabolic process; carboxylic acid metabolic process; organic acid metabolic proc…		organic cyclic compound binding; heterocyclic compound binding; transferase activity, transferring nitrogenous groups; L-aspartate:2-oxoglutarate aminotransferase activity; catalytic activity; binding; ion binding; anion binding; L-phenylalanine:2-oxoglutarate aminotransferase activity; L-phenylalanine aminotransferase activity; transaminase activity; cofactor binding; transferase activity; pyrid…	K14455	GOT2; aspartate aminotransferase, mitochondrial [EC:2.6.1.1]	afv01130 Biosynthesis of antibiotics - Aspergillus flavus; afv00400 Phenylalanine, tyrosine and tryptophan biosynthesis - Aspergillus flavus; afv00330 Arginine and proline metabolism - Aspergillus flavus; afv00350 Tyrosine metabolism - Aspergillus flavus; afv01230 Biosynthesis of amino acids - Aspergillus flavus; afv00360 Phenylalanine metabolism - Aspergillus flavus; afv01100 Metabolic pathways …	IPR015424; IPR004839; IPR015421;	Pyridoxal phosphate-dependent transferase; Aminotransferase, class I/classII; Pyridoxal phosphate-dependent transferase, major region, subdomain 1;
B8N0W2	177	K	Aspartate aminotransferase	AFLA_026470	0.453079	0.0535213	mitochondria	small molecule metabolic process; single-organism cellular process; nitrogen compound metabolic process; single-organism process; biosynthetic process; primary metabolic process; cellular metabolic process; organic substance metabolic process; metabolic process; cellular amino acid metabolic process; single-organism metabolic process; carboxylic acid metabolic process; organic acid metabolic proc…		organic cyclic compound binding; heterocyclic compound binding; transferase activity, transferring nitrogenous groups; L-aspartate:2-oxoglutarate aminotransferase activity; catalytic activity; binding; ion binding; anion binding; L-phenylalanine:2-oxoglutarate aminotransferase activity; L-phenylalanine aminotransferase activity; transaminase activity; cofactor binding; transferase activity; pyrid…	K14455	GOT2; aspartate aminotransferase, mitochondrial [EC:2.6.1.1]	afv01130 Biosynthesis of antibiotics - Aspergillus flavus; afv00400 Phenylalanine, tyrosine and tryptophan biosynthesis - Aspergillus flavus; afv00330 Arginine and proline metabolism - Aspergillus flavus; afv00350 Tyrosine metabolism - Aspergillus flavus; afv01230 Biosynthesis of amino acids - Aspergillus flavus; afv00360 Phenylalanine metabolism - Aspergillus flavus; afv01100 Metabolic pathways …	IPR015424; IPR004839; IPR015421;	Pyridoxal phosphate-dependent transferase; Aminotransferase, class I/classII; Pyridoxal phosphate-dependent transferase, major region, subdomain 1;
B8N0W2	359	K	Aspartate aminotransferase	AFLA_026470	0.602252	0.00122253	mitochondria	small molecule metabolic process; single-organism cellular process; nitrogen compound metabolic process; single-organism process; biosynthetic process; primary metabolic process; cellular metabolic process; organic substance metabolic process; metabolic process; cellular amino acid metabolic process; single-organism metabolic process; carboxylic acid metabolic process; organic acid metabolic proc…		organic cyclic compound binding; heterocyclic compound binding; transferase activity, transferring nitrogenous groups; L-aspartate:2-oxoglutarate aminotransferase activity; catalytic activity; binding; ion binding; anion binding; L-phenylalanine:2-oxoglutarate aminotransferase activity; L-phenylalanine aminotransferase activity; transaminase activity; cofactor binding; transferase activity; pyrid…	K14455	GOT2; aspartate aminotransferase, mitochondrial [EC:2.6.1.1]	afv01130 Biosynthesis of antibiotics - Aspergillus flavus; afv00400 Phenylalanine, tyrosine and tryptophan biosynthesis - Aspergillus flavus; afv00330 Arginine and proline metabolism - Aspergillus flavus; afv00350 Tyrosine metabolism - Aspergillus flavus; afv01230 Biosynthesis of amino acids - Aspergillus flavus; afv00360 Phenylalanine metabolism - Aspergillus flavus; afv01100 Metabolic pathways …	IPR015424; IPR004839; IPR015421;	Pyridoxal phosphate-dependent transferase; Aminotransferase, class I/classII; Pyridoxal phosphate-dependent transferase, major region, subdomain 1;
B8N0W9	301	K	"Sphinganine-1-phosphate aldolase BST1, putative"	AFLA_026540	0.820707		cytosol	metabolic process; single-organism metabolic process; small molecule metabolic process; single-organism cellular process; carboxylic acid metabolic process; single-organism process; organic acid metabolic process; cellular metabolic process; cellular process; oxoacid metabolic process; organic substance metabolic process;		organic cyclic compound binding; heterocyclic compound binding; catalytic activity; binding; carbon-carbon lyase activity; ion binding; carboxy-lyase activity; lyase activity; anion binding; cofactor binding; pyridoxal phosphate binding;	K01634	SGPL1; sphinganine-1-phosphate aldolase [EC:4.1.2.27]	afv00600 Sphingolipid metabolism - Aspergillus flavus; afv01100 Metabolic pathways - Aspergillus flavus;	IPR015424; IPR015421;	Pyridoxal phosphate-dependent transferase; Pyridoxal phosphate-dependent transferase, major region, subdomain 1;
B8N0W9	390	K	"Sphinganine-1-phosphate aldolase BST1, putative"	AFLA_026540	0.858474	0.00292648	cytosol	metabolic process; single-organism metabolic process; small molecule metabolic process; single-organism cellular process; carboxylic acid metabolic process; single-organism process; organic acid metabolic process; cellular metabolic process; cellular process; oxoacid metabolic process; organic substance metabolic process;		organic cyclic compound binding; heterocyclic compound binding; catalytic activity; binding; carbon-carbon lyase activity; ion binding; carboxy-lyase activity; lyase activity; anion binding; cofactor binding; pyridoxal phosphate binding;	K01634	SGPL1; sphinganine-1-phosphate aldolase [EC:4.1.2.27]	afv00600 Sphingolipid metabolism - Aspergillus flavus; afv01100 Metabolic pathways - Aspergillus flavus;	IPR015424; IPR015421;	Pyridoxal phosphate-dependent transferase; Pyridoxal phosphate-dependent transferase, major region, subdomain 1;
B8N0Z6	89	K	Peptidyl-prolyl cis-trans isomerase	AFLA_027710			cytosol	cellular protein metabolic process; primary metabolic process; peptidyl-proline modification; protein peptidyl-prolyl isomerization; cellular metabolic process; organic substance metabolic process; protein folding; peptidyl-amino acid modification; metabolic process; cellular macromolecule metabolic process; cellular protein modification process; protein metabolic process; macromolecule metabolic…		peptidyl-prolyl cis-trans isomerase activity; isomerase activity; catalytic activity; cis-trans isomerase activity;				IPR002130; IPR029000;	Cyclophilin-type peptidyl-prolyl cis-trans isomerase domain; Cyclophilin-like domain;
B8N0Z8	103	K	"Glycerol dehydrogenase (GldB), putative"	AFLA_027730	0.830088	0.0376246	cytosol	single-organism process; metabolic process; oxidation-reduction process; single-organism metabolic process;		catalytic activity; oxidoreductase activity;				IPR023210;	NADP-dependent oxidoreductase domain;
B8N0Z8	128	K	"Glycerol dehydrogenase (GldB), putative"	AFLA_027730	2.45556		cytosol	single-organism process; metabolic process; oxidation-reduction process; single-organism metabolic process;		catalytic activity; oxidoreductase activity;				IPR023210;	NADP-dependent oxidoreductase domain;
B8N106	379	K	Alkaline protease 1	alp1	0.595895	0.0456148	extracellular	proteolysis; metabolic process; macromolecule metabolic process; protein metabolic process; primary metabolic process; organic substance metabolic process;	extracellular region;	serine-type endopeptidase activity; endopeptidase activity; peptidase activity; catalytic activity; serine hydrolase activity; serine-type peptidase activity; peptidase activity, acting on L-amino acid peptides; hydrolase activity;				IPR009020; IPR000209; IPR010259;	Proteinase propeptide inhibitor; Peptidase S8/S53 domain; Peptidase S8 propeptide/proteinase inhibitor I9;
B8N108	283	K	"ATP binding protein, putative"	AFLA_027830	0.528967		mitochondria			organic cyclic compound binding; heterocyclic compound binding; nucleotide binding; nucleoside phosphate binding; binding; small molecule binding;	K06883			IPR027417;	P-loop containing nucleoside triphosphate hydrolase;
B8N134	210	K	Dihydrolipoamide acetyltransferase component of pyruvate dehydrogenase complex	AFLA_028090			mitochondria	metabolic process;		transferase activity, transferring acyl groups; catalytic activity; transferase activity;	K09699	DBT; 2-oxoisovalerate dehydrogenase E2 component (dihydrolipoyl transacylase) [EC:2.3.1.168]	afv01130 Biosynthesis of antibiotics - Aspergillus flavus; afv00640 Propanoate metabolism - Aspergillus flavus; afv01100 Metabolic pathways - Aspergillus flavus; afv00280 Valine, leucine and isoleucine degradation - Aspergillus flavus; afv01110 Biosynthesis of secondary metabolites - Aspergillus flavus;	IPR004167; IPR001078; IPR011053; IPR000089; IPR023213;	E3-binding domain; 2-oxoacid dehydrogenase acyltransferase, catalytic domain; Single hybrid motif; Biotin/lipoyl attachment; Chloramphenicol acetyltransferase-like domain;
B8N170	710	K	"Glutamate carboxypeptidase, putative"	AFLA_028450	0.44183	0.00163306	cytosol			carboxypeptidase activity; peptidase activity, acting on L-amino acid peptides; hydrolase activity; peptidase activity; exopeptidase activity; catalytic activity;	K01301			IPR003137; IPR007484; IPR007365;	PA domain; Peptidase M28; Transferrin receptor-like, dimerisation domain;
B8N174	153	K	"HMG box protein, putative"	AFLA_029390	0.628863	0.00221557	nuclear							IPR009071;	High mobility group box domain;
B8N174	253	K	"HMG box protein, putative"	AFLA_029390	0.951778	0.142454	nuclear							IPR009071;	High mobility group box domain;
B8N174	271	K	"HMG box protein, putative"	AFLA_029390	0.874355	0.388175	nuclear							IPR009071;	High mobility group box domain;
B8N179	116	K	NADH-cytochrome b5 reductase	AFLA_029440	0.727539	0.0226037	mitochondria	single-organism process; metabolic process; oxidation-reduction process; single-organism metabolic process;		catalytic activity; oxidoreductase activity;	K00326	E1.6.2.2; cytochrome-b5 reductase [EC:1.6.2.2]	afv00520 Amino sugar and nucleotide sugar metabolism - Aspergillus flavus;	IPR001433; IPR017927; IPR008333; IPR017938; IPR001709;	Oxidoreductase FAD/NAD(P)-binding; Ferredoxin reductase-type FAD-binding domain; Oxidoreductase, FAD-binding domain; Riboflavin synthase-like beta-barrel; Flavoprotein pyridine nucleotide cytochrome reductase;
B8N179	205	K	NADH-cytochrome b5 reductase	AFLA_029440	0.46024	0.00282363	mitochondria	single-organism process; metabolic process; oxidation-reduction process; single-organism metabolic process;		catalytic activity; oxidoreductase activity;	K00326	E1.6.2.2; cytochrome-b5 reductase [EC:1.6.2.2]	afv00520 Amino sugar and nucleotide sugar metabolism - Aspergillus flavus;	IPR001433; IPR017927; IPR008333; IPR017938; IPR001709;	Oxidoreductase FAD/NAD(P)-binding; Ferredoxin reductase-type FAD-binding domain; Oxidoreductase, FAD-binding domain; Riboflavin synthase-like beta-barrel; Flavoprotein pyridine nucleotide cytochrome reductase;
B8N179	228	K	NADH-cytochrome b5 reductase	AFLA_029440	0.652116	0.302401	mitochondria	single-organism process; metabolic process; oxidation-reduction process; single-organism metabolic process;		catalytic activity; oxidoreductase activity;	K00326	E1.6.2.2; cytochrome-b5 reductase [EC:1.6.2.2]	afv00520 Amino sugar and nucleotide sugar metabolism - Aspergillus flavus;	IPR001433; IPR017927; IPR008333; IPR017938; IPR001709;	Oxidoreductase FAD/NAD(P)-binding; Ferredoxin reductase-type FAD-binding domain; Oxidoreductase, FAD-binding domain; Riboflavin synthase-like beta-barrel; Flavoprotein pyridine nucleotide cytochrome reductase;
B8N179	317	K	NADH-cytochrome b5 reductase	AFLA_029440	0.571666	0.00360091	mitochondria	single-organism process; metabolic process; oxidation-reduction process; single-organism metabolic process;		catalytic activity; oxidoreductase activity;	K00326	E1.6.2.2; cytochrome-b5 reductase [EC:1.6.2.2]	afv00520 Amino sugar and nucleotide sugar metabolism - Aspergillus flavus;	IPR001433; IPR017927; IPR008333; IPR017938; IPR001709;	Oxidoreductase FAD/NAD(P)-binding; Ferredoxin reductase-type FAD-binding domain; Oxidoreductase, FAD-binding domain; Riboflavin synthase-like beta-barrel; Flavoprotein pyridine nucleotide cytochrome reductase;
B8N180	225	K	Ribosomal L18ae protein family	AFLA_029450	0.703986	0.0122298	mitochondria	peptide metabolic process; peptide biosynthetic process; cellular protein metabolic process; nitrogen compound metabolic process; biosynthetic process; cellular amide metabolic process; primary metabolic process; organonitrogen compound biosynthetic process; organic substance biosynthetic process; cellular metabolic process; cellular biosynthetic process; organic substance metabolic process; meta…	ribosome; organelle; intracellular organelle; intracellular non-membrane-bounded organelle; cell part; intracellular; cytoplasm; macromolecular complex; intracellular part; ribonucleoprotein complex; cell; intracellular ribonucleoprotein complex; cytoplasmic part; non-membrane-bounded organelle;	structural constituent of ribosome; structural molecule activity;	K02882	RP-L18Ae; large subunit ribosomal protein L18Ae	afv03010 Ribosome - Aspergillus flavus;	IPR023573;	Ribosomal protein 50S-L18Ae/60S-L20/60S-L18A;
B8N184	54	K	"Mitochondrial intermembrane space translocase subunit Tim10, putative"	AFLA_029490	0.741722		cytosol	cellular component organization; intracellular transport; establishment of protein localization to organelle; mitochondrial membrane organization; protein import; mitochondrial transport; single-organism process; protein transport; protein import into mitochondrial inner membrane; establishment of localization; protein targeting; establishment of localization in cell; single-organism localization…	organelle; intracellular membrane-bounded organelle; intracellular organelle; cell part; intracellular; cytoplasm; intracellular part; membrane-bounded organelle; cell; mitochondrion; cytoplasmic part;	metal ion binding; cation binding; binding; ion binding;	K17778			IPR004217;	Tim10/DDP family zinc finger;
B8N1A5	75	K	Metallopeptidase family M24 OS=Aspergillus flavus (strain ATCC MYA-384 / AF70) GN=P034_03086662 PE=4 SV=1	AFLA_029700	1.14923		cytosol			hydrolase activity; catalytic activity;				IPR000994;	Peptidase M24;
B8N1A5	119	K	Metallopeptidase family M24 OS=Aspergillus flavus (strain ATCC MYA-384 / AF70) GN=P034_03086662 PE=4 SV=1	AFLA_029700	0.909091		cytosol			hydrolase activity; catalytic activity;				IPR000994;	Peptidase M24;
B8N1C0	75	K	Cysteine-rich secreted protein	AFLA_029850	0.639984	0.104144	extracellular
B8N1C0	76	K	Cysteine-rich secreted protein	AFLA_029850	0.509839	0.000221398	extracellular
B8N1C0	254	K	Cysteine-rich secreted protein	AFLA_029850	0.494948	0.0349075	extracellular
B8N1D8	722	K	Eukaryotic translation initiation factor 3 subunit A	TIF32	0.577502	0.00603053	nuclear	cellular component biogenesis; regulation of cellular process; cellular component organization; ribonucleoprotein complex biogenesis; peptide metabolic process; ribonucleoprotein complex assembly; regulation of macromolecule metabolic process; posttranscriptional regulation of gene expression; cellular protein metabolic process; biosynthetic process; organonitrogen compound biosynthetic process; …	cell part; intracellular; translation preinitiation complex; cytoplasm; macromolecular complex; eukaryotic 43S preinitiation complex; intracellular part; ribonucleoprotein complex; protein complex; intracellular ribonucleoprotein complex; cell; eukaryotic 48S preinitiation complex; eukaryotic translation initiation factor 3 complex; cytoplasmic part;	organic cyclic compound binding; heterocyclic compound binding; RNA binding; translation factor activity, RNA binding; binding; nucleic acid binding; translation initiation factor activity; protein binding;	K03254	EIF3A; translation initiation factor 3 subunit A	afv03013 RNA transport - Aspergillus flavus;	IPR000717;	Proteasome component (PCI) domain;
B8N1D8	833	K	Eukaryotic translation initiation factor 3 subunit A	TIF32	0.586951	0.0118666	nuclear	cellular component biogenesis; regulation of cellular process; cellular component organization; ribonucleoprotein complex biogenesis; peptide metabolic process; ribonucleoprotein complex assembly; regulation of macromolecule metabolic process; posttranscriptional regulation of gene expression; cellular protein metabolic process; biosynthetic process; organonitrogen compound biosynthetic process; …	cell part; intracellular; translation preinitiation complex; cytoplasm; macromolecular complex; eukaryotic 43S preinitiation complex; intracellular part; ribonucleoprotein complex; protein complex; intracellular ribonucleoprotein complex; cell; eukaryotic 48S preinitiation complex; eukaryotic translation initiation factor 3 complex; cytoplasmic part;	organic cyclic compound binding; heterocyclic compound binding; RNA binding; translation factor activity, RNA binding; binding; nucleic acid binding; translation initiation factor activity; protein binding;	K03254	EIF3A; translation initiation factor 3 subunit A	afv03013 RNA transport - Aspergillus flavus;	IPR000717;	Proteasome component (PCI) domain;
B8N1D8	854	K	Eukaryotic translation initiation factor 3 subunit A	TIF32	0.836158		nuclear	cellular component biogenesis; regulation of cellular process; cellular component organization; ribonucleoprotein complex biogenesis; peptide metabolic process; ribonucleoprotein complex assembly; regulation of macromolecule metabolic process; posttranscriptional regulation of gene expression; cellular protein metabolic process; biosynthetic process; organonitrogen compound biosynthetic process; …	cell part; intracellular; translation preinitiation complex; cytoplasm; macromolecular complex; eukaryotic 43S preinitiation complex; intracellular part; ribonucleoprotein complex; protein complex; intracellular ribonucleoprotein complex; cell; eukaryotic 48S preinitiation complex; eukaryotic translation initiation factor 3 complex; cytoplasmic part;	organic cyclic compound binding; heterocyclic compound binding; RNA binding; translation factor activity, RNA binding; binding; nucleic acid binding; translation initiation factor activity; protein binding;	K03254	EIF3A; translation initiation factor 3 subunit A	afv03013 RNA transport - Aspergillus flavus;	IPR000717;	Proteasome component (PCI) domain;
B8N1D8	861	K	Eukaryotic translation initiation factor 3 subunit A	TIF32	0.409489	0.0556711	nuclear	cellular component biogenesis; regulation of cellular process; cellular component organization; ribonucleoprotein complex biogenesis; peptide metabolic process; ribonucleoprotein complex assembly; regulation of macromolecule metabolic process; posttranscriptional regulation of gene expression; cellular protein metabolic process; biosynthetic process; organonitrogen compound biosynthetic process; …	cell part; intracellular; translation preinitiation complex; cytoplasm; macromolecular complex; eukaryotic 43S preinitiation complex; intracellular part; ribonucleoprotein complex; protein complex; intracellular ribonucleoprotein complex; cell; eukaryotic 48S preinitiation complex; eukaryotic translation initiation factor 3 complex; cytoplasmic part;	organic cyclic compound binding; heterocyclic compound binding; RNA binding; translation factor activity, RNA binding; binding; nucleic acid binding; translation initiation factor activity; protein binding;	K03254	EIF3A; translation initiation factor 3 subunit A	afv03013 RNA transport - Aspergillus flavus;	IPR000717;	Proteasome component (PCI) domain;
B8N1D8	891	K	Eukaryotic translation initiation factor 3 subunit A	TIF32			nuclear	cellular component biogenesis; regulation of cellular process; cellular component organization; ribonucleoprotein complex biogenesis; peptide metabolic process; ribonucleoprotein complex assembly; regulation of macromolecule metabolic process; posttranscriptional regulation of gene expression; cellular protein metabolic process; biosynthetic process; organonitrogen compound biosynthetic process; …	cell part; intracellular; translation preinitiation complex; cytoplasm; macromolecular complex; eukaryotic 43S preinitiation complex; intracellular part; ribonucleoprotein complex; protein complex; intracellular ribonucleoprotein complex; cell; eukaryotic 48S preinitiation complex; eukaryotic translation initiation factor 3 complex; cytoplasmic part;	organic cyclic compound binding; heterocyclic compound binding; RNA binding; translation factor activity, RNA binding; binding; nucleic acid binding; translation initiation factor activity; protein binding;	K03254	EIF3A; translation initiation factor 3 subunit A	afv03013 RNA transport - Aspergillus flavus;	IPR000717;	Proteasome component (PCI) domain;
B8N1F3	37	K	"Protein mitochondrial targeting protein (Mas1), putative"	AFLA_030180	0.677278	0.0298943	cytosol	protein folding; response to stimulus; response to stress; cellular process; response to heat; response to abiotic stimulus; response to temperature stimulus;		ATP binding; heat shock protein binding; nucleoside phosphate binding; nucleoside binding; ion binding; protein binding; nucleotide binding; organic cyclic compound binding; heterocyclic compound binding; ribonucleoside binding; carbohydrate derivative binding; ribonucleotide binding; binding; purine ribonucleoside binding; metal ion binding; cation binding; anion binding; purine ribonucleotide b…	K09503	DNAJA2; DnaJ homolog subfamily A member 2	afv04141 Protein processing in endoplasmic reticulum - Aspergillus flavus;	IPR008971; IPR002939; IPR001623; IPR001305;	HSP40/DnaJ peptide-binding; Chaperone DnaJ, C-terminal; DnaJ domain; Heat shock protein DnaJ, cysteine-rich domain;
B8N1J9	409	K	"NAD binding Rossmann fold oxidoreductase, putative"	AFLA_030640	0.542887	0.0474245	cytosol			catalytic activity; oxidoreductase activity;	K18106	GAAA; D-galacturonate reductase [EC:1.1.1.-]	afv01100 Metabolic pathways - Aspergillus flavus; afv00040 Pentose and glucuronate interconversions - Aspergillus flavus;	IPR000683; IPR016040;	Oxidoreductase, N-terminal; NAD(P)-binding domain;
B8N1K3	100	K	"Microtubule associated protein EB1, putative"	AFLA_030680	0.512249		cytosol			tubulin binding; protein binding; cytoskeletal protein binding; microtubule binding; binding;	K10436			IPR001715; IPR004953;	Calponin homology domain; EB1, C-terminal;
B8N1K6	207	K	Phosphoglucomutase PgmA	AFLA_030710	0.725806		cytosol	metabolic process; carbohydrate metabolic process; primary metabolic process; organic substance metabolic process;		magnesium ion binding; isomerase activity; catalytic activity; binding; intramolecular transferase activity, phosphotransferases; ion binding; metal ion binding; cation binding; intramolecular transferase activity;	K01835	pgm; phosphoglucomutase [EC:5.4.2.2]	afv00010 Glycolysis / Gluconeogenesis - Aspergillus flavus; afv01130 Biosynthesis of antibiotics - Aspergillus flavus; afv00520 Amino sugar and nucleotide sugar metabolism - Aspergillus flavus; afv01100 Metabolic pathways - Aspergillus flavus; afv00052 Galactose metabolism - Aspergillus flavus; afv00230 Purine metabolism - Aspergillus flavus; afv00500 Starch and sucrose metabolism - Aspergillus f…	IPR005846; IPR005843; IPR005845; IPR016055; IPR005844;	Alpha-D-phosphohexomutase, alpha/beta/alpha domain III; Alpha-D-phosphohexomutase, C-terminal; Alpha-D-phosphohexomutase, alpha/beta/alpha domain II; Alpha-D-phosphohexomutase, alpha/beta/alpha I/II/III; Alpha-D-phosphohexomutase, alpha/beta/alpha domain I;
B8N1K6	359	K	Phosphoglucomutase PgmA	AFLA_030710	0.47209	0.00127227	cytosol	metabolic process; carbohydrate metabolic process; primary metabolic process; organic substance metabolic process;		magnesium ion binding; isomerase activity; catalytic activity; binding; intramolecular transferase activity, phosphotransferases; ion binding; metal ion binding; cation binding; intramolecular transferase activity;	K01835	pgm; phosphoglucomutase [EC:5.4.2.2]	afv00010 Glycolysis / Gluconeogenesis - Aspergillus flavus; afv01130 Biosynthesis of antibiotics - Aspergillus flavus; afv00520 Amino sugar and nucleotide sugar metabolism - Aspergillus flavus; afv01100 Metabolic pathways - Aspergillus flavus; afv00052 Galactose metabolism - Aspergillus flavus; afv00230 Purine metabolism - Aspergillus flavus; afv00500 Starch and sucrose metabolism - Aspergillus f…	IPR005846; IPR005843; IPR005845; IPR016055; IPR005844;	Alpha-D-phosphohexomutase, alpha/beta/alpha domain III; Alpha-D-phosphohexomutase, C-terminal; Alpha-D-phosphohexomutase, alpha/beta/alpha domain II; Alpha-D-phosphohexomutase, alpha/beta/alpha I/II/III; Alpha-D-phosphohexomutase, alpha/beta/alpha domain I;
B8N1M4	13	K	"Saccharopine dehydrogenase [NAD(+), L-lysine-forming]"	AFLA_030890	0.747594	0.00193813	cytosol	organic acid biosynthetic process; aspartate family amino acid metabolic process; single-organism process; biosynthetic process; organonitrogen compound biosynthetic process; cellular metabolic process; organic substance metabolic process; metabolic process; cellular amino acid metabolic process; lysine biosynthetic process; alpha-amino acid biosynthetic process; cellular process; lysine biosynth…		saccharopine dehydrogenase (NAD+, L-lysine-forming) activity; oxidoreductase activity, acting on the CH-NH group of donors; oxidoreductase activity, acting on the CH-NH group of donors, NAD or NADP as acceptor; catalytic activity; oxidoreductase activity; saccharopine dehydrogenase activity;	K00290	LYS1; saccharopine dehydrogenase (NAD+, L-lysine forming) [EC:1.5.1.7]	afv01130 Biosynthesis of antibiotics - Aspergillus flavus; afv01230 Biosynthesis of amino acids - Aspergillus flavus; afv00310 Lysine degradation - Aspergillus flavus; afv01100 Metabolic pathways - Aspergillus flavus; afv00300 Lysine biosynthesis - Aspergillus flavus; afv01110 Biosynthesis of secondary metabolites - Aspergillus flavus;	IPR007698; IPR016040; IPR007886;	Alanine dehydrogenase/pyridine nucleotide transhydrogenase, NAD(H)-binding domain; NAD(P)-binding domain; Alanine dehydrogenase/pyridine nucleotide transhydrogenase, N-terminal;
B8N1M4	187	K	"Saccharopine dehydrogenase [NAD(+), L-lysine-forming]"	AFLA_030890	0.525896		cytosol	organic acid biosynthetic process; aspartate family amino acid metabolic process; single-organism process; biosynthetic process; organonitrogen compound biosynthetic process; cellular metabolic process; organic substance metabolic process; metabolic process; cellular amino acid metabolic process; lysine biosynthetic process; alpha-amino acid biosynthetic process; cellular process; lysine biosynth…		saccharopine dehydrogenase (NAD+, L-lysine-forming) activity; oxidoreductase activity, acting on the CH-NH group of donors; oxidoreductase activity, acting on the CH-NH group of donors, NAD or NADP as acceptor; catalytic activity; oxidoreductase activity; saccharopine dehydrogenase activity;	K00290	LYS1; saccharopine dehydrogenase (NAD+, L-lysine forming) [EC:1.5.1.7]	afv01130 Biosynthesis of antibiotics - Aspergillus flavus; afv01230 Biosynthesis of amino acids - Aspergillus flavus; afv00310 Lysine degradation - Aspergillus flavus; afv01100 Metabolic pathways - Aspergillus flavus; afv00300 Lysine biosynthesis - Aspergillus flavus; afv01110 Biosynthesis of secondary metabolites - Aspergillus flavus;	IPR007698; IPR016040; IPR007886;	Alanine dehydrogenase/pyridine nucleotide transhydrogenase, NAD(H)-binding domain; NAD(P)-binding domain; Alanine dehydrogenase/pyridine nucleotide transhydrogenase, N-terminal;
B8N1M4	232	K	"Saccharopine dehydrogenase [NAD(+), L-lysine-forming]"	AFLA_030890	0.338025	0.000429278	cytosol	organic acid biosynthetic process; aspartate family amino acid metabolic process; single-organism process; biosynthetic process; organonitrogen compound biosynthetic process; cellular metabolic process; organic substance metabolic process; metabolic process; cellular amino acid metabolic process; lysine biosynthetic process; alpha-amino acid biosynthetic process; cellular process; lysine biosynth…		saccharopine dehydrogenase (NAD+, L-lysine-forming) activity; oxidoreductase activity, acting on the CH-NH group of donors; oxidoreductase activity, acting on the CH-NH group of donors, NAD or NADP as acceptor; catalytic activity; oxidoreductase activity; saccharopine dehydrogenase activity;	K00290	LYS1; saccharopine dehydrogenase (NAD+, L-lysine forming) [EC:1.5.1.7]	afv01130 Biosynthesis of antibiotics - Aspergillus flavus; afv01230 Biosynthesis of amino acids - Aspergillus flavus; afv00310 Lysine degradation - Aspergillus flavus; afv01100 Metabolic pathways - Aspergillus flavus; afv00300 Lysine biosynthesis - Aspergillus flavus; afv01110 Biosynthesis of secondary metabolites - Aspergillus flavus;	IPR007698; IPR016040; IPR007886;	Alanine dehydrogenase/pyridine nucleotide transhydrogenase, NAD(H)-binding domain; NAD(P)-binding domain; Alanine dehydrogenase/pyridine nucleotide transhydrogenase, N-terminal;
B8N1M8	12	K	"Fructose-bisphosphate aldolase, class II"	AFLA_030930	0.921755	0.236163	cytosol	ATP generation from ADP; nucleoside metabolic process; purine nucleoside metabolic process; nucleoside diphosphate phosphorylation; ADP metabolic process; pyridine nucleotide metabolic process; glycolytic process; purine ribonucleoside monophosphate metabolic process; nucleotide metabolic process; single-organism process; ribonucleoside diphosphate metabolic process; nucleotide phosphorylation; p…		fructose-bisphosphate aldolase activity; transition metal ion binding; catalytic activity; binding; carbon-carbon lyase activity; ion binding; lyase activity; metal ion binding; cation binding; zinc ion binding; aldehyde-lyase activity;	K01624	FBA; fructose-bisphosphate aldolase, class II [EC:4.1.2.13]	afv00010 Glycolysis / Gluconeogenesis - Aspergillus flavus; afv01130 Biosynthesis of antibiotics - Aspergillus flavus; afv01230 Biosynthesis of amino acids - Aspergillus flavus; afv01100 Metabolic pathways - Aspergillus flavus; afv00680 Methane metabolism - Aspergillus flavus; afv00051 Fructose and mannose metabolism - Aspergillus flavus; afv00030 Pentose phosphate pathway - Aspergillus flavus; a…	IPR013785;	Aldolase-type TIM barrel;
B8N1M8	117	K	"Fructose-bisphosphate aldolase, class II"	AFLA_030930	0.452676	0.00102945	cytosol	ATP generation from ADP; nucleoside metabolic process; purine nucleoside metabolic process; nucleoside diphosphate phosphorylation; ADP metabolic process; pyridine nucleotide metabolic process; glycolytic process; purine ribonucleoside monophosphate metabolic process; nucleotide metabolic process; single-organism process; ribonucleoside diphosphate metabolic process; nucleotide phosphorylation; p…		fructose-bisphosphate aldolase activity; transition metal ion binding; catalytic activity; binding; carbon-carbon lyase activity; ion binding; lyase activity; metal ion binding; cation binding; zinc ion binding; aldehyde-lyase activity;	K01624	FBA; fructose-bisphosphate aldolase, class II [EC:4.1.2.13]	afv00010 Glycolysis / Gluconeogenesis - Aspergillus flavus; afv01130 Biosynthesis of antibiotics - Aspergillus flavus; afv01230 Biosynthesis of amino acids - Aspergillus flavus; afv01100 Metabolic pathways - Aspergillus flavus; afv00680 Methane metabolism - Aspergillus flavus; afv00051 Fructose and mannose metabolism - Aspergillus flavus; afv00030 Pentose phosphate pathway - Aspergillus flavus; a…	IPR013785;	Aldolase-type TIM barrel;
B8N1M8	233	K	"Fructose-bisphosphate aldolase, class II"	AFLA_030930	0.434783		cytosol	ATP generation from ADP; nucleoside metabolic process; purine nucleoside metabolic process; nucleoside diphosphate phosphorylation; ADP metabolic process; pyridine nucleotide metabolic process; glycolytic process; purine ribonucleoside monophosphate metabolic process; nucleotide metabolic process; single-organism process; ribonucleoside diphosphate metabolic process; nucleotide phosphorylation; p…		fructose-bisphosphate aldolase activity; transition metal ion binding; catalytic activity; binding; carbon-carbon lyase activity; ion binding; lyase activity; metal ion binding; cation binding; zinc ion binding; aldehyde-lyase activity;	K01624	FBA; fructose-bisphosphate aldolase, class II [EC:4.1.2.13]	afv00010 Glycolysis / Gluconeogenesis - Aspergillus flavus; afv01130 Biosynthesis of antibiotics - Aspergillus flavus; afv01230 Biosynthesis of amino acids - Aspergillus flavus; afv01100 Metabolic pathways - Aspergillus flavus; afv00680 Methane metabolism - Aspergillus flavus; afv00051 Fructose and mannose metabolism - Aspergillus flavus; afv00030 Pentose phosphate pathway - Aspergillus flavus; a…	IPR013785;	Aldolase-type TIM barrel;
B8N1M8	245	K	"Fructose-bisphosphate aldolase, class II"	AFLA_030930	0.279326	0.00241165	cytosol	ATP generation from ADP; nucleoside metabolic process; purine nucleoside metabolic process; nucleoside diphosphate phosphorylation; ADP metabolic process; pyridine nucleotide metabolic process; glycolytic process; purine ribonucleoside monophosphate metabolic process; nucleotide metabolic process; single-organism process; ribonucleoside diphosphate metabolic process; nucleotide phosphorylation; p…		fructose-bisphosphate aldolase activity; transition metal ion binding; catalytic activity; binding; carbon-carbon lyase activity; ion binding; lyase activity; metal ion binding; cation binding; zinc ion binding; aldehyde-lyase activity;	K01624	FBA; fructose-bisphosphate aldolase, class II [EC:4.1.2.13]	afv00010 Glycolysis / Gluconeogenesis - Aspergillus flavus; afv01130 Biosynthesis of antibiotics - Aspergillus flavus; afv01230 Biosynthesis of amino acids - Aspergillus flavus; afv01100 Metabolic pathways - Aspergillus flavus; afv00680 Methane metabolism - Aspergillus flavus; afv00051 Fructose and mannose metabolism - Aspergillus flavus; afv00030 Pentose phosphate pathway - Aspergillus flavus; a…	IPR013785;	Aldolase-type TIM barrel;
B8N1M8	246	K	"Fructose-bisphosphate aldolase, class II"	AFLA_030930	0.745134	0.00751663	cytosol	ATP generation from ADP; nucleoside metabolic process; purine nucleoside metabolic process; nucleoside diphosphate phosphorylation; ADP metabolic process; pyridine nucleotide metabolic process; glycolytic process; purine ribonucleoside monophosphate metabolic process; nucleotide metabolic process; single-organism process; ribonucleoside diphosphate metabolic process; nucleotide phosphorylation; p…		fructose-bisphosphate aldolase activity; transition metal ion binding; catalytic activity; binding; carbon-carbon lyase activity; ion binding; lyase activity; metal ion binding; cation binding; zinc ion binding; aldehyde-lyase activity;	K01624	FBA; fructose-bisphosphate aldolase, class II [EC:4.1.2.13]	afv00010 Glycolysis / Gluconeogenesis - Aspergillus flavus; afv01130 Biosynthesis of antibiotics - Aspergillus flavus; afv01230 Biosynthesis of amino acids - Aspergillus flavus; afv01100 Metabolic pathways - Aspergillus flavus; afv00680 Methane metabolism - Aspergillus flavus; afv00051 Fructose and mannose metabolism - Aspergillus flavus; afv00030 Pentose phosphate pathway - Aspergillus flavus; a…	IPR013785;	Aldolase-type TIM barrel;
B8N1M8	261	K	"Fructose-bisphosphate aldolase, class II"	AFLA_030930	0.614367		cytosol	ATP generation from ADP; nucleoside metabolic process; purine nucleoside metabolic process; nucleoside diphosphate phosphorylation; ADP metabolic process; pyridine nucleotide metabolic process; glycolytic process; purine ribonucleoside monophosphate metabolic process; nucleotide metabolic process; single-organism process; ribonucleoside diphosphate metabolic process; nucleotide phosphorylation; p…		fructose-bisphosphate aldolase activity; transition metal ion binding; catalytic activity; binding; carbon-carbon lyase activity; ion binding; lyase activity; metal ion binding; cation binding; zinc ion binding; aldehyde-lyase activity;	K01624	FBA; fructose-bisphosphate aldolase, class II [EC:4.1.2.13]	afv00010 Glycolysis / Gluconeogenesis - Aspergillus flavus; afv01130 Biosynthesis of antibiotics - Aspergillus flavus; afv01230 Biosynthesis of amino acids - Aspergillus flavus; afv01100 Metabolic pathways - Aspergillus flavus; afv00680 Methane metabolism - Aspergillus flavus; afv00051 Fructose and mannose metabolism - Aspergillus flavus; afv00030 Pentose phosphate pathway - Aspergillus flavus; a…	IPR013785;	Aldolase-type TIM barrel;
B8N1M8	275	K	"Fructose-bisphosphate aldolase, class II"	AFLA_030930	0.373058	0.00386807	cytosol	ATP generation from ADP; nucleoside metabolic process; purine nucleoside metabolic process; nucleoside diphosphate phosphorylation; ADP metabolic process; pyridine nucleotide metabolic process; glycolytic process; purine ribonucleoside monophosphate metabolic process; nucleotide metabolic process; single-organism process; ribonucleoside diphosphate metabolic process; nucleotide phosphorylation; p…		fructose-bisphosphate aldolase activity; transition metal ion binding; catalytic activity; binding; carbon-carbon lyase activity; ion binding; lyase activity; metal ion binding; cation binding; zinc ion binding; aldehyde-lyase activity;	K01624	FBA; fructose-bisphosphate aldolase, class II [EC:4.1.2.13]	afv00010 Glycolysis / Gluconeogenesis - Aspergillus flavus; afv01130 Biosynthesis of antibiotics - Aspergillus flavus; afv01230 Biosynthesis of amino acids - Aspergillus flavus; afv01100 Metabolic pathways - Aspergillus flavus; afv00680 Methane metabolism - Aspergillus flavus; afv00051 Fructose and mannose metabolism - Aspergillus flavus; afv00030 Pentose phosphate pathway - Aspergillus flavus; a…	IPR013785;	Aldolase-type TIM barrel;
B8N1M8	279	K	"Fructose-bisphosphate aldolase, class II"	AFLA_030930	0.449579	0.00179883	cytosol	ATP generation from ADP; nucleoside metabolic process; purine nucleoside metabolic process; nucleoside diphosphate phosphorylation; ADP metabolic process; pyridine nucleotide metabolic process; glycolytic process; purine ribonucleoside monophosphate metabolic process; nucleotide metabolic process; single-organism process; ribonucleoside diphosphate metabolic process; nucleotide phosphorylation; p…		fructose-bisphosphate aldolase activity; transition metal ion binding; catalytic activity; binding; carbon-carbon lyase activity; ion binding; lyase activity; metal ion binding; cation binding; zinc ion binding; aldehyde-lyase activity;	K01624	FBA; fructose-bisphosphate aldolase, class II [EC:4.1.2.13]	afv00010 Glycolysis / Gluconeogenesis - Aspergillus flavus; afv01130 Biosynthesis of antibiotics - Aspergillus flavus; afv01230 Biosynthesis of amino acids - Aspergillus flavus; afv01100 Metabolic pathways - Aspergillus flavus; afv00680 Methane metabolism - Aspergillus flavus; afv00051 Fructose and mannose metabolism - Aspergillus flavus; afv00030 Pentose phosphate pathway - Aspergillus flavus; a…	IPR013785;	Aldolase-type TIM barrel;
B8N1M8	329	K	"Fructose-bisphosphate aldolase, class II"	AFLA_030930	0.764411	0.0154836	cytosol	ATP generation from ADP; nucleoside metabolic process; purine nucleoside metabolic process; nucleoside diphosphate phosphorylation; ADP metabolic process; pyridine nucleotide metabolic process; glycolytic process; purine ribonucleoside monophosphate metabolic process; nucleotide metabolic process; single-organism process; ribonucleoside diphosphate metabolic process; nucleotide phosphorylation; p…		fructose-bisphosphate aldolase activity; transition metal ion binding; catalytic activity; binding; carbon-carbon lyase activity; ion binding; lyase activity; metal ion binding; cation binding; zinc ion binding; aldehyde-lyase activity;	K01624	FBA; fructose-bisphosphate aldolase, class II [EC:4.1.2.13]	afv00010 Glycolysis / Gluconeogenesis - Aspergillus flavus; afv01130 Biosynthesis of antibiotics - Aspergillus flavus; afv01230 Biosynthesis of amino acids - Aspergillus flavus; afv01100 Metabolic pathways - Aspergillus flavus; afv00680 Methane metabolism - Aspergillus flavus; afv00051 Fructose and mannose metabolism - Aspergillus flavus; afv00030 Pentose phosphate pathway - Aspergillus flavus; a…	IPR013785;	Aldolase-type TIM barrel;
B8N1P3	30	K	"FHA domain protein SNIP1, putative"	AFLA_031080	0.456674	0.0110409	nuclear			protein binding; binding;	K13108			IPR008984; IPR000253;	SMAD/FHA domain; Forkhead-associated (FHA) domain;
B8N1R9	72	K	"Meiotic sister chromatid recombination protein Ish1/Msc1, putative"	AFLA_032230	0.40116	0.01746	nuclear
B8N1S5	141	K	Conserved serine-rich protein	AFLA_032290	0.52201	5.78653e-05	nuclear
B8N1T0	597	K	Vacuolar protein sorting-associated protein 35	AFLA_032340	0.649034	0.00175155	nuclear	intracellular transport; vesicle-mediated transport; organic substance transport; protein transport; establishment of localization; cellular localization; endosomal transport; transport; establishment of protein localization; establishment of localization in cell; retrograde transport, endosome to Golgi; cytosolic transport; localization; macromolecule localization; protein localization;	membrane; retromer complex; cell part; membrane protein complex; membrane part; endomembrane system; macromolecular complex; protein complex; cell;	substrate-specific transporter activity; protein transporter activity; transporter activity;	K18468	VPS35; vacuolar protein sorting-associated protein 35	afv04144 Endocytosis - Aspergillus flavus;
B8N1U7	482	K	Galactokinase	AFLA_032510	0.445388	0.000839541	cytosol	phosphorylation; small molecule metabolic process; single-organism process; carbohydrate metabolic process; primary metabolic process; cellular metabolic process; phosphate-containing compound metabolic process; organic substance metabolic process; single-organism carbohydrate metabolic process; metabolic process; cellular carbohydrate metabolic process; phosphorus metabolic process; single-organ…	intracellular part; cell; cell part; intracellular; cytoplasm;	ATP binding; nucleoside phosphate binding; phosphotransferase activity, alcohol group as acceptor; nucleoside binding; ion binding; nucleotide binding; organic cyclic compound binding; heterocyclic compound binding; ribonucleoside binding; carbohydrate kinase activity; carbohydrate derivative binding; kinase activity; catalytic activity; ribonucleotide binding; binding; purine ribonucleoside bind…	K00849	galK; galactokinase [EC:2.7.1.6]	afv00520 Amino sugar and nucleotide sugar metabolism - Aspergillus flavus; afv01100 Metabolic pathways - Aspergillus flavus; afv00052 Galactose metabolism - Aspergillus flavus;	IPR019539; IPR020568; IPR006204; IPR014721; IPR013750;	Galactokinase galactose-binding domain; Ribosomal protein S5 domain 2-type fold; GHMP kinase N-terminal domain; Ribosomal protein S5 domain 2-type fold, subgroup; GHMP kinase, C-terminal domain;
B8N1U7	489	K	Galactokinase	AFLA_032510	0.585767	0.0020097	cytosol	phosphorylation; small molecule metabolic process; single-organism process; carbohydrate metabolic process; primary metabolic process; cellular metabolic process; phosphate-containing compound metabolic process; organic substance metabolic process; single-organism carbohydrate metabolic process; metabolic process; cellular carbohydrate metabolic process; phosphorus metabolic process; single-organ…	intracellular part; cell; cell part; intracellular; cytoplasm;	ATP binding; nucleoside phosphate binding; phosphotransferase activity, alcohol group as acceptor; nucleoside binding; ion binding; nucleotide binding; organic cyclic compound binding; heterocyclic compound binding; ribonucleoside binding; carbohydrate kinase activity; carbohydrate derivative binding; kinase activity; catalytic activity; ribonucleotide binding; binding; purine ribonucleoside bind…	K00849	galK; galactokinase [EC:2.7.1.6]	afv00520 Amino sugar and nucleotide sugar metabolism - Aspergillus flavus; afv01100 Metabolic pathways - Aspergillus flavus; afv00052 Galactose metabolism - Aspergillus flavus;	IPR019539; IPR020568; IPR006204; IPR014721; IPR013750;	Galactokinase galactose-binding domain; Ribosomal protein S5 domain 2-type fold; GHMP kinase N-terminal domain; Ribosomal protein S5 domain 2-type fold, subgroup; GHMP kinase, C-terminal domain;
B8N1X1	577	K	"Electron transfer flavoprotein-ubiquinone oxidoreductase, mitochondrial"	AFLA_032750			mitochondria	single-organism process; metabolic process; oxidation-reduction process; single-organism metabolic process;		electron-transferring-flavoprotein dehydrogenase activity; oxidoreductase activity, acting on the CH-NH group of donors; oxidoreductase activity, acting on the CH-NH group of donors, quinone or similar compound as acceptor; catalytic activity; iron-sulfur cluster binding; binding; metal cluster binding; oxidoreductase activity;	K00311			IPR017896; IPR023753;	4Fe-4S ferredoxin-type, iron-sulphur binding domain; FAD/NAD(P)-binding domain;
B8N1Y3	181	K	cAMP-dependent protein kinase regulatory subunit	AFLA_032870	0.576397	0.00123769	cytosol, nuclear	regulation of cellular process; regulation of phosphorylation; regulation of phosphorus metabolic process; regulation of biological process; regulation of cellular protein metabolic process; regulation of primary metabolic process; regulation of macromolecule metabolic process; regulation of protein metabolic process; regulation of protein modification process; regulation of protein phosphorylati…	catalytic complex; transferase complex, transferring phosphorus-containing groups; cell part; intracellular; macromolecular complex; intracellular part; transferase complex; serine/threonine protein kinase complex; cell; protein kinase complex; cAMP-dependent protein kinase complex;	cAMP binding; cyclic nucleotide binding; nucleoside phosphate binding; ion binding; kinase regulator activity; protein kinase regulator activity; nucleotide binding; molecular function regulator; organic cyclic compound binding; heterocyclic compound binding; carbohydrate derivative binding; kinase activity; enzyme regulator activity; catalytic activity; ribonucleotide binding; binding; purine ri…	K04739			IPR000595; IPR018490; IPR014710;	Cyclic nucleotide-binding domain; Cyclic nucleotide-binding-like; RmlC-like jelly roll fold;
B8N204	73	K	Cytosolic large ribosomal subunit protein L7A	AFLA_033980	0.753092	0.177974	nuclear	cellular component biogenesis; ribosome biogenesis; ribonucleoprotein complex biogenesis; cellular component organization or biogenesis;	cell part; intracellular; macromolecular complex; intracellular part; ribonucleoprotein complex; cell; intracellular ribonucleoprotein complex;		K02936	RP-L7Ae; large subunit ribosomal protein L7Ae	afv03010 Ribosome - Aspergillus flavus;	IPR029064; IPR004038;	50S ribosomal protein L30e-like; Ribosomal protein L7Ae/L30e/S12e/Gadd45;
B8N204	149	K	Cytosolic large ribosomal subunit protein L7A	AFLA_033980	0.795837	0.0362313	nuclear	cellular component biogenesis; ribosome biogenesis; ribonucleoprotein complex biogenesis; cellular component organization or biogenesis;	cell part; intracellular; macromolecular complex; intracellular part; ribonucleoprotein complex; cell; intracellular ribonucleoprotein complex;		K02936	RP-L7Ae; large subunit ribosomal protein L7Ae	afv03010 Ribosome - Aspergillus flavus;	IPR029064; IPR004038;	50S ribosomal protein L30e-like; Ribosomal protein L7Ae/L30e/S12e/Gadd45;
B8N204	195	K	Cytosolic large ribosomal subunit protein L7A	AFLA_033980	0.616366	0.0216308	nuclear	cellular component biogenesis; ribosome biogenesis; ribonucleoprotein complex biogenesis; cellular component organization or biogenesis;	cell part; intracellular; macromolecular complex; intracellular part; ribonucleoprotein complex; cell; intracellular ribonucleoprotein complex;		K02936	RP-L7Ae; large subunit ribosomal protein L7Ae	afv03010 Ribosome - Aspergillus flavus;	IPR029064; IPR004038;	50S ribosomal protein L30e-like; Ribosomal protein L7Ae/L30e/S12e/Gadd45;
B8N204	228	K	Cytosolic large ribosomal subunit protein L7A	AFLA_033980	0.646626	0.00320886	nuclear	cellular component biogenesis; ribosome biogenesis; ribonucleoprotein complex biogenesis; cellular component organization or biogenesis;	cell part; intracellular; macromolecular complex; intracellular part; ribonucleoprotein complex; cell; intracellular ribonucleoprotein complex;		K02936	RP-L7Ae; large subunit ribosomal protein L7Ae	afv03010 Ribosome - Aspergillus flavus;	IPR029064; IPR004038;	50S ribosomal protein L30e-like; Ribosomal protein L7Ae/L30e/S12e/Gadd45;
B8N211	36	K	"Aconitate hydratase, mitochondrial"	AFLA_034050	0.949085	0.0234887	mitochondria	tricarboxylic acid metabolic process; oxidation-reduction process; small molecule metabolic process; single-organism cellular process; tricarboxylic acid cycle; single-organism process; primary metabolic process; cellular respiration; cellular metabolic process; organic substance metabolic process; citrate metabolic process; metabolic process; generation of precursor metabolites and energy; aerob…		catalytic activity; binding; iron-sulfur cluster binding; aconitate hydratase activity; lyase activity; hydro-lyase activity; 4 iron, 4 sulfur cluster binding; carbon-oxygen lyase activity; metal cluster binding;	K01681	ACO; aconitate hydratase [EC:4.2.1.3]	afv01130 Biosynthesis of antibiotics - Aspergillus flavus; afv01230 Biosynthesis of amino acids - Aspergillus flavus; afv01100 Metabolic pathways - Aspergillus flavus; afv00020 Citrate cycle (TCA cycle) - Aspergillus flavus; afv00630 Glyoxylate and dicarboxylate metabolism - Aspergillus flavus; afv01210 2-Oxocarboxylic acid metabolism - Aspergillus flavus; afv01200 Carbon metabolism - Aspergillus…	IPR001030; IPR000573; IPR015932; IPR015928; IPR015931;	Aconitase/3-isopropylmalate dehydratase large subunit, alpha/beta/alpha domain; Aconitase A/isopropylmalate dehydratase small subunit, swivel domain; Aconitase/3-isopropylmalate dehydratase large subunit, alpha/beta/alpha, subdomain 2; Aconitase/3-isopropylmalate dehydratase, swivel; Aconitase/3-isopropylmalate dehydratase large subunit, alpha/beta/alpha, subdomain 1/3;
B8N211	153	K	"Aconitate hydratase, mitochondrial"	AFLA_034050	0.365364	0.0326931	mitochondria	tricarboxylic acid metabolic process; oxidation-reduction process; small molecule metabolic process; single-organism cellular process; tricarboxylic acid cycle; single-organism process; primary metabolic process; cellular respiration; cellular metabolic process; organic substance metabolic process; citrate metabolic process; metabolic process; generation of precursor metabolites and energy; aerob…		catalytic activity; binding; iron-sulfur cluster binding; aconitate hydratase activity; lyase activity; hydro-lyase activity; 4 iron, 4 sulfur cluster binding; carbon-oxygen lyase activity; metal cluster binding;	K01681	ACO; aconitate hydratase [EC:4.2.1.3]	afv01130 Biosynthesis of antibiotics - Aspergillus flavus; afv01230 Biosynthesis of amino acids - Aspergillus flavus; afv01100 Metabolic pathways - Aspergillus flavus; afv00020 Citrate cycle (TCA cycle) - Aspergillus flavus; afv00630 Glyoxylate and dicarboxylate metabolism - Aspergillus flavus; afv01210 2-Oxocarboxylic acid metabolism - Aspergillus flavus; afv01200 Carbon metabolism - Aspergillus…	IPR001030; IPR000573; IPR015932; IPR015928; IPR015931;	Aconitase/3-isopropylmalate dehydratase large subunit, alpha/beta/alpha domain; Aconitase A/isopropylmalate dehydratase small subunit, swivel domain; Aconitase/3-isopropylmalate dehydratase large subunit, alpha/beta/alpha, subdomain 2; Aconitase/3-isopropylmalate dehydratase, swivel; Aconitase/3-isopropylmalate dehydratase large subunit, alpha/beta/alpha, subdomain 1/3;
B8N211	370	K	"Aconitate hydratase, mitochondrial"	AFLA_034050	0.651395	0.00707461	mitochondria	tricarboxylic acid metabolic process; oxidation-reduction process; small molecule metabolic process; single-organism cellular process; tricarboxylic acid cycle; single-organism process; primary metabolic process; cellular respiration; cellular metabolic process; organic substance metabolic process; citrate metabolic process; metabolic process; generation of precursor metabolites and energy; aerob…		catalytic activity; binding; iron-sulfur cluster binding; aconitate hydratase activity; lyase activity; hydro-lyase activity; 4 iron, 4 sulfur cluster binding; carbon-oxygen lyase activity; metal cluster binding;	K01681	ACO; aconitate hydratase [EC:4.2.1.3]	afv01130 Biosynthesis of antibiotics - Aspergillus flavus; afv01230 Biosynthesis of amino acids - Aspergillus flavus; afv01100 Metabolic pathways - Aspergillus flavus; afv00020 Citrate cycle (TCA cycle) - Aspergillus flavus; afv00630 Glyoxylate and dicarboxylate metabolism - Aspergillus flavus; afv01210 2-Oxocarboxylic acid metabolism - Aspergillus flavus; afv01200 Carbon metabolism - Aspergillus…	IPR001030; IPR000573; IPR015932; IPR015928; IPR015931;	Aconitase/3-isopropylmalate dehydratase large subunit, alpha/beta/alpha domain; Aconitase A/isopropylmalate dehydratase small subunit, swivel domain; Aconitase/3-isopropylmalate dehydratase large subunit, alpha/beta/alpha, subdomain 2; Aconitase/3-isopropylmalate dehydratase, swivel; Aconitase/3-isopropylmalate dehydratase large subunit, alpha/beta/alpha, subdomain 1/3;
B8N211	377	K	"Aconitate hydratase, mitochondrial"	AFLA_034050	0.615569	0.00619422	mitochondria	tricarboxylic acid metabolic process; oxidation-reduction process; small molecule metabolic process; single-organism cellular process; tricarboxylic acid cycle; single-organism process; primary metabolic process; cellular respiration; cellular metabolic process; organic substance metabolic process; citrate metabolic process; metabolic process; generation of precursor metabolites and energy; aerob…		catalytic activity; binding; iron-sulfur cluster binding; aconitate hydratase activity; lyase activity; hydro-lyase activity; 4 iron, 4 sulfur cluster binding; carbon-oxygen lyase activity; metal cluster binding;	K01681	ACO; aconitate hydratase [EC:4.2.1.3]	afv01130 Biosynthesis of antibiotics - Aspergillus flavus; afv01230 Biosynthesis of amino acids - Aspergillus flavus; afv01100 Metabolic pathways - Aspergillus flavus; afv00020 Citrate cycle (TCA cycle) - Aspergillus flavus; afv00630 Glyoxylate and dicarboxylate metabolism - Aspergillus flavus; afv01210 2-Oxocarboxylic acid metabolism - Aspergillus flavus; afv01200 Carbon metabolism - Aspergillus…	IPR001030; IPR000573; IPR015932; IPR015928; IPR015931;	Aconitase/3-isopropylmalate dehydratase large subunit, alpha/beta/alpha domain; Aconitase A/isopropylmalate dehydratase small subunit, swivel domain; Aconitase/3-isopropylmalate dehydratase large subunit, alpha/beta/alpha, subdomain 2; Aconitase/3-isopropylmalate dehydratase, swivel; Aconitase/3-isopropylmalate dehydratase large subunit, alpha/beta/alpha, subdomain 1/3;
B8N211	705	K	"Aconitate hydratase, mitochondrial"	AFLA_034050	0.312012	0.000871647	mitochondria	tricarboxylic acid metabolic process; oxidation-reduction process; small molecule metabolic process; single-organism cellular process; tricarboxylic acid cycle; single-organism process; primary metabolic process; cellular respiration; cellular metabolic process; organic substance metabolic process; citrate metabolic process; metabolic process; generation of precursor metabolites and energy; aerob…		catalytic activity; binding; iron-sulfur cluster binding; aconitate hydratase activity; lyase activity; hydro-lyase activity; 4 iron, 4 sulfur cluster binding; carbon-oxygen lyase activity; metal cluster binding;	K01681	ACO; aconitate hydratase [EC:4.2.1.3]	afv01130 Biosynthesis of antibiotics - Aspergillus flavus; afv01230 Biosynthesis of amino acids - Aspergillus flavus; afv01100 Metabolic pathways - Aspergillus flavus; afv00020 Citrate cycle (TCA cycle) - Aspergillus flavus; afv00630 Glyoxylate and dicarboxylate metabolism - Aspergillus flavus; afv01210 2-Oxocarboxylic acid metabolism - Aspergillus flavus; afv01200 Carbon metabolism - Aspergillus…	IPR001030; IPR000573; IPR015932; IPR015928; IPR015931;	Aconitase/3-isopropylmalate dehydratase large subunit, alpha/beta/alpha domain; Aconitase A/isopropylmalate dehydratase small subunit, swivel domain; Aconitase/3-isopropylmalate dehydratase large subunit, alpha/beta/alpha, subdomain 2; Aconitase/3-isopropylmalate dehydratase, swivel; Aconitase/3-isopropylmalate dehydratase large subunit, alpha/beta/alpha, subdomain 1/3;
B8N225	373	K	"NADH-ubiquinone oxidoreductase 39 kDa subunit, putative"	AFLA_034190	0.659771	0.0100913	mitochondria			cofactor binding; catalytic activity; binding; coenzyme binding;	K03953	NDUFA9; NADH dehydrogenase (ubiquinone) 1 alpha subcomplex subunit 9	afv01100 Metabolic pathways - Aspergillus flavus; afv00190 Oxidative phosphorylation - Aspergillus flavus;	IPR001509; IPR016040;	NAD-dependent epimerase/dehydratase; NAD(P)-binding domain;
B8N230	126	K	Dienelactone hydrolase family protein	AFLA_034240	0.616997		cytosol			hydrolase activity; catalytic activity;				IPR029058; IPR002925;	Alpha/Beta hydrolase fold; Dienelactone hydrolase;
B8N230	196	K	Dienelactone hydrolase family protein	AFLA_034240	0.615373	0.00598517	cytosol			hydrolase activity; catalytic activity;				IPR029058; IPR002925;	Alpha/Beta hydrolase fold; Dienelactone hydrolase;
B8N234	33	K	"40S ribosomal protein S29, putative"	AFLA_034280	0.749079	0.0601474	mitochondria	peptide metabolic process; peptide biosynthetic process; cellular protein metabolic process; nitrogen compound metabolic process; biosynthetic process; cellular amide metabolic process; primary metabolic process; organonitrogen compound biosynthetic process; organic substance biosynthetic process; cellular metabolic process; cellular biosynthetic process; organic substance metabolic process; meta…	ribosome; intracellular organelle; intracellular non-membrane-bounded organelle; small ribosomal subunit; intracellular organelle part; cytoplasm; macromolecular complex; intracellular part; cell; organelle part; non-membrane-bounded organelle; organelle; ribosomal subunit; intracellular; cell part; ribonucleoprotein complex; intracellular ribonucleoprotein complex; cytoplasmic part;	organic cyclic compound binding; heterocyclic compound binding; RNA binding; binding; nucleic acid binding; structural molecule activity; structural constituent of ribosome;
B8N240	58	K	40S ribosomal protein S10b	AFLA_034340	0.672032	0.201063	nuclear		ribosome; organelle; intracellular organelle; intracellular non-membrane-bounded organelle; cell part; intracellular; cytoplasm; macromolecular complex; intracellular part; ribonucleoprotein complex; cell; intracellular ribonucleoprotein complex; cytoplasmic part; non-membrane-bounded organelle;		K02947	RP-S10e; small subunit ribosomal protein S10e	afv03010 Ribosome - Aspergillus flavus;	IPR011991; IPR005326;	Winged helix-turn-helix DNA-binding domain; Plectin/S10, N-terminal;
B8N248	306	K	Leucyl-tRNA synthetase	AFLA_034420			cytosol	peptide metabolic process; cellular aromatic compound metabolic process; cellular protein metabolic process; single-organism process; biosynthetic process; organonitrogen compound biosynthetic process; tRNA aminoacylation; cellular metabolic process; organic substance metabolic process; metabolic process; cellular amino acid metabolic process; heterocycle metabolic process; nucleobase-containing …	intracellular part; cell; cell part; intracellular; cytoplasm;	ligase activity, forming aminoacyl-tRNA and related compounds; aminoacyl-tRNA editing activity; ATP binding; carboxylic ester hydrolase activity; nucleoside phosphate binding; ligase activity, forming carbon-oxygen bonds; nucleoside binding; ion binding; ligase activity; hydrolase activity; nucleotide binding; organic cyclic compound binding; heterocyclic compound binding; leucine-tRNA ligase act…	K01869	LARS; leucyl-tRNA synthetase [EC:6.1.1.4]	afv00970 Aminoacyl-tRNA biosynthesis - Aspergillus flavus;	IPR014729; IPR013155; IPR009008; IPR002300; IPR009080;	Rossmann-like alpha/beta/alpha sandwich fold; Methionyl/Valyl/Leucyl/Isoleucyl-tRNA synthetase, anticodon-binding; Valyl/Leucyl/Isoleucyl-tRNA synthetase, editing domain; Aminoacyl-tRNA synthetase, class Ia; Aminoacyl-tRNA synthetase, class Ia, anticodon-binding;
B8N248	526	K	Leucyl-tRNA synthetase	AFLA_034420	0.988751	0.745257	cytosol	peptide metabolic process; cellular aromatic compound metabolic process; cellular protein metabolic process; single-organism process; biosynthetic process; organonitrogen compound biosynthetic process; tRNA aminoacylation; cellular metabolic process; organic substance metabolic process; metabolic process; cellular amino acid metabolic process; heterocycle metabolic process; nucleobase-containing …	intracellular part; cell; cell part; intracellular; cytoplasm;	ligase activity, forming aminoacyl-tRNA and related compounds; aminoacyl-tRNA editing activity; ATP binding; carboxylic ester hydrolase activity; nucleoside phosphate binding; ligase activity, forming carbon-oxygen bonds; nucleoside binding; ion binding; ligase activity; hydrolase activity; nucleotide binding; organic cyclic compound binding; heterocyclic compound binding; leucine-tRNA ligase act…	K01869	LARS; leucyl-tRNA synthetase [EC:6.1.1.4]	afv00970 Aminoacyl-tRNA biosynthesis - Aspergillus flavus;	IPR014729; IPR013155; IPR009008; IPR002300; IPR009080;	Rossmann-like alpha/beta/alpha sandwich fold; Methionyl/Valyl/Leucyl/Isoleucyl-tRNA synthetase, anticodon-binding; Valyl/Leucyl/Isoleucyl-tRNA synthetase, editing domain; Aminoacyl-tRNA synthetase, class Ia; Aminoacyl-tRNA synthetase, class Ia, anticodon-binding;
B8N248	856	K	Leucyl-tRNA synthetase	AFLA_034420	0.852417		cytosol	peptide metabolic process; cellular aromatic compound metabolic process; cellular protein metabolic process; single-organism process; biosynthetic process; organonitrogen compound biosynthetic process; tRNA aminoacylation; cellular metabolic process; organic substance metabolic process; metabolic process; cellular amino acid metabolic process; heterocycle metabolic process; nucleobase-containing …	intracellular part; cell; cell part; intracellular; cytoplasm;	ligase activity, forming aminoacyl-tRNA and related compounds; aminoacyl-tRNA editing activity; ATP binding; carboxylic ester hydrolase activity; nucleoside phosphate binding; ligase activity, forming carbon-oxygen bonds; nucleoside binding; ion binding; ligase activity; hydrolase activity; nucleotide binding; organic cyclic compound binding; heterocyclic compound binding; leucine-tRNA ligase act…	K01869	LARS; leucyl-tRNA synthetase [EC:6.1.1.4]	afv00970 Aminoacyl-tRNA biosynthesis - Aspergillus flavus;	IPR014729; IPR013155; IPR009008; IPR002300; IPR009080;	Rossmann-like alpha/beta/alpha sandwich fold; Methionyl/Valyl/Leucyl/Isoleucyl-tRNA synthetase, anticodon-binding; Valyl/Leucyl/Isoleucyl-tRNA synthetase, editing domain; Aminoacyl-tRNA synthetase, class Ia; Aminoacyl-tRNA synthetase, class Ia, anticodon-binding;
B8N248	926	K	Leucyl-tRNA synthetase	AFLA_034420	0.750532	0.0462103	cytosol	peptide metabolic process; cellular aromatic compound metabolic process; cellular protein metabolic process; single-organism process; biosynthetic process; organonitrogen compound biosynthetic process; tRNA aminoacylation; cellular metabolic process; organic substance metabolic process; metabolic process; cellular amino acid metabolic process; heterocycle metabolic process; nucleobase-containing …	intracellular part; cell; cell part; intracellular; cytoplasm;	ligase activity, forming aminoacyl-tRNA and related compounds; aminoacyl-tRNA editing activity; ATP binding; carboxylic ester hydrolase activity; nucleoside phosphate binding; ligase activity, forming carbon-oxygen bonds; nucleoside binding; ion binding; ligase activity; hydrolase activity; nucleotide binding; organic cyclic compound binding; heterocyclic compound binding; leucine-tRNA ligase act…	K01869	LARS; leucyl-tRNA synthetase [EC:6.1.1.4]	afv00970 Aminoacyl-tRNA biosynthesis - Aspergillus flavus;	IPR014729; IPR013155; IPR009008; IPR002300; IPR009080;	Rossmann-like alpha/beta/alpha sandwich fold; Methionyl/Valyl/Leucyl/Isoleucyl-tRNA synthetase, anticodon-binding; Valyl/Leucyl/Isoleucyl-tRNA synthetase, editing domain; Aminoacyl-tRNA synthetase, class Ia; Aminoacyl-tRNA synthetase, class Ia, anticodon-binding;
B8N248	993	K	Leucyl-tRNA synthetase	AFLA_034420	0.541584	0.00461679	cytosol	peptide metabolic process; cellular aromatic compound metabolic process; cellular protein metabolic process; single-organism process; biosynthetic process; organonitrogen compound biosynthetic process; tRNA aminoacylation; cellular metabolic process; organic substance metabolic process; metabolic process; cellular amino acid metabolic process; heterocycle metabolic process; nucleobase-containing …	intracellular part; cell; cell part; intracellular; cytoplasm;	ligase activity, forming aminoacyl-tRNA and related compounds; aminoacyl-tRNA editing activity; ATP binding; carboxylic ester hydrolase activity; nucleoside phosphate binding; ligase activity, forming carbon-oxygen bonds; nucleoside binding; ion binding; ligase activity; hydrolase activity; nucleotide binding; organic cyclic compound binding; heterocyclic compound binding; leucine-tRNA ligase act…	K01869	LARS; leucyl-tRNA synthetase [EC:6.1.1.4]	afv00970 Aminoacyl-tRNA biosynthesis - Aspergillus flavus;	IPR014729; IPR013155; IPR009008; IPR002300; IPR009080;	Rossmann-like alpha/beta/alpha sandwich fold; Methionyl/Valyl/Leucyl/Isoleucyl-tRNA synthetase, anticodon-binding; Valyl/Leucyl/Isoleucyl-tRNA synthetase, editing domain; Aminoacyl-tRNA synthetase, class Ia; Aminoacyl-tRNA synthetase, class Ia, anticodon-binding;
B8N2D2	281	K	"T-complex protein 1, epsilon subunit, putative"	AFLA_036170	0.420609	0.0161964	cytosol	protein folding; cellular process;	intracellular part; cell; cell part; intracellular; cytoplasm;	ATP binding; nucleoside phosphate binding; nucleoside binding; ion binding; protein binding; nucleotide binding; organic cyclic compound binding; heterocyclic compound binding; ribonucleoside binding; carbohydrate derivative binding; ribonucleotide binding; binding; purine ribonucleoside binding; anion binding; purine ribonucleotide binding; unfolded protein binding; adenyl ribonucleotide binding…	K09497			IPR027410; IPR027409; IPR027413;	TCP-1-like chaperonin intermediate domain; GroEL-like apical domain; GroEL-like equatorial domain;
B8N2E2	116	K	Lysine--tRNA ligase	AFLA_036270	0.525647	0.0643404	nuclear	peptide metabolic process; cellular aromatic compound metabolic process; cellular protein metabolic process; single-organism process; biosynthetic process; organonitrogen compound biosynthetic process; tRNA aminoacylation; cellular metabolic process; organic substance metabolic process; metabolic process; cellular amino acid metabolic process; heterocycle metabolic process; nucleobase-containing …	intracellular part; cell; cell part; intracellular; cytoplasm;	ligase activity, forming aminoacyl-tRNA and related compounds; ATP binding; nucleoside phosphate binding; ligase activity, forming carbon-oxygen bonds; ligase activity; nucleoside binding; ion binding; nucleotide binding; lysine-tRNA ligase activity; organic cyclic compound binding; heterocyclic compound binding; ribonucleoside binding; carbohydrate derivative binding; catalytic activity; ribonuc…	K04567	KARS; lysyl-tRNA synthetase, class II [EC:6.1.1.6]	afv00970 Aminoacyl-tRNA biosynthesis - Aspergillus flavus;	IPR012340; IPR004364; IPR004365; IPR018149; IPR006195;	Nucleic acid-binding, OB-fold; Aminoacyl-tRNA synthetase, class II (D/K/N); OB-fold nucleic acid binding domain, AA-tRNA synthetase-type; Lysyl-tRNA synthetase, class II, C-terminal; Aminoacyl-tRNA synthetase, class II;
B8N2F2	567	K	Phosphoenolpyruvate carboxykinase AcuF	AFLA_036370	0.55561	0.00735142	cytosol	carbohydrate biosynthetic process; hexose biosynthetic process; single-organism biosynthetic process; small molecule metabolic process; single-organism process; biosynthetic process; monosaccharide biosynthetic process; primary metabolic process; carbohydrate metabolic process; organic substance biosynthetic process; organic substance metabolic process; glucose metabolic process; single-organism …		ATP binding; nucleoside phosphate binding; phosphoenolpyruvate carboxykinase activity; nucleoside binding; ion binding; lyase activity; nucleotide binding; phosphoenolpyruvate carboxykinase (ATP) activity; organic cyclic compound binding; heterocyclic compound binding; ribonucleoside binding; carbohydrate derivative binding; kinase activity; catalytic activity; ribonucleotide binding; carbon-carb…	K01610	E4.1.1.49; phosphoenolpyruvate carboxykinase (ATP) [EC:4.1.1.49]	afv00010 Glycolysis / Gluconeogenesis - Aspergillus flavus; afv01130 Biosynthesis of antibiotics - Aspergillus flavus; afv01100 Metabolic pathways - Aspergillus flavus; afv00020 Citrate cycle (TCA cycle) - Aspergillus flavus; afv00620 Pyruvate metabolism - Aspergillus flavus; afv01200 Carbon metabolism - Aspergillus flavus; afv01110 Biosynthesis of secondary metabolites - Aspergillus flavus;	IPR008210; IPR013035;	Phosphoenolpyruvate carboxykinase, N-terminal; Phosphoenolpyruvate carboxykinase, C-terminal;
B8N2H2	17	K	"Proteasome regulatory particle subunit Rpt4, putative"	AFLA_037470	0.684932		cytosol	organic substance catabolic process; metabolic process; protein catabolic process; macromolecule catabolic process; macromolecule metabolic process; protein metabolic process; primary metabolic process; catabolic process; organic substance metabolic process;	catalytic complex; proteasome complex; cell part; intracellular; cytoplasm; macromolecular complex; intracellular part; peptidase complex; cell; protein complex; endopeptidase complex;	ATP binding; nucleoside phosphate binding; nucleoside binding; ion binding; hydrolase activity, acting on acid anhydrides; hydrolase activity; nucleotide binding; nucleoside-triphosphatase activity; organic cyclic compound binding; heterocyclic compound binding; ribonucleoside binding; carbohydrate derivative binding; pyrophosphatase activity; catalytic activity; ribonucleotide binding; binding; …	K03064	PSMC6; 26S proteasome regulatory subunit T4	afv03050 Proteasome - Aspergillus flavus;	IPR003959; IPR003593; IPR027417;	ATPase, AAA-type, core; AAA+ ATPase domain; P-loop containing nucleoside triphosphate hydrolase;
B8N2H2	158	K	"Proteasome regulatory particle subunit Rpt4, putative"	AFLA_037470	0.585305		cytosol	organic substance catabolic process; metabolic process; protein catabolic process; macromolecule catabolic process; macromolecule metabolic process; protein metabolic process; primary metabolic process; catabolic process; organic substance metabolic process;	catalytic complex; proteasome complex; cell part; intracellular; cytoplasm; macromolecular complex; intracellular part; peptidase complex; cell; protein complex; endopeptidase complex;	ATP binding; nucleoside phosphate binding; nucleoside binding; ion binding; hydrolase activity, acting on acid anhydrides; hydrolase activity; nucleotide binding; nucleoside-triphosphatase activity; organic cyclic compound binding; heterocyclic compound binding; ribonucleoside binding; carbohydrate derivative binding; pyrophosphatase activity; catalytic activity; ribonucleotide binding; binding; …	K03064	PSMC6; 26S proteasome regulatory subunit T4	afv03050 Proteasome - Aspergillus flavus;	IPR003959; IPR003593; IPR027417;	ATPase, AAA-type, core; AAA+ ATPase domain; P-loop containing nucleoside triphosphate hydrolase;
B8N2H3	95	K	Enolase/allergen Asp F 22	AFLA_037480	0.533346	0.0905151	cytosol	ATP generation from ADP; nucleoside metabolic process; purine nucleoside metabolic process; nucleoside diphosphate phosphorylation; ADP metabolic process; pyridine nucleotide metabolic process; glycolytic process; purine ribonucleoside monophosphate metabolic process; nucleotide metabolic process; single-organism process; ribonucleoside diphosphate metabolic process; nucleotide phosphorylation; p…	catalytic complex; cell part; intracellular; cytoplasm; macromolecular complex; intracellular part; cytosolic part; cell; cytosol; phosphopyruvate hydratase complex; cytoplasmic part;	magnesium ion binding; phosphopyruvate hydratase activity; catalytic activity; binding; ion binding; metal ion binding; cation binding; lyase activity; hydro-lyase activity; carbon-oxygen lyase activity;	K01689	ENO; enolase [EC:4.2.1.11]	afv00010 Glycolysis / Gluconeogenesis - Aspergillus flavus; afv01130 Biosynthesis of antibiotics - Aspergillus flavus; afv01230 Biosynthesis of amino acids - Aspergillus flavus; afv01100 Metabolic pathways - Aspergillus flavus; afv00680 Methane metabolism - Aspergillus flavus; afv03018 RNA degradation - Aspergillus flavus; afv01110 Biosynthesis of secondary metabolites - Aspergillus flavus; afv01…	IPR029065; IPR029017; IPR020810; IPR020811;	Enolase C-terminal domain-like; Enolase N-terminal domain-like; Enolase, C-terminal TIM barrel domain; Enolase, N-terminal;
B8N2H3	259	K	Enolase/allergen Asp F 22	AFLA_037480	0.457264	0.00217439	cytosol	ATP generation from ADP; nucleoside metabolic process; purine nucleoside metabolic process; nucleoside diphosphate phosphorylation; ADP metabolic process; pyridine nucleotide metabolic process; glycolytic process; purine ribonucleoside monophosphate metabolic process; nucleotide metabolic process; single-organism process; ribonucleoside diphosphate metabolic process; nucleotide phosphorylation; p…	catalytic complex; cell part; intracellular; cytoplasm; macromolecular complex; intracellular part; cytosolic part; cell; cytosol; phosphopyruvate hydratase complex; cytoplasmic part;	magnesium ion binding; phosphopyruvate hydratase activity; catalytic activity; binding; ion binding; metal ion binding; cation binding; lyase activity; hydro-lyase activity; carbon-oxygen lyase activity;	K01689	ENO; enolase [EC:4.2.1.11]	afv00010 Glycolysis / Gluconeogenesis - Aspergillus flavus; afv01130 Biosynthesis of antibiotics - Aspergillus flavus; afv01230 Biosynthesis of amino acids - Aspergillus flavus; afv01100 Metabolic pathways - Aspergillus flavus; afv00680 Methane metabolism - Aspergillus flavus; afv03018 RNA degradation - Aspergillus flavus; afv01110 Biosynthesis of secondary metabolites - Aspergillus flavus; afv01…	IPR029065; IPR029017; IPR020810; IPR020811;	Enolase C-terminal domain-like; Enolase N-terminal domain-like; Enolase, C-terminal TIM barrel domain; Enolase, N-terminal;
B8N2H3	265	K	Enolase/allergen Asp F 22	AFLA_037480	0.410789	0.000476045	cytosol	ATP generation from ADP; nucleoside metabolic process; purine nucleoside metabolic process; nucleoside diphosphate phosphorylation; ADP metabolic process; pyridine nucleotide metabolic process; glycolytic process; purine ribonucleoside monophosphate metabolic process; nucleotide metabolic process; single-organism process; ribonucleoside diphosphate metabolic process; nucleotide phosphorylation; p…	catalytic complex; cell part; intracellular; cytoplasm; macromolecular complex; intracellular part; cytosolic part; cell; cytosol; phosphopyruvate hydratase complex; cytoplasmic part;	magnesium ion binding; phosphopyruvate hydratase activity; catalytic activity; binding; ion binding; metal ion binding; cation binding; lyase activity; hydro-lyase activity; carbon-oxygen lyase activity;	K01689	ENO; enolase [EC:4.2.1.11]	afv00010 Glycolysis / Gluconeogenesis - Aspergillus flavus; afv01130 Biosynthesis of antibiotics - Aspergillus flavus; afv01230 Biosynthesis of amino acids - Aspergillus flavus; afv01100 Metabolic pathways - Aspergillus flavus; afv00680 Methane metabolism - Aspergillus flavus; afv03018 RNA degradation - Aspergillus flavus; afv01110 Biosynthesis of secondary metabolites - Aspergillus flavus; afv01…	IPR029065; IPR029017; IPR020810; IPR020811;	Enolase C-terminal domain-like; Enolase N-terminal domain-like; Enolase, C-terminal TIM barrel domain; Enolase, N-terminal;
B8N2H4	78	K	Eukaryotic translation initiation factor 3 subunit J	HCR1	0.661959		nuclear	cellular component biogenesis; regulation of cellular process; cellular component organization; ribonucleoprotein complex biogenesis; peptide metabolic process; ribonucleoprotein complex assembly; regulation of macromolecule metabolic process; posttranscriptional regulation of gene expression; cellular protein metabolic process; biosynthetic process; organonitrogen compound biosynthetic process; …	cell part; intracellular; translation preinitiation complex; cytoplasm; macromolecular complex; eukaryotic 43S preinitiation complex; intracellular part; ribonucleoprotein complex; protein complex; intracellular ribonucleoprotein complex; cell; eukaryotic 48S preinitiation complex; eukaryotic translation initiation factor 3 complex; cytoplasmic part;	organic cyclic compound binding; heterocyclic compound binding; RNA binding; translation factor activity, RNA binding; binding; nucleic acid binding; translation initiation factor activity;	K03245	EIF3J; translation initiation factor 3 subunit J	afv03013 RNA transport - Aspergillus flavus;	IPR023194;	Eukaryotic translation initiation factor 3-like domain;
B8N2H5	89	K	"14-3-3 protein sigma, gamma, zeta, beta/alpha, putative"	AFLA_037500	0.593063	0.00210098	nuclear			protein domain specific binding; protein binding; binding;	K06630	YWHAE; 14-3-3 protein epsilon	afv04011 MAPK signaling pathway - yeast - Aspergillus flavus;	IPR023410;	14-3-3 domain;
B8N2H5	126	K	"14-3-3 protein sigma, gamma, zeta, beta/alpha, putative"	AFLA_037500	0.753512		nuclear			protein domain specific binding; protein binding; binding;	K06630	YWHAE; 14-3-3 protein epsilon	afv04011 MAPK signaling pathway - yeast - Aspergillus flavus;	IPR023410;	14-3-3 domain;
B8N2H5	141	K	"14-3-3 protein sigma, gamma, zeta, beta/alpha, putative"	AFLA_037500	0.808188	0.29378	nuclear			protein domain specific binding; protein binding; binding;	K06630	YWHAE; 14-3-3 protein epsilon	afv04011 MAPK signaling pathway - yeast - Aspergillus flavus;	IPR023410;	14-3-3 domain;
B8N2H5	143	K	"14-3-3 protein sigma, gamma, zeta, beta/alpha, putative"	AFLA_037500	0.725457	0.194849	nuclear			protein domain specific binding; protein binding; binding;	K06630	YWHAE; 14-3-3 protein epsilon	afv04011 MAPK signaling pathway - yeast - Aspergillus flavus;	IPR023410;	14-3-3 domain;
B8N2K0	1234	K	"Proteasome component (Ecm29), putative"	AFLA_037750	0.330418		plasma membrane	cellular component biogenesis; proteasome assembly; cellular component organization; cellular macromolecular complex assembly; protein complex subunit organization; cellular component assembly; macromolecular complex assembly; protein complex biogenesis; cellular process; protein complex assembly; cellular component organization or biogenesis; cellular protein complex assembly; macromolecular com…	catalytic complex; proteasome complex; cell part; intracellular; macromolecular complex; intracellular part; peptidase complex; cell; protein complex; endopeptidase complex;	protein complex scaffold; protein binding; structural molecule activity; binding;	K11886			IPR011989; IPR016024;	Armadillo-like helical; Armadillo-type fold;
B8N2K9	191	K	Proteasome subunit beta type	AFLA_037840	0.527107	0.0785239	cytosol	proteolysis involved in cellular protein catabolic process; cellular macromolecule catabolic process; cellular protein catabolic process; cellular protein metabolic process; primary metabolic process; cellular metabolic process; organic substance metabolic process; organic substance catabolic process; metabolic process; protein catabolic process; macromolecule catabolic process; cellular macromol…	intracellular organelle; proteasome complex; cytoplasm; macromolecular complex; intracellular part; cell; endopeptidase complex; intracellular membrane-bounded organelle; organelle; nucleus; catalytic complex; intracellular; cell part; proteasome core complex; peptidase complex; membrane-bounded organelle; protein complex;	endopeptidase activity; threonine-type endopeptidase activity; peptidase activity; threonine-type peptidase activity; catalytic activity; peptidase activity, acting on L-amino acid peptides; hydrolase activity;	K02736	PSMB4; 20S proteasome subunit beta 7 [EC:3.4.25.1]	afv03050 Proteasome - Aspergillus flavus;	IPR029055;	Nucleophile aminohydrolases, N-terminal;
B8N2M1	46	K	Glucosamine-fructose-6-phosphate aminotransferase	AFLA_037960	0.542836	0.00376723	cytosol	single-organism carbohydrate metabolic process; carbohydrate biosynthetic process; metabolic process; carbohydrate derivative biosynthetic process; single-organism biosynthetic process; single-organism metabolic process; carbohydrate derivative metabolic process; single-organism process; biosynthetic process; primary metabolic process; carbohydrate metabolic process; organic substance biosyntheti…		transferase activity, transferring nitrogenous groups; L-glutamine aminotransferase activity; catalytic activity; binding; carbohydrate binding; transaminase activity; transferase activity; glutamine-fructose-6-phosphate transaminase (isomerizing) activity;	K00820	glmS; glucosamine--fructose-6-phosphate aminotransferase (isomerizing) [EC:2.6.1.16]	afv01130 Biosynthesis of antibiotics - Aspergillus flavus; afv00520 Amino sugar and nucleotide sugar metabolism - Aspergillus flavus; afv01100 Metabolic pathways - Aspergillus flavus; afv00250 Alanine, aspartate and glutamate metabolism - Aspergillus flavus;	IPR001347; IPR029055; IPR017932;	Sugar isomerase (SIS); Nucleophile aminohydrolases, N-terminal; Glutamine amidotransferase type 2 domain;
B8N2M1	70	K	Glucosamine-fructose-6-phosphate aminotransferase	AFLA_037960	0.625228	0.0118629	cytosol	single-organism carbohydrate metabolic process; carbohydrate biosynthetic process; metabolic process; carbohydrate derivative biosynthetic process; single-organism biosynthetic process; single-organism metabolic process; carbohydrate derivative metabolic process; single-organism process; biosynthetic process; primary metabolic process; carbohydrate metabolic process; organic substance biosyntheti…		transferase activity, transferring nitrogenous groups; L-glutamine aminotransferase activity; catalytic activity; binding; carbohydrate binding; transaminase activity; transferase activity; glutamine-fructose-6-phosphate transaminase (isomerizing) activity;	K00820	glmS; glucosamine--fructose-6-phosphate aminotransferase (isomerizing) [EC:2.6.1.16]	afv01130 Biosynthesis of antibiotics - Aspergillus flavus; afv00520 Amino sugar and nucleotide sugar metabolism - Aspergillus flavus; afv01100 Metabolic pathways - Aspergillus flavus; afv00250 Alanine, aspartate and glutamate metabolism - Aspergillus flavus;	IPR001347; IPR029055; IPR017932;	Sugar isomerase (SIS); Nucleophile aminohydrolases, N-terminal; Glutamine amidotransferase type 2 domain;
B8N2M1	193	K	Glucosamine-fructose-6-phosphate aminotransferase	AFLA_037960	0.607522		cytosol	single-organism carbohydrate metabolic process; carbohydrate biosynthetic process; metabolic process; carbohydrate derivative biosynthetic process; single-organism biosynthetic process; single-organism metabolic process; carbohydrate derivative metabolic process; single-organism process; biosynthetic process; primary metabolic process; carbohydrate metabolic process; organic substance biosyntheti…		transferase activity, transferring nitrogenous groups; L-glutamine aminotransferase activity; catalytic activity; binding; carbohydrate binding; transaminase activity; transferase activity; glutamine-fructose-6-phosphate transaminase (isomerizing) activity;	K00820	glmS; glucosamine--fructose-6-phosphate aminotransferase (isomerizing) [EC:2.6.1.16]	afv01130 Biosynthesis of antibiotics - Aspergillus flavus; afv00520 Amino sugar and nucleotide sugar metabolism - Aspergillus flavus; afv01100 Metabolic pathways - Aspergillus flavus; afv00250 Alanine, aspartate and glutamate metabolism - Aspergillus flavus;	IPR001347; IPR029055; IPR017932;	Sugar isomerase (SIS); Nucleophile aminohydrolases, N-terminal; Glutamine amidotransferase type 2 domain;
B8N2M1	308	K	Glucosamine-fructose-6-phosphate aminotransferase	AFLA_037960	0.942795	0.78969	cytosol	single-organism carbohydrate metabolic process; carbohydrate biosynthetic process; metabolic process; carbohydrate derivative biosynthetic process; single-organism biosynthetic process; single-organism metabolic process; carbohydrate derivative metabolic process; single-organism process; biosynthetic process; primary metabolic process; carbohydrate metabolic process; organic substance biosyntheti…		transferase activity, transferring nitrogenous groups; L-glutamine aminotransferase activity; catalytic activity; binding; carbohydrate binding; transaminase activity; transferase activity; glutamine-fructose-6-phosphate transaminase (isomerizing) activity;	K00820	glmS; glucosamine--fructose-6-phosphate aminotransferase (isomerizing) [EC:2.6.1.16]	afv01130 Biosynthesis of antibiotics - Aspergillus flavus; afv00520 Amino sugar and nucleotide sugar metabolism - Aspergillus flavus; afv01100 Metabolic pathways - Aspergillus flavus; afv00250 Alanine, aspartate and glutamate metabolism - Aspergillus flavus;	IPR001347; IPR029055; IPR017932;	Sugar isomerase (SIS); Nucleophile aminohydrolases, N-terminal; Glutamine amidotransferase type 2 domain;
B8N2M1	530	K	Glucosamine-fructose-6-phosphate aminotransferase	AFLA_037960			cytosol	single-organism carbohydrate metabolic process; carbohydrate biosynthetic process; metabolic process; carbohydrate derivative biosynthetic process; single-organism biosynthetic process; single-organism metabolic process; carbohydrate derivative metabolic process; single-organism process; biosynthetic process; primary metabolic process; carbohydrate metabolic process; organic substance biosyntheti…		transferase activity, transferring nitrogenous groups; L-glutamine aminotransferase activity; catalytic activity; binding; carbohydrate binding; transaminase activity; transferase activity; glutamine-fructose-6-phosphate transaminase (isomerizing) activity;	K00820	glmS; glucosamine--fructose-6-phosphate aminotransferase (isomerizing) [EC:2.6.1.16]	afv01130 Biosynthesis of antibiotics - Aspergillus flavus; afv00520 Amino sugar and nucleotide sugar metabolism - Aspergillus flavus; afv01100 Metabolic pathways - Aspergillus flavus; afv00250 Alanine, aspartate and glutamate metabolism - Aspergillus flavus;	IPR001347; IPR029055; IPR017932;	Sugar isomerase (SIS); Nucleophile aminohydrolases, N-terminal; Glutamine amidotransferase type 2 domain;
B8N2R7	245	K	"UDP-galactose 4-epimerase, putative"	AFLA_023510			cytosol	metabolic process; cellular metabolic process; cellular process;		cofactor binding; catalytic activity; binding; coenzyme binding;				IPR001509; IPR016040;	NAD-dependent epimerase/dehydratase; NAD(P)-binding domain;
B8N2Y6	259	K	Glyceraldehyde-3-phosphate dehydrogenase	AFLA_025100	0.353956	0.000923242	cytosol	glucose metabolic process; single-organism carbohydrate metabolic process; metabolic process; oxidation-reduction process; single-organism metabolic process; small molecule metabolic process; monosaccharide metabolic process; single-organism process; primary metabolic process; carbohydrate metabolic process; hexose metabolic process; organic substance metabolic process;		nucleoside phosphate binding; oxidoreductase activity, acting on the aldehyde or oxo group of donors; nucleotide binding; cofactor binding; oxidoreductase activity; oxidoreductase activity, acting on the aldehyde or oxo group of donors, NAD or NADP as acceptor; heterocyclic compound binding; organic cyclic compound binding; glyceraldehyde-3-phosphate dehydrogenase (NAD(P)+) (phosphorylating) acti…	K00134	GAPDH; glyceraldehyde 3-phosphate dehydrogenase [EC:1.2.1.12]	afv00010 Glycolysis / Gluconeogenesis - Aspergillus flavus; afv01130 Biosynthesis of antibiotics - Aspergillus flavus; afv01230 Biosynthesis of amino acids - Aspergillus flavus; afv01100 Metabolic pathways - Aspergillus flavus; afv01200 Carbon metabolism - Aspergillus flavus; afv01110 Biosynthesis of secondary metabolites - Aspergillus flavus;	IPR020829; IPR016040; IPR020828;	Glyceraldehyde 3-phosphate dehydrogenase, catalytic domain; NAD(P)-binding domain; Glyceraldehyde 3-phosphate dehydrogenase, NAD(P) binding domain;
B8N350	406	K	"T-complex protein 1, theta subunit, putative"	AFLA_025750			cytosol	protein folding; cellular process;	intracellular part; cell; cell part; intracellular; cytoplasm;	ATP binding; nucleoside phosphate binding; nucleoside binding; ion binding; protein binding; nucleotide binding; organic cyclic compound binding; heterocyclic compound binding; ribonucleoside binding; carbohydrate derivative binding; ribonucleotide binding; binding; purine ribonucleoside binding; anion binding; purine ribonucleotide binding; unfolded protein binding; adenyl ribonucleotide binding…	K09500			IPR027410; IPR027409; IPR027413;	TCP-1-like chaperonin intermediate domain; GroEL-like apical domain; GroEL-like equatorial domain;
B8N366	246	K	"Fatty acid oxygenase PpoA, putative"	AFLA_026790	0.604982		cytosol, nuclear	metabolic process; response to stress; oxidation-reduction process; single-organism metabolic process; response to oxidative stress; single-organism process; response to stimulus;		organic cyclic compound binding; heterocyclic compound binding; heme binding; iron ion binding; transition metal ion binding; catalytic activity; binding; ion binding; antioxidant activity; cation binding; metal ion binding; oxidoreductase activity, acting on paired donors, with incorporation or reduction of molecular oxygen; peroxidase activity; tetrapyrrole binding; oxidoreductase activity, act…
B8N370	149	K	40S ribosomal protein S6	AFLA_026830	0.391327	0.00467817	nuclear	peptide metabolic process; peptide biosynthetic process; cellular protein metabolic process; nitrogen compound metabolic process; biosynthetic process; cellular amide metabolic process; primary metabolic process; organonitrogen compound biosynthetic process; organic substance biosynthetic process; cellular metabolic process; cellular biosynthetic process; organic substance metabolic process; meta…	ribosome; organelle; intracellular organelle; intracellular non-membrane-bounded organelle; cell part; intracellular; cytoplasm; macromolecular complex; intracellular part; ribonucleoprotein complex; cell; intracellular ribonucleoprotein complex; cytoplasmic part; non-membrane-bounded organelle;	structural constituent of ribosome; structural molecule activity;	K02991	RP-S6e; small subunit ribosomal protein S6e	afv03010 Ribosome - Aspergillus flavus;
B8N390	78	K	"NADH-ubiquinone oxidoreductase, subunit F, putative"	AFLA_027030	0.924918		mitochondria	single-organism process; metabolic process; oxidation-reduction process; single-organism metabolic process;		oxidoreductase activity, acting on NAD(P)H; nucleoside phosphate binding; ion binding; NADH dehydrogenase (quinone) activity; nucleotide binding; 4 iron, 4 sulfur cluster binding; cofactor binding; oxidoreductase activity, acting on NAD(P)H, quinone or similar compound as acceptor; NADH dehydrogenase (ubiquinone) activity; oxidoreductase activity; heterocyclic compound binding; organic cyclic com…	K03942	NDUFV1; NADH dehydrogenase (ubiquinone) flavoprotein 1 [EC:1.6.5.3 1.6.99.3]	afv01100 Metabolic pathways - Aspergillus flavus; afv00190 Oxidative phosphorylation - Aspergillus flavus;	IPR011538; IPR019554; IPR019575;	NADH-ubiquinone oxidoreductase 51 kDa subunit, FMN-binding domain; Soluble ligand binding domain; NADH-ubiquinone oxidoreductase 51 kDa subunit, iron-sulphur binding domain;
B8N390	121	K	"NADH-ubiquinone oxidoreductase, subunit F, putative"	AFLA_027030	0.66171	0.180759	mitochondria	single-organism process; metabolic process; oxidation-reduction process; single-organism metabolic process;		oxidoreductase activity, acting on NAD(P)H; nucleoside phosphate binding; ion binding; NADH dehydrogenase (quinone) activity; nucleotide binding; 4 iron, 4 sulfur cluster binding; cofactor binding; oxidoreductase activity, acting on NAD(P)H, quinone or similar compound as acceptor; NADH dehydrogenase (ubiquinone) activity; oxidoreductase activity; heterocyclic compound binding; organic cyclic com…	K03942	NDUFV1; NADH dehydrogenase (ubiquinone) flavoprotein 1 [EC:1.6.5.3 1.6.99.3]	afv01100 Metabolic pathways - Aspergillus flavus; afv00190 Oxidative phosphorylation - Aspergillus flavus;	IPR011538; IPR019554; IPR019575;	NADH-ubiquinone oxidoreductase 51 kDa subunit, FMN-binding domain; Soluble ligand binding domain; NADH-ubiquinone oxidoreductase 51 kDa subunit, iron-sulphur binding domain;
B8N394	86	K	Acetyl-coenzyme A synthetase	AFLA_027070	0.475913	0.00897855	mitochondria	acetyl-CoA biosynthetic process from acetate; cofactor biosynthetic process; single-organism process; biosynthetic process; cellular metabolic process; thioester biosynthetic process; sulfur compound biosynthetic process; organic substance metabolic process; acetyl-CoA biosynthetic process; metabolic process; monocarboxylic acid metabolic process; coenzyme biosynthetic process; cellular process; …		nucleoside phosphate binding; CoA-ligase activity; nucleoside binding; ion binding; ligase activity; ligase activity, forming carbon-sulfur bonds; nucleotide binding; organic cyclic compound binding; heterocyclic compound binding; acetate-CoA ligase activity; ribonucleoside binding; carbohydrate derivative binding; AMP binding; ribonucleotide binding; catalytic activity; binding; purine ribonucle…	K01895	ACSS; acetyl-CoA synthetase [EC:6.2.1.1]	afv00010 Glycolysis / Gluconeogenesis - Aspergillus flavus; afv01130 Biosynthesis of antibiotics - Aspergillus flavus; afv00640 Propanoate metabolism - Aspergillus flavus; afv01100 Metabolic pathways - Aspergillus flavus; afv00680 Methane metabolism - Aspergillus flavus; afv00620 Pyruvate metabolism - Aspergillus flavus; afv01110 Biosynthesis of secondary metabolites - Aspergillus flavus; afv0120…	IPR032387; IPR025110; IPR000873;	Acetyl-coenzyme A synthetase, N-terminal domain; AMP-binding enzyme C-terminal domain; AMP-dependent synthetase/ligase;
B8N394	148	K	Acetyl-coenzyme A synthetase	AFLA_027070	0.625584	0.00795871	mitochondria	acetyl-CoA biosynthetic process from acetate; cofactor biosynthetic process; single-organism process; biosynthetic process; cellular metabolic process; thioester biosynthetic process; sulfur compound biosynthetic process; organic substance metabolic process; acetyl-CoA biosynthetic process; metabolic process; monocarboxylic acid metabolic process; coenzyme biosynthetic process; cellular process; …		nucleoside phosphate binding; CoA-ligase activity; nucleoside binding; ion binding; ligase activity; ligase activity, forming carbon-sulfur bonds; nucleotide binding; organic cyclic compound binding; heterocyclic compound binding; acetate-CoA ligase activity; ribonucleoside binding; carbohydrate derivative binding; AMP binding; ribonucleotide binding; catalytic activity; binding; purine ribonucle…	K01895	ACSS; acetyl-CoA synthetase [EC:6.2.1.1]	afv00010 Glycolysis / Gluconeogenesis - Aspergillus flavus; afv01130 Biosynthesis of antibiotics - Aspergillus flavus; afv00640 Propanoate metabolism - Aspergillus flavus; afv01100 Metabolic pathways - Aspergillus flavus; afv00680 Methane metabolism - Aspergillus flavus; afv00620 Pyruvate metabolism - Aspergillus flavus; afv01110 Biosynthesis of secondary metabolites - Aspergillus flavus; afv0120…	IPR032387; IPR025110; IPR000873;	Acetyl-coenzyme A synthetase, N-terminal domain; AMP-binding enzyme C-terminal domain; AMP-dependent synthetase/ligase;
B8N394	250	K	Acetyl-coenzyme A synthetase	AFLA_027070	0.60425	0.00488997	mitochondria	acetyl-CoA biosynthetic process from acetate; cofactor biosynthetic process; single-organism process; biosynthetic process; cellular metabolic process; thioester biosynthetic process; sulfur compound biosynthetic process; organic substance metabolic process; acetyl-CoA biosynthetic process; metabolic process; monocarboxylic acid metabolic process; coenzyme biosynthetic process; cellular process; …		nucleoside phosphate binding; CoA-ligase activity; nucleoside binding; ion binding; ligase activity; ligase activity, forming carbon-sulfur bonds; nucleotide binding; organic cyclic compound binding; heterocyclic compound binding; acetate-CoA ligase activity; ribonucleoside binding; carbohydrate derivative binding; AMP binding; ribonucleotide binding; catalytic activity; binding; purine ribonucle…	K01895	ACSS; acetyl-CoA synthetase [EC:6.2.1.1]	afv00010 Glycolysis / Gluconeogenesis - Aspergillus flavus; afv01130 Biosynthesis of antibiotics - Aspergillus flavus; afv00640 Propanoate metabolism - Aspergillus flavus; afv01100 Metabolic pathways - Aspergillus flavus; afv00680 Methane metabolism - Aspergillus flavus; afv00620 Pyruvate metabolism - Aspergillus flavus; afv01110 Biosynthesis of secondary metabolites - Aspergillus flavus; afv0120…	IPR032387; IPR025110; IPR000873;	Acetyl-coenzyme A synthetase, N-terminal domain; AMP-binding enzyme C-terminal domain; AMP-dependent synthetase/ligase;
B8N3A7	811	K	"Xanthine dehydrogenase HxA, putative"	AFLA_027200	0.491239	0.00108681	cytosol	single-organism process; metabolic process; oxidation-reduction process; single-organism metabolic process;		UDP-N-acetylmuramate dehydrogenase activity; nucleoside phosphate binding; iron ion binding; flavin adenine dinucleotide binding; ion binding; nucleotide binding; cofactor binding; oxidoreductase activity; oxidoreductase activity, acting on CH-OH group of donors; heterocyclic compound binding; organic cyclic compound binding; oxidoreductase activity, acting on the CH-OH group of donors, NAD or NA…	K00106	XDH; xanthine dehydrogenase/oxidase [EC:1.17.1.4 1.17.3.2]	afv01100 Metabolic pathways - Aspergillus flavus; afv00232 Caffeine metabolism - Aspergillus flavus; afv00230 Purine metabolism - Aspergillus flavus; afv04146 Peroxisome - Aspergillus flavus; afv01110 Biosynthesis of secondary metabolites - Aspergillus flavus;	IPR016166; IPR005107; IPR002346; IPR016169; IPR000674; IPR016167; IPR008274;	FAD-binding, type 2; CO dehydrogenase flavoprotein, C-terminal; Molybdopterin dehydrogenase, FAD-binding; CO dehydrogenase flavoprotein-like, FAD-binding, subdomain 2; Aldehyde oxidase/xanthine dehydrogenase, a/b hammerhead; FAD-binding, type 2, subdomain 1; Aldehyde oxidase/xanthine dehydrogenase, molybdopterin binding;
B8N3B0	801	K	L-aminoadipate-semialdehyde dehydrogenase	AFLA_027230	0.719352		mitochondria	aspartate family amino acid biosynthetic process; cellular amino acid biosynthetic process; organic acid biosynthetic process; single-organism biosynthetic process; small molecule metabolic process; aspartate family amino acid metabolic process; single-organism cellular process; lysine metabolic process; single-organism process; nitrogen compound metabolic process; biosynthetic process; alpha-ami…		oxidoreductase activity, acting on the aldehyde or oxo group of donors, NAD or NADP as acceptor; phosphopantetheine binding; vitamin binding; modified amino acid binding; catalytic activity; binding; L-aminoadipate-semialdehyde dehydrogenase activity; oxidoreductase activity, acting on the aldehyde or oxo group of donors; ion binding; anion binding; amide binding; oxidoreductase activity; small m…	K00143	LYS2; L-aminoadipate-semialdehyde dehydrogenase [EC:1.2.1.31]	afv01130 Biosynthesis of antibiotics - Aspergillus flavus; afv01230 Biosynthesis of amino acids - Aspergillus flavus; afv00310 Lysine degradation - Aspergillus flavus; afv01100 Metabolic pathways - Aspergillus flavus; afv00300 Lysine biosynthesis - Aspergillus flavus; afv01110 Biosynthesis of secondary metabolites - Aspergillus flavus;	IPR020806; IPR016040; IPR009081; IPR010080; IPR010071; IPR000873; IPR013120;	Polyketide synthase, phosphopantetheine-binding domain; NAD(P)-binding domain; Phosphopantetheine binding ACP domain; Thioester reductase-like domain; Amino acid adenylation domain; AMP-dependent synthetase/ligase; Male sterility, NAD-binding;
B8N3B1	273	K	Carbonic anhydrase	AFLA_027240	0.863836		mitochondria	carbon utilization; single-organism process;		transition metal ion binding; catalytic activity; binding; ion binding; metal ion binding; cation binding; lyase activity; hydro-lyase activity; carbonate dehydratase activity; zinc ion binding; carbon-oxygen lyase activity;	K01673	cynT; carbonic anhydrase [EC:4.2.1.1]	afv00910 Nitrogen metabolism - Aspergillus flavus;
B8N3B6	348	K	"Proteasome activator subunit 4, putative"	AFLA_027290	1.16082		cytosol, nuclear		catalytic complex; proteasome complex; cell part; intracellular; macromolecular complex; intracellular part; peptidase complex; cell; protein complex; endopeptidase complex;	binding;	K06699	PSME4; proteasome activator subunit 4	afv03050 Proteasome - Aspergillus flavus;	IPR032372; IPR032430; IPR011989; IPR016024;	Proteasome activator Blm10, N-terminal; Proteasome activator Blm10, mid region; Armadillo-like helical; Armadillo-type fold;
B8N3C1	253	K	Aha1 domain family	AFLA_027340	0.794719	0.162107	cytosol	response to stress; response to stimulus;		ATPase activator activity; enzyme regulator activity; chaperone binding; binding; nucleoside-triphosphatase regulator activity; protein binding; ATPase regulator activity; molecular function regulator; enzyme activator activity;				IPR015310; IPR023393;	Activator of Hsp90 ATPase, N-terminal; START-like domain;
B8N3D7	66	K	Mannose-1-phosphate guanylyltransferase	AFLA_027500	0.542714	0.000712333	cytosol	biosynthetic process; metabolic process;		nucleotidyltransferase activity; catalytic activity; transferase activity; transferase activity, transferring phosphorus-containing groups;	K00966	GMPP; mannose-1-phosphate guanylyltransferase [EC:2.7.7.13]	afv00520 Amino sugar and nucleotide sugar metabolism - Aspergillus flavus; afv01100 Metabolic pathways - Aspergillus flavus; afv00051 Fructose and mannose metabolism - Aspergillus flavus; afv01110 Biosynthesis of secondary metabolites - Aspergillus flavus;	IPR029044; IPR005835;	Nucleotide-diphospho-sugar transferases; Nucleotidyl transferase domain;
B8N3D7	125	K	Mannose-1-phosphate guanylyltransferase	AFLA_027500	0.610532	0.0234034	cytosol	biosynthetic process; metabolic process;		nucleotidyltransferase activity; catalytic activity; transferase activity; transferase activity, transferring phosphorus-containing groups;	K00966	GMPP; mannose-1-phosphate guanylyltransferase [EC:2.7.7.13]	afv00520 Amino sugar and nucleotide sugar metabolism - Aspergillus flavus; afv01100 Metabolic pathways - Aspergillus flavus; afv00051 Fructose and mannose metabolism - Aspergillus flavus; afv01110 Biosynthesis of secondary metabolites - Aspergillus flavus;	IPR029044; IPR005835;	Nucleotide-diphospho-sugar transferases; Nucleotidyl transferase domain;
B8N3D7	163	K	Mannose-1-phosphate guanylyltransferase	AFLA_027500	0.978379	0.75234	cytosol	biosynthetic process; metabolic process;		nucleotidyltransferase activity; catalytic activity; transferase activity; transferase activity, transferring phosphorus-containing groups;	K00966	GMPP; mannose-1-phosphate guanylyltransferase [EC:2.7.7.13]	afv00520 Amino sugar and nucleotide sugar metabolism - Aspergillus flavus; afv01100 Metabolic pathways - Aspergillus flavus; afv00051 Fructose and mannose metabolism - Aspergillus flavus; afv01110 Biosynthesis of secondary metabolites - Aspergillus flavus;	IPR029044; IPR005835;	Nucleotide-diphospho-sugar transferases; Nucleotidyl transferase domain;
B8N3D7	302	K	Mannose-1-phosphate guanylyltransferase	AFLA_027500	0.789177		cytosol	biosynthetic process; metabolic process;		nucleotidyltransferase activity; catalytic activity; transferase activity; transferase activity, transferring phosphorus-containing groups;	K00966	GMPP; mannose-1-phosphate guanylyltransferase [EC:2.7.7.13]	afv00520 Amino sugar and nucleotide sugar metabolism - Aspergillus flavus; afv01100 Metabolic pathways - Aspergillus flavus; afv00051 Fructose and mannose metabolism - Aspergillus flavus; afv01110 Biosynthesis of secondary metabolites - Aspergillus flavus;	IPR029044; IPR005835;	Nucleotide-diphospho-sugar transferases; Nucleotidyl transferase domain;
B8N3E1	84	K	"Aspergillus niger contig An04c0160, genomic contig OS=Aspergillus niger (strain CBS 513.88 / FGSC A1513) GN=An04g04940 PE=4 SV=1"	AFLA_027540	0.994943	0.912183	extracellular
B8N3E1	92	K	"Aspergillus niger contig An04c0160, genomic contig OS=Aspergillus niger (strain CBS 513.88 / FGSC A1513) GN=An04g04940 PE=4 SV=1"	AFLA_027540	0.939532	0.453868	extracellular
B8N3G3	239	K	"Mitochondrial translation initiation factor IF-2, putative"	AFLA_028660	0.667321		nuclear			RNA binding; nucleoside phosphate binding; nucleoside binding; ion binding; hydrolase activity, acting on acid anhydrides; translation initiation factor activity; hydrolase activity; nucleotide binding; nucleoside-triphosphatase activity; heterocyclic compound binding; organic cyclic compound binding; translation factor activity, RNA binding; ribonucleoside binding; carbohydrate derivative bindin…	K03243	EIF5B; translation initiation factor 5B	afv03013 RNA transport - Aspergillus flavus;	IPR023115; IPR005225; IPR004161; IPR027417; IPR000795; IPR009000;	Translation initiation factor IF- 2, domain 3; Small GTP-binding protein domain; Translation elongation factor EFTu-like, domain 2; P-loop containing nucleoside triphosphate hydrolase; Transcription factor, GTP-binding domain; Translation protein, beta-barrel domain;
B8N3G3	1032	K	"Mitochondrial translation initiation factor IF-2, putative"	AFLA_028660	0.214921	7.934e-05	nuclear			RNA binding; nucleoside phosphate binding; nucleoside binding; ion binding; hydrolase activity, acting on acid anhydrides; translation initiation factor activity; hydrolase activity; nucleotide binding; nucleoside-triphosphatase activity; heterocyclic compound binding; organic cyclic compound binding; translation factor activity, RNA binding; ribonucleoside binding; carbohydrate derivative bindin…	K03243	EIF5B; translation initiation factor 5B	afv03013 RNA transport - Aspergillus flavus;	IPR023115; IPR005225; IPR004161; IPR027417; IPR000795; IPR009000;	Translation initiation factor IF- 2, domain 3; Small GTP-binding protein domain; Translation elongation factor EFTu-like, domain 2; P-loop containing nucleoside triphosphate hydrolase; Transcription factor, GTP-binding domain; Translation protein, beta-barrel domain;
B8N3G3	1067	K	"Mitochondrial translation initiation factor IF-2, putative"	AFLA_028660	0.569859	0.00652389	nuclear			RNA binding; nucleoside phosphate binding; nucleoside binding; ion binding; hydrolase activity, acting on acid anhydrides; translation initiation factor activity; hydrolase activity; nucleotide binding; nucleoside-triphosphatase activity; heterocyclic compound binding; organic cyclic compound binding; translation factor activity, RNA binding; ribonucleoside binding; carbohydrate derivative bindin…	K03243	EIF5B; translation initiation factor 5B	afv03013 RNA transport - Aspergillus flavus;	IPR023115; IPR005225; IPR004161; IPR027417; IPR000795; IPR009000;	Translation initiation factor IF- 2, domain 3; Small GTP-binding protein domain; Translation elongation factor EFTu-like, domain 2; P-loop containing nucleoside triphosphate hydrolase; Transcription factor, GTP-binding domain; Translation protein, beta-barrel domain;
B8N3H7	72	K	Eukaryotic translation initiation factor 5A	AFLA_028800	0.544287	0.0143013	cytosol	peptide metabolic process; positive regulation of cellular protein metabolic process; posttranscriptional regulation of gene expression; positive regulation of protein complex disassembly; positive regulation of biosynthetic process; regulation of translational termination; biosynthetic process; cellular metabolic process; positive regulation of cellular component organization; metabolic process;…		organic cyclic compound binding; heterocyclic compound binding; ribosome binding; translation factor activity, RNA binding; RNA binding; translation elongation factor activity; binding; nucleic acid binding; macromolecular complex binding; translation initiation factor activity; ribonucleoprotein complex binding;	K03263			IPR008991; IPR012340; IPR014722; IPR020189;	Translation protein SH3-like domain; Nucleic acid-binding, OB-fold; Ribosomal protein L2 domain 2; Translation elongation factor, IF5A C-terminal;
B8N3H7	114	K	Eukaryotic translation initiation factor 5A	AFLA_028800	2.15257	0.108874	cytosol	peptide metabolic process; positive regulation of cellular protein metabolic process; posttranscriptional regulation of gene expression; positive regulation of protein complex disassembly; positive regulation of biosynthetic process; regulation of translational termination; biosynthetic process; cellular metabolic process; positive regulation of cellular component organization; metabolic process;…		organic cyclic compound binding; heterocyclic compound binding; ribosome binding; translation factor activity, RNA binding; RNA binding; translation elongation factor activity; binding; nucleic acid binding; macromolecular complex binding; translation initiation factor activity; ribonucleoprotein complex binding;	K03263			IPR008991; IPR012340; IPR014722; IPR020189;	Translation protein SH3-like domain; Nucleic acid-binding, OB-fold; Ribosomal protein L2 domain 2; Translation elongation factor, IF5A C-terminal;
B8N3H7	118	K	Eukaryotic translation initiation factor 5A	AFLA_028800	0.632213	0.107172	cytosol	peptide metabolic process; positive regulation of cellular protein metabolic process; posttranscriptional regulation of gene expression; positive regulation of protein complex disassembly; positive regulation of biosynthetic process; regulation of translational termination; biosynthetic process; cellular metabolic process; positive regulation of cellular component organization; metabolic process;…		organic cyclic compound binding; heterocyclic compound binding; ribosome binding; translation factor activity, RNA binding; RNA binding; translation elongation factor activity; binding; nucleic acid binding; macromolecular complex binding; translation initiation factor activity; ribonucleoprotein complex binding;	K03263			IPR008991; IPR012340; IPR014722; IPR020189;	Translation protein SH3-like domain; Nucleic acid-binding, OB-fold; Ribosomal protein L2 domain 2; Translation elongation factor, IF5A C-terminal;
B8N3I8	308	K	Polyadenylate-binding protein	AFLA_028910	0.711664	0.220217	nuclear			organic cyclic compound binding; heterocyclic compound binding; RNA binding; nucleoside phosphate binding; binding; nucleic acid binding; nucleotide binding; small molecule binding;	K13126	PABPC; polyadenylate-binding protein	afv03018 RNA degradation - Aspergillus flavus; afv03013 RNA transport - Aspergillus flavus; afv03015 mRNA surveillance pathway - Aspergillus flavus;	IPR002004; IPR000504; IPR012677;	Polyadenylate-binding protein/Hyperplastic disc protein; RNA recognition motif domain; Nucleotide-binding alpha-beta plait domain;
B8N3J9	135	K	40S ribosomal protein S8	AFLA_029020	0.409771		nuclear	peptide metabolic process; peptide biosynthetic process; cellular protein metabolic process; nitrogen compound metabolic process; biosynthetic process; cellular amide metabolic process; primary metabolic process; organonitrogen compound biosynthetic process; organic substance biosynthetic process; cellular metabolic process; cellular biosynthetic process; organic substance metabolic process; meta…	ribosome; organelle; intracellular organelle; intracellular non-membrane-bounded organelle; cell part; intracellular; cytoplasm; macromolecular complex; intracellular part; ribonucleoprotein complex; cell; intracellular ribonucleoprotein complex; cytoplasmic part; non-membrane-bounded organelle;	structural constituent of ribosome; structural molecule activity;	K02995	RP-S8e; small subunit ribosomal protein S8e	afv03010 Ribosome - Aspergillus flavus;
B8N3M3	12	K	Ribosomal protein L15	AFLA_029260	0.358425	0.00535298	mitochondria	peptide metabolic process; peptide biosynthetic process; cellular protein metabolic process; nitrogen compound metabolic process; biosynthetic process; cellular amide metabolic process; primary metabolic process; organonitrogen compound biosynthetic process; organic substance biosynthetic process; cellular metabolic process; cellular biosynthetic process; organic substance metabolic process; meta…	ribosome; organelle; intracellular organelle; intracellular non-membrane-bounded organelle; cell part; intracellular; cytoplasm; macromolecular complex; intracellular part; ribonucleoprotein complex; cell; intracellular ribonucleoprotein complex; cytoplasmic part; non-membrane-bounded organelle;	structural constituent of ribosome; structural molecule activity;	K02877	RP-L15e; large subunit ribosomal protein L15e	afv03010 Ribosome - Aspergillus flavus;	IPR012678; IPR024794;	Ribosomal protein L23/L15e core domain; Ribosomal protein L15e core domain;
B8N3M3	14	K	Ribosomal protein L15	AFLA_029260			mitochondria	peptide metabolic process; peptide biosynthetic process; cellular protein metabolic process; nitrogen compound metabolic process; biosynthetic process; cellular amide metabolic process; primary metabolic process; organonitrogen compound biosynthetic process; organic substance biosynthetic process; cellular metabolic process; cellular biosynthetic process; organic substance metabolic process; meta…	ribosome; organelle; intracellular organelle; intracellular non-membrane-bounded organelle; cell part; intracellular; cytoplasm; macromolecular complex; intracellular part; ribonucleoprotein complex; cell; intracellular ribonucleoprotein complex; cytoplasmic part; non-membrane-bounded organelle;	structural constituent of ribosome; structural molecule activity;	K02877	RP-L15e; large subunit ribosomal protein L15e	afv03010 Ribosome - Aspergillus flavus;	IPR012678; IPR024794;	Ribosomal protein L23/L15e core domain; Ribosomal protein L15e core domain;
B8N3M3	104	K	Ribosomal protein L15	AFLA_029260	0.74514		mitochondria	peptide metabolic process; peptide biosynthetic process; cellular protein metabolic process; nitrogen compound metabolic process; biosynthetic process; cellular amide metabolic process; primary metabolic process; organonitrogen compound biosynthetic process; organic substance biosynthetic process; cellular metabolic process; cellular biosynthetic process; organic substance metabolic process; meta…	ribosome; organelle; intracellular organelle; intracellular non-membrane-bounded organelle; cell part; intracellular; cytoplasm; macromolecular complex; intracellular part; ribonucleoprotein complex; cell; intracellular ribonucleoprotein complex; cytoplasmic part; non-membrane-bounded organelle;	structural constituent of ribosome; structural molecule activity;	K02877	RP-L15e; large subunit ribosomal protein L15e	afv03010 Ribosome - Aspergillus flavus;	IPR012678; IPR024794;	Ribosomal protein L23/L15e core domain; Ribosomal protein L15e core domain;
B8N3P1	167	K	Aspartic endopeptidase Pep2	AFLA_031250	0.599834	0.0464642	extracellular	proteolysis; metabolic process; macromolecule metabolic process; protein metabolic process; primary metabolic process; organic substance metabolic process;		endopeptidase activity; peptidase activity; catalytic activity; aspartic-type endopeptidase activity; peptidase activity, acting on L-amino acid peptides; hydrolase activity; aspartic-type peptidase activity;	K01381			IPR021109; IPR033121;	Aspartic peptidase domain; Peptidase family A1 domain;
B8N3P1	244	K	Aspartic endopeptidase Pep2	AFLA_031250	0.6		extracellular	proteolysis; metabolic process; macromolecule metabolic process; protein metabolic process; primary metabolic process; organic substance metabolic process;		endopeptidase activity; peptidase activity; catalytic activity; aspartic-type endopeptidase activity; peptidase activity, acting on L-amino acid peptides; hydrolase activity; aspartic-type peptidase activity;	K01381			IPR021109; IPR033121;	Aspartic peptidase domain; Peptidase family A1 domain;
B8N3P1	310	K	Aspartic endopeptidase Pep2	AFLA_031250	0.433206	0.0109395	extracellular	proteolysis; metabolic process; macromolecule metabolic process; protein metabolic process; primary metabolic process; organic substance metabolic process;		endopeptidase activity; peptidase activity; catalytic activity; aspartic-type endopeptidase activity; peptidase activity, acting on L-amino acid peptides; hydrolase activity; aspartic-type peptidase activity;	K01381			IPR021109; IPR033121;	Aspartic peptidase domain; Peptidase family A1 domain;
B8N3P1	322	K	Aspartic endopeptidase Pep2	AFLA_031250	0.56131	0.00197536	extracellular	proteolysis; metabolic process; macromolecule metabolic process; protein metabolic process; primary metabolic process; organic substance metabolic process;		endopeptidase activity; peptidase activity; catalytic activity; aspartic-type endopeptidase activity; peptidase activity, acting on L-amino acid peptides; hydrolase activity; aspartic-type peptidase activity;	K01381			IPR021109; IPR033121;	Aspartic peptidase domain; Peptidase family A1 domain;
B8N3P2	81	K	"Proteasome regulatory particle subunit Rpt3, putative"	AFLA_031260	0.676143	0.0258683	nuclear	organic substance catabolic process; metabolic process; protein catabolic process; macromolecule catabolic process; macromolecule metabolic process; protein metabolic process; primary metabolic process; catabolic process; organic substance metabolic process;	catalytic complex; proteasome complex; cell part; intracellular; cytoplasm; macromolecular complex; intracellular part; peptidase complex; cell; protein complex; endopeptidase complex;	ATP binding; nucleoside phosphate binding; nucleoside binding; ion binding; hydrolase activity, acting on acid anhydrides; hydrolase activity; nucleotide binding; nucleoside-triphosphatase activity; organic cyclic compound binding; heterocyclic compound binding; ribonucleoside binding; carbohydrate derivative binding; pyrophosphatase activity; catalytic activity; ribonucleotide binding; binding; …	K03063	PSMC4; 26S proteasome regulatory subunit T3	afv03050 Proteasome - Aspergillus flavus;	IPR003959; IPR003593; IPR027417;	ATPase, AAA-type, core; AAA+ ATPase domain; P-loop containing nucleoside triphosphate hydrolase;
B8N3P5	66	K	Eukaryotic translation initiation factor 3 subunit E	INT6			cytosol, nuclear	regulation of cellular process; cellular component biogenesis; cellular component organization; ribonucleoprotein complex biogenesis; peptide metabolic process; ribonucleoprotein complex assembly; regulation of macromolecule metabolic process; posttranscriptional regulation of gene expression; cellular protein metabolic process; biosynthetic process; organonitrogen compound biosynthetic process; …	cell part; intracellular; translation preinitiation complex; cytoplasm; eukaryotic 43S preinitiation complex; macromolecular complex; intracellular part; ribonucleoprotein complex; protein complex; intracellular ribonucleoprotein complex; cell; eukaryotic 48S preinitiation complex; eukaryotic translation initiation factor 3 complex; cytoplasmic part;	organic cyclic compound binding; heterocyclic compound binding; RNA binding; translation factor activity, RNA binding; binding; nucleic acid binding; translation initiation factor activity; protein binding;	K03250	EIF3E; translation initiation factor 3 subunit E	afv03013 RNA transport - Aspergillus flavus;	IPR011991; IPR000717; IPR019010;	Winged helix-turn-helix DNA-binding domain; Proteasome component (PCI) domain; Eukaryotic translation initiation factor 3 subunit E, N-terminal;
B8N3Q2	624	K	"Proteasome component Prs2, putative"	AFLA_031360			nuclear	modification-dependent macromolecule catabolic process; proteolysis involved in cellular protein catabolic process; cellular macromolecule catabolic process; cellular protein catabolic process; modification-dependent protein catabolic process; cellular protein metabolic process; ubiquitin-dependent protein catabolic process; primary metabolic process; cellular metabolic process; organic substance…	intracellular organelle; proteasome core complex, alpha-subunit complex; proteasome complex; macromolecular complex; intracellular part; cell; endopeptidase complex; intracellular membrane-bounded organelle; organelle; nucleus; catalytic complex; intracellular; cell part; proteasome core complex; peptidase complex; membrane-bounded organelle; protein complex;	endopeptidase activity; threonine-type endopeptidase activity; peptidase activity; threonine-type peptidase activity; catalytic activity; peptidase activity, acting on L-amino acid peptides; hydrolase activity;	K02730	PSMA6; 20S proteasome subunit alpha 1 [EC:3.4.25.1]	afv03050 Proteasome - Aspergillus flavus;	IPR029055; IPR000426;	Nucleophile aminohydrolases, N-terminal; Proteasome alpha-subunit, N-terminal domain;
B8N3Q5	33	K	"Ubiquitin (UbiC), putative"	AFLA_031390	0.455782	0.0073047	cytosol, nuclear	peptide metabolic process; peptide biosynthetic process; cellular protein metabolic process; nitrogen compound metabolic process; biosynthetic process; cellular amide metabolic process; primary metabolic process; organonitrogen compound biosynthetic process; organic substance biosynthetic process; cellular metabolic process; cellular biosynthetic process; organic substance metabolic process; meta…	ribosome; organelle; intracellular organelle; intracellular non-membrane-bounded organelle; cell part; intracellular; cytoplasm; macromolecular complex; intracellular part; ribonucleoprotein complex; cell; intracellular ribonucleoprotein complex; cytoplasmic part; non-membrane-bounded organelle;	protein binding; structural constituent of ribosome; structural molecule activity; binding;	K02977	RP-S27Ae; small subunit ribosomal protein S27Ae	afv03010 Ribosome - Aspergillus flavus;	IPR002906; IPR011332; IPR029071; IPR000626;	Ribosomal protein S27a; Zinc-binding ribosomal protein; Ubiquitin-related domain; Ubiquitin domain;
B8N3Q5	83	K	"Ubiquitin (UbiC), putative"	AFLA_031390	0.53467		cytosol, nuclear	peptide metabolic process; peptide biosynthetic process; cellular protein metabolic process; nitrogen compound metabolic process; biosynthetic process; cellular amide metabolic process; primary metabolic process; organonitrogen compound biosynthetic process; organic substance biosynthetic process; cellular metabolic process; cellular biosynthetic process; organic substance metabolic process; meta…	ribosome; organelle; intracellular organelle; intracellular non-membrane-bounded organelle; cell part; intracellular; cytoplasm; macromolecular complex; intracellular part; ribonucleoprotein complex; cell; intracellular ribonucleoprotein complex; cytoplasmic part; non-membrane-bounded organelle;	protein binding; structural constituent of ribosome; structural molecule activity; binding;	K02977	RP-S27Ae; small subunit ribosomal protein S27Ae	afv03010 Ribosome - Aspergillus flavus;	IPR002906; IPR011332; IPR029071; IPR000626;	Ribosomal protein S27a; Zinc-binding ribosomal protein; Ubiquitin-related domain; Ubiquitin domain;
B8N3Q5	107	K	"Ubiquitin (UbiC), putative"	AFLA_031390	0.389416	0.00112624	cytosol, nuclear	peptide metabolic process; peptide biosynthetic process; cellular protein metabolic process; nitrogen compound metabolic process; biosynthetic process; cellular amide metabolic process; primary metabolic process; organonitrogen compound biosynthetic process; organic substance biosynthetic process; cellular metabolic process; cellular biosynthetic process; organic substance metabolic process; meta…	ribosome; organelle; intracellular organelle; intracellular non-membrane-bounded organelle; cell part; intracellular; cytoplasm; macromolecular complex; intracellular part; ribonucleoprotein complex; cell; intracellular ribonucleoprotein complex; cytoplasmic part; non-membrane-bounded organelle;	protein binding; structural constituent of ribosome; structural molecule activity; binding;	K02977	RP-S27Ae; small subunit ribosomal protein S27Ae	afv03010 Ribosome - Aspergillus flavus;	IPR002906; IPR011332; IPR029071; IPR000626;	Ribosomal protein S27a; Zinc-binding ribosomal protein; Ubiquitin-related domain; Ubiquitin domain;
B8N3S3	12	K	"Pyruvate decarboxylase PdcA, putative"	AFLA_031570	0.700856	0.0017055	cytosol			magnesium ion binding; vitamin binding; ion binding; lyase activity; cofactor binding; sulfur compound binding; thiamine pyrophosphate binding; heterocyclic compound binding; organic cyclic compound binding; catalytic activity; carbon-carbon lyase activity; binding; carboxy-lyase activity; cation binding; metal ion binding; anion binding; coenzyme binding; small molecule binding;	K01568	PDC; pyruvate decarboxylase [EC:4.1.1.1]	afv00010 Glycolysis / Gluconeogenesis - Aspergillus flavus; afv01130 Biosynthesis of antibiotics - Aspergillus flavus; afv01100 Metabolic pathways - Aspergillus flavus; afv01110 Biosynthesis of secondary metabolites - Aspergillus flavus;	IPR012000; IPR029035; IPR029061; IPR011766; IPR012001;	Thiamine pyrophosphate enzyme, central domain; DHS-like NAD/FAD-binding domain; Thiamin diphosphate-binding fold; Thiamine pyrophosphate enzyme, C-terminal TPP-binding; Thiamine pyrophosphate enzyme, N-terminal TPP-binding domain;
B8N3S3	222	K	"Pyruvate decarboxylase PdcA, putative"	AFLA_031570	0.619537	0.000657256	cytosol			magnesium ion binding; vitamin binding; ion binding; lyase activity; cofactor binding; sulfur compound binding; thiamine pyrophosphate binding; heterocyclic compound binding; organic cyclic compound binding; catalytic activity; carbon-carbon lyase activity; binding; carboxy-lyase activity; cation binding; metal ion binding; anion binding; coenzyme binding; small molecule binding;	K01568	PDC; pyruvate decarboxylase [EC:4.1.1.1]	afv00010 Glycolysis / Gluconeogenesis - Aspergillus flavus; afv01130 Biosynthesis of antibiotics - Aspergillus flavus; afv01100 Metabolic pathways - Aspergillus flavus; afv01110 Biosynthesis of secondary metabolites - Aspergillus flavus;	IPR012000; IPR029035; IPR029061; IPR011766; IPR012001;	Thiamine pyrophosphate enzyme, central domain; DHS-like NAD/FAD-binding domain; Thiamin diphosphate-binding fold; Thiamine pyrophosphate enzyme, C-terminal TPP-binding; Thiamine pyrophosphate enzyme, N-terminal TPP-binding domain;
B8N3S3	266	K	"Pyruvate decarboxylase PdcA, putative"	AFLA_031570	0.559006		cytosol			magnesium ion binding; vitamin binding; ion binding; lyase activity; cofactor binding; sulfur compound binding; thiamine pyrophosphate binding; heterocyclic compound binding; organic cyclic compound binding; catalytic activity; carbon-carbon lyase activity; binding; carboxy-lyase activity; cation binding; metal ion binding; anion binding; coenzyme binding; small molecule binding;	K01568	PDC; pyruvate decarboxylase [EC:4.1.1.1]	afv00010 Glycolysis / Gluconeogenesis - Aspergillus flavus; afv01130 Biosynthesis of antibiotics - Aspergillus flavus; afv01100 Metabolic pathways - Aspergillus flavus; afv01110 Biosynthesis of secondary metabolites - Aspergillus flavus;	IPR012000; IPR029035; IPR029061; IPR011766; IPR012001;	Thiamine pyrophosphate enzyme, central domain; DHS-like NAD/FAD-binding domain; Thiamin diphosphate-binding fold; Thiamine pyrophosphate enzyme, C-terminal TPP-binding; Thiamine pyrophosphate enzyme, N-terminal TPP-binding domain;
B8N3S3	518	K	"Pyruvate decarboxylase PdcA, putative"	AFLA_031570	0.445972	0.0755034	cytosol			magnesium ion binding; vitamin binding; ion binding; lyase activity; cofactor binding; sulfur compound binding; thiamine pyrophosphate binding; heterocyclic compound binding; organic cyclic compound binding; catalytic activity; carbon-carbon lyase activity; binding; carboxy-lyase activity; cation binding; metal ion binding; anion binding; coenzyme binding; small molecule binding;	K01568	PDC; pyruvate decarboxylase [EC:4.1.1.1]	afv00010 Glycolysis / Gluconeogenesis - Aspergillus flavus; afv01130 Biosynthesis of antibiotics - Aspergillus flavus; afv01100 Metabolic pathways - Aspergillus flavus; afv01110 Biosynthesis of secondary metabolites - Aspergillus flavus;	IPR012000; IPR029035; IPR029061; IPR011766; IPR012001;	Thiamine pyrophosphate enzyme, central domain; DHS-like NAD/FAD-binding domain; Thiamin diphosphate-binding fold; Thiamine pyrophosphate enzyme, C-terminal TPP-binding; Thiamine pyrophosphate enzyme, N-terminal TPP-binding domain;
B8N3U4	83	K	"Telomere and ribosome associated protein Stm1, putative"	AFLA_031780	0.757672	0.0135605	nuclear				K13199			IPR019084; IPR006861;	Stm1, N-terminal; Hyaluronan/mRNA-binding protein;
B8N3U4	126	K	"Telomere and ribosome associated protein Stm1, putative"	AFLA_031780	0.251831	0.00027671	nuclear				K13199			IPR019084; IPR006861;	Stm1, N-terminal; Hyaluronan/mRNA-binding protein;
B8N3U4	199	K	"Telomere and ribosome associated protein Stm1, putative"	AFLA_031780	0.303193	0.000275147	nuclear				K13199			IPR019084; IPR006861;	Stm1, N-terminal; Hyaluronan/mRNA-binding protein;
B8N3U7	314	K	Zinc knuckle splicing factor Zfm1	AFLA_031810	0.612717	0.00576052	nuclear			organic cyclic compound binding; heterocyclic compound binding; RNA binding; transition metal ion binding; binding; ion binding; nucleic acid binding; metal ion binding; cation binding; zinc ion binding;	K13095			IPR004087; IPR032570; IPR004088; IPR001878;	K Homology domain; Splicing factor 1, helix-hairpin domain; K Homology domain, type 1; Zinc finger, CCHC-type;
B8N3U8	31	K	Glutathione S-transferase GstA	AFLA_031820	0.830589	0.092409	cytoskeleton			protein binding; transferase activity; catalytic activity; binding;	K00799	GST; glutathione S-transferase [EC:2.5.1.18]	afv00480 Glutathione metabolism - Aspergillus flavus;	IPR004046; IPR010987; IPR004045; IPR012336;	Glutathione S-transferase, C-terminal; Glutathione S-transferase, C-terminal-like; Glutathione S-transferase, N-terminal; Thioredoxin-like fold;
B8N3V1	525	K	Clustered mitochondria protein homolog	CLU1	0.49456		nuclear	organelle localization; cellular component organization; mitochondrion localization; mitochondrion distribution; organelle organization; mitochondrion organization; localization; cellular process; cellular component organization or biogenesis; intracellular distribution of mitochondria; cellular localization;	intracellular part; cell; cell part; intracellular; cytoplasm;	organic cyclic compound binding; heterocyclic compound binding; RNA binding; translation factor activity, RNA binding; binding; nucleic acid binding; translation initiation factor activity; protein binding;	K03255			IPR023231; IPR033646; IPR011990; IPR025697; IPR028275;	GSKIP domain; CLU central domain; Tetratricopeptide-like helical domain; CLU domain; Clustered mitochondria protein, N-terminal;
B8N3V1	548	K	Clustered mitochondria protein homolog	CLU1	0.612002	0.0299068	nuclear	organelle localization; cellular component organization; mitochondrion localization; mitochondrion distribution; organelle organization; mitochondrion organization; localization; cellular process; cellular component organization or biogenesis; intracellular distribution of mitochondria; cellular localization;	intracellular part; cell; cell part; intracellular; cytoplasm;	organic cyclic compound binding; heterocyclic compound binding; RNA binding; translation factor activity, RNA binding; binding; nucleic acid binding; translation initiation factor activity; protein binding;	K03255			IPR023231; IPR033646; IPR011990; IPR025697; IPR028275;	GSKIP domain; CLU central domain; Tetratricopeptide-like helical domain; CLU domain; Clustered mitochondria protein, N-terminal;
B8N3W2	59	K	40S ribosomal protein S7e	AFLA_031960	0.336424	2.9586e-05	cytosol, nuclear	peptide metabolic process; peptide biosynthetic process; cellular protein metabolic process; nitrogen compound metabolic process; biosynthetic process; cellular amide metabolic process; primary metabolic process; organonitrogen compound biosynthetic process; organic substance biosynthetic process; cellular metabolic process; cellular biosynthetic process; organic substance metabolic process; meta…	ribosome; organelle; intracellular organelle; intracellular non-membrane-bounded organelle; cell part; intracellular; cytoplasm; macromolecular complex; intracellular part; ribonucleoprotein complex; cell; intracellular ribonucleoprotein complex; cytoplasmic part; non-membrane-bounded organelle;	structural constituent of ribosome; structural molecule activity;	K02993	RP-S7e; small subunit ribosomal protein S7e	afv03010 Ribosome - Aspergillus flavus;
B8N3W2	165	K	40S ribosomal protein S7e	AFLA_031960	0.293122	0.000437382	cytosol, nuclear	peptide metabolic process; peptide biosynthetic process; cellular protein metabolic process; nitrogen compound metabolic process; biosynthetic process; cellular amide metabolic process; primary metabolic process; organonitrogen compound biosynthetic process; organic substance biosynthetic process; cellular metabolic process; cellular biosynthetic process; organic substance metabolic process; meta…	ribosome; organelle; intracellular organelle; intracellular non-membrane-bounded organelle; cell part; intracellular; cytoplasm; macromolecular complex; intracellular part; ribonucleoprotein complex; cell; intracellular ribonucleoprotein complex; cytoplasmic part; non-membrane-bounded organelle;	structural constituent of ribosome; structural molecule activity;	K02993	RP-S7e; small subunit ribosomal protein S7e	afv03010 Ribosome - Aspergillus flavus;
B8N3W9	29	K	"Hydroxymethylglutaryl-CoA synthase Erg13, putative"	AFLA_032030	0.730068	0.0261511	cytosol	isoprenoid metabolic process; single-organism biosynthetic process; single-organism cellular process; single-organism process; biosynthetic process; cellular lipid metabolic process; primary metabolic process; organic substance biosynthetic process; cellular metabolic process; cellular biosynthetic process; organic substance metabolic process; lipid biosynthetic process; isoprenoid biosynthetic p…		hydroxymethylglutaryl-CoA synthase activity; transferase activity, transferring acyl groups; catalytic activity; transferase activity; transferase activity, transferring acyl groups, acyl groups converted into alkyl on transfer;	K01641	E2.3.3.10; hydroxymethylglutaryl-CoA synthase [EC:2.3.3.10]	afv01130 Biosynthesis of antibiotics - Aspergillus flavus; afv01100 Metabolic pathways - Aspergillus flavus; afv00280 Valine, leucine and isoleucine degradation - Aspergillus flavus; afv00900 Terpenoid backbone biosynthesis - Aspergillus flavus; afv00650 Butanoate metabolism - Aspergillus flavus; afv00072 Synthesis and degradation of ketone bodies - Aspergillus flavus; afv01110 Biosynthesis of se…	IPR013746; IPR016039; IPR013528;	Hydroxymethylglutaryl-coenzyme A synthase C-terminal domain; Thiolase-like; Hydroxymethylglutaryl-coenzyme A synthase, N-terminal;
B8N3W9	70	K	"Hydroxymethylglutaryl-CoA synthase Erg13, putative"	AFLA_032030	0.452853	0.00150254	cytosol	isoprenoid metabolic process; single-organism biosynthetic process; single-organism cellular process; single-organism process; biosynthetic process; cellular lipid metabolic process; primary metabolic process; organic substance biosynthetic process; cellular metabolic process; cellular biosynthetic process; organic substance metabolic process; lipid biosynthetic process; isoprenoid biosynthetic p…		hydroxymethylglutaryl-CoA synthase activity; transferase activity, transferring acyl groups; catalytic activity; transferase activity; transferase activity, transferring acyl groups, acyl groups converted into alkyl on transfer;	K01641	E2.3.3.10; hydroxymethylglutaryl-CoA synthase [EC:2.3.3.10]	afv01130 Biosynthesis of antibiotics - Aspergillus flavus; afv01100 Metabolic pathways - Aspergillus flavus; afv00280 Valine, leucine and isoleucine degradation - Aspergillus flavus; afv00900 Terpenoid backbone biosynthesis - Aspergillus flavus; afv00650 Butanoate metabolism - Aspergillus flavus; afv00072 Synthesis and degradation of ketone bodies - Aspergillus flavus; afv01110 Biosynthesis of se…	IPR013746; IPR016039; IPR013528;	Hydroxymethylglutaryl-coenzyme A synthase C-terminal domain; Thiolase-like; Hydroxymethylglutaryl-coenzyme A synthase, N-terminal;
B8N3W9	310	K	"Hydroxymethylglutaryl-CoA synthase Erg13, putative"	AFLA_032030			cytosol	isoprenoid metabolic process; single-organism biosynthetic process; single-organism cellular process; single-organism process; biosynthetic process; cellular lipid metabolic process; primary metabolic process; organic substance biosynthetic process; cellular metabolic process; cellular biosynthetic process; organic substance metabolic process; lipid biosynthetic process; isoprenoid biosynthetic p…		hydroxymethylglutaryl-CoA synthase activity; transferase activity, transferring acyl groups; catalytic activity; transferase activity; transferase activity, transferring acyl groups, acyl groups converted into alkyl on transfer;	K01641	E2.3.3.10; hydroxymethylglutaryl-CoA synthase [EC:2.3.3.10]	afv01130 Biosynthesis of antibiotics - Aspergillus flavus; afv01100 Metabolic pathways - Aspergillus flavus; afv00280 Valine, leucine and isoleucine degradation - Aspergillus flavus; afv00900 Terpenoid backbone biosynthesis - Aspergillus flavus; afv00650 Butanoate metabolism - Aspergillus flavus; afv00072 Synthesis and degradation of ketone bodies - Aspergillus flavus; afv01110 Biosynthesis of se…	IPR013746; IPR016039; IPR013528;	Hydroxymethylglutaryl-coenzyme A synthase C-terminal domain; Thiolase-like; Hydroxymethylglutaryl-coenzyme A synthase, N-terminal;
B8N3Y7	65	K	"Phosphatidylinositol transporter, putative"	AFLA_033100	0.538875	0.00518069	cytosol	transport; localization; establishment of localization;	cell; intracellular; cell part;	transporter activity;				IPR001251; IPR011074;	CRAL-TRIO lipid binding domain; CRAL/TRIO, N-terminal domain;
B8N3Y7	83	K	"Phosphatidylinositol transporter, putative"	AFLA_033100	0.78213	0.299326	cytosol	transport; localization; establishment of localization;	cell; intracellular; cell part;	transporter activity;				IPR001251; IPR011074;	CRAL-TRIO lipid binding domain; CRAL/TRIO, N-terminal domain;
B8N3Y9	207	K	"BAP31 domain protein, putative"	AFLA_033120	3.17103	0.0405184	plasma membrane	establishment of protein localization; transport; intracellular transport; cellular macromolecule localization; establishment of localization in cell; intracellular protein transport; organic substance transport; protein localization; macromolecule localization; cellular protein localization; localization; protein transport; establishment of localization; cellular localization;	membrane; intracellular organelle; endoplasmic reticulum; cytoplasm; intrinsic component of membrane; endomembrane system; intracellular part; cell; integral component of membrane; intracellular membrane-bounded organelle; organelle; intracellular; cell part; membrane part; membrane-bounded organelle; cytoplasmic part;
B8N417	389	K	"Probable mannosyl-oligosaccharide alpha-1,2-mannosidase 1B"	mns1B	0.429401	0.0587447	extracellular	protein glycosylation; macromolecule glycosylation; glycoprotein biosynthetic process; single-organism cellular process; cellular protein metabolic process; glycoprotein metabolic process; single-organism process; biosynthetic process; primary metabolic process; cellular metabolic process; organic substance biosynthetic process; cellular biosynthetic process; organic substance metabolic process; …	intracellular organelle; intracellular vesicle; membrane; cytoplasmic vesicle; vesicle; cytoplasm; intracellular organelle part; cytoplasmic vesicle part; intracellular part; cell; organelle part; membrane-enclosed lumen; organelle; vesicle lumen; intracellular organelle lumen; cytoplasmic vesicle lumen; intracellular; cell part; membrane-bounded organelle; cytoplasmic part; organelle lumen;	mannosidase activity; mannosyl-oligosaccharide mannosidase activity; catalytic activity; binding; ion binding; hydrolase activity, acting on glycosyl bonds; alpha-mannosidase activity; cation binding; metal ion binding; hydrolase activity, hydrolyzing O-glycosyl compounds; hydrolase activity; calcium ion binding; mannosyl-oligosaccharide 1,2-alpha-mannosidase activity;	K01230	MAN1; mannosyl-oligosaccharide alpha-1,2-mannosidase [EC:3.2.1.113]	afv04141 Protein processing in endoplasmic reticulum - Aspergillus flavus; afv00510 N-Glycan biosynthesis - Aspergillus flavus; afv01100 Metabolic pathways - Aspergillus flavus; afv00513 Various types of N-glycan biosynthesis - Aspergillus flavus;
B8N426	96	K	Nitrilase	AFLA_033490	1.05556		cytosol	nitrogen compound metabolic process; metabolic process;		hydrolase activity; catalytic activity; hydrolase activity, acting on carbon-nitrogen (but not peptide) bonds;	K01501	E3.5.5.1; nitrilase [EC:3.5.5.1]	afv00380 Tryptophan metabolism - Aspergillus flavus; afv00910 Nitrogen metabolism - Aspergillus flavus; afv00460 Cyanoamino acid metabolism - Aspergillus flavus;	IPR003010;	Carbon-nitrogen hydrolase;
B8N428	160	K	Transmembrane 9 superfamily member	AFLA_033510	0.828313		plasma membrane		intrinsic component of membrane; membrane; integral component of membrane; membrane part;		K17086
B8N434	714	K	"SSU processome component Utp10, putative"	AFLA_033570	1.27199		plasma membrane			binding;	K14550	UTP10; U3 small nucleolar RNA-associated protein 10	afv03008 Ribosome biogenesis in eukaryotes - Aspergillus flavus;	IPR011989; IPR012954; IPR016024;	Armadillo-like helical; BP28, C-terminal domain; Armadillo-type fold;
B8N439	84	K	"RNA binding protein, putative"	AFLA_033620	0.73383	0.0063354	cytosol, nuclear							IPR019783;	Ribosome maturation protein SBDS, N-terminal;
B8N442	34	K	GTP-binding nuclear protein	AFLA_033650	0.662998	0.13904	cytosol	regulation of cellular process; single organism signaling; cellular response to stimulus; intracellular transport; intracellular signal transduction; single-organism cellular process; single-organism process; nuclear transport; organic substance transport; small GTPase mediated signal transduction; signaling; response to stimulus; protein transport; establishment of localization; cellular localiz…		nucleoside phosphate binding; nucleoside binding; ion binding; hydrolase activity, acting on acid anhydrides; hydrolase activity; nucleotide binding; nucleoside-triphosphatase activity; organic cyclic compound binding; heterocyclic compound binding; ribonucleoside binding; carbohydrate derivative binding; pyrophosphatase activity; catalytic activity; ribonucleotide binding; binding; GTPase activi…	K07936	RAN; GTP-binding nuclear protein Ran	afv03008 Ribosome biogenesis in eukaryotes - Aspergillus flavus; afv03013 RNA transport - Aspergillus flavus;	IPR005225; IPR027417;	Small GTP-binding protein domain; P-loop containing nucleoside triphosphate hydrolase;
B8N442	139	K	GTP-binding nuclear protein	AFLA_033650	0.796351	0.0799741	cytosol	regulation of cellular process; single organism signaling; cellular response to stimulus; intracellular transport; intracellular signal transduction; single-organism cellular process; single-organism process; nuclear transport; organic substance transport; small GTPase mediated signal transduction; signaling; response to stimulus; protein transport; establishment of localization; cellular localiz…		nucleoside phosphate binding; nucleoside binding; ion binding; hydrolase activity, acting on acid anhydrides; hydrolase activity; nucleotide binding; nucleoside-triphosphatase activity; organic cyclic compound binding; heterocyclic compound binding; ribonucleoside binding; carbohydrate derivative binding; pyrophosphatase activity; catalytic activity; ribonucleotide binding; binding; GTPase activi…	K07936	RAN; GTP-binding nuclear protein Ran	afv03008 Ribosome biogenesis in eukaryotes - Aspergillus flavus; afv03013 RNA transport - Aspergillus flavus;	IPR005225; IPR027417;	Small GTP-binding protein domain; P-loop containing nucleoside triphosphate hydrolase;
B8N442	156	K	GTP-binding nuclear protein	AFLA_033650	1.07835	0.81793	cytosol	regulation of cellular process; single organism signaling; cellular response to stimulus; intracellular transport; intracellular signal transduction; single-organism cellular process; single-organism process; nuclear transport; organic substance transport; small GTPase mediated signal transduction; signaling; response to stimulus; protein transport; establishment of localization; cellular localiz…		nucleoside phosphate binding; nucleoside binding; ion binding; hydrolase activity, acting on acid anhydrides; hydrolase activity; nucleotide binding; nucleoside-triphosphatase activity; organic cyclic compound binding; heterocyclic compound binding; ribonucleoside binding; carbohydrate derivative binding; pyrophosphatase activity; catalytic activity; ribonucleotide binding; binding; GTPase activi…	K07936	RAN; GTP-binding nuclear protein Ran	afv03008 Ribosome biogenesis in eukaryotes - Aspergillus flavus; afv03013 RNA transport - Aspergillus flavus;	IPR005225; IPR027417;	Small GTP-binding protein domain; P-loop containing nucleoside triphosphate hydrolase;
B8N446	68	K	60S ribosomal protein L31e	AFLA_033690	0.339644	0.00219726	mitochondria	peptide metabolic process; peptide biosynthetic process; cellular protein metabolic process; nitrogen compound metabolic process; biosynthetic process; cellular amide metabolic process; primary metabolic process; organonitrogen compound biosynthetic process; organic substance biosynthetic process; cellular metabolic process; cellular biosynthetic process; organic substance metabolic process; meta…	ribosome; organelle; intracellular organelle; intracellular non-membrane-bounded organelle; cell part; intracellular; cytoplasm; macromolecular complex; intracellular part; ribonucleoprotein complex; cell; intracellular ribonucleoprotein complex; cytoplasmic part; non-membrane-bounded organelle;	structural constituent of ribosome; structural molecule activity;	K02910	RP-L31e; large subunit ribosomal protein L31e	afv03010 Ribosome - Aspergillus flavus;	IPR023621;	Ribosomal protein L31e domain;
B8N446	69	K	60S ribosomal protein L31e	AFLA_033690	0.727562	0.0426373	mitochondria	peptide metabolic process; peptide biosynthetic process; cellular protein metabolic process; nitrogen compound metabolic process; biosynthetic process; cellular amide metabolic process; primary metabolic process; organonitrogen compound biosynthetic process; organic substance biosynthetic process; cellular metabolic process; cellular biosynthetic process; organic substance metabolic process; meta…	ribosome; organelle; intracellular organelle; intracellular non-membrane-bounded organelle; cell part; intracellular; cytoplasm; macromolecular complex; intracellular part; ribonucleoprotein complex; cell; intracellular ribonucleoprotein complex; cytoplasmic part; non-membrane-bounded organelle;	structural constituent of ribosome; structural molecule activity;	K02910	RP-L31e; large subunit ribosomal protein L31e	afv03010 Ribosome - Aspergillus flavus;	IPR023621;	Ribosomal protein L31e domain;
B8N458	344	K	"Filament-forming protein (Tpr/p270), putative"	AFLA_033810			nuclear	intracellular transport; establishment of protein localization to organelle; protein import; single-organism nuclear import; single-organism process; nuclear transport; organic substance transport; protein transport; single-organism intracellular transport; establishment of localization; cellular localization; protein targeting; establishment of protein localization; transport; cellular macromole…	intracellular organelle; nuclear pore; nuclear envelope; intracellular organelle part; organelle envelope; endomembrane system; macromolecular complex; intracellular part; cell; organelle part; organelle; intracellular membrane-bounded organelle; nucleus; cell part; intracellular; envelope; membrane-bounded organelle; protein complex; nuclear part;		K09291	TPR; nucleoprotein TPR	afv03013 RNA transport - Aspergillus flavus;	IPR012929;	Nucleoprotein TPR/MLP1;
B8N4A9	198	K	Pc12g10300 protein OS=Penicillium rubens (strain ATCC 28089 / DSM 1075 / NRRL 1951 / Wisconsin 54-1255) GN=Pc12g10300 PE=4 SV=1	AFLA_035220	0.540468	0.0192945	cytosol, nuclear
B8N4B0	341	K	"Nuclear pore complex subunit Nup159, putative"	AFLA_035230	0.448119	0.00265385	cytosol, nuclear			protein binding; binding;	K18715			IPR015943;	WD40/YVTN repeat-like-containing domain;
B8N4B1	221	K	"Proteasome component Pup1, putative"	AFLA_035240	0.53075		cytosol	proteolysis involved in cellular protein catabolic process; cellular macromolecule catabolic process; cellular protein catabolic process; cellular protein metabolic process; primary metabolic process; cellular metabolic process; organic substance metabolic process; organic substance catabolic process; metabolic process; protein catabolic process; macromolecule catabolic process; cellular macromol…	intracellular organelle; proteasome complex; cytoplasm; macromolecular complex; intracellular part; cell; endopeptidase complex; intracellular membrane-bounded organelle; organelle; nucleus; catalytic complex; intracellular; cell part; proteasome core complex; peptidase complex; membrane-bounded organelle; protein complex;	endopeptidase activity; threonine-type endopeptidase activity; peptidase activity; threonine-type peptidase activity; catalytic activity; peptidase activity, acting on L-amino acid peptides; hydrolase activity;	K02739	PSMB7; 20S proteasome subunit beta 2 [EC:3.4.25.1]	afv03050 Proteasome - Aspergillus flavus;	IPR024689; IPR029055;	Proteasome beta subunit, C-terminal; Nucleophile aminohydrolases, N-terminal;
B8N4C0	403	K	"Translation release factor eRF3, putative"	AFLA_035330	0.638792		cytosol	cellular component organization; peptide metabolic process; cellular aromatic compound metabolic process; cellular protein metabolic process; single-organism process; biosynthetic process; organonitrogen compound biosynthetic process; cellular metabolic process; organic substance metabolic process; protein complex disassembly; cellular nitrogen compound catabolic process; metabolic process; heter…		nucleoside phosphate binding; hydrolase activity, acting on acid anhydrides; hydrolase activity; organic cyclic compound binding; heterocyclic compound binding; pyrophosphatase activity; catalytic activity; ribonucleotide binding; binding; GTPase activity; purine ribonucleoside binding; anion binding; hydrolase activity, acting on acid anhydrides, in phosphorus-containing anhydrides; guanyl nucle…	K03267	ERF3; peptide chain release factor subunit 3	afv03015 mRNA surveillance pathway - Aspergillus flavus;	IPR004160; IPR004161; IPR027417; IPR009001; IPR000795; IPR009000;	Translation elongation factor EFTu/EF1A, C-terminal; Translation elongation factor EFTu-like, domain 2; P-loop containing nucleoside triphosphate hydrolase; Translation elongation factor EF1A/initiation factor IF2gamma, C-terminal; Transcription factor, GTP-binding domain; Translation protein, beta-barrel domain;
B8N4C0	451	K	"Translation release factor eRF3, putative"	AFLA_035330	0.58844	0.0014523	cytosol	cellular component organization; peptide metabolic process; cellular aromatic compound metabolic process; cellular protein metabolic process; single-organism process; biosynthetic process; organonitrogen compound biosynthetic process; cellular metabolic process; organic substance metabolic process; protein complex disassembly; cellular nitrogen compound catabolic process; metabolic process; heter…		nucleoside phosphate binding; hydrolase activity, acting on acid anhydrides; hydrolase activity; organic cyclic compound binding; heterocyclic compound binding; pyrophosphatase activity; catalytic activity; ribonucleotide binding; binding; GTPase activity; purine ribonucleoside binding; anion binding; hydrolase activity, acting on acid anhydrides, in phosphorus-containing anhydrides; guanyl nucle…	K03267	ERF3; peptide chain release factor subunit 3	afv03015 mRNA surveillance pathway - Aspergillus flavus;	IPR004160; IPR004161; IPR027417; IPR009001; IPR000795; IPR009000;	Translation elongation factor EFTu/EF1A, C-terminal; Translation elongation factor EFTu-like, domain 2; P-loop containing nucleoside triphosphate hydrolase; Translation elongation factor EF1A/initiation factor IF2gamma, C-terminal; Transcription factor, GTP-binding domain; Translation protein, beta-barrel domain;
B8N4D7	19	K	"Cytochrome b5, putative"	AFLA_035500	1.07488	0.540125	cytosol			organic cyclic compound binding; heterocyclic compound binding; heme binding; binding; ion binding; cation binding; metal ion binding; tetrapyrrole binding;				IPR001199;	Cytochrome b5-like heme/steroid binding domain;
B8N4D8	838	K	"RNA binding effector protein Scp160, putative"	AFLA_035510	0.580866	0.0037014	cytosol, nuclear			organic cyclic compound binding; heterocyclic compound binding; RNA binding; binding; nucleic acid binding;				IPR004087; IPR004088;	K Homology domain; K Homology domain, type 1;
B8N4E9	122	K	"Hsp70 chaperone BiP/Kar2, putative"	AFLA_035620	0.514088	0.00173744	extracellular	response to unfolded protein; response to topologically incorrect protein; response to chemical; response to organic substance; response to stimulus; response to stress;		ATP binding; nucleoside phosphate binding; nucleoside binding; ion binding; nucleotide binding; organic cyclic compound binding; heterocyclic compound binding; ribonucleoside binding; carbohydrate derivative binding; ribonucleotide binding; binding; purine ribonucleoside binding; anion binding; purine ribonucleotide binding; adenyl ribonucleotide binding; adenyl nucleotide binding; purine nucleos…	K09490	HSPA5; heat shock 70kDa protein 5	afv04141 Protein processing in endoplasmic reticulum - Aspergillus flavus; afv03060 Protein export - Aspergillus flavus;	IPR029048; IPR029047;	Heat shock protein 70kD, C-terminal domain; Heat shock protein 70kD, peptide-binding domain;
B8N4E9	126	K	"Hsp70 chaperone BiP/Kar2, putative"	AFLA_035620			extracellular	response to unfolded protein; response to topologically incorrect protein; response to chemical; response to organic substance; response to stimulus; response to stress;		ATP binding; nucleoside phosphate binding; nucleoside binding; ion binding; nucleotide binding; organic cyclic compound binding; heterocyclic compound binding; ribonucleoside binding; carbohydrate derivative binding; ribonucleotide binding; binding; purine ribonucleoside binding; anion binding; purine ribonucleotide binding; adenyl ribonucleotide binding; adenyl nucleotide binding; purine nucleos…	K09490	HSPA5; heat shock 70kDa protein 5	afv04141 Protein processing in endoplasmic reticulum - Aspergillus flavus; afv03060 Protein export - Aspergillus flavus;	IPR029048; IPR029047;	Heat shock protein 70kD, C-terminal domain; Heat shock protein 70kD, peptide-binding domain;
B8N4E9	345	K	"Hsp70 chaperone BiP/Kar2, putative"	AFLA_035620	0.640983	0.114931	extracellular	response to unfolded protein; response to topologically incorrect protein; response to chemical; response to organic substance; response to stimulus; response to stress;		ATP binding; nucleoside phosphate binding; nucleoside binding; ion binding; nucleotide binding; organic cyclic compound binding; heterocyclic compound binding; ribonucleoside binding; carbohydrate derivative binding; ribonucleotide binding; binding; purine ribonucleoside binding; anion binding; purine ribonucleotide binding; adenyl ribonucleotide binding; adenyl nucleotide binding; purine nucleos…	K09490	HSPA5; heat shock 70kDa protein 5	afv04141 Protein processing in endoplasmic reticulum - Aspergillus flavus; afv03060 Protein export - Aspergillus flavus;	IPR029048; IPR029047;	Heat shock protein 70kD, C-terminal domain; Heat shock protein 70kD, peptide-binding domain;
B8N4E9	359	K	"Hsp70 chaperone BiP/Kar2, putative"	AFLA_035620	0.643012	0.00889055	extracellular	response to unfolded protein; response to topologically incorrect protein; response to chemical; response to organic substance; response to stimulus; response to stress;		ATP binding; nucleoside phosphate binding; nucleoside binding; ion binding; nucleotide binding; organic cyclic compound binding; heterocyclic compound binding; ribonucleoside binding; carbohydrate derivative binding; ribonucleotide binding; binding; purine ribonucleoside binding; anion binding; purine ribonucleotide binding; adenyl ribonucleotide binding; adenyl nucleotide binding; purine nucleos…	K09490	HSPA5; heat shock 70kDa protein 5	afv04141 Protein processing in endoplasmic reticulum - Aspergillus flavus; afv03060 Protein export - Aspergillus flavus;	IPR029048; IPR029047;	Heat shock protein 70kD, C-terminal domain; Heat shock protein 70kD, peptide-binding domain;
B8N4G1	348	K	PH domain protein	AFLA_036640	0.472997	0.002263	nuclear							IPR011993; IPR001849;	PH domain-like; Pleckstrin homology domain;
B8N4G8	429	K	Calpain-like protein	AFLA_036710			nuclear	proteolysis; metabolic process; macromolecule metabolic process; protein metabolic process; primary metabolic process; organic substance metabolic process;	cell; intracellular; cell part;	endopeptidase activity; calcium-dependent cysteine-type endopeptidase activity; peptidase activity; catalytic activity; peptidase activity, acting on L-amino acid peptides; hydrolase activity; cysteine-type peptidase activity; cysteine-type endopeptidase activity;				IPR001300;	Peptidase C2, calpain, catalytic domain;
B8N4H9	364	K	RNP domain protein	AFLA_036830	0.998117	0.939458	nuclear			organic cyclic compound binding; heterocyclic compound binding; nucleoside phosphate binding; binding; nucleic acid binding; nucleotide binding; small molecule binding;				IPR000504; IPR012677;	RNA recognition motif domain; Nucleotide-binding alpha-beta plait domain;
B8N4I0	224	K	"6-phosphogluconate dehydrogenase, decarboxylating"	AFLA_036840	0.555037	0.00151618	cytosol	NADP metabolic process; pyridine nucleotide metabolic process; cellular aromatic compound metabolic process; nicotinamide nucleotide metabolic process; nucleotide metabolic process; single-organism process; pyridine-containing compound metabolic process; cellular metabolic process; phosphate-containing compound metabolic process; organic substance metabolic process; glucose 6-phosphate metabolic …		oxidoreductase activity, acting on CH-OH group of donors; organic cyclic compound binding; heterocyclic compound binding; oxidoreductase activity, acting on the CH-OH group of donors, NAD or NADP as acceptor; phosphogluconate dehydrogenase (decarboxylating) activity; nucleoside phosphate binding; catalytic activity; binding; NADP binding; nucleotide binding; cofactor binding; oxidoreductase activ…	K00033	PGD; 6-phosphogluconate dehydrogenase [EC:1.1.1.44 1.1.1.343]	afv01130 Biosynthesis of antibiotics - Aspergillus flavus; afv00480 Glutathione metabolism - Aspergillus flavus; afv01100 Metabolic pathways - Aspergillus flavus; afv00030 Pentose phosphate pathway - Aspergillus flavus; afv01200 Carbon metabolism - Aspergillus flavus; afv01110 Biosynthesis of secondary metabolites - Aspergillus flavus;	IPR006115; IPR008927; IPR013328; IPR006114; IPR016040; IPR012284;	6-phosphogluconate dehydrogenase, NADP-binding; 6-phosphogluconate dehydrogenase C-terminal domain-like; 6-phosphogluconate dehydrogenase, domain 2; 6-phosphogluconate dehydrogenase, C-terminal; NAD(P)-binding domain; 6-phosphogluconate dehydrogenase, domain 3;
B8N4I0	296	K	"6-phosphogluconate dehydrogenase, decarboxylating"	AFLA_036840			cytosol	NADP metabolic process; pyridine nucleotide metabolic process; cellular aromatic compound metabolic process; nicotinamide nucleotide metabolic process; nucleotide metabolic process; single-organism process; pyridine-containing compound metabolic process; cellular metabolic process; phosphate-containing compound metabolic process; organic substance metabolic process; glucose 6-phosphate metabolic …		oxidoreductase activity, acting on CH-OH group of donors; organic cyclic compound binding; heterocyclic compound binding; oxidoreductase activity, acting on the CH-OH group of donors, NAD or NADP as acceptor; phosphogluconate dehydrogenase (decarboxylating) activity; nucleoside phosphate binding; catalytic activity; binding; NADP binding; nucleotide binding; cofactor binding; oxidoreductase activ…	K00033	PGD; 6-phosphogluconate dehydrogenase [EC:1.1.1.44 1.1.1.343]	afv01130 Biosynthesis of antibiotics - Aspergillus flavus; afv00480 Glutathione metabolism - Aspergillus flavus; afv01100 Metabolic pathways - Aspergillus flavus; afv00030 Pentose phosphate pathway - Aspergillus flavus; afv01200 Carbon metabolism - Aspergillus flavus; afv01110 Biosynthesis of secondary metabolites - Aspergillus flavus;	IPR006115; IPR008927; IPR013328; IPR006114; IPR016040; IPR012284;	6-phosphogluconate dehydrogenase, NADP-binding; 6-phosphogluconate dehydrogenase C-terminal domain-like; 6-phosphogluconate dehydrogenase, domain 2; 6-phosphogluconate dehydrogenase, C-terminal; NAD(P)-binding domain; 6-phosphogluconate dehydrogenase, domain 3;
B8N4I0	459	K	"6-phosphogluconate dehydrogenase, decarboxylating"	AFLA_036840	1.44372	0.202028	cytosol	NADP metabolic process; pyridine nucleotide metabolic process; cellular aromatic compound metabolic process; nicotinamide nucleotide metabolic process; nucleotide metabolic process; single-organism process; pyridine-containing compound metabolic process; cellular metabolic process; phosphate-containing compound metabolic process; organic substance metabolic process; glucose 6-phosphate metabolic …		oxidoreductase activity, acting on CH-OH group of donors; organic cyclic compound binding; heterocyclic compound binding; oxidoreductase activity, acting on the CH-OH group of donors, NAD or NADP as acceptor; phosphogluconate dehydrogenase (decarboxylating) activity; nucleoside phosphate binding; catalytic activity; binding; NADP binding; nucleotide binding; cofactor binding; oxidoreductase activ…	K00033	PGD; 6-phosphogluconate dehydrogenase [EC:1.1.1.44 1.1.1.343]	afv01130 Biosynthesis of antibiotics - Aspergillus flavus; afv00480 Glutathione metabolism - Aspergillus flavus; afv01100 Metabolic pathways - Aspergillus flavus; afv00030 Pentose phosphate pathway - Aspergillus flavus; afv01200 Carbon metabolism - Aspergillus flavus; afv01110 Biosynthesis of secondary metabolites - Aspergillus flavus;	IPR006115; IPR008927; IPR013328; IPR006114; IPR016040; IPR012284;	6-phosphogluconate dehydrogenase, NADP-binding; 6-phosphogluconate dehydrogenase C-terminal domain-like; 6-phosphogluconate dehydrogenase, domain 2; 6-phosphogluconate dehydrogenase, C-terminal; NAD(P)-binding domain; 6-phosphogluconate dehydrogenase, domain 3;
B8N4M7	137	K	Rho GTPase Rho1	AFLA_037320	0.57593	0.014264	cytosol	regulation of cellular process; single organism signaling; cellular response to stimulus; signal transduction; regulation of biological process; cell communication; intracellular signal transduction; single-organism cellular process; single-organism process; small GTPase mediated signal transduction; signaling; response to stimulus; cellular process; biological regulation;	membrane; cell; intracellular; cell part;	nucleoside phosphate binding; nucleoside binding; ion binding; nucleotide binding; organic cyclic compound binding; heterocyclic compound binding; ribonucleoside binding; carbohydrate derivative binding; ribonucleotide binding; binding; purine ribonucleoside binding; anion binding; purine ribonucleotide binding; purine nucleoside binding; guanyl ribonucleotide binding; guanyl nucleotide binding; …	K04513	RHOA; Ras homolog gene family, member A	afv04011 MAPK signaling pathway - yeast - Aspergillus flavus; afv04144 Endocytosis - Aspergillus flavus;	IPR005225; IPR027417;	Small GTP-binding protein domain; P-loop containing nucleoside triphosphate hydrolase;
B8N4M8	98	K	KOW motif domain protein	AFLA_037330	0.585635		nuclear	peptide metabolic process; peptide biosynthetic process; cellular protein metabolic process; nitrogen compound metabolic process; biosynthetic process; cellular amide metabolic process; primary metabolic process; organonitrogen compound biosynthetic process; organic substance biosynthetic process; cellular metabolic process; cellular biosynthetic process; organic substance metabolic process; meta…	ribosome; organelle; intracellular organelle; intracellular non-membrane-bounded organelle; cell part; intracellular; cytoplasm; macromolecular complex; intracellular part; ribonucleoprotein complex; cell; intracellular ribonucleoprotein complex; cytoplasmic part; non-membrane-bounded organelle;	structural constituent of ribosome; structural molecule activity;	K02895	RP-L24; large subunit ribosomal protein L24	afv03010 Ribosome - Aspergillus flavus;	IPR008991; IPR014722;	Translation protein SH3-like domain; Ribosomal protein L2 domain 2;
B8N4P4	1146	K	DNA-directed RNA polymerase subunit	AFLA_017530	0.762657	0.0239121	cytosol	heterocycle biosynthetic process; cellular aromatic compound metabolic process; nucleic acid-templated transcription; nucleobase-containing compound biosynthetic process; organic cyclic compound metabolic process; nitrogen compound metabolic process; RNA biosynthetic process; biosynthetic process; primary metabolic process; organic substance biosynthetic process; cellular metabolic process; cellu…	organelle; intracellular membrane-bounded organelle; intracellular organelle; nucleus; cell part; intracellular; intracellular part; membrane-bounded organelle; cell;	DNA binding; 5'-3' RNA polymerase activity; RNA polymerase activity; ion binding; zinc ion binding; heterocyclic compound binding; organic cyclic compound binding; nucleotidyltransferase activity; transition metal ion binding; catalytic activity; binding; nucleic acid binding; DNA-directed 5'-3' RNA polymerase activity; metal ion binding; cation binding; transferase activity; transferase activity…	K02999	RPA1; DNA-directed RNA polymerase I subunit RPA1 [EC:2.7.7.6]	afv00240 Pyrimidine metabolism - Aspergillus flavus; afv03020 RNA polymerase - Aspergillus flavus; afv01100 Metabolic pathways - Aspergillus flavus; afv00230 Purine metabolism - Aspergillus flavus;	IPR006592; IPR000722; IPR007081; IPR007066; IPR007080; IPR007083;	RNA polymerase, N-terminal; RNA polymerase, alpha subunit; RNA polymerase Rpb1, domain 5; RNA polymerase Rpb1, domain 3; RNA polymerase Rpb1, domain 1; RNA polymerase Rpb1, domain 4;
B8N4P5	402	K	"U4/U6 small nuclear ribonucleoprotein, putative"	AFLA_017540	0.875916	0.0347795	nuclear	RNA processing; cellular aromatic compound metabolic process; organic cyclic compound metabolic process; nitrogen compound metabolic process; primary metabolic process; cellular metabolic process; organic substance metabolic process; mRNA processing; RNA metabolic process; mRNA splicing, via spliceosome; metabolic process; RNA splicing, via transesterification reactions with bulged adenosine as n…	intracellular organelle; viral capsid; intracellular organelle part; U4/U6 x U5 tri-snRNP complex; virion; macromolecular complex; intracellular part; cell; organelle part; spliceosomal snRNP complex; intracellular membrane-bounded organelle; spliceosomal tri-snRNP complex; organelle; nucleus; intracellular; cell part; ribonucleoprotein complex; intracellular ribonucleoprotein complex; small nucl…		K12843	PRPF3; U4/U6 small nuclear ribonucleoprotein PRP3	afv03040 Spliceosome - Aspergillus flavus;	IPR013881; IPR010541;	Pre-mRNA-splicing factor 3; Domain of unknown function DUF1115;
B8N4Q2	43	K	Histone H3	AFLA_017610	0.769602	0.0306504	nuclear	cellular component biogenesis; cellular component organization; nucleosome organization; cellular macromolecular complex assembly; chromatin assembly or disassembly; macromolecular complex subunit organization; protein-DNA complex assembly; DNA packaging; chromosome organization; nucleosome assembly; cellular component assembly; organelle organization; macromolecular complex assembly; chromatin o…	intracellular organelle; intracellular non-membrane-bounded organelle; intracellular organelle part; macromolecular complex; intracellular part; cell; organelle part; chromosomal part; nucleosome; non-membrane-bounded organelle; intracellular membrane-bounded organelle; organelle; nucleus; chromatin; intracellular; cell part; chromosome; membrane-bounded organelle; DNA packaging complex; protein-…	organic cyclic compound binding; heterocyclic compound binding; DNA binding; protein heterodimerization activity; binding; protein dimerization activity; nucleic acid binding; protein binding;	K11253			IPR009072; IPR007125;	Histone-fold; Histone H2A/H2B/H3;
B8N4Q9	760	K	Pentafunctional AROM polypeptide	aroM			cytosol	chorismate biosynthetic process; dicarboxylic acid metabolic process; cellular aromatic compound metabolic process; organic acid biosynthetic process; single-organism process; biosynthetic process; organonitrogen compound biosynthetic process; cellular metabolic process; organic substance metabolic process; metabolic process; cellular amino acid metabolic process; aromatic compound biosynthetic p…	intracellular part; cell; cell part; intracellular; cytoplasm;	shikimate kinase activity; nucleoside phosphate binding; phosphotransferase activity, alcohol group as acceptor; carbon-oxygen lyase activity; oxidoreductase activity, acting on CH-OH group of donors; heterocyclic compound binding; organic cyclic compound binding; 3-dehydroquinate dehydratase activity; oxidoreductase activity, acting on the CH-OH group of donors, NAD or NADP as acceptor; kinase a…	K13830	ARO1; pentafunctional AROM polypeptide [EC:4.2.3.4 4.2.1.10 1.1.1.25 2.7.1.71 2.5.1.19]	afv01130 Biosynthesis of antibiotics - Aspergillus flavus; afv00400 Phenylalanine, tyrosine and tryptophan biosynthesis - Aspergillus flavus; afv01230 Biosynthesis of amino acids - Aspergillus flavus; afv01100 Metabolic pathways - Aspergillus flavus; afv01110 Biosynthesis of secondary metabolites - Aspergillus flavus;	IPR013785; IPR016037; IPR001986; IPR027417; IPR010110; IPR030960; IPR016040; IPR013792; IPR013708;	Aldolase-type TIM barrel; 3-dehydroquinate synthase AroB; Enolpyruvate transferase domain; P-loop containing nucleoside triphosphate hydrolase; Shikimate dehydrogenase, AroM-type; 3-dehydroquinate synthase domain; NAD(P)-binding domain; RNA 3'-terminal phosphate cyclase/enolpyruvate transferase, alpha/beta; Shikimate dehydrogenase substrate binding, N-terminal;
B8N4R0	740	K	5'->3' exoribonculease Dhp1	AFLA_017690	0.581235	0.0126381	nuclear	metabolic process; cellular aromatic compound metabolic process; heterocycle metabolic process; nucleobase-containing compound metabolic process; organic cyclic compound metabolic process; nitrogen compound metabolic process; cellular nitrogen compound metabolic process; primary metabolic process; cellular process; cellular metabolic process; organic substance metabolic process;	organelle; intracellular membrane-bounded organelle; intracellular organelle; nucleus; cell part; intracellular; intracellular part; membrane-bounded organelle; cell;	ion binding; exoribonuclease activity, producing 5'-phosphomonoesters; hydrolase activity; zinc ion binding; exonuclease activity, active with either ribo- or deoxyribonucleic acids and producing 5'-phosphomonoesters; organic cyclic compound binding; heterocyclic compound binding; 5'-3' exoribonuclease activity; transition metal ion binding; catalytic activity; exoribonuclease activity; binding; …	K12619	XRN2; 5'-3' exoribonuclease 2 [EC:3.1.13.-]	afv03008 Ribosome biogenesis in eukaryotes - Aspergillus flavus; afv03018 RNA degradation - Aspergillus flavus;	IPR001878; IPR004859; IPR029060;	Zinc finger, CCHC-type; Putative 5-3 exonuclease; PIN domain-like;
B8N4R2	262	K	"Isoleucyl-tRNA synthetase, cytoplasmic"	AFLA_017710	0.594888	0.0214294	cytosol	peptide metabolic process; cellular aromatic compound metabolic process; cellular protein metabolic process; single-organism process; biosynthetic process; isoleucyl-tRNA aminoacylation; organonitrogen compound biosynthetic process; tRNA aminoacylation; cellular metabolic process; organic substance metabolic process; metabolic process; cellular amino acid metabolic process; heterocycle metabolic …	intracellular part; cell; cell part; intracellular; cytoplasm;	ligase activity, forming aminoacyl-tRNA and related compounds; carboxylic ester hydrolase activity; nucleoside phosphate binding; ligase activity, forming carbon-oxygen bonds; ligase activity; hydrolase activity; organic cyclic compound binding; heterocyclic compound binding; tRNA binding; catalytic activity; ribonucleotide binding; binding; purine ribonucleoside binding; anion binding; adenyl ri…	K01870	IARS; isoleucyl-tRNA synthetase [EC:6.1.1.5]	afv00970 Aminoacyl-tRNA biosynthesis - Aspergillus flavus;	IPR014729; IPR033709; IPR013155; IPR009008; IPR002300; IPR009080;	Rossmann-like alpha/beta/alpha sandwich fold; Isoleucyl tRNA synthetase type 2, anticodon-binding domain; Methionyl/Valyl/Leucyl/Isoleucyl-tRNA synthetase, anticodon-binding; Valyl/Leucyl/Isoleucyl-tRNA synthetase, editing domain; Aminoacyl-tRNA synthetase, class Ia; Aminoacyl-tRNA synthetase, class Ia, anticodon-binding;
B8N4T2	241	K	Transketolase	AFLA_017910	0.666929	0.0434579	cytosol	metabolic process;		catalytic activity; binding; transferase activity, transferring aldehyde or ketonic groups; ion binding; cation binding; metal ion binding; transferase activity; transketolase activity;	K00615	E2.2.1.1; transketolase [EC:2.2.1.1]	afv01130 Biosynthesis of antibiotics - Aspergillus flavus; afv01230 Biosynthesis of amino acids - Aspergillus flavus; afv01100 Metabolic pathways - Aspergillus flavus; afv00030 Pentose phosphate pathway - Aspergillus flavus; afv01200 Carbon metabolism - Aspergillus flavus; afv01110 Biosynthesis of secondary metabolites - Aspergillus flavus;	IPR005474; IPR009014; IPR033248; IPR029061; IPR005475;	Transketolase, N-terminal; Transketolase C-terminal/Pyruvate-ferredoxin oxidoreductase domain II; Transketolase, C-terminal domain; Thiamin diphosphate-binding fold; Transketolase-like, pyrimidine-binding domain;
B8N4T2	269	K	Transketolase	AFLA_017910	0.813993	0.109196	cytosol	metabolic process;		catalytic activity; binding; transferase activity, transferring aldehyde or ketonic groups; ion binding; cation binding; metal ion binding; transferase activity; transketolase activity;	K00615	E2.2.1.1; transketolase [EC:2.2.1.1]	afv01130 Biosynthesis of antibiotics - Aspergillus flavus; afv01230 Biosynthesis of amino acids - Aspergillus flavus; afv01100 Metabolic pathways - Aspergillus flavus; afv00030 Pentose phosphate pathway - Aspergillus flavus; afv01200 Carbon metabolism - Aspergillus flavus; afv01110 Biosynthesis of secondary metabolites - Aspergillus flavus;	IPR005474; IPR009014; IPR033248; IPR029061; IPR005475;	Transketolase, N-terminal; Transketolase C-terminal/Pyruvate-ferredoxin oxidoreductase domain II; Transketolase, C-terminal domain; Thiamin diphosphate-binding fold; Transketolase-like, pyrimidine-binding domain;
B8N4T2	324	K	Transketolase	AFLA_017910	0.493117	0.002643	cytosol	metabolic process;		catalytic activity; binding; transferase activity, transferring aldehyde or ketonic groups; ion binding; cation binding; metal ion binding; transferase activity; transketolase activity;	K00615	E2.2.1.1; transketolase [EC:2.2.1.1]	afv01130 Biosynthesis of antibiotics - Aspergillus flavus; afv01230 Biosynthesis of amino acids - Aspergillus flavus; afv01100 Metabolic pathways - Aspergillus flavus; afv00030 Pentose phosphate pathway - Aspergillus flavus; afv01200 Carbon metabolism - Aspergillus flavus; afv01110 Biosynthesis of secondary metabolites - Aspergillus flavus;	IPR005474; IPR009014; IPR033248; IPR029061; IPR005475;	Transketolase, N-terminal; Transketolase C-terminal/Pyruvate-ferredoxin oxidoreductase domain II; Transketolase, C-terminal domain; Thiamin diphosphate-binding fold; Transketolase-like, pyrimidine-binding domain;
B8N4T2	350	K	Transketolase	AFLA_017910	0.301402	0.00373774	cytosol	metabolic process;		catalytic activity; binding; transferase activity, transferring aldehyde or ketonic groups; ion binding; cation binding; metal ion binding; transferase activity; transketolase activity;	K00615	E2.2.1.1; transketolase [EC:2.2.1.1]	afv01130 Biosynthesis of antibiotics - Aspergillus flavus; afv01230 Biosynthesis of amino acids - Aspergillus flavus; afv01100 Metabolic pathways - Aspergillus flavus; afv00030 Pentose phosphate pathway - Aspergillus flavus; afv01200 Carbon metabolism - Aspergillus flavus; afv01110 Biosynthesis of secondary metabolites - Aspergillus flavus;	IPR005474; IPR009014; IPR033248; IPR029061; IPR005475;	Transketolase, N-terminal; Transketolase C-terminal/Pyruvate-ferredoxin oxidoreductase domain II; Transketolase, C-terminal domain; Thiamin diphosphate-binding fold; Transketolase-like, pyrimidine-binding domain;
B8N4T2	360	K	Transketolase	AFLA_017910			cytosol	metabolic process;		catalytic activity; binding; transferase activity, transferring aldehyde or ketonic groups; ion binding; cation binding; metal ion binding; transferase activity; transketolase activity;	K00615	E2.2.1.1; transketolase [EC:2.2.1.1]	afv01130 Biosynthesis of antibiotics - Aspergillus flavus; afv01230 Biosynthesis of amino acids - Aspergillus flavus; afv01100 Metabolic pathways - Aspergillus flavus; afv00030 Pentose phosphate pathway - Aspergillus flavus; afv01200 Carbon metabolism - Aspergillus flavus; afv01110 Biosynthesis of secondary metabolites - Aspergillus flavus;	IPR005474; IPR009014; IPR033248; IPR029061; IPR005475;	Transketolase, N-terminal; Transketolase C-terminal/Pyruvate-ferredoxin oxidoreductase domain II; Transketolase, C-terminal domain; Thiamin diphosphate-binding fold; Transketolase-like, pyrimidine-binding domain;
B8N4T2	599	K	Transketolase	AFLA_017910	0.518978	0.00063458	cytosol	metabolic process;		catalytic activity; binding; transferase activity, transferring aldehyde or ketonic groups; ion binding; cation binding; metal ion binding; transferase activity; transketolase activity;	K00615	E2.2.1.1; transketolase [EC:2.2.1.1]	afv01130 Biosynthesis of antibiotics - Aspergillus flavus; afv01230 Biosynthesis of amino acids - Aspergillus flavus; afv01100 Metabolic pathways - Aspergillus flavus; afv00030 Pentose phosphate pathway - Aspergillus flavus; afv01200 Carbon metabolism - Aspergillus flavus; afv01110 Biosynthesis of secondary metabolites - Aspergillus flavus;	IPR005474; IPR009014; IPR033248; IPR029061; IPR005475;	Transketolase, N-terminal; Transketolase C-terminal/Pyruvate-ferredoxin oxidoreductase domain II; Transketolase, C-terminal domain; Thiamin diphosphate-binding fold; Transketolase-like, pyrimidine-binding domain;
B8N4V5	112	K	Mannose-6-phosphate isomerase	AFLA_018140	0.63745		cytosol	nucleotide-sugar biosynthetic process; heterocycle biosynthetic process; cellular aromatic compound metabolic process; nucleobase-containing compound biosynthetic process; nitrogen compound metabolic process; organic cyclic compound metabolic process; biosynthetic process; primary metabolic process; carbohydrate metabolic process; cellular metabolic process; organic substance biosynthetic process…		isomerase activity; transition metal ion binding; mannose-6-phosphate isomerase activity; catalytic activity; binding; ion binding; metal ion binding; cation binding; intramolecular oxidoreductase activity; zinc ion binding; intramolecular oxidoreductase activity, interconverting aldoses and ketoses;	K01809	manA; mannose-6-phosphate isomerase [EC:5.3.1.8]	afv00520 Amino sugar and nucleotide sugar metabolism - Aspergillus flavus; afv01100 Metabolic pathways - Aspergillus flavus; afv00051 Fructose and mannose metabolism - Aspergillus flavus; afv01110 Biosynthesis of secondary metabolites - Aspergillus flavus;	IPR011051; IPR014710;	RmlC-like cupin domain; RmlC-like jelly roll fold;
B8N4X5	24	K	G-protein complex alpha subunit GpaA/FadA	AFLA_018340	0.497612	8.20577e-05	nuclear	regulation of cellular process; single organism signaling; cellular response to stimulus; single-organism cellular process; single-organism process; adenylate cyclase-activating G-protein coupled receptor signaling pathway; signaling; response to stimulus; adenylate cyclase-modulating G-protein coupled receptor signaling pathway; G-protein coupled receptor signaling pathway; signal transduction; …	membrane; GTPase complex; extrinsic component of membrane; cell periphery; membrane protein complex; plasma membrane protein complex; extrinsic component of plasma membrane; macromolecular complex; intracellular part; cell; extrinsic component of cytoplasmic side of plasma membrane; cytoplasmic side of plasma membrane; cytoplasmic side of membrane; plasma membrane; catalytic complex; plasma membr…	nucleoside phosphate binding; receptor binding; G-protein beta/gamma-subunit complex binding; hydrolase activity, acting on acid anhydrides; protein binding; hydrolase activity; signal transducer activity; heterocyclic compound binding; organic cyclic compound binding; pyrophosphatase activity; ribonucleotide binding; catalytic activity; binding; purine ribonucleoside binding; GTPase activity; an…	K04630			IPR027417; IPR011025;	P-loop containing nucleoside triphosphate hydrolase; G protein alpha subunit, helical insertion;
B8N4Y8	1305	K	Cation-transporting ATPase	AFLA_020260	0.691643	0.34684	plasma membrane	transport; localization; cation transport; ion transport; establishment of localization;	intrinsic component of membrane; membrane; integral component of membrane; membrane part;	ATPase coupled ion transmembrane transporter activity; nucleoside phosphate binding; primary active transmembrane transporter activity; substrate-specific transporter activity; hydrolase activity, acting on acid anhydrides; hydrolase activity; substrate-specific transmembrane transporter activity; ATPase activity; organic cyclic compound binding; heterocyclic compound binding; cation-transporting…	K14950			IPR023299; IPR008250; IPR023214;	P-type ATPase, cytoplasmic domain N; P-type ATPase, A domain; HAD-like domain;
B8N4Z0	11	K	"Glycolipid transfer protein HET-C2, putative"	AFLA_020280	0.518315	0.00611892	cytosol, mitochondria	transport; lipid transport; single-organism localization; glycolipid transport; carbohydrate derivative transport; single-organism process; lipid localization; organic substance transport; localization; macromolecule localization; single-organism transport; establishment of localization;	intracellular part; cell; cell part; intracellular; cytoplasm;	glycolipid binding; carbohydrate derivative binding; carbohydrate derivative transporter activity; binding; lipid transporter activity; glycolipid transporter activity; lipid binding; substrate-specific transporter activity; transporter activity;				IPR014830;	Glycolipid transfer protein domain;
B8N4Z0	89	K	"Glycolipid transfer protein HET-C2, putative"	AFLA_020280	0.876575	0.229968	cytosol, mitochondria	transport; lipid transport; single-organism localization; glycolipid transport; carbohydrate derivative transport; single-organism process; lipid localization; organic substance transport; localization; macromolecule localization; single-organism transport; establishment of localization;	intracellular part; cell; cell part; intracellular; cytoplasm;	glycolipid binding; carbohydrate derivative binding; carbohydrate derivative transporter activity; binding; lipid transporter activity; glycolipid transporter activity; lipid binding; substrate-specific transporter activity; transporter activity;				IPR014830;	Glycolipid transfer protein domain;
B8N4Z7	137	K	"Translation initiation factor 2 alpha subunit, putative"	AFLA_020350	0.49592	0.00165165	cytosol, nuclear		cell part; intracellular; eukaryotic translation initiation factor 2 complex; cytoplasm; macromolecular complex; intracellular part; protein complex; cell; cytoplasmic part;	organic cyclic compound binding; heterocyclic compound binding; translation factor activity, RNA binding; RNA binding; binding; nucleic acid binding; translation initiation factor activity;	K03237	EIF2S1; translation initiation factor 2 subunit 1	afv04141 Protein processing in endoplasmic reticulum - Aspergillus flavus; afv03013 RNA transport - Aspergillus flavus;	IPR024054; IPR012340; IPR003029; IPR022967; IPR024055;	Translation initiation factor 2, alpha subunit, middle domain; Nucleic acid-binding, OB-fold; S1 domain; RNA-binding domain, S1; Translation initiation factor 2, alpha subunit, C-terminal;
B8N507	187	K	Nucleolar protein nop5	AFLA_020450	0.570825		cytosol, nuclear				K14565	NOP58; nucleolar protein 58	afv03008 Ribosome biogenesis in eukaryotes - Aspergillus flavus;	IPR002687; IPR012974; IPR012976;	Nop domain; NOP5, N-terminal; NOSIC;
B8N507	431	K	Nucleolar protein nop5	AFLA_020450	0.598433	0.0117114	cytosol, nuclear				K14565	NOP58; nucleolar protein 58	afv03008 Ribosome biogenesis in eukaryotes - Aspergillus flavus;	IPR002687; IPR012974; IPR012976;	Nop domain; NOP5, N-terminal; NOSIC;
B8N507	439	K	Nucleolar protein nop5	AFLA_020450	0.472517		cytosol, nuclear				K14565	NOP58; nucleolar protein 58	afv03008 Ribosome biogenesis in eukaryotes - Aspergillus flavus;	IPR002687; IPR012974; IPR012976;	Nop domain; NOP5, N-terminal; NOSIC;
B8N546	132	K	"Ubiquitin conjugating enzyme (UbcB), putative"	AFLA_020840	0.616926	0.0315877	cytosol			ligase activity, forming carbon-nitrogen bonds; acid-amino acid ligase activity; catalytic activity; ligase activity;				IPR016135; IPR000608;	Ubiquitin-conjugating enzyme/RWD-like; Ubiquitin-conjugating enzyme E2;
B8N592	388	K	"Mitochondrial cytochrome b2, putative"	AFLA_022200	0.51745	0.00467278	cytosol	single-organism process; metabolic process; oxidation-reduction process; single-organism metabolic process;		nucleoside phosphate binding; ion binding; nucleotide binding; cofactor binding; oxidoreductase activity; heterocyclic compound binding; organic cyclic compound binding; heme binding; carbohydrate derivative binding; catalytic activity; ribonucleotide binding; binding; metal ion binding; cation binding; anion binding; FMN binding; tetrapyrrole binding; small molecule binding;				IPR013785; IPR000262; IPR001199;	Aldolase-type TIM barrel; FMN-dependent dehydrogenase; Cytochrome b5-like heme/steroid binding domain;
B8N597	302	K	SPX domain protein	AFLA_022250	1.04466	0.175726	plasma membrane							IPR018966; IPR023577; IPR004331; IPR003807;	VTC domain; CYTH domain; SPX domain; Domain of unknown function DUF202;
B8N5B0	185	K	Molecular chaperone Hsp70	AFLA_022380	0.972968	0.774799	cytosol			ATP binding; nucleoside phosphate binding; nucleoside binding; ion binding; nucleotide binding; organic cyclic compound binding; heterocyclic compound binding; ribonucleoside binding; carbohydrate derivative binding; ribonucleotide binding; binding; purine ribonucleoside binding; anion binding; purine ribonucleotide binding; adenyl ribonucleotide binding; adenyl nucleotide binding; purine nucleos…	K03283	HSPA1_8; heat shock 70kDa protein 1/8	afv04141 Protein processing in endoplasmic reticulum - Aspergillus flavus; afv04144 Endocytosis - Aspergillus flavus; afv03040 Spliceosome - Aspergillus flavus;	IPR029048; IPR029047;	Heat shock protein 70kD, C-terminal domain; Heat shock protein 70kD, peptide-binding domain;
B8N5B0	244	K	Molecular chaperone Hsp70	AFLA_022380	0.621747	0.0522749	cytosol			ATP binding; nucleoside phosphate binding; nucleoside binding; ion binding; nucleotide binding; organic cyclic compound binding; heterocyclic compound binding; ribonucleoside binding; carbohydrate derivative binding; ribonucleotide binding; binding; purine ribonucleoside binding; anion binding; purine ribonucleotide binding; adenyl ribonucleotide binding; adenyl nucleotide binding; purine nucleos…	K03283	HSPA1_8; heat shock 70kDa protein 1/8	afv04141 Protein processing in endoplasmic reticulum - Aspergillus flavus; afv04144 Endocytosis - Aspergillus flavus; afv03040 Spliceosome - Aspergillus flavus;	IPR029048; IPR029047;	Heat shock protein 70kD, C-terminal domain; Heat shock protein 70kD, peptide-binding domain;
B8N5B0	354	K	Molecular chaperone Hsp70	AFLA_022380	0.550266	0.00156728	cytosol			ATP binding; nucleoside phosphate binding; nucleoside binding; ion binding; nucleotide binding; organic cyclic compound binding; heterocyclic compound binding; ribonucleoside binding; carbohydrate derivative binding; ribonucleotide binding; binding; purine ribonucleoside binding; anion binding; purine ribonucleotide binding; adenyl ribonucleotide binding; adenyl nucleotide binding; purine nucleos…	K03283	HSPA1_8; heat shock 70kDa protein 1/8	afv04141 Protein processing in endoplasmic reticulum - Aspergillus flavus; afv04144 Endocytosis - Aspergillus flavus; afv03040 Spliceosome - Aspergillus flavus;	IPR029048; IPR029047;	Heat shock protein 70kD, C-terminal domain; Heat shock protein 70kD, peptide-binding domain;
B8N5B0	421	K	Molecular chaperone Hsp70	AFLA_022380	0.468207	0.000921007	cytosol			ATP binding; nucleoside phosphate binding; nucleoside binding; ion binding; nucleotide binding; organic cyclic compound binding; heterocyclic compound binding; ribonucleoside binding; carbohydrate derivative binding; ribonucleotide binding; binding; purine ribonucleoside binding; anion binding; purine ribonucleotide binding; adenyl ribonucleotide binding; adenyl nucleotide binding; purine nucleos…	K03283	HSPA1_8; heat shock 70kDa protein 1/8	afv04141 Protein processing in endoplasmic reticulum - Aspergillus flavus; afv04144 Endocytosis - Aspergillus flavus; afv03040 Spliceosome - Aspergillus flavus;	IPR029048; IPR029047;	Heat shock protein 70kD, C-terminal domain; Heat shock protein 70kD, peptide-binding domain;
B8N5B0	449	K	Molecular chaperone Hsp70	AFLA_022380	0.686848	0.00400646	cytosol			ATP binding; nucleoside phosphate binding; nucleoside binding; ion binding; nucleotide binding; organic cyclic compound binding; heterocyclic compound binding; ribonucleoside binding; carbohydrate derivative binding; ribonucleotide binding; binding; purine ribonucleoside binding; anion binding; purine ribonucleotide binding; adenyl ribonucleotide binding; adenyl nucleotide binding; purine nucleos…	K03283	HSPA1_8; heat shock 70kDa protein 1/8	afv04141 Protein processing in endoplasmic reticulum - Aspergillus flavus; afv04144 Endocytosis - Aspergillus flavus; afv03040 Spliceosome - Aspergillus flavus;	IPR029048; IPR029047;	Heat shock protein 70kD, C-terminal domain; Heat shock protein 70kD, peptide-binding domain;
B8N5B0	510	K	Molecular chaperone Hsp70	AFLA_022380	0.556199		cytosol			ATP binding; nucleoside phosphate binding; nucleoside binding; ion binding; nucleotide binding; organic cyclic compound binding; heterocyclic compound binding; ribonucleoside binding; carbohydrate derivative binding; ribonucleotide binding; binding; purine ribonucleoside binding; anion binding; purine ribonucleotide binding; adenyl ribonucleotide binding; adenyl nucleotide binding; purine nucleos…	K03283	HSPA1_8; heat shock 70kDa protein 1/8	afv04141 Protein processing in endoplasmic reticulum - Aspergillus flavus; afv04144 Endocytosis - Aspergillus flavus; afv03040 Spliceosome - Aspergillus flavus;	IPR029048; IPR029047;	Heat shock protein 70kD, C-terminal domain; Heat shock protein 70kD, peptide-binding domain;
B8N5B0	524	K	Molecular chaperone Hsp70	AFLA_022380	0.510027	0.00395821	cytosol			ATP binding; nucleoside phosphate binding; nucleoside binding; ion binding; nucleotide binding; organic cyclic compound binding; heterocyclic compound binding; ribonucleoside binding; carbohydrate derivative binding; ribonucleotide binding; binding; purine ribonucleoside binding; anion binding; purine ribonucleotide binding; adenyl ribonucleotide binding; adenyl nucleotide binding; purine nucleos…	K03283	HSPA1_8; heat shock 70kDa protein 1/8	afv04141 Protein processing in endoplasmic reticulum - Aspergillus flavus; afv04144 Endocytosis - Aspergillus flavus; afv03040 Spliceosome - Aspergillus flavus;	IPR029048; IPR029047;	Heat shock protein 70kD, C-terminal domain; Heat shock protein 70kD, peptide-binding domain;
B8N5B0	563	K	Molecular chaperone Hsp70	AFLA_022380	0.573292	0.00902861	cytosol			ATP binding; nucleoside phosphate binding; nucleoside binding; ion binding; nucleotide binding; organic cyclic compound binding; heterocyclic compound binding; ribonucleoside binding; carbohydrate derivative binding; ribonucleotide binding; binding; purine ribonucleoside binding; anion binding; purine ribonucleotide binding; adenyl ribonucleotide binding; adenyl nucleotide binding; purine nucleos…	K03283	HSPA1_8; heat shock 70kDa protein 1/8	afv04141 Protein processing in endoplasmic reticulum - Aspergillus flavus; afv04144 Endocytosis - Aspergillus flavus; afv03040 Spliceosome - Aspergillus flavus;	IPR029048; IPR029047;	Heat shock protein 70kD, C-terminal domain; Heat shock protein 70kD, peptide-binding domain;
B8N5B0	585	K	Molecular chaperone Hsp70	AFLA_022380	0.438195	0.0191696	cytosol			ATP binding; nucleoside phosphate binding; nucleoside binding; ion binding; nucleotide binding; organic cyclic compound binding; heterocyclic compound binding; ribonucleoside binding; carbohydrate derivative binding; ribonucleotide binding; binding; purine ribonucleoside binding; anion binding; purine ribonucleotide binding; adenyl ribonucleotide binding; adenyl nucleotide binding; purine nucleos…	K03283	HSPA1_8; heat shock 70kDa protein 1/8	afv04141 Protein processing in endoplasmic reticulum - Aspergillus flavus; afv04144 Endocytosis - Aspergillus flavus; afv03040 Spliceosome - Aspergillus flavus;	IPR029048; IPR029047;	Heat shock protein 70kD, C-terminal domain; Heat shock protein 70kD, peptide-binding domain;
B8N5B0	636	K	Molecular chaperone Hsp70	AFLA_022380	0.995439	0.768378	cytosol			ATP binding; nucleoside phosphate binding; nucleoside binding; ion binding; nucleotide binding; organic cyclic compound binding; heterocyclic compound binding; ribonucleoside binding; carbohydrate derivative binding; ribonucleotide binding; binding; purine ribonucleoside binding; anion binding; purine ribonucleotide binding; adenyl ribonucleotide binding; adenyl nucleotide binding; purine nucleos…	K03283	HSPA1_8; heat shock 70kDa protein 1/8	afv04141 Protein processing in endoplasmic reticulum - Aspergillus flavus; afv04144 Endocytosis - Aspergillus flavus; afv03040 Spliceosome - Aspergillus flavus;	IPR029048; IPR029047;	Heat shock protein 70kD, C-terminal domain; Heat shock protein 70kD, peptide-binding domain;
B8N5B2	6	K	Autophagy-related protein	AFLA_022400	0.546354	0.000572203	nuclear	autophagy; cellular process;			K08341	GABARAP; GABA(A) receptor-associated protein	afv04140 Autophagy - Aspergillus flavus; afv04139 Mitophagy - yeast - Aspergillus flavus;	IPR029071;	Ubiquitin-related domain;
B8N5B2	46	K	Autophagy-related protein	AFLA_022400	0.82265	0.0248302	nuclear	autophagy; cellular process;			K08341	GABARAP; GABA(A) receptor-associated protein	afv04140 Autophagy - Aspergillus flavus; afv04139 Mitophagy - yeast - Aspergillus flavus;	IPR029071;	Ubiquitin-related domain;
B8N5B3	218	K	"Coproporphyrinogen III oxidase, putative"	AFLA_022410	0.637824	0.0102375	nuclear	cofactor biosynthetic process; heterocycle biosynthetic process; cellular aromatic compound metabolic process; oxidation-reduction process; porphyrin-containing compound biosynthetic process; organic cyclic compound metabolic process; single-organism process; nitrogen compound metabolic process; biosynthetic process; organonitrogen compound biosynthetic process; cellular metabolic process; organi…		oxidoreductase activity, acting on the CH-CH group of donors; oxidoreductase activity, acting on the CH-CH group of donors, oxygen as acceptor; coproporphyrinogen oxidase activity; catalytic activity; oxidoreductase activity;	K00228	CPOX; coproporphyrinogen III oxidase [EC:1.3.3.3]	afv01100 Metabolic pathways - Aspergillus flavus; afv00860 Porphyrin and chlorophyll metabolism - Aspergillus flavus; afv01110 Biosynthesis of secondary metabolites - Aspergillus flavus;
B8N5B3	224	K	"Coproporphyrinogen III oxidase, putative"	AFLA_022410	0.831435	0.335099	nuclear	cofactor biosynthetic process; heterocycle biosynthetic process; cellular aromatic compound metabolic process; oxidation-reduction process; porphyrin-containing compound biosynthetic process; organic cyclic compound metabolic process; single-organism process; nitrogen compound metabolic process; biosynthetic process; organonitrogen compound biosynthetic process; cellular metabolic process; organi…		oxidoreductase activity, acting on the CH-CH group of donors; oxidoreductase activity, acting on the CH-CH group of donors, oxygen as acceptor; coproporphyrinogen oxidase activity; catalytic activity; oxidoreductase activity;	K00228	CPOX; coproporphyrinogen III oxidase [EC:1.3.3.3]	afv01100 Metabolic pathways - Aspergillus flavus; afv00860 Porphyrin and chlorophyll metabolism - Aspergillus flavus; afv01110 Biosynthesis of secondary metabolites - Aspergillus flavus;
B8N5B3	228	K	"Coproporphyrinogen III oxidase, putative"	AFLA_022410	0.736464	0.00899032	nuclear	cofactor biosynthetic process; heterocycle biosynthetic process; cellular aromatic compound metabolic process; oxidation-reduction process; porphyrin-containing compound biosynthetic process; organic cyclic compound metabolic process; single-organism process; nitrogen compound metabolic process; biosynthetic process; organonitrogen compound biosynthetic process; cellular metabolic process; organi…		oxidoreductase activity, acting on the CH-CH group of donors; oxidoreductase activity, acting on the CH-CH group of donors, oxygen as acceptor; coproporphyrinogen oxidase activity; catalytic activity; oxidoreductase activity;	K00228	CPOX; coproporphyrinogen III oxidase [EC:1.3.3.3]	afv01100 Metabolic pathways - Aspergillus flavus; afv00860 Porphyrin and chlorophyll metabolism - Aspergillus flavus; afv01110 Biosynthesis of secondary metabolites - Aspergillus flavus;
B8N5B9	65	K	Adenylate kinase	ADK1	0.745627	0.00475486	cytoskeleton	nucleoside metabolic process; purine nucleoside metabolic process; purine nucleoside diphosphate biosynthetic process; ADP metabolic process; purine ribonucleoside monophosphate metabolic process; ADP biosynthetic process; nucleotide metabolic process; purine ribonucleoside diphosphate biosynthetic process; single-organism process; biosynthetic process; ribonucleoside diphosphate metabolic proces…	membrane; intracellular organelle; mitochondrial part; organelle membrane; intracellular organelle part; organelle envelope; cytoplasm; intracellular part; cell; mitochondrion; organelle part; mitochondrial envelope; intracellular membrane-bounded organelle; organelle; membrane-enclosed lumen; organelle envelope lumen; intracellular organelle lumen; intracellular; cell part; mitochondrial interme…	ATP binding; nucleoside phosphate binding; adenylate kinase activity; nucleobase-containing compound kinase activity; nucleoside binding; ion binding; nucleotide binding; phosphotransferase activity, phosphate group as acceptor; nucleotide kinase activity; organic cyclic compound binding; heterocyclic compound binding; ribonucleoside binding; carbohydrate derivative binding; kinase activity; cata…	K00939	adk; adenylate kinase [EC:2.7.4.3]	afv00730 Thiamine metabolism - Aspergillus flavus; afv01130 Biosynthesis of antibiotics - Aspergillus flavus; afv01100 Metabolic pathways - Aspergillus flavus; afv00230 Purine metabolism - Aspergillus flavus; afv01110 Biosynthesis of secondary metabolites - Aspergillus flavus;	IPR007862; IPR027417;	Adenylate kinase, active site lid domain; P-loop containing nucleoside triphosphate hydrolase;
B8N5B9	188	K	Adenylate kinase	ADK1	0.978399		cytoskeleton	nucleoside metabolic process; purine nucleoside metabolic process; purine nucleoside diphosphate biosynthetic process; ADP metabolic process; purine ribonucleoside monophosphate metabolic process; ADP biosynthetic process; nucleotide metabolic process; purine ribonucleoside diphosphate biosynthetic process; single-organism process; biosynthetic process; ribonucleoside diphosphate metabolic proces…	membrane; intracellular organelle; mitochondrial part; organelle membrane; intracellular organelle part; organelle envelope; cytoplasm; intracellular part; cell; mitochondrion; organelle part; mitochondrial envelope; intracellular membrane-bounded organelle; organelle; membrane-enclosed lumen; organelle envelope lumen; intracellular organelle lumen; intracellular; cell part; mitochondrial interme…	ATP binding; nucleoside phosphate binding; adenylate kinase activity; nucleobase-containing compound kinase activity; nucleoside binding; ion binding; nucleotide binding; phosphotransferase activity, phosphate group as acceptor; nucleotide kinase activity; organic cyclic compound binding; heterocyclic compound binding; ribonucleoside binding; carbohydrate derivative binding; kinase activity; cata…	K00939	adk; adenylate kinase [EC:2.7.4.3]	afv00730 Thiamine metabolism - Aspergillus flavus; afv01130 Biosynthesis of antibiotics - Aspergillus flavus; afv01100 Metabolic pathways - Aspergillus flavus; afv00230 Purine metabolism - Aspergillus flavus; afv01110 Biosynthesis of secondary metabolites - Aspergillus flavus;	IPR007862; IPR027417;	Adenylate kinase, active site lid domain; P-loop containing nucleoside triphosphate hydrolase;
B8N5B9	192	K	Adenylate kinase	ADK1	0.599858	0.00176214	cytoskeleton	nucleoside metabolic process; purine nucleoside metabolic process; purine nucleoside diphosphate biosynthetic process; ADP metabolic process; purine ribonucleoside monophosphate metabolic process; ADP biosynthetic process; nucleotide metabolic process; purine ribonucleoside diphosphate biosynthetic process; single-organism process; biosynthetic process; ribonucleoside diphosphate metabolic proces…	membrane; intracellular organelle; mitochondrial part; organelle membrane; intracellular organelle part; organelle envelope; cytoplasm; intracellular part; cell; mitochondrion; organelle part; mitochondrial envelope; intracellular membrane-bounded organelle; organelle; membrane-enclosed lumen; organelle envelope lumen; intracellular organelle lumen; intracellular; cell part; mitochondrial interme…	ATP binding; nucleoside phosphate binding; adenylate kinase activity; nucleobase-containing compound kinase activity; nucleoside binding; ion binding; nucleotide binding; phosphotransferase activity, phosphate group as acceptor; nucleotide kinase activity; organic cyclic compound binding; heterocyclic compound binding; ribonucleoside binding; carbohydrate derivative binding; kinase activity; cata…	K00939	adk; adenylate kinase [EC:2.7.4.3]	afv00730 Thiamine metabolism - Aspergillus flavus; afv01130 Biosynthesis of antibiotics - Aspergillus flavus; afv01100 Metabolic pathways - Aspergillus flavus; afv00230 Purine metabolism - Aspergillus flavus; afv01110 Biosynthesis of secondary metabolites - Aspergillus flavus;	IPR007862; IPR027417;	Adenylate kinase, active site lid domain; P-loop containing nucleoside triphosphate hydrolase;
B8N5B9	212	K	Adenylate kinase	ADK1	0.733307	0.0974083	cytoskeleton	nucleoside metabolic process; purine nucleoside metabolic process; purine nucleoside diphosphate biosynthetic process; ADP metabolic process; purine ribonucleoside monophosphate metabolic process; ADP biosynthetic process; nucleotide metabolic process; purine ribonucleoside diphosphate biosynthetic process; single-organism process; biosynthetic process; ribonucleoside diphosphate metabolic proces…	membrane; intracellular organelle; mitochondrial part; organelle membrane; intracellular organelle part; organelle envelope; cytoplasm; intracellular part; cell; mitochondrion; organelle part; mitochondrial envelope; intracellular membrane-bounded organelle; organelle; membrane-enclosed lumen; organelle envelope lumen; intracellular organelle lumen; intracellular; cell part; mitochondrial interme…	ATP binding; nucleoside phosphate binding; adenylate kinase activity; nucleobase-containing compound kinase activity; nucleoside binding; ion binding; nucleotide binding; phosphotransferase activity, phosphate group as acceptor; nucleotide kinase activity; organic cyclic compound binding; heterocyclic compound binding; ribonucleoside binding; carbohydrate derivative binding; kinase activity; cata…	K00939	adk; adenylate kinase [EC:2.7.4.3]	afv00730 Thiamine metabolism - Aspergillus flavus; afv01130 Biosynthesis of antibiotics - Aspergillus flavus; afv01100 Metabolic pathways - Aspergillus flavus; afv00230 Purine metabolism - Aspergillus flavus; afv01110 Biosynthesis of secondary metabolites - Aspergillus flavus;	IPR007862; IPR027417;	Adenylate kinase, active site lid domain; P-loop containing nucleoside triphosphate hydrolase;
B8N5C0	314	K	"26S proteasome regulatory particle subunit Rpn8, putative"	AFLA_022480	0.380745	0.0102255	cytosol		catalytic complex; proteasome complex; proteasome accessory complex; cell part; intracellular; proteasome regulatory particle; macromolecular complex; intracellular part; peptidase complex; cell; protein complex; endopeptidase complex;	protein binding; binding;	K03038	PSMD7; 26S proteasome regulatory subunit N8	afv03050 Proteasome - Aspergillus flavus;	IPR000555; IPR024969;	JAB1/MPN/MOV34 metalloenzyme domain; Rpn11/EIF3F, C-terminal;
B8N5I0	106	K	"Steroid monooxygenase, putative"	AFLA_013230	0.406903	0.000808629	cytosol	single-organism process; metabolic process; oxidation-reduction process; single-organism metabolic process;		oxidoreductase activity, acting on paired donors, with incorporation or reduction of molecular oxygen, NAD(P)H as one donor, and incorporation of one atom of oxygen; nucleoside phosphate binding; flavin adenine dinucleotide binding; ion binding; oxidoreductase activity, acting on paired donors, with incorporation or reduction of molecular oxygen; nucleotide binding; N,N-dimethylaniline monooxygen…				IPR023753;	FAD/NAD(P)-binding domain;
B8N5I4	31	K	Tautomerase enzyme OS=Aspergillus parasiticus (strain ATCC 56775 / NRRL 5862 / SRRC 143 / SU-1) GN=P875_00022142 PE=4 SV=1	AFLA_013270	0.713287		cytoskeleton	metabolic process; cellular aromatic compound metabolic process; cellular metabolic process; cellular process;		isomerase activity; catalytic activity;				IPR014347; IPR004370;	Tautomerase/MIF superfamily; 4-oxalocrotonate tautomerase;
B8N5U3	156	K	Serine/threonine-protein phosphatase	AFLA_014360	0.354398	0.000770626	nuclear			hydrolase activity; phosphoprotein phosphatase activity; phosphoric ester hydrolase activity; catalytic activity; phosphatase activity; hydrolase activity, acting on ester bonds;	K04382	PPP2C; serine/threonine-protein phosphatase 2A catalytic subunit [EC:3.1.3.16]	afv04113 Meiosis - yeast - Aspergillus flavus; afv03015 mRNA surveillance pathway - Aspergillus flavus; afv04111 Cell cycle - yeast - Aspergillus flavus;	IPR029052; IPR004843; IPR006186;	Metallo-dependent phosphatase-like; Calcineurin-like phosphoesterase domain, ApaH type; Serine/threonine-specific protein phosphatase/bis(5-nucleosyl)-tetraphosphatase;
B8N5X8	413	K	Importin subunit alpha	AFLA_014710	1.02167		nuclear	intracellular transport; establishment of protein localization to organelle; protein import; single-organism nuclear import; single-organism process; nuclear transport; organic substance transport; protein transport; single-organism intracellular transport; establishment of localization; cellular localization; protein targeting; establishment of protein localization; transport; cellular macromole…	organelle; intracellular membrane-bounded organelle; intracellular organelle; nucleus; cell part; intracellular; cytoplasm; intracellular part; membrane-bounded organelle; cell;	substrate-specific transporter activity; protein binding; protein transporter activity; binding; transporter activity;				IPR002652; IPR011989; IPR016024;	Importin-alpha, importin-beta-binding domain; Armadillo-like helical; Armadillo-type fold;
B8N618	130	K	"Hscarg dehydrogenase, putative"	AFLA_016020			cytoskeleton							IPR016040; IPR008030;	NAD(P)-binding domain; NmrA-like domain;
B8N651	181	K	"NAD(P)H-dependent FMN reductase LOT6, putative"	AFLA_016350			cytosol			catalytic activity; oxidoreductase activity;				IPR005025; IPR029039;	NADPH-dependent FMN reductase-like; Flavoprotein-like domain;
B8N656	137	K	"Glutathione S-transferase, putative"	AFLA_016400	0.409528	0.00804566	mitochondria			protein binding; transferase activity; catalytic activity; binding;	K00799	GST; glutathione S-transferase [EC:2.5.1.18]	afv00480 Glutathione metabolism - Aspergillus flavus;	IPR004046; IPR010987; IPR004045; IPR012336;	Glutathione S-transferase, C-terminal; Glutathione S-transferase, C-terminal-like; Glutathione S-transferase, N-terminal; Thioredoxin-like fold;
B8N672	573	K	Methionyl-tRNA synthetase	AFLA_016560	0.611924	0.0358679	cytosol	peptide metabolic process; cellular aromatic compound metabolic process; cellular protein metabolic process; single-organism process; biosynthetic process; organonitrogen compound biosynthetic process; tRNA aminoacylation; cellular metabolic process; organic substance metabolic process; metabolic process; cellular amino acid metabolic process; heterocycle metabolic process; nucleobase-containing …	intracellular part; cell; cell part; intracellular; cytoplasm;	ligase activity, forming aminoacyl-tRNA and related compounds; ATP binding; nucleoside phosphate binding; methionine-tRNA ligase activity; ligase activity, forming carbon-oxygen bonds; ligase activity; nucleoside binding; ion binding; nucleotide binding; organic cyclic compound binding; heterocyclic compound binding; ribonucleoside binding; carbohydrate derivative binding; catalytic activity; rib…	K01874	MARS; methionyl-tRNA synthetase [EC:6.1.1.10]	afv00970 Aminoacyl-tRNA biosynthesis - Aspergillus flavus; afv00450 Selenocompound metabolism - Aspergillus flavus;	IPR014729; IPR033911; IPR029038; IPR015413; IPR009080;	Rossmann-like alpha/beta/alpha sandwich fold; Methioninyl-tRNA synthetase core domain; Methionyl-tRNA synthetase, Zn-domain; Methionyl/Leucyl tRNA synthetase; Aminoacyl-tRNA synthetase, class Ia, anticodon-binding;
B8N684	142	K	Cytoskeletal adaptor protein SagA	AFLA_018480	0.457908	0.00567744	nuclear	cellular component organization; vesicle-mediated transport; single-organism cellular process; single-organism process; actin filament organization; endocytosis; establishment of localization; transport; single-organism organelle organization; actin cytoskeleton organization; organelle organization; actin filament-based process; cytoskeleton organization; localization; cellular process; cellular …		cation binding; metal ion binding; protein binding; calcium ion binding; binding; ion binding;	K20048			IPR000261; IPR002048; IPR011992;	EH domain; EF-hand domain; EF-hand domain pair;
B8N691	61	K	"Glycogen phosphorylase GlpV/Gph1, putative"	AFLA_018550	0.467836		cytosol	metabolic process; carbohydrate metabolic process; primary metabolic process; organic substance metabolic process;		organic cyclic compound binding; heterocyclic compound binding; transferase activity, transferring hexosyl groups; catalytic activity; binding; phosphorylase activity; ion binding; transferase activity, transferring glycosyl groups; anion binding; transferase activity; cofactor binding; glycogen phosphorylase activity; pyridoxal phosphate binding;	K00688	PYG; glycogen phosphorylase [EC:2.4.1.1]	afv01100 Metabolic pathways - Aspergillus flavus; afv00500 Starch and sucrose metabolism - Aspergillus flavus; afv01110 Biosynthesis of secondary metabolites - Aspergillus flavus;
B8N691	253	K	"Glycogen phosphorylase GlpV/Gph1, putative"	AFLA_018550	0.457041	0.000403716	cytosol	metabolic process; carbohydrate metabolic process; primary metabolic process; organic substance metabolic process;		organic cyclic compound binding; heterocyclic compound binding; transferase activity, transferring hexosyl groups; catalytic activity; binding; phosphorylase activity; ion binding; transferase activity, transferring glycosyl groups; anion binding; transferase activity; cofactor binding; glycogen phosphorylase activity; pyridoxal phosphate binding;	K00688	PYG; glycogen phosphorylase [EC:2.4.1.1]	afv01100 Metabolic pathways - Aspergillus flavus; afv00500 Starch and sucrose metabolism - Aspergillus flavus; afv01110 Biosynthesis of secondary metabolites - Aspergillus flavus;
B8N6A6	43	K	"60S ribosomal protein L5, putative"	AFLA_018700	0.853118	0.0832151	nuclear	peptide metabolic process; peptide biosynthetic process; cellular protein metabolic process; nitrogen compound metabolic process; biosynthetic process; cellular amide metabolic process; primary metabolic process; organonitrogen compound biosynthetic process; organic substance biosynthetic process; cellular metabolic process; cellular biosynthetic process; organic substance metabolic process; meta…	ribosome; organelle; intracellular organelle; intracellular non-membrane-bounded organelle; cell part; intracellular; cytoplasm; macromolecular complex; intracellular part; ribonucleoprotein complex; cell; intracellular ribonucleoprotein complex; cytoplasmic part; non-membrane-bounded organelle;	organic cyclic compound binding; heterocyclic compound binding; RNA binding; 5S rRNA binding; binding; nucleic acid binding; structural molecule activity; structural constituent of ribosome; rRNA binding;	K02932	RP-L5e; large subunit ribosomal protein L5e	afv03010 Ribosome - Aspergillus flavus;	IPR025607;	Ribosomal protein L5 eukaryotic/L18 archaeal, C-terminal;
B8N6A6	84	K	"60S ribosomal protein L5, putative"	AFLA_018700	0.680362	0.000995662	nuclear	peptide metabolic process; peptide biosynthetic process; cellular protein metabolic process; nitrogen compound metabolic process; biosynthetic process; cellular amide metabolic process; primary metabolic process; organonitrogen compound biosynthetic process; organic substance biosynthetic process; cellular metabolic process; cellular biosynthetic process; organic substance metabolic process; meta…	ribosome; organelle; intracellular organelle; intracellular non-membrane-bounded organelle; cell part; intracellular; cytoplasm; macromolecular complex; intracellular part; ribonucleoprotein complex; cell; intracellular ribonucleoprotein complex; cytoplasmic part; non-membrane-bounded organelle;	organic cyclic compound binding; heterocyclic compound binding; RNA binding; 5S rRNA binding; binding; nucleic acid binding; structural molecule activity; structural constituent of ribosome; rRNA binding;	K02932	RP-L5e; large subunit ribosomal protein L5e	afv03010 Ribosome - Aspergillus flavus;	IPR025607;	Ribosomal protein L5 eukaryotic/L18 archaeal, C-terminal;
B8N6A6	256	K	"60S ribosomal protein L5, putative"	AFLA_018700	0.64014	0.0490349	nuclear	peptide metabolic process; peptide biosynthetic process; cellular protein metabolic process; nitrogen compound metabolic process; biosynthetic process; cellular amide metabolic process; primary metabolic process; organonitrogen compound biosynthetic process; organic substance biosynthetic process; cellular metabolic process; cellular biosynthetic process; organic substance metabolic process; meta…	ribosome; organelle; intracellular organelle; intracellular non-membrane-bounded organelle; cell part; intracellular; cytoplasm; macromolecular complex; intracellular part; ribonucleoprotein complex; cell; intracellular ribonucleoprotein complex; cytoplasmic part; non-membrane-bounded organelle;	organic cyclic compound binding; heterocyclic compound binding; RNA binding; 5S rRNA binding; binding; nucleic acid binding; structural molecule activity; structural constituent of ribosome; rRNA binding;	K02932	RP-L5e; large subunit ribosomal protein L5e	afv03010 Ribosome - Aspergillus flavus;	IPR025607;	Ribosomal protein L5 eukaryotic/L18 archaeal, C-terminal;
B8N6A6	257	K	"60S ribosomal protein L5, putative"	AFLA_018700	0.726539		nuclear	peptide metabolic process; peptide biosynthetic process; cellular protein metabolic process; nitrogen compound metabolic process; biosynthetic process; cellular amide metabolic process; primary metabolic process; organonitrogen compound biosynthetic process; organic substance biosynthetic process; cellular metabolic process; cellular biosynthetic process; organic substance metabolic process; meta…	ribosome; organelle; intracellular organelle; intracellular non-membrane-bounded organelle; cell part; intracellular; cytoplasm; macromolecular complex; intracellular part; ribonucleoprotein complex; cell; intracellular ribonucleoprotein complex; cytoplasmic part; non-membrane-bounded organelle;	organic cyclic compound binding; heterocyclic compound binding; RNA binding; 5S rRNA binding; binding; nucleic acid binding; structural molecule activity; structural constituent of ribosome; rRNA binding;	K02932	RP-L5e; large subunit ribosomal protein L5e	afv03010 Ribosome - Aspergillus flavus;	IPR025607;	Ribosomal protein L5 eukaryotic/L18 archaeal, C-terminal;
B8N6A6	264	K	"60S ribosomal protein L5, putative"	AFLA_018700	0.549399	0.327581	nuclear	peptide metabolic process; peptide biosynthetic process; cellular protein metabolic process; nitrogen compound metabolic process; biosynthetic process; cellular amide metabolic process; primary metabolic process; organonitrogen compound biosynthetic process; organic substance biosynthetic process; cellular metabolic process; cellular biosynthetic process; organic substance metabolic process; meta…	ribosome; organelle; intracellular organelle; intracellular non-membrane-bounded organelle; cell part; intracellular; cytoplasm; macromolecular complex; intracellular part; ribonucleoprotein complex; cell; intracellular ribonucleoprotein complex; cytoplasmic part; non-membrane-bounded organelle;	organic cyclic compound binding; heterocyclic compound binding; RNA binding; 5S rRNA binding; binding; nucleic acid binding; structural molecule activity; structural constituent of ribosome; rRNA binding;	K02932	RP-L5e; large subunit ribosomal protein L5e	afv03010 Ribosome - Aspergillus flavus;	IPR025607;	Ribosomal protein L5 eukaryotic/L18 archaeal, C-terminal;
B8N6A6	271	K	"60S ribosomal protein L5, putative"	AFLA_018700	0.566974	0.00392587	nuclear	peptide metabolic process; peptide biosynthetic process; cellular protein metabolic process; nitrogen compound metabolic process; biosynthetic process; cellular amide metabolic process; primary metabolic process; organonitrogen compound biosynthetic process; organic substance biosynthetic process; cellular metabolic process; cellular biosynthetic process; organic substance metabolic process; meta…	ribosome; organelle; intracellular organelle; intracellular non-membrane-bounded organelle; cell part; intracellular; cytoplasm; macromolecular complex; intracellular part; ribonucleoprotein complex; cell; intracellular ribonucleoprotein complex; cytoplasmic part; non-membrane-bounded organelle;	organic cyclic compound binding; heterocyclic compound binding; RNA binding; 5S rRNA binding; binding; nucleic acid binding; structural molecule activity; structural constituent of ribosome; rRNA binding;	K02932	RP-L5e; large subunit ribosomal protein L5e	afv03010 Ribosome - Aspergillus flavus;	IPR025607;	Ribosomal protein L5 eukaryotic/L18 archaeal, C-terminal;
B8N6A6	281	K	"60S ribosomal protein L5, putative"	AFLA_018700	0.630408	0.0601049	nuclear	peptide metabolic process; peptide biosynthetic process; cellular protein metabolic process; nitrogen compound metabolic process; biosynthetic process; cellular amide metabolic process; primary metabolic process; organonitrogen compound biosynthetic process; organic substance biosynthetic process; cellular metabolic process; cellular biosynthetic process; organic substance metabolic process; meta…	ribosome; organelle; intracellular organelle; intracellular non-membrane-bounded organelle; cell part; intracellular; cytoplasm; macromolecular complex; intracellular part; ribonucleoprotein complex; cell; intracellular ribonucleoprotein complex; cytoplasmic part; non-membrane-bounded organelle;	organic cyclic compound binding; heterocyclic compound binding; RNA binding; 5S rRNA binding; binding; nucleic acid binding; structural molecule activity; structural constituent of ribosome; rRNA binding;	K02932	RP-L5e; large subunit ribosomal protein L5e	afv03010 Ribosome - Aspergillus flavus;	IPR025607;	Ribosomal protein L5 eukaryotic/L18 archaeal, C-terminal;
B8N6G7	198	K	"T-complex protein 1, alpha subunit, putative"	AFLA_014800	0.413297		cytosol	protein folding; cellular process;	intracellular part; cell; cell part; intracellular; cytoplasm;	ATP binding; nucleoside phosphate binding; nucleoside binding; ion binding; protein binding; nucleotide binding; organic cyclic compound binding; heterocyclic compound binding; ribonucleoside binding; carbohydrate derivative binding; ribonucleotide binding; binding; purine ribonucleoside binding; anion binding; purine ribonucleotide binding; unfolded protein binding; adenyl ribonucleotide binding…	K09493			IPR027410; IPR027409; IPR027413;	TCP-1-like chaperonin intermediate domain; GroEL-like apical domain; GroEL-like equatorial domain;
B8N6G8	26	K	Prolyl-tRNA synthetase	AFLA_014810	0.621592		cytosol	peptide metabolic process; cellular aromatic compound metabolic process; cellular protein metabolic process; single-organism process; biosynthetic process; organonitrogen compound biosynthetic process; tRNA aminoacylation; cellular metabolic process; organic substance metabolic process; metabolic process; cellular amino acid metabolic process; heterocycle metabolic process; nucleobase-containing …	intracellular part; cell; cell part; intracellular; cytoplasm;	ligase activity, forming aminoacyl-tRNA and related compounds; ATP binding; nucleoside phosphate binding; ligase activity, forming carbon-oxygen bonds; ligase activity; nucleoside binding; ion binding; nucleotide binding; proline-tRNA ligase activity; organic cyclic compound binding; heterocyclic compound binding; ribonucleoside binding; carbohydrate derivative binding; catalytic activity; ribonu…	K01881	PARS; prolyl-tRNA synthetase [EC:6.1.1.15]	afv00970 Aminoacyl-tRNA biosynthesis - Aspergillus flavus;	IPR016061; IPR002314; IPR033721; IPR004154; IPR017449; IPR006195;	Proline-tRNA ligase, class II, C-terminal; Aminoacyl-tRNA synthetase, class II (G/ P/ S/T); Prolyl-tRNA synthetase, catalytic domain; Anticodon-binding; Prolyl-tRNA synthetase, class II; Aminoacyl-tRNA synthetase, class II;
B8N6G8	546	K	Prolyl-tRNA synthetase	AFLA_014810	1.05379		cytosol	peptide metabolic process; cellular aromatic compound metabolic process; cellular protein metabolic process; single-organism process; biosynthetic process; organonitrogen compound biosynthetic process; tRNA aminoacylation; cellular metabolic process; organic substance metabolic process; metabolic process; cellular amino acid metabolic process; heterocycle metabolic process; nucleobase-containing …	intracellular part; cell; cell part; intracellular; cytoplasm;	ligase activity, forming aminoacyl-tRNA and related compounds; ATP binding; nucleoside phosphate binding; ligase activity, forming carbon-oxygen bonds; ligase activity; nucleoside binding; ion binding; nucleotide binding; proline-tRNA ligase activity; organic cyclic compound binding; heterocyclic compound binding; ribonucleoside binding; carbohydrate derivative binding; catalytic activity; ribonu…	K01881	PARS; prolyl-tRNA synthetase [EC:6.1.1.15]	afv00970 Aminoacyl-tRNA biosynthesis - Aspergillus flavus;	IPR016061; IPR002314; IPR033721; IPR004154; IPR017449; IPR006195;	Proline-tRNA ligase, class II, C-terminal; Aminoacyl-tRNA synthetase, class II (G/ P/ S/T); Prolyl-tRNA synthetase, catalytic domain; Anticodon-binding; Prolyl-tRNA synthetase, class II; Aminoacyl-tRNA synthetase, class II;
B8N6I0	318	K	"Cofactor for methionyl-and glutamyl-tRNA synthetase, putative"	AFLA_014930	0.420281	0.00102116	cytosol			ligase activity, forming aminoacyl-tRNA and related compounds; organic cyclic compound binding; heterocyclic compound binding; RNA binding; catalytic activity; ligase activity, forming carbon-oxygen bonds; tRNA binding; binding; ligase activity; nucleic acid binding; aminoacyl-tRNA ligase activity;	K15437			IPR012340; IPR010987; IPR004046; IPR002547;	Nucleic acid-binding, OB-fold; Glutathione S-transferase, C-terminal-like; Glutathione S-transferase, C-terminal; tRNA-binding domain;
B8N6J3	236	K	Phytanoyl-CoA dioxygenase family protein	AFLA_015060	0.600933	0.0815811	mitochondria			catalytic activity; dioxygenase activity; oxidoreductase activity;
B8N6K9	140	K	"Cell wall biogenesis protein/glutathione transferase (Gto1), putative"	AFLA_015220	1.41553		mitochondria			protein binding; transferase activity; catalytic activity; binding;	K07393			IPR010987; IPR012336; IPR004045;	Glutathione S-transferase, C-terminal-like; Thioredoxin-like fold; Glutathione S-transferase, N-terminal;
B8N6L0	416	K	"Poly(A)+ RNA transport protein (UbaA), putative"	AFLA_015230	0.640795	0.00512614	cytosol	metabolic process; cellular macromolecule metabolic process; cellular protein metabolic process; cellular protein modification process; macromolecule metabolic process; protein metabolic process; primary metabolic process; macromolecule modification; protein modification process; cellular metabolic process; cellular process; organic substance metabolic process;		small protein activating enzyme activity; ATP binding; nucleoside phosphate binding; nucleoside binding; ion binding; ligase activity; ligase activity, forming carbon-sulfur bonds; nucleotide binding; organic cyclic compound binding; heterocyclic compound binding; ribonucleoside binding; carbohydrate derivative binding; catalytic activity; ribonucleotide binding; binding; purine ribonucleoside bi…	K03178	UBE1; ubiquitin-activating enzyme E1 [EC:6.2.1.45]	afv04120 Ubiquitin mediated proteolysis - Aspergillus flavus;	IPR032418; IPR019572; IPR000594; IPR016040; IPR032420; IPR018965;	Ubiquitin-activating enzyme E1, FCCH domain; Ubiquitin-activating enzyme, catalytic cysteine domain; THIF-type NAD/FAD binding fold; NAD(P)-binding domain; Ubiquitin-activating enzyme E1, four-helix bundle; Ubiquitin-activating enzyme E1, C-terminal;
B8N6L0	757	K	"Poly(A)+ RNA transport protein (UbaA), putative"	AFLA_015230	0.540631	0.0996604	cytosol	metabolic process; cellular macromolecule metabolic process; cellular protein metabolic process; cellular protein modification process; macromolecule metabolic process; protein metabolic process; primary metabolic process; macromolecule modification; protein modification process; cellular metabolic process; cellular process; organic substance metabolic process;		small protein activating enzyme activity; ATP binding; nucleoside phosphate binding; nucleoside binding; ion binding; ligase activity; ligase activity, forming carbon-sulfur bonds; nucleotide binding; organic cyclic compound binding; heterocyclic compound binding; ribonucleoside binding; carbohydrate derivative binding; catalytic activity; ribonucleotide binding; binding; purine ribonucleoside bi…	K03178	UBE1; ubiquitin-activating enzyme E1 [EC:6.2.1.45]	afv04120 Ubiquitin mediated proteolysis - Aspergillus flavus;	IPR032418; IPR019572; IPR000594; IPR016040; IPR032420; IPR018965;	Ubiquitin-activating enzyme E1, FCCH domain; Ubiquitin-activating enzyme, catalytic cysteine domain; THIF-type NAD/FAD binding fold; NAD(P)-binding domain; Ubiquitin-activating enzyme E1, four-helix bundle; Ubiquitin-activating enzyme E1, C-terminal;
B8N6L0	829	K	"Poly(A)+ RNA transport protein (UbaA), putative"	AFLA_015230	0.79379	0.109619	cytosol	metabolic process; cellular macromolecule metabolic process; cellular protein metabolic process; cellular protein modification process; macromolecule metabolic process; protein metabolic process; primary metabolic process; macromolecule modification; protein modification process; cellular metabolic process; cellular process; organic substance metabolic process;		small protein activating enzyme activity; ATP binding; nucleoside phosphate binding; nucleoside binding; ion binding; ligase activity; ligase activity, forming carbon-sulfur bonds; nucleotide binding; organic cyclic compound binding; heterocyclic compound binding; ribonucleoside binding; carbohydrate derivative binding; catalytic activity; ribonucleotide binding; binding; purine ribonucleoside bi…	K03178	UBE1; ubiquitin-activating enzyme E1 [EC:6.2.1.45]	afv04120 Ubiquitin mediated proteolysis - Aspergillus flavus;	IPR032418; IPR019572; IPR000594; IPR016040; IPR032420; IPR018965;	Ubiquitin-activating enzyme E1, FCCH domain; Ubiquitin-activating enzyme, catalytic cysteine domain; THIF-type NAD/FAD binding fold; NAD(P)-binding domain; Ubiquitin-activating enzyme E1, four-helix bundle; Ubiquitin-activating enzyme E1, C-terminal;
B8N6N1	149	K	"RAS small monomeric GTPase Rab6, putative"	AFLA_015440	0.763889		nuclear	regulation of cellular process; single organism signaling; cellular response to stimulus; intracellular signal transduction; single-organism cellular process; single-organism process; organic substance transport; small GTPase mediated signal transduction; signaling; response to stimulus; protein transport; establishment of localization; establishment of protein localization; transport; signal tra…		nucleoside phosphate binding; nucleoside binding; ion binding; nucleotide binding; organic cyclic compound binding; heterocyclic compound binding; ribonucleoside binding; carbohydrate derivative binding; ribonucleotide binding; binding; purine ribonucleoside binding; anion binding; purine ribonucleotide binding; purine nucleoside binding; guanyl ribonucleotide binding; guanyl nucleotide binding; …	K07893			IPR005225; IPR027417;	Small GTP-binding protein domain; P-loop containing nucleoside triphosphate hydrolase;
B8N6P5	67	K	"Sorbitol/xylulose reductase Sou1-like, putative"	AFLA_015580	0.855362	0.0190174	cytosol				K17742	SOU1; sorbose reductase [EC:1.1.1.289]	afv00051 Fructose and mannose metabolism - Aspergillus flavus;	IPR016040;	NAD(P)-binding domain;
B8N6T0	361	K	Tubulin alpha chain	AFLA_016830	0.614999	0.00469712	cytosol, nuclear	cellular component biogenesis; cellular component organization; cellular macromolecular complex assembly; protein complex subunit organization; single-organism cellular process; single-organism process; microtubule-based process; macromolecular complex subunit organization; cellular component assembly; macromolecular complex assembly; protein polymerization; protein complex biogenesis; cellular p…	intracellular organelle; polymeric cytoskeletal fiber; microtubule; cytoskeletal part; cytoplasm; intracellular organelle part; supramolecular fiber; intracellular part; supramolecular complex; cell; organelle part; supramolecular polymer; organelle; cytoskeleton; microtubule cytoskeleton; intracellular; cell part;	nucleoside phosphate binding; nucleoside binding; ion binding; hydrolase activity, acting on acid anhydrides; hydrolase activity; nucleotide binding; nucleoside-triphosphatase activity; organic cyclic compound binding; heterocyclic compound binding; ribonucleoside binding; carbohydrate derivative binding; pyrophosphatase activity; catalytic activity; structural constituent of cytoskeleton; ribonu…	K07374	TUBA; tubulin alpha	afv04145 Phagosome - Aspergillus flavus;	IPR003008; IPR023123; IPR008280; IPR018316;	Tubulin/FtsZ, GTPase domain; Tubulin, C-terminal; Tubulin/FtsZ, C-terminal; Tubulin/FtsZ, 2-layer sandwich domain;
B8N6U3	369	K	"Acetylglutamate kinase, putative"	AFLA_016960	0.541147	0.0905856	mitochondria	glutamine family amino acid metabolic process; cellular amino acid biosynthetic process; arginine biosynthetic process; organic acid biosynthetic process; single-organism biosynthetic process; oxidation-reduction process; small molecule metabolic process; single-organism cellular process; arginine metabolic process; single-organism process; nitrogen compound metabolic process; biosynthetic proces…	organelle; intracellular membrane-bounded organelle; intracellular organelle; cell part; intracellular; cytoplasm; intracellular part; membrane-bounded organelle; cell; mitochondrion; cytoplasmic part;	nucleoside phosphate binding; oxidoreductase activity, acting on the aldehyde or oxo group of donors; acetylglutamate kinase activity; nucleotide binding; cofactor binding; oxidoreductase activity; oxidoreductase activity, acting on the aldehyde or oxo group of donors, NAD or NADP as acceptor; heterocyclic compound binding; organic cyclic compound binding; phosphotransferase activity, carboxyl gr…	K12659	ARG56; N-acetyl-gamma-glutamyl-phosphate reductase / acetylglutamate kinase [EC:1.2.1.38 2.7.2.8]	afv01130 Biosynthesis of antibiotics - Aspergillus flavus; afv01230 Biosynthesis of amino acids - Aspergillus flavus; afv00220 Arginine biosynthesis - Aspergillus flavus; afv01100 Metabolic pathways - Aspergillus flavus; afv01210 2-Oxocarboxylic acid metabolism - Aspergillus flavus; afv01110 Biosynthesis of secondary metabolites - Aspergillus flavus;	IPR006855; IPR001048; IPR000534; IPR016040;	Vertebrate-like NAGS Gcn5-related N-acetyltransferase (GNAT) domain; Aspartate/glutamate/uridylate kinase; Semialdehyde dehydrogenase, NAD-binding; NAD(P)-binding domain;
B8N6U3	636	K	"Acetylglutamate kinase, putative"	AFLA_016960	0.486558	0.0175356	mitochondria	glutamine family amino acid metabolic process; cellular amino acid biosynthetic process; arginine biosynthetic process; organic acid biosynthetic process; single-organism biosynthetic process; oxidation-reduction process; small molecule metabolic process; single-organism cellular process; arginine metabolic process; single-organism process; nitrogen compound metabolic process; biosynthetic proces…	organelle; intracellular membrane-bounded organelle; intracellular organelle; cell part; intracellular; cytoplasm; intracellular part; membrane-bounded organelle; cell; mitochondrion; cytoplasmic part;	nucleoside phosphate binding; oxidoreductase activity, acting on the aldehyde or oxo group of donors; acetylglutamate kinase activity; nucleotide binding; cofactor binding; oxidoreductase activity; oxidoreductase activity, acting on the aldehyde or oxo group of donors, NAD or NADP as acceptor; heterocyclic compound binding; organic cyclic compound binding; phosphotransferase activity, carboxyl gr…	K12659	ARG56; N-acetyl-gamma-glutamyl-phosphate reductase / acetylglutamate kinase [EC:1.2.1.38 2.7.2.8]	afv01130 Biosynthesis of antibiotics - Aspergillus flavus; afv01230 Biosynthesis of amino acids - Aspergillus flavus; afv00220 Arginine biosynthesis - Aspergillus flavus; afv01100 Metabolic pathways - Aspergillus flavus; afv01210 2-Oxocarboxylic acid metabolism - Aspergillus flavus; afv01110 Biosynthesis of secondary metabolites - Aspergillus flavus;	IPR006855; IPR001048; IPR000534; IPR016040;	Vertebrate-like NAGS Gcn5-related N-acetyltransferase (GNAT) domain; Aspartate/glutamate/uridylate kinase; Semialdehyde dehydrogenase, NAD-binding; NAD(P)-binding domain;
B8N6U6	158	K	Fibrillarin	AFLA_016990	0.447936	0.00203088	mitochondria	rRNA metabolic process; RNA processing; ncRNA processing; cellular component biogenesis; ribonucleoprotein complex biogenesis; cellular aromatic compound metabolic process; nitrogen compound metabolic process; ribosome biogenesis; organic cyclic compound metabolic process; primary metabolic process; cellular metabolic process; organic substance metabolic process; RNA metabolic process; metabolic …		organic cyclic compound binding; heterocyclic compound binding; RNA binding; methyltransferase activity; catalytic activity; binding; nucleic acid binding; transferase activity, transferring one-carbon groups; transferase activity;	K14563	NOP1; rRNA 2'-O-methyltransferase fibrillarin [EC:2.1.1.-]	afv03008 Ribosome biogenesis in eukaryotes - Aspergillus flavus;	IPR029063;	S-adenosyl-L-methionine-dependent methyltransferase;
B8N6U8	438	K	"Mitochondrial processing peptidase beta subunit, putative"	AFLA_017010	0.604867	0.0330252	mitochondria	proteolysis; metabolic process; macromolecule metabolic process; protein metabolic process; primary metabolic process; organic substance metabolic process;		endopeptidase activity; metalloendopeptidase activity; peptidase activity; catalytic activity; binding; ion binding; peptidase activity, acting on L-amino acid peptides; cation binding; metal ion binding; metallopeptidase activity; hydrolase activity;	K17732			IPR007863; IPR011765; IPR011249; IPR011237;	Peptidase M16, C-terminal; Peptidase M16, N-terminal; Metalloenzyme, LuxS/M16 peptidase-like; Peptidase M16 domain;
B8N6V6	78	K	"Methyltransferase (Ncl1), putative"	AFLA_017090			nuclear			organic cyclic compound binding; heterocyclic compound binding; tRNA (cytosine-5-)-methyltransferase activity; RNA binding; S-adenosylmethionine-dependent methyltransferase activity; methyltransferase activity; RNA methyltransferase activity; tRNA (cytosine) methyltransferase activity; catalytic activity; binding; nucleic acid binding; transferase activity, transferring one-carbon groups; tRNA me…	K15334			IPR001678; IPR029063;	SAM-dependent methyltransferase RsmB/NOP2-type; S-adenosyl-L-methionine-dependent methyltransferase;
B8N6V6	229	K	"Methyltransferase (Ncl1), putative"	AFLA_017090	0.912738		nuclear			organic cyclic compound binding; heterocyclic compound binding; tRNA (cytosine-5-)-methyltransferase activity; RNA binding; S-adenosylmethionine-dependent methyltransferase activity; methyltransferase activity; RNA methyltransferase activity; tRNA (cytosine) methyltransferase activity; catalytic activity; binding; nucleic acid binding; transferase activity, transferring one-carbon groups; tRNA me…	K15334			IPR001678; IPR029063;	SAM-dependent methyltransferase RsmB/NOP2-type; S-adenosyl-L-methionine-dependent methyltransferase;
B8N6W0	214	K	"Nuclear segregation protein (Bfr1), putative"	AFLA_017130	0.376549	0.00142794	nuclear
B8N6W0	258	K	"Nuclear segregation protein (Bfr1), putative"	AFLA_017130	0.588803		nuclear
B8N6W0	406	K	"Nuclear segregation protein (Bfr1), putative"	AFLA_017130	0.743581	0.119763	nuclear
B8N6W9	46	K	Pyridoxal-dependent decarboxylase domain protein	AFLA_017220	0.444262	0.000715784	cytosol	metabolic process; single-organism metabolic process; small molecule metabolic process; single-organism cellular process; carboxylic acid metabolic process; single-organism process; organic acid metabolic process; cellular metabolic process; cellular process; oxoacid metabolic process; organic substance metabolic process;		organic cyclic compound binding; heterocyclic compound binding; catalytic activity; binding; carbon-carbon lyase activity; ion binding; carboxy-lyase activity; lyase activity; anion binding; cofactor binding; pyridoxal phosphate binding;				IPR015424; IPR015421;	Pyridoxal phosphate-dependent transferase; Pyridoxal phosphate-dependent transferase, major region, subdomain 1;
B8N6W9	559	K	Pyridoxal-dependent decarboxylase domain protein	AFLA_017220	0.487699	0.00102812	cytosol	metabolic process; single-organism metabolic process; small molecule metabolic process; single-organism cellular process; carboxylic acid metabolic process; single-organism process; organic acid metabolic process; cellular metabolic process; cellular process; oxoacid metabolic process; organic substance metabolic process;		organic cyclic compound binding; heterocyclic compound binding; catalytic activity; binding; carbon-carbon lyase activity; ion binding; carboxy-lyase activity; lyase activity; anion binding; cofactor binding; pyridoxal phosphate binding;				IPR015424; IPR015421;	Pyridoxal phosphate-dependent transferase; Pyridoxal phosphate-dependent transferase, major region, subdomain 1;
B8N6Y4	33	K	"AP-2 adaptor complex subunit sigma, putative"	AFLA_017370	0.873309		mitochondria	establishment of protein localization; transport; organic substance transport; localization; macromolecule localization; protein localization; protein transport; establishment of localization;	membrane; AP-type membrane coat adaptor complex; cytoplasmic vesicle; organelle membrane; clathrin-coated endocytic vesicle; membrane protein complex; cell periphery; cytoplasm; vesicle; cytoplasmic vesicle part; clathrin-coated endocytic vesicle membrane; macromolecular complex; intracellular part; vesicle coat; cell; organelle part; coated vesicle membrane; clathrin-coated vesicle; membrane par…	substrate-specific transporter activity; protein transporter activity; transporter activity;	K11827	AP2S1; AP-2 complex subunit sigma-1	afv04144 Endocytosis - Aspergillus flavus;	IPR022775; IPR011012;	AP complex, mu/sigma subunit; Longin-like domain;
B8N729	92	K	Str. FM013 OS=Penicillium camemberti FM 013 GN=PCAMFM013_S038g000035 PE=4 SV=1	AFLA_019620	0.431107		extracellular
B8N732	351	K	"Phosphoketolase, putative"	AFLA_019650	0.789474		cytosol	metabolic process; carbohydrate metabolic process; primary metabolic process; organic substance metabolic process;		lyase activity; aldehyde-lyase activity; catalytic activity; carbon-carbon lyase activity;	K01621	xfp; xylulose-5-phosphate/fructose-6-phosphate phosphoketolase [EC:4.1.2.9 4.1.2.22]	afv01100 Metabolic pathways - Aspergillus flavus; afv00030 Pentose phosphate pathway - Aspergillus flavus;	IPR018969; IPR029061; IPR018970;	Xylulose 5-phosphate/Fructose 6-phosphate phosphoketolase, C-terminal; Thiamin diphosphate-binding fold; Xylulose 5-phosphate/Fructose 6-phosphate phosphoketolase, N-terminal;
B8N743	269	K	Palmitoyl-protein thioesterase	AFLA_019760	0.526209	0.00694767	extracellular	metabolic process; cellular macromolecule metabolic process; cellular protein metabolic process; cellular protein modification process; macromolecule metabolic process; protein metabolic process; primary metabolic process; macromolecule modification; protein modification process; cellular metabolic process; cellular process; organic substance metabolic process;		palmitoyl hydrolase activity; hydrolase activity; palmitoyl-(protein) hydrolase activity; thiolester hydrolase activity; catalytic activity; hydrolase activity, acting on ester bonds;	K01074	PPT; palmitoyl-protein thioesterase [EC:3.1.2.22]	afv00062 Fatty acid elongation - Aspergillus flavus; afv01100 Metabolic pathways - Aspergillus flavus; afv01212 Fatty acid metabolism - Aspergillus flavus;	IPR029058;	Alpha/Beta hydrolase fold;
B8N749	580	K	DNA helicase	AFLA_019820			cytosol, nuclear	DNA replication; cellular aromatic compound metabolic process; DNA metabolic process; organic cyclic compound metabolic process; nitrogen compound metabolic process; biosynthetic process; primary metabolic process; organic substance biosynthetic process; cellular metabolic process; cellular biosynthetic process; organic substance metabolic process; metabolic process; DNA replication initiation; c…	organelle; intracellular membrane-bounded organelle; intracellular organelle; nucleus; cell part; intracellular; macromolecular complex; intracellular part; MCM complex; protein complex; membrane-bounded organelle; cell;	DNA binding; ATP binding; nucleoside phosphate binding; helicase activity; nucleoside binding; ion binding; hydrolase activity, acting on acid anhydrides; hydrolase activity; nucleotide binding; nucleoside-triphosphatase activity; heterocyclic compound binding; organic cyclic compound binding; ribonucleoside binding; carbohydrate derivative binding; pyrophosphatase activity; catalytic activity; r…	K02540	MCM2; DNA replication licensing factor MCM2 [EC:3.6.4.12]	afv04113 Meiosis - yeast - Aspergillus flavus; afv03030 DNA replication - Aspergillus flavus; afv04111 Cell cycle - yeast - Aspergillus flavus;	IPR012340; IPR001208; IPR027417; IPR033762; IPR027925;	Nucleic acid-binding, OB-fold; MCM domain; P-loop containing nucleoside triphosphate hydrolase; MCM OB domain; MCM N-terminal domain;
B8N752	143	K	Prolyl oligopeptidase family protein OS=Aspergillus flavus (strain ATCC MYA-384 / AF70) GN=P034_00430154 PE=4 SV=1	AFLA_019850			cytoskeleton							IPR029058;	Alpha/Beta hydrolase fold;
B8N754	820	K	Phosphatidylserine decarboxylase proenzyme 2	PSD2			cytosol	single-organism biosynthetic process; single-organism cellular process; phospholipid biosynthetic process; single-organism process; biosynthetic process; cellular lipid metabolic process; primary metabolic process; organic substance biosynthetic process; cellular metabolic process; phosphate-containing compound metabolic process; cellular biosynthetic process; organic substance metabolic process;…		catalytic activity; phosphatidylserine decarboxylase activity; carbon-carbon lyase activity; binding; ion binding; carboxy-lyase activity; lyase activity; metal ion binding; cation binding; protein binding; calcium ion binding;	K01613	psd; phosphatidylserine decarboxylase [EC:4.1.1.65]	afv00564 Glycerophospholipid metabolism - Aspergillus flavus; afv01100 Metabolic pathways - Aspergillus flavus; afv01110 Biosynthesis of secondary metabolites - Aspergillus flavus;	IPR002048; IPR011992; IPR000008;	EF-hand domain; EF-hand domain pair; C2 domain;
B8N782	338	K	"Glutamate-cysteine ligase Gcs1, putative"	AFLA_020150	0.914077	0.645964	cytosol	sulfur compound metabolic process; peptide metabolic process; peptide biosynthetic process; cellular modified amino acid biosynthetic process; nitrogen compound metabolic process; biosynthetic process; cellular amide metabolic process; organonitrogen compound biosynthetic process; organic substance biosynthetic process; cellular metabolic process; cellular biosynthetic process; sulfur compound bi…		ligase activity, forming carbon-nitrogen bonds; glutamate-cysteine ligase activity; acid-amino acid ligase activity; catalytic activity; ligase activity;	K11204	GCLC; glutamate--cysteine ligase catalytic subunit [EC:6.3.2.2]	afv00270 Cysteine and methionine metabolism - Aspergillus flavus; afv00480 Glutathione metabolism - Aspergillus flavus; afv01100 Metabolic pathways - Aspergillus flavus;
[truncated: 789 more rows]
