# Supplementary material for: Lysine Succinylation of VBS Contributes to Sclerotia Development and Aflatoxin Biosynthesis in Aspergillus flavus
Source: Mol Cell Proteomics. 2022 Dec 22;22(2):100490. doi: 10.1016/j.mcpro.2022.100490 (PMC9879794; doi:10.1016/j.mcpro.2022.100490)
Supplement: Supplemental Table S8 [file mmc8.xlsx]

## Sheet: Sheet1
Table.S8-All_protein_GO_enrichm
GO Terms Level 1	GO Terms ID	GO Terms Level	GO Terms Description	Mapping	Background	All Mapping	All Background	Fold Enrichment	Fisher's exact Pvalue	Related Protein
Cellular Component	GO:0005783	8	endoplasmic reticulum	8	10	134	278	1.66	0.0403381
Cellular Component	GO:0033178	6	proton-transporting two-sector ATPase complex, catalytic domain	4	4	134	278	2.07	0.0527273
Cellular Component	GO:0005789	10	endoplasmic reticulum membrane	3	3	134	278	2.07	0.110687
Cellular Component	GO:0070469	4	respiratory chain	3	3	134	278	2.07	0.110687
Cellular Component	GO:0042175	5	nuclear outer membrane-endoplasmic reticulum membrane network	3	3	134	278	2.07	0.110687
Cellular Component	GO:0061695	5	transferase complex, transferring phosphorus-containing groups	3	3	134	278	2.07	0.110687
Cellular Component	GO:0045261	7	proton-transporting ATP synthase complex, catalytic core F(1)	3	3	134	278	2.07	0.110687
Cellular Component	GO:0044432	9	endoplasmic reticulum part	3	3	134	278	2.07	0.110687
Cellular Component	GO:0044445	9	cytosolic part	6	8	134	278	1.56	0.118718
Cellular Component	GO:0045259	6	proton-transporting ATP synthase complex	4	5	134	278	1.66	0.16357
Cellular Component	GO:0099080	2	supramolecular complex	2	2	134	278	2.07	0.231437
Cellular Component	GO:0012510	13	trans-Golgi network transport vesicle membrane	2	2	134	278	2.07	0.231437
Cellular Component	GO:0022626	10	cytosolic ribosome	2	2	134	278	2.07	0.231437
Cellular Component	GO:0099513	9	polymeric cytoskeletal fiber	2	2	134	278	2.07	0.231437
Cellular Component	GO:0005945	10	6-phosphofructokinase complex	2	2	134	278	2.07	0.231437
Cellular Component	GO:0099081	3	supramolecular polymer	2	2	134	278	2.07	0.231437
Cellular Component	GO:0030133	9	transport vesicle	2	2	134	278	2.07	0.231437
Cellular Component	GO:0030658	11	transport vesicle membrane	2	2	134	278	2.07	0.231437
Cellular Component	GO:0005874	10	microtubule	2	2	134	278	2.07	0.231437
Cellular Component	GO:0030130	14	clathrin coat of trans-Golgi network vesicle	2	2	134	278	2.07	0.231437
Cellular Component	GO:0099512	4	supramolecular fiber	2	2	134	278	2.07	0.231437
Cellular Component	GO:0030140	11	trans-Golgi network transport vesicle	2	2	134	278	2.07	0.231437
Cellular Component	GO:0015630	3	microtubule cytoskeleton	2	2	134	278	2.07	0.231437
Cellular Component	GO:0099568	8	cytoplasmic region	3	4	134	278	1.56	0.284566
Cellular Component	GO:0098797	7	plasma membrane protein complex	3	4	134	278	1.56	0.284566
Cellular Component	GO:0005886	5	plasma membrane	3	4	134	278	1.56	0.284566
Cellular Component	GO:0005938	9	cell cortex	3	4	134	278	1.56	0.284566
Cellular Component	GO:1990234	4	transferase complex	3	4	134	278	1.56	0.284566
Cellular Component	GO:0044459	6	plasma membrane part	3	4	134	278	1.56	0.284566
Cellular Component	GO:0044448	10	cell cortex part	3	4	134	278	1.56	0.284566
Molecular Function	GO:0003746	7	translation elongation factor activity	9	9	301	614	2.04	0.00153719
Molecular Function	GO:0008135	6	translation factor activity, RNA binding	22	29	301	614	1.55	0.00242954
Molecular Function	GO:0003924	8	GTPase activity	9	10	301	614	1.84	0.00869464
Molecular Function	GO:0019200	6	carbohydrate kinase activity	5	5	301	614	2.04	0.0278343
Molecular Function	GO:0000287	6	magnesium ion binding	8	10	301	614	1.63	0.0468026
Molecular Function	GO:0030234	3	enzyme regulator activity	7	9	301	614	1.59	0.0790517
Molecular Function	GO:0098772	2	molecular function regulator	7	9	301	614	1.59	0.0790517
Molecular Function	GO:0002161	6	aminoacyl-tRNA editing activity	3	3	301	614	2.04	0.117214
Molecular Function	GO:0046961	15	proton-transporting ATPase activity, rotational mechanism	3	3	301	614	2.04	0.117214
Molecular Function	GO:0030145	7	manganese ion binding	3	3	301	614	2.04	0.117214
Molecular Function	GO:0008443	7	phosphofructokinase activity	3	3	301	614	2.04	0.117214
Molecular Function	GO:0019205	6	nucleobase-containing compound kinase activity	3	3	301	614	2.04	0.117214
Molecular Function	GO:0000049	6	tRNA binding	3	3	301	614	2.04	0.117214
Molecular Function	GO:0036442	14	hydrogen-exporting ATPase activity	3	3	301	614	2.04	0.117214
Molecular Function	GO:0050661	6	NADP binding	6	8	301	614	1.53	0.130492
Molecular Function	GO:0052689	5	carboxylic ester hydrolase activity	4	5	301	614	1.63	0.174503
Molecular Function	GO:0044769	13	ATPase activity, coupled to transmembrane movement of ions, rotational mechanism	4	5	301	614	1.63	0.174503
Molecular Function	GO:0016866	4	intramolecular transferase activity	4	5	301	614	1.63	0.174503
Molecular Function	GO:0003872	8	6-phosphofructokinase activity	2	2	301	614	2.04	0.239916
Molecular Function	GO:0016885	4	ligase activity, forming carbon-carbon bonds	2	2	301	614	2.04	0.239916
Molecular Function	GO:0004871	2	signal transducer activity	2	2	301	614	2.04	0.239916
Molecular Function	GO:0016774	5	phosphotransferase activity, carboxyl group as acceptor	2	2	301	614	2.04	0.239916
Molecular Function	GO:0015926	6	glucosidase activity	2	2	301	614	2.04	0.239916
Molecular Function	GO:0005092	6	GDP-dissociation inhibitor activity	2	2	301	614	2.04	0.239916
Molecular Function	GO:0009982	5	pseudouridine synthase activity	2	2	301	614	2.04	0.239916
Molecular Function	GO:0043021	4	ribonucleoprotein complex binding	2	2	301	614	2.04	0.239916
Molecular Function	GO:0016878	5	acid-thiol ligase activity	2	2	301	614	2.04	0.239916
Molecular Function	GO:0004421	6	hydroxymethylglutaryl-CoA synthase activity	2	2	301	614	2.04	0.239916
Molecular Function	GO:0016776	5	phosphotransferase activity, phosphate group as acceptor	2	2	301	614	2.04	0.239916
Molecular Function	GO:0043891	6	glyceraldehyde-3-phosphate dehydrogenase (NAD(P)+) (phosphorylating) activity	2	2	301	614	2.04	0.239916
Molecular Function	GO:0004365	7	glyceraldehyde-3-phosphate dehydrogenase (NAD+) (phosphorylating) activity	2	2	301	614	2.04	0.239916
Molecular Function	GO:0004180	7	carboxypeptidase activity	2	2	301	614	2.04	0.239916
Molecular Function	GO:0016868	5	intramolecular transferase activity, phosphotransferases	2	2	301	614	2.04	0.239916
Molecular Function	GO:0019238	6	cyclohydrolase activity	2	2	301	614	2.04	0.239916
Molecular Function	GO:0070569	6	uridylyltransferase activity	2	2	301	614	2.04	0.239916
Molecular Function	GO:0043022	5	ribosome binding	2	2	301	614	2.04	0.239916
Molecular Function	GO:0019904	4	protein domain specific binding	2	2	301	614	2.04	0.239916
Molecular Function	GO:0051537	5	2 iron, 2 sulfur cluster binding	3	4	301	614	1.53	0.297351
Molecular Function	GO:0030695	5	GTPase regulator activity	3	4	301	614	1.53	0.297351
Molecular Function	GO:0016877	4	ligase activity, forming carbon-sulfur bonds	3	4	301	614	1.53	0.297351
Molecular Function	GO:0046933	14	proton-transporting ATP synthase activity, rotational mechanism	3	4	301	614	1.53	0.297351
Molecular Function	GO:0004497	4	monooxygenase activity	3	4	301	614	1.53	0.297351
Molecular Function	GO:0019843	6	rRNA binding	3	4	301	614	1.53	0.297351
Molecular Function	GO:0016701	4	oxidoreductase activity, acting on single donors with incorporation of molecular oxygen	3	4	301	614	1.53	0.297351
Biological Process	GO:0042278	8	purine nucleoside metabolic process	21	25	258	510	1.66	0.0004229
Biological Process	GO:0046128	9	purine ribonucleoside metabolic process	21	25	258	510	1.66	0.0004229
Biological Process	GO:0016052	5	carbohydrate catabolic process	11	11	258	510	1.98	0.000498702
Biological Process	GO:0009132	8	nucleoside diphosphate metabolic process	10	10	258	510	1.98	0.00100545
Biological Process	GO:0009119	8	ribonucleoside metabolic process	21	26	258	510	1.6	0.00118224
Biological Process	GO:0044723	5	single-organism carbohydrate metabolic process	19	23	258	510	1.63	0.0012568
Biological Process	GO:0009116	7	nucleoside metabolic process	22	28	258	510	1.55	0.00176184
Biological Process	GO:1901657	5	glycosyl compound metabolic process	22	28	258	510	1.55	0.00176184
Biological Process	GO:0006165	10	nucleoside diphosphate phosphorylation	9	9	258	510	1.98	0.00202301
Biological Process	GO:0046031	11	ADP metabolic process	9	9	258	510	1.98	0.00202301
Biological Process	GO:0009185	9	ribonucleoside diphosphate metabolic process	9	9	258	510	1.98	0.00202301
Biological Process	GO:0046939	9	nucleotide phosphorylation	9	9	258	510	1.98	0.00202301
Biological Process	GO:0009135	9	purine nucleoside diphosphate metabolic process	9	9	258	510	1.98	0.00202301
Biological Process	GO:0009179	10	purine ribonucleoside diphosphate metabolic process	9	9	258	510	1.98	0.00202301
Biological Process	GO:0044724	6	single-organism carbohydrate catabolic process	9	9	258	510	1.98	0.00202301
Biological Process	GO:0009205	10	purine ribonucleoside triphosphate metabolic process	16	19	258	510	1.66	0.00220899
Biological Process	GO:0009199	9	ribonucleoside triphosphate metabolic process	16	19	258	510	1.66	0.00220899
Biological Process	GO:0009144	9	purine nucleoside triphosphate metabolic process	16	19	258	510	1.66	0.00220899
Biological Process	GO:0009141	8	nucleoside triphosphate metabolic process	16	19	258	510	1.66	0.00220899
Biological Process	GO:0072524	5	pyridine-containing compound metabolic process	13	15	258	510	1.71	0.00377293
Biological Process	GO:0046034	11	ATP metabolic process	15	18	258	510	1.65	0.00381084
Biological Process	GO:0006757	12	ATP generation from ADP	8	8	258	510	1.98	0.0040622
Biological Process	GO:0006096	13	glycolytic process	8	8	258	510	1.98	0.0040622
Biological Process	GO:0006006	8	glucose metabolic process	8	8	258	510	1.98	0.0040622
Biological Process	GO:0006090	9	pyruvate metabolic process	10	11	258	510	1.8	0.0060729
Biological Process	GO:0019362	9	pyridine nucleotide metabolic process	12	14	258	510	1.69	0.00666644
Biological Process	GO:0046496	10	nicotinamide nucleotide metabolic process	12	14	258	510	1.69	0.00666644
Biological Process	GO:0005996	6	monosaccharide metabolic process	11	13	258	510	1.67	0.0116468
Biological Process	GO:0006733	6	oxidoreduction coenzyme metabolic process	12	15	258	510	1.58	0.0182405
Biological Process	GO:0019318	7	hexose metabolic process	10	12	258	510	1.65	0.0200922
Biological Process	GO:0016051	6	carbohydrate biosynthetic process	5	5	258	510	1.98	0.032498
Biological Process	GO:1901615	4	organic hydroxy compound metabolic process	5	5	258	510	1.98	0.032498
Biological Process	GO:0051246	6	regulation of protein metabolic process	9	11	258	510	1.62	0.0341678
Biological Process	GO:0046129	10	purine ribonucleoside biosynthetic process	10	13	258	510	1.52	0.0482433
Biological Process	GO:0042451	9	purine nucleoside biosynthetic process	10	13	258	510	1.52	0.0482433
Biological Process	GO:0009110	6	vitamin biosynthetic process	4	4	258	510	1.98	0.0647401
Biological Process	GO:0019319	8	hexose biosynthetic process	4	4	258	510	1.98	0.0647401
Biological Process	GO:0006094	9	gluconeogenesis	4	4	258	510	1.98	0.0647401
Biological Process	GO:0042364	7	water-soluble vitamin biosynthetic process	4	4	258	510	1.98	0.0647401
Biological Process	GO:0046364	7	monosaccharide biosynthetic process	4	4	258	510	1.98	0.0647401
Biological Process	GO:0006766	5	vitamin metabolic process	4	4	258	510	1.98	0.0647401
Biological Process	GO:0006767	6	water-soluble vitamin metabolic process	4	4	258	510	1.98	0.0647401
Biological Process	GO:0006414	9	translational elongation	4	4	258	510	1.98	0.0647401
Biological Process	GO:0032268	7	regulation of cellular protein metabolic process	7	9	258	510	1.54	0.0937867
Biological Process	GO:0042254	5	ribosome biogenesis	5	6	258	510	1.65	0.113582
Biological Process	GO:0090662	6	ATP hydrolysis coupled transmembrane transport	3	3	258	510	1.98	0.128719
Biological Process	GO:0006066	5	alcohol metabolic process	3	3	258	510	1.98	0.128719
Biological Process	GO:0015988	10	energy coupled proton transmembrane transport, against electrochemical gradient	3	3	258	510	1.98	0.128719
Biological Process	GO:0006544	11	glycine metabolic process	3	3	258	510	1.98	0.128719
Biological Process	GO:1901068	10	guanosine-containing compound metabolic process	3	3	258	510	1.98	0.128719
Biological Process	GO:1901070	11	guanosine-containing compound biosynthetic process	3	3	258	510	1.98	0.128719
Biological Process	GO:0006084	7	acetyl-CoA metabolic process	3	3	258	510	1.98	0.128719
Biological Process	GO:0015991	11	ATP hydrolysis coupled proton transport	3	3	258	510	1.98	0.128719
Biological Process	GO:0001522	9	pseudouridine synthesis	3	3	258	510	1.98	0.128719
Biological Process	GO:0035383	5	thioester metabolic process	3	3	258	510	1.98	0.128719
Biological Process	GO:0006637	6	acyl-CoA metabolic process	3	3	258	510	1.98	0.128719
Biological Process	GO:0006002	6	fructose 6-phosphate metabolic process	2	2	258	510	1.98	0.255426
Biological Process	GO:0035384	6	thioester biosynthetic process	2	2	258	510	1.98	0.255426
Biological Process	GO:0006085	8	acetyl-CoA biosynthetic process	2	2	258	510	1.98	0.255426
Biological Process	GO:0046037	11	GMP metabolic process	2	2	258	510	1.98	0.255426
Biological Process	GO:0071616	7	acyl-CoA biosynthetic process	2	2	258	510	1.98	0.255426
Biological Process	GO:0009894	5	regulation of catabolic process	2	2	258	510	1.98	0.255426
Biological Process	GO:1901617	5	organic hydroxy compound biosynthetic process	2	2	258	510	1.98	0.255426
Biological Process	GO:0009071	11	serine family amino acid catabolic process	2	2	258	510	1.98	0.255426
Biological Process	GO:0016570	8	histone modification	2	2	258	510	1.98	0.255426
Biological Process	GO:0046033	11	AMP metabolic process	2	2	258	510	1.98	0.255426
Biological Process	GO:0018205	9	peptidyl-lysine modification	2	2	258	510	1.98	0.255426
Biological Process	GO:0006546	12	glycine catabolic process	2	2	258	510	1.98	0.255426
Biological Process	GO:0016569	6	covalent chromatin modification	2	2	258	510	1.98	0.255426
Biological Process	GO:0042176	7	regulation of protein catabolic process	2	2	258	510	1.98	0.255426
Biological Process	GO:0006177	12	GMP biosynthetic process	2	2	258	510	1.98	0.255426
Biological Process	GO:0006897	6	endocytosis	2	2	258	510	1.98	0.255426
