# Supplementary material for: Lysine Succinylation of VBS Contributes to Sclerotia Development and Aflatoxin Biosynthesis in Aspergillus flavus
Source: Mol Cell Proteomics. 2022 Dec 22;22(2):100490. doi: 10.1016/j.mcpro.2022.100490 (PMC9879794; doi:10.1016/j.mcpro.2022.100490)
Supplement: Supplemental Table S9 [file mmc9.xlsx]

## Sheet: Sheet1
Table.S9-Down_protein_GO_enrich
Category	Term	Count	%	PValue	Genes	List Total	Pop Hits	Pop Total	Fold Enrichment	Bonferroni	Benjamini	FDR
GOTERM_BP_DIRECT	GO:0006412~translation	36	8.6747	1.97e-17	B8NIL3, B8NW52, B8NXT0, B8N3Q5, B8N9U3, B8NGD4, B8NRT9, B8NUP1, B8N446, B8NUR3, B8N180, B8NPV3, B8NJV8, B8NRV3, B8NJ15, B8N3W2, B8N0D5, B8NNG9, B8NB78, B8MZH2, B8NEA6, B8MY77, B8NBX2, B8NV82, B8ND05, B8N6A6, B8NIQ5, B8N370, B8NQW4, B8NSD4, B8N3M3, B8NYZ9, B8NBW0, B8NSP9, B8NAU0, B8NDY4	240	103	3666	5.33883	3.07e-15	3.07e-15	3.01e-15
GOTERM_BP_DIRECT	GO:0006457~protein folding	12	2.89157	6.39e-05	B8NB87, B8NKN3, B8N2D2, B8NP37, B8NYC1, B8NGC2, B8NQL4, B8N9S3, B8NQX0, B8NSW1, B8NGN3, B8N1F3	240	43	3666	4.26279	0.00992265	0.00436515	0.00428121
GOTERM_BP_DIRECT	GO:0006096~glycolytic process	7	1.68675	8.39e-05	B8NIQ9, B8NM07, B8NAL4, B8NBA7, B8N2H3, B8N1M8, B8N2Y6	240	13	3666	8.225	0.0130106	0.00436515	0.00428121
GOTERM_BP_DIRECT	GO:0006094~gluconeogenesis	4	0.963855	0.00248057	B8NM07, B8NBA7, B8N9R6, B8N2F2	240	5	3666	12.22	0.321215	0.0967424	0.0948819
GOTERM_BP_DIRECT	GO:0006446~regulation of translational initiation	5	1.20482	0.00574707	B8NFY6, B8MYK4, B8N1D8, B8NB48, B8NB96	240	12	3666	6.36458	0.593076	0.179309	0.17586
GOTERM_BP_DIRECT	GO:0001731~formation of translation preinitiation complex	5	1.20482	0.00788241	B8NFY6, B8MYK4, B8N1D8, B8NB48, B8NB96	240	13	3666	5.875	0.709028	0.204943	0.201002
GOTERM_BP_DIRECT	GO:0006098~pentose-phosphate shunt	4	0.963855	0.0171313	B8N022, B8NM07, B8N4I0, B8NUD9	240	9	3666	6.78889	0.9325	0.381783	0.374441
GOTERM_BP_DIRECT	GO:0006006~glucose metabolic process	3	0.722892	0.0232637	B8N022, B8NAL4, B8N2Y6	240	4	3666	11.4563	0.974575	0.453642	0.444918
GOTERM_BP_DIRECT	GO:0015986~ATP synthesis coupled proton transport	4	0.963855	0.0305433	B8MY65, B8NWC9, B8MXR5, B8MXS8	240	11	3666	5.55455	0.992085	0.529417	0.519236
GOTERM_CC_DIRECT	GO:0005840~ribosome	27	6.50602	1.35e-14	B8NXT0, B8N3Q5, B8N9U3, B8NGD4, B8NRT9, B8NUP1, B8N446, B8N180, B8NPV3, B8NM11, B8NJV8, B8NJ15, B8N3W2, B8N0D5, B8NNG9, B8NCT6, B8MY77, B8ND05, B8N6A6, B8NFQ6, B8NIQ5, B8N370, B8NQW4, B8N3M3, B8NYZ9, B8NBW0, B8NDY4	175	104	4313	6.39841	8.06e-13	8.09e-13	7.28e-13
GOTERM_CC_DIRECT	GO:0005737~cytoplasm	36	8.6747	3.52e-14	B8NJP9, B8N1U7, B8NEF6, B8NLF1, B8N248, B8NLJ4, B8NH38, B8NP97, B8N2D2, B8NWM6, B8NTG9, B8ND35, B8NW02, B8N672, B8N6T0, B8N3P2, B8NS24, B8N4R2, B8NR05, B8NQ82, B8N4Z0, B8NUD9, B8MZA3, B8N031, B8N3V1, B8NFS0, B8NQF7, B8NBK0, B8NFW7, B8NIW4, B8NLJ7, P41747, B8MZQ0, B8N0K5, B8NSH4, B8NRH4	175	201	4313	4.41416	2.11e-12	1.05e-12	9.49e-13
GOTERM_CC_DIRECT	GO:0015935~small ribosomal subunit	6	1.44578	2.16e-05	B8NB78, B8MZH2, B8NW52, B8NUR3, B8NAU0, B8NRV3	175	10	4313	14.7874	0.00129388	0.000432	0.000388
GOTERM_CC_DIRECT	GO:0033290~eukaryotic 48S preinitiation complex	5	1.20482	0.00137457	B8NFY6, B8MYK4, B8N1D8, B8NB48, B8NB96	175	13	4313	9.47912	0.079217	0.0164948	0.0148453
GOTERM_CC_DIRECT	GO:0016282~eukaryotic 43S preinitiation complex	5	1.20482	0.00137457	B8NFY6, B8MYK4, B8N1D8, B8NB48, B8NB96	175	13	4313	9.47912	0.079217	0.0164948	0.0148453
GOTERM_CC_DIRECT	GO:0005852~eukaryotic translation initiation factor 3 complex	5	1.20482	0.00186432	B8NFY6, B8MYK4, B8N1D8, B8NB48, B8NB96	175	14	4313	8.80204	0.105923	0.0186432	0.0167789
GOTERM_CC_DIRECT	GO:0000786~nucleosome	4	0.963855	0.00311121	B8N4Q2, B8NV35, B8NVA8, B8NVA9	175	8	4313	12.3229	0.170526	0.0266675	0.0240008
GOTERM_CC_DIRECT	GO:0015934~large ribosomal subunit	4	0.963855	0.00628003	B8NV82, B8NIL3, B8NEA6, B8NSP9	175	10	4313	9.85829	0.314763	0.0471003	0.0423902
GOTERM_CC_DIRECT	GO:0045261~proton-transporting ATP synthase complex, catalytic core F(1)	3	0.722892	0.00920261	B8MY65, B8NWC9, B8MXS8	175	4	4313	18.4843	0.425763	0.0613507	0.0552156
GOTERM_CC_DIRECT	GO:0005743~mitochondrial inner membrane	4	0.963855	0.0444096	B8NWF0, B8NW31, B8NQA4, B8NRS8	175	20	4313	4.92914	0.93449	0.266458	0.239812
GOTERM_CC_DIRECT	GO:0030130~clathrin coat of trans-Golgi network vesicle	2	0.481928	0.0790677	B8N0R4, B8N9R7	175	2	4313	24.6457	0.992861	0.395339	0.355805
GOTERM_CC_DIRECT	GO:0030132~clathrin coat of coated pit	2	0.481928	0.0790677	B8N0R4, B8N9R7	175	2	4313	24.6457	0.992861	0.395339	0.355805
GOTERM_MF_DIRECT	GO:0003735~structural constituent of ribosome	36	8.6747	1.07e-19	B8NIL3, B8NW52, B8NXT0, B8N3Q5, B8N9U3, B8NGD4, B8NRT9, B8NUP1, B8N446, B8NUR3, B8N180, B8NPV3, B8NJV8, B8NRV3, B8NJ15, B8N3W2, B8N0D5, B8NNG9, B8NB78, B8MZH2, B8NEA6, B8MY77, B8NBX2, B8NV82, B8ND05, B8N6A6, B8NIQ5, B8N370, B8NQW4, B8NSD4, B8N3M3, B8NYZ9, B8NBW0, B8NSP9, B8NAU0, B8NDY4	321	107	6164	6.46065	2.4e-17	2.4e-17	2.37e-17
GOTERM_MF_DIRECT	GO:0005524~ATP binding	58	13.9759	1.8e-06	B8NJP9, B8N841, B8NEF6, B8N248, B8NIR4, B8MZF6, B8N5B9, B8N2D2, B8N5B0, B8NUE2, B8NYQ1, B8NW02, B8N6L0, B8N9R6, B8N1F3, B8NQ65, B8N8V0, B8N3P2, B8MX73, B8NS24, B8N4R2, B8NGC2, B8N4E9, B8NGS7, B8MZG9, B8N054, B8NB87, B8NQF7, B8NIW4, B8NQF0, B8NB80, B8NAW4, B8MXS8, B8N1U7, B8NWC9, B8NL13, B8NBR1, B8MXX8, B8NZ05, B8N2F2, B8N672, B8NIQ9, B8MX90, B8NSU4, B8NIQ0, B8NQ82, B8NE06, B8NQU3, B8N394, B8NB20,…	321	589	6164	1.89091	0.000405	0.000202	0.0002
GOTERM_MF_DIRECT	GO:0003746~translation elongation factor activity	9	2.16867	3.52e-06	B8NGN7, B8NJL5, B8N3H7, B8MX73, B8N940, B8NSG9, B8NCX9, B8NDQ4, B8NLF1	321	20	6164	8.64112	0.000792	0.000264	0.000261
GOTERM_MF_DIRECT	GO:0003743~translation initiation factor activity	14	3.37349	1.07e-05	B8N4Z7, B8NBF8, B8N9T1, B8N054, B8N3V1, B8NFY6, B8MYK4, B8N3H7, B8N1D8, B8NB48, B8NKG5, B8N008, B8NB96, B8N3G3	321	61	6164	4.40713	0.00239706	0.0006	0.000592
GOTERM_MF_DIRECT	GO:0005525~GTP binding	16	3.85542	0.000156	B8N4X5, B8NKM2, B8NGN7, B8NJL5, B8N6T0, B8NLF1, B8MX20, B8N9T1, B8NKR2, B8MZA3, B8N4C0, B8NCX9, B8NRA6, B8NIW4, B8N3G3, B8N4M7	321	99	6164	3.10343	0.0345183	0.00702507	0.0069314
GOTERM_MF_DIRECT	GO:0003723~RNA binding	14	3.37349	0.000683	B8MYY0, B8NIL3, B8NKS8, B8NIH3, B8NW52, B8NXT0, B8N6U6, B8NID1, B8N4D8, B8NRV3, B8NLA6, B8NB78, B8MZH2, B8NAU0	321	90	6164	2.98705	0.142575	0.0256281	0.0252864
GOTERM_MF_DIRECT	GO:0003924~GTPase activity	9	2.16867	0.00223383	B8N4X5, B8N4C0, B8NGN7, B8NJL5, B8N6T0, B8NCX9, B8NLF1, B8N9T1, B8N3G3	321	46	6164	3.75701	0.395391	0.0718017	0.0708443
GOTERM_MF_DIRECT	GO:0005509~calcium ion binding	7	1.68675	0.0160949	B8NFM7, B8NXK5, B8N684, B8N0R7, B8N0S9, B8MWQ4, B8NSW1	321	40	6164	3.36044	0.97403	0.452668	0.446632
GOTERM_MF_DIRECT	GO:0002161~aminoacyl-tRNA editing activity	3	0.722892	0.0242032	B8N4R2, B8N248, B8MXX8	321	5	6164	11.5215	0.995965	0.556937	0.549512
GOTERM_MF_DIRECT	GO:0000287~magnesium ion binding	8	1.92771	0.0247528	B8N000, B8N3S3, B8NL81, B8MWA0, B8N2H3, B8MZA3, B8N1K6, B8N031	321	56	6164	2.74321	0.996445	0.556937	0.549512
GOTERM_MF_DIRECT	GO:0046933~proton-transporting ATP synthase activity, rotational mechanism	3	0.722892	0.0350722	B8MY65, B8NWC9, B8MXS8	321	6	6164	9.60125	0.999675	0.640108	0.631573
GOTERM_MF_DIRECT	GO:0030145~manganese ion binding	3	0.722892	0.0350722	B8NC10, B8MZI5, B8MZQ0	321	6	6164	9.60125	0.999675	0.640108	0.631573
GOTERM_MF_DIRECT	GO:0046872~metal ion binding	25	6.0241	0.0377236	B8NIJ3, B8NW31, B8NUP1, B8NLJ4, B8NGN0, B8NLA6, B8NBR1, B8N9R6, B8NFZ1, B8N8P6, B8NEC1, B8N4T2, B8N211, B8N8V0, B8NSU4, B8N9C3, B8MXA1, B8NQ82, B8MXA2, B8N592, B8NWF0, B8N6U8, B8N0K5, B8NB80, B8NQL8	321	316	6164	1.51918	0.999825	0.640108	0.631573
GOTERM_MF_DIRECT	GO:0051287~NAD binding	7	1.68675	0.0398289	B8N000, B8NWM6, B8N6U3, B8ND35, B8NAL4, B8NSD9, B8N2Y6	321	49	6164	2.74321	0.999893	0.640108	0.631573
GOTERM_MF_DIRECT	GO:0046961~proton-transporting ATPase activity, rotational mechanism	3	0.722892	0.0611268	B8NQ65, B8MY65, B8MXS8	321	8	6164	7.20093	0.999999	0.916901	0.904676
GOTERM_MF_DIRECT	GO:0000049~tRNA binding	3	0.722892	0.0759593	B8N4R2, B8NLJ7, B8N6I0	321	9	6164	6.40083	1	1	0.991071
