# Supplementary material for: Lysine Succinylation of VBS Contributes to Sclerotia Development and Aflatoxin Biosynthesis in Aspergillus flavus
Source: Mol Cell Proteomics. 2022 Dec 22;22(2):100490. doi: 10.1016/j.mcpro.2022.100490 (PMC9879794; doi:10.1016/j.mcpro.2022.100490)
Supplement: Supplemental Table S10 [file mmc10.xlsx]

## Sheet: Sheet1
Table.S10-KEGG_pathway_enrichment.
Category	Term	Count	%	PValue	Genes	List Total	Pop Hits	Pop Total	Fold Enrichment	Bonferroni	Benjamini	FDR
KEGG_PATHWAY	afv03010:Ribosome	39	9.39759	1.4999e-13	B8NIL3, B8NW52, B8NXT0, B8N3Q5, B8N9U3, B8NGD4, B8NRT9, B8NUP1, B8N204, B8N446, B8NUR3, B8N180, B8NPV3, B8NJV8, B8NRV3, B8NJ15, B8N3W2, B8N0D5, B8NNG9, B8NB78, B8MZH2, B8NCT6, B8NEA6, B8MY77, B8NBX2, B8NV82, B8ND05, B8N6A6, B8NFQ6, B8NIQ5, B8N370, B8NQW4, B8NSD4, B8N3M3, B8NYZ9, B8NBW0, B8NSP9, B8NAU0, B8NDY4	234	100	2164	3.60667	1.31992e-11	1.31991e-11	1.15492e-11
KEGG_PATHWAY	afv01200:Carbon metabolism	37	8.91566	3.28356e-08	B8N022, B8N000, B8MX81, B8MX84, B8NAL4, B8NVA6, B8N0W2, B8N2Y6, B8NWM6, B8NAT6, B8ND35, B8NW02, B8NBA7, B8N9R6, B8N2H3, B8NZ05, B8N2F2, B8NIQ9, B8N4T2, B8N211, B8NM07, B8NL85, B8NSD9, B8NUD9, B8N394, B8NWF0, B8NEW7, B8NCU9, B8MWA0, B8N4I0, B8MZQ0, B8N0K5, B8N1M8, B8MZQ2, B8NYP6, B8NRJ7, B8NXL2	234	132	2164	2.5922	2.88953e-06	1.35238e-06	1.18333e-06
KEGG_PATHWAY	afv00010:Glycolysis / Gluconeogenesis	23	5.54217	4.61039e-08	B8NIQ9, B8N3S3, B8MX81, B8NM07, B8NAL4, B8NL85, B8N2Y6, B8N394, B8NAT6, B8NEW7, B8NE43, B8MWA0, B8NRR9, B8NW02, B8N8T4, B8NBA7, P41747, B8MZQ0, B8N0K5, B8N2H3, B8N1M8, B8N1K6, B8N2F2	234	59	2164	3.6051	4.05714e-06	1.35238e-06	1.18333e-06
KEGG_PATHWAY	afv00620:Pyruvate metabolism	16	3.85542	4.58878e-06	B8MX81, B8MX84, B8NL85, B8MZH6, B8N394, B8NBR1, B8NAT6, B8NE43, B8MWA0, B8MXQ1, B8NRR9, B8N8T4, B8N9R6, B8NYP6, B8N2F2, B8NXL2	234	39	2164	3.794	0.000403732	0.000100953	8.8334e-05
KEGG_PATHWAY	afv01130:Biosynthesis of antibiotics	54	13.012	7.88372e-05	B8N000, B8N841, B8N3W9, B8N6U3, B8N2M1, B8N5B9, B8N2Y6, B8N9R9, B8NK50, B8NW02, B8N8T4, B8N2H3, B8NJM4, B8NEC1, B8NVU1, B8N211, B8NL85, B8NWF0, B8NEW7, B8MWA0, B8N4I0, B8NQF0, B8N1K6, B8NXL2, B8NJ18, B8N022, B8MX81, B8MX84, B8NAL4, B8N0W2, B8NVA6, B8NQ72, B8NAT6, B8NBA7, B8NZ05, B8N2F2, B8NIQ9, B8N4T2, B8NM07, B8NSD9, B8NUD9, B8N394, B8NE43, B8NCU9, B8NWD4, B8NRR9, B8N1M4, P41747, B8MZQ0, B8N0K5,…	234	302	2164	1.65359	0.00691393	0.00138753	0.00121409
KEGG_PATHWAY	afv00020:Citrate cycle (TCA cycle)	12	2.89157	0.000536142	B8NWF0, B8N000, B8NAT6, B8N211, B8MX81, B8N841, B8MX84, B8NL85, B8NVA6, B8N9R6, B8NZ05, B8N2F2	234	34	2164	3.26395	0.0460969	0.00786341	0.00688049
KEGG_PATHWAY	afv00680:Methane metabolism	11	2.6506	0.00130595	B8NWM6, B8NEW7, B8ND35, B8NW02, B8NSD9, B8MZQ0, B8N0K5, B8N2H3, B8N1M8, B8MZQ2, B8N394	234	32	2164	3.17895	0.108633	0.0164177	0.0143655
KEGG_PATHWAY	afv01110:Biosynthesis of secondary metabolites	66	15.9036	0.00196601	B8N000, B8N3S3, B8N841, B8N3W9, B8N6U3, B8N5B9, B8N2Y6, B8N9R9, B8NG53, B8N5B3, B8NW02, B8N8T4, B8N2H3, B8NJM4, B8NEC1, B8NVU1, B8N211, B8NL85, B8N691, B8NWF0, B8NQF7, B8NEW7, B8NDM0, B8MWA0, B8N4I0, B8NQF0, B8N1K6, B8NXL2, B8N022, B8MX81, B8MX84, B8NLJ4, B8MZH6, B8NAL4, B8N0W2, B8NVA6, B8NQ72, B8NBR1, B8NAT6, B8N3D7, B8NBA7, B8NZ05, B8N2F2, B8NIQ9, B8N4T2, B8NSU4, B8NM07, B8N9V1, B8N3A7, B8NA09,…	234	439	2164	1.39034	0.159013	0.0216261	0.0189229
KEGG_PATHWAY	afv00280:Valine, leucine and isoleucine degradation	12	2.89157	0.00298136	B8NIJ2, B8NS30, B8NAT6, B8N3W9, B8NE43, B8NWD4, B8NDA6, B8NRR9, B8N8T4, B8NYP6, B8NRJ7, B8NXL2	234	41	2164	2.70669	0.231067	0.029151	0.0255072
KEGG_PATHWAY	afv00030:Pentose phosphate pathway	10	2.40964	0.00400015	B8N022, B8N4T2, B8NW02, B8NBA7, B8NQ82, B8N4I0, B8NUD9, B8N0K5, B8N1M8, B8N1K6	234	31	2164	2.98318	0.297225	0.0352013	0.0308011
KEGG_PATHWAY	afv00072:Synthesis and degradation of ketone bodies	5	1.20482	0.0106588	B8NS30, B8N3W9, B8NWD4, B8NYP6, B8NXL2	234	9	2164	5.1377	0.610547	0.0852707	0.0746118
KEGG_PATHWAY	afv00190:Oxidative phosphorylation	16	3.85542	0.0165577	B8NNR5, B8NQ65, B8N225, B8NW31, B8NRY0, B8NWC9, B8NVA7, B8N031, B8NP75, B8NWF0, B8NQA4, B8MY65, B8NQL8, B8MXR5, B8NNI7, B8MXS8	234	78	2164	1.897	0.769907	0.113487	0.0993008
KEGG_PATHWAY	afv00650:Butanoate metabolism	8	1.92771	0.0167651	B8NIJ2, B8NS30, B8N3W9, B8NWD4, B8NDA6, B8NYP6, B8NXR9, B8NXL2	234	26	2164	2.8455	0.774139	0.113487	0.0993008
KEGG_PATHWAY	afv00640:Propanoate metabolism	7	1.68675	0.0197136	B8NBR1, B8NDA6, B8NYP6, B8NZ05, B8NRJ7, B8NXL2, B8N394	234	21	2164	3.08262	0.826595	0.12189	0.106654
KEGG_PATHWAY	afv04141:Protein processing in endoplasmic reticulum	15	3.61446	0.0207768	B8N4Z7, B8NHG2, B8N546, B8NQX0, B8N4E9, B8MZG9, B8NSW1, B8NQU3, B8NPC4, B8N5B0, B8NPF9, B8NQL4, B8NYQ1, B8NQG2, B8N1F3	234	73	2164	1.90025	0.842388	0.12189	0.106654
KEGG_PATHWAY	afv00410:beta-Alanine metabolism	8	1.92771	0.0300865	B8NG53, B8NE43, B8NDM0, B8NDA6, B8NRR9, B8N8T4, B8NRJ7, B8NXR9	234	29	2164	2.55113	0.932	0.159831	0.139852
KEGG_PATHWAY	afv00970:Aminoacyl-tRNA biosynthesis	10	2.40964	0.0308765	B8N672, B8NFS0, B8NQF7, B8NS24, B8NEF6, B8N4R2, B8N248, B8NLJ7, B8MXX8, B8NSH4	234	42	2164	2.20187	0.936706	0.159831	0.139852
KEGG_PATHWAY	afv00630:Glyoxylate and dicarboxylate metabolism	10	2.40964	0.0406104	B8NJM4, B8NWM6, B8NAT6, B8N211, B8MX84, B8NCU9, B8ND35, B8MZQ2, B8NYP6, B8NXL2	234	44	2164	2.10179	0.973965	0.19854	0.173722
KEGG_PATHWAY	afv01230:Biosynthesis of amino acids	24	5.78313	0.0493241	B8NIQ9, B8N000, B8NEC1, B8N4T2, B8N211, B8N6U3, B8N9V1, B8NM07, B8NAL4, B8MZH6, B8NSD9, B8N0W2, B8NUD9, B8N2Y6, B8MWA0, B8NW02, B8N1M4, B8MZQ0, B8N0K5, B8N2H3, B8N9R6, B8N1M8, B8MZQ2, B8NYT7	234	151	2164	1.46986	0.988336	0.228448	0.199892
KEGG_PATHWAY	afv03013:RNA transport	15	3.61446	0.0968773	B8N4Z7, B8NBF8, B8NLF1, B8N9T1, B8N054, B8NFY6, B8MYK4, B8ND12, B8N1D8, B8NCX9, B8NKG5, B8NKH6, B8N008, B8NB96, B8N3G3	234	90	2164	1.54131	0.999872	0.42626	0.372978
