# Supplementary material for: Lysine Succinylation of VBS Contributes to Sclerotia Development and Aflatoxin Biosynthesis in Aspergillus flavus
Source: Mol Cell Proteomics. 2022 Dec 22;22(2):100490. doi: 10.1016/j.mcpro.2022.100490 (PMC9879794; doi:10.1016/j.mcpro.2022.100490)
Supplement: Supplemental Table S11 [file mmc11.xlsx]

## Sheet: Sheet1
Table.S11-subcellular location of down-regulated proteins
Subcellular Location	No. of Protein	Protein IDs
extracellular	23	B8NI10 B8N743 B8MZG9 B8NFH8 B8N1C0 B8NX51 B8NQZ7 B8NEY4 B8NMA8 B8N106 B8NAG7 B8N0S9 B8N3P1 B8NUE0 B8N4E9 B8NG13 B8NX52 B8NHB6 B8NHY3 B8NPC4 B8NXS9 B8NYI3 B8NF67
cytosol	131	B8N3D7 B8NP37 B8NPF9 B8NAW4 B8N1U7 B8N3Y7 B8NWD4 B8NE43 B8N9V1 B8N0Q6 B8NRT9 B8N546 B8NIQ9 B8NCX9 B8N9R6 B8NRH9 B8N6L0 B8NBE2 B8N008 B8N841 B8MZY8 B8NDQ4 B8N8P6 B8NZ08 B8NB96 B8NS71 B8NN64 B8N3W9 B8NYQ1 B8N3A7 B8NM07 B8ND35 B8MWA0 B8N9G4 B8NEJ0 B8N2Y6 B8NID1 B8NXF1 B8NH38 B8NXR9 B8NIT1 B8N4R2 B8NIJ2 B8NIW4 B8MZA3 B8NPH5 B8NEZ4 B8NIV0 B8N248 B8MXA2 B8NRE7 B8MZA0 B8N4T2 B8MX73 B8NAL4 B8NFX0 B8NYC1 …
nuclear	90	B8N4R0 B8N1D8 B8NBX2 B8NBF8 B8NYK7 B8NWS2 B8N0R7 B8NBV7 B8NYZ9 B8NRH4 B8NGE8 B8NUR3 B8NQI6 B8NCF1 B8NS24 B8NSG9 B8NJP9 B8NT05 B8N6A6 B8MW01 B8NXK5 B8N204 B8NSU3 B8NUF7 B8NB78 B8N370 B8NXR4 B8N3U7 B8NEI1 B8N174 B8NK58 B8MWG7 B8NUZ1 B8ND12 B8N071 B8N5B2 B8N3G3 B8NDX1 B8N9R7 B8NEL2 B8MW92 B8NK50 B8N3U4 B8NQG2 B8NVA8 B8NB48 B8N0V8 B8NSE2 B8N054 B8NXA7 B8NFQ6 B8N8E4 B8NJV8 B8N5B3 B8NW52 B8NQL4 B8NIP7 …
mitochondria	85	B8NJ01 B8N9R2 B8NP75 B8NM11 B8MZE3 B8NGC2 B8NQL8 B8NS30 B8N6U8 B8NKN3 B8N9C3 B8N3M3 B8MX90 B8NQJ6 B8NV82 B8N7S0 B8NJ06 B8MXS8 B8NSB2 B8N877 B8N225 B8MZ48 B8N211 B8NNF9 B8N6U3 B8NGN3 B8NVA7 B8N179 B8NG53 B8NDA9 B8N0D5 B8NGH4 B8NIQ0 B8NWF0 B8NV35 B8NQW4 B8NRV3 B8NRS8 B8N0K5 B8NJ15 B8NCU9 B8N0W2 B8NEC1 B8NRY0 B8N940 B8NW31 B8NQA4 B8NW02 B8NUP1 B8NSH4 B8NAN3 B8NAT6 B8N656 B8NNR5 B8N6U6 B8NVU1 B8N000 …
mitochondria, nuclear	2	B8NTG9 B8NSP9
plasma membrane	8	B8NHG2 B8MY49 B8NLV6 B8NUE2 B8NB84 B8NE15 B8MVZ9 B8MZH6
cytoskeleton	4	B8NGS7 B8N9H5 B8NEF6 B8N5B9
cytosol, nuclear	15	B8MZI5 B8N4Z7 B8N4D8 B8NMV8 B8NSD9 B8N1Y3 B8N3Q5 B8N507 B8N6T0 B8NKR2 B8N0R4 B8N4B0 B8N3W2 B8NLM9 B8N4A9
peroxisome	1	B8NRJ7
cytosol, mitochondria	1	B8N4Z0
