# Supplementary material for: Lysine Succinylation of VBS Contributes to Sclerotia Development and Aflatoxin Biosynthesis in Aspergillus flavus
Source: Mol Cell Proteomics. 2022 Dec 22;22(2):100490. doi: 10.1016/j.mcpro.2022.100490 (PMC9879794; doi:10.1016/j.mcpro.2022.100490)
Supplement: Supplemental Table S12 [file mmc12.xlsx]

## Sheet: Sheet1
Table.S12-TMT labelsample ID
1. Proteomic quantification of lysine succinylation in high/low- AF yields A. flavus strains
Sample Groups	Labeling information
Low1	129
High1	130
Low2	129
High2	130
Low3	129
High3	130
2. Quantitative analysis of global proteome in high/low- AF yields A. flavus strains
Sample Groups	Labeling information
Low1	126
Low2	127
Low3	128
High1	129
High2	130
High3	131
